# Supplementary material for: A phase transition caught in mid-course: independent and concomitant analyses of the monoclinic and triclinic structures of (nBu4N)[Co(orotate)2(bipy)]·3H2O
Source: Acta Crystallogr C Struct Chem. 2017 Aug 17;73(Pt 9):731–42. doi: 10.1107/S2053229617010841 (PMC5601254; doi:10.1107/S2053229617010841)
Supplement: Supplementary file 1 [file c-73-00731-sup1.cif]

##############################################################################
#                                                                            #
# This CIF contains the data in a paper accepted for publication in          #
# Acta Crystallographica Section C. It conforms to the requirements of       #
# Notes for Authors for Acta Crystallographica Section C, and has been       #
# peer reviewed under the auspices of the IUCr Commission on Journals.       #
#                                                                            #
# Full details of the Crystallographic Information File format               #
# are given in the paper "The Crystallographic Information File (CIF):       #
# a New Standard Archive File for Crystallography" by S. R. Hall, F. H.      #
# Allen and I. D. Brown [Acta Cryst. (1991), A47, 655-685].                  #
#                                                                            #
# The current version of the core CIF dictionary is obtainable from          #
# ftp://ftp.iucr.org/pub/cif_core.dic.                                       #
#                                                                            #
# Software is freely available for graphical display of the structure(s)     #
# in this CIF. For information consult the CIF software page                 #
# http://www.iucr.org/resources/cif/software.                                #
#                                                                            #
# This file may be used for bona fide research purposes within the           #
# scientific community so long as proper attribution is given to the journal # 
# article from which it was obtained.                                        #
#                                                                            #
##############################################################################
data_1
_database_code_depnum_ccdc_archive 'CCDC 1560738'
_audit_creation_method     'SHELXL-2014/7'
_chemical_name_systematic
;\
Bis(tetra-<i>n</i>-butylammonium)
diaquabis(2,4-dioxo-1,2,3,4-tetrahydropyrimidin-1-ide-6-carboxylato-\
\k<i>N</i>^1^)cobalt(II) 1.8-hydrate
;
_chemical_name_common     ?
_chemical_formula_moiety     '2(C16 H36 N +), C10 H8 Co N4 O10 2-, 1.8(H2 O)'
_chemical_formula_sum     'C42 H83.60 Co N6 O11.80'
_chemical_formula_iupac     '(C16 H36 N)2 [Co (C5 H2 N2 O4)2 (H2 O1)2], 1.8H2 O'
_chemical_formula_weight     920.47
_chemical_melting_point     ?
_shelx_space_group_comment
;
The symmetry employed for this shelxl refinement is uniquely defined
by the following loop, which should always be used as a source of
symmetry information in preference to the above space-group names.
They are only intended as comments.
;
_space_group_crystal_system     triclinic
_space_group_name_H-M_alt     'P -1'
_space_group_name_Hall     '-P 1'
loop_
    _space_group_symop_operation_xyz
    'x, y, z'
    '-x, -y, -z'
_cell_length_a     12.3630(4)
_cell_length_b     12.6281(5)
_cell_length_c     16.3765(6)
_cell_angle_alpha     89.948(3)
_cell_angle_beta     95.460(3)
_cell_angle_gamma     96.455(3)
_cell_volume     2528.86(16)
_cell_formula_units_Z     2
_cell_measurement_reflns_used     6999
_cell_measurement_theta_min     3.0059
_cell_measurement_theta_max     25.7890
_cell_measurement_temperature     295(2)
_exptl_crystal_description     block
_exptl_crystal_colour     pink
_exptl_crystal_size_max     0.640
_exptl_crystal_size_mid     0.230
_exptl_crystal_size_min     0.210
_exptl_crystal_density_diffrn     1.209
_exptl_crystal_density_meas     ?
_exptl_crystal_density_method     ?
_exptl_crystal_F_000     998
_exptl_absorpt_coefficient_mu     0.399
_exptl_absorpt_correction_type     multi-scan
_exptl_absorpt_process_details
;
(CrysAlis RED; Oxford Diffraction, 2006)
;
_shelx_estimated_absorpt_T_min     0.784
_shelx_estimated_absorpt_T_max     0.921
_exptl_absorpt_correction_T_min     0.9182
_exptl_absorpt_correction_T_max     1.0604
_diffrn_ambient_temperature     295(2)
_diffrn_radiation_type     MoK\a
_diffrn_radiation_wavelength     0.71073
_diffrn_radiation_source     'Enhance (Mo) X-ray Source'
_diffrn_radiation_monochromator     'graphite'
_diffrn_measurement_device_type     'four-circle CCD diffractometer'
_diffrn_measurement_method     '\w-scans'
_diffrn_detector_area_resol_mean     16.3990
_diffrn_reflns_number     26453
_diffrn_reflns_av_R_equivalents     0.0343
_diffrn_reflns_theta_min     2.994
_diffrn_reflns_theta_max     28.808
_diffrn_reflns_theta_full     26.000
_diffrn_measured_fraction_theta_max     0.869
_diffrn_measured_fraction_theta_full     0.996
_diffrn_reflns_limit_h_min     -16
_diffrn_reflns_limit_h_max     16
_diffrn_reflns_limit_k_min     -16
_diffrn_reflns_limit_k_max     17
_diffrn_reflns_limit_l_min     -17
_diffrn_reflns_limit_l_max     21
_refine_special_details     ?
_reflns_number_total     11477
_reflns_number_gt     5630
_reflns_threshold_expression     'I > 2\s(I)'
_refine_ls_structure_factor_coef     Fsqd
_refine_ls_matrix_type     full
_refine_ls_R_factor_all     0.1078
_refine_ls_R_factor_gt     0.0469
_refine_ls_wR_factor_gt     0.0951
_refine_ls_wR_factor_ref     0.1034
_refine_ls_goodness_of_fit_ref     1.033
_refine_ls_restrained_S_all     1.033
_refine_ls_number_reflns     11477
_refine_ls_number_parameters     597
_refine_ls_number_restraints     8
_refine_ls_hydrogen_treatment     mixed
_refine_ls_weighting_scheme     calc
_refine_ls_weighting_details
                      'w=1/[\s^2^(Fo^2^)+(0.0350P)^2^] where P=(Fo^2^+2Fc^2^)/3'
_atom_sites_solution_hydrogens     geom
_atom_sites_solution_primary     direct
_atom_sites_solution_secondary     ?
_refine_ls_shift/su_max     0.000
_refine_ls_shift/su_mean     0.000
_refine_diff_density_max     0.477
_refine_diff_density_min     -0.319
_refine_ls_extinction_method     none
_refine_ls_extinction_coef     .
loop_
    _atom_type_symbol
    _atom_type_description
    _atom_type_scat_dispersion_real
    _atom_type_scat_dispersion_imag
    _atom_type_scat_source
    'C' 'C' 0.0033 0.0016
                         'International Tables Vol C Tables 4.2.6.8 and 6.1.1.4'
    'H' 'H' 0.0000 0.0000
                         'International Tables Vol C Tables 4.2.6.8 and 6.1.1.4'
    'O' 'O' 0.0106 0.0060
                         'International Tables Vol C Tables 4.2.6.8 and 6.1.1.4'
    'Co' 'Co' 0.3494 0.9721
                         'International Tables Vol C Tables 4.2.6.8 and 6.1.1.4'
    'N' 'N' 0.0061 0.0033
                         'International Tables Vol C Tables 4.2.6.8 and 6.1.1.4'
_computing_data_collection
;
CrysAlis CCD (Oxford Diffraction, 2006)
;
_computing_cell_refinement
;
CrysAlis RED (Oxford Diffraction, 2006)
;
_computing_data_reduction
;
CrysAlis RED (Oxford Diffraction, 2006)
;
_computing_structure_solution
;
SIR92 (Altomare et al., 1994)
;
_computing_structure_refinement     'SHELXL2014 (Sheldrick, 2015)'
_computing_molecular_graphics
;
<i>DIAMOND</i> (Brandenburg, 2006)
;
_computing_publication_material     ?
loop_
    _atom_site_type_symbol
    _atom_site_label
    _atom_site_fract_x
    _atom_site_fract_y
    _atom_site_fract_z
    _atom_site_U_iso_or_equiv
    _atom_site_adp_type
    _atom_site_calc_flag
    _atom_site_occupancy
    _atom_site_disorder_assembly
    _atom_site_disorder_group
    Co Co1 0.20175(3) 0.43431(3) 0.16986(2) 0.03937(11) Uani d 1 . .
    N N1 0.09812(14) 0.37157(15) 0.06684(10) 0.0347(5) Uani d 1 . .
    C C2 0.08484(19) 0.4090(2) -0.01027(14) 0.0384(6) Uani d 1 . .
    O O2 0.14990(13) 0.48231(14) -0.03637(9) 0.0491(4) Uani d 1 . .
    N N3 -0.00245(17) 0.36443(17) -0.06261(12) 0.0431(6) Uani d 1 . .
    H H3 -0.0094(19) 0.3938(18) -0.1065(14) 0.052 Uiso d 1 . .
    C C4 -0.0785(2) 0.2826(2) -0.04318(16) 0.0469(7) Uani d 1 . .
    O O4 -0.15753(14) 0.25296(14) -0.09406(11) 0.0655(6) Uani d 1 . .
    C C5 -0.0581(2) 0.2423(2) 0.03679(17) 0.0480(7) Uani d 1 . .
    H H5 -0.100(2) 0.1925(19) 0.0508(15) 0.058 Uiso d 1 . .
    C C6 0.02638(19) 0.28832(19) 0.08722(14) 0.0379(6) Uani d 1 . .
    C C7 0.0479(2) 0.2483(2) 0.17510(15) 0.0446(6) Uani d 1 . .
    O O7 0.12237(13) 0.30265(13) 0.22071(9) 0.0495(4) Uani d 1 . .
    O O8 -0.00910(15) 0.16763(14) 0.19568(11) 0.0623(5) Uani d 1 . .
    N N11 0.29056(14) 0.49621(15) 0.27986(10) 0.0364(5) Uani d 1 . .
    C C12 0.38820(18) 0.47242(19) 0.31490(14) 0.0395(6) Uani d 1 . .
    O O12 0.45193(13) 0.42412(15) 0.27771(10) 0.0558(5) Uani d 1 . .
    N N13 0.41833(15) 0.50245(17) 0.39507(11) 0.0416(5) Uani d 1 . .
    H H13 0.4692(18) 0.4783(19) 0.4123(14) 0.050 Uiso d 1 . .
    C C14 0.35858(19) 0.55668(19) 0.44405(14) 0.0419(6) Uani d 1 . .
    O O14 0.39047(13) 0.57424(14) 0.51786(10) 0.0601(5) Uani d 1 . .
    C C15 0.2611(2) 0.5881(2) 0.40234(14) 0.0435(6) Uani d 1 . .
    H H15 0.2177(17) 0.6266(18) 0.4307(14) 0.052 Uiso d 1 . .
    C C16 0.23150(17) 0.55545(18) 0.32420(13) 0.0344(5) Uani d 1 . .
    C C17 0.12363(19) 0.5833(2) 0.27890(15) 0.0440(6) Uani d 1 . .
    O O17 0.09452(12) 0.53487(12) 0.21053(9) 0.0440(4) Uani d 1 . .
    O O18 0.07422(14) 0.64881(16) 0.31114(11) 0.0694(6) Uani d 1 . .
    O O1W 0.26760(15) 0.56604(19) 0.09725(13) 0.0497(5) Uani d 1 . .
    H H1A 0.238(2) 0.622(2) 0.1085(16) 0.066(11) Uiso d 1 . .
    H H1B 0.239(2) 0.552(2) 0.0560(16) 0.055(10) Uiso d 1 . .
    O O2W 0.33023(17) 0.34423(17) 0.14115(16) 0.0542(6) Uani d 1 . .
    H H2A 0.375(2) 0.358(2) 0.1818(18) 0.077(11) Uiso d 1 . .
    H H2B 0.353(3) 0.361(3) 0.1023(19) 0.083(14) Uiso d 1 . .
    N N21 0.23782(17) 0.99328(17) 0.26754(14) 0.0598(6) Uani d 1 . .
    C C21 0.1836(2) 0.9936(2) 0.1819(2) 0.0736(9) Uani d 1 . .
    H H21A 0.1149 1.0236 0.1835 0.088 Uiso calc 1 . .
    H H21B 0.1662 0.9203 0.1633 0.088 Uiso calc 1 . .
    C C22 0.2468(3) 1.0533(3) 0.1195(2) 0.0993(12) Uani d 1 . .
    H H22A 0.3132 1.0211 0.1131 0.119 Uiso calc 0.8333 A 1
    H H22B 0.2670 1.1267 0.1371 0.119 Uiso calc 0.8333 A 1
    H H22C 0.3235 1.0439 0.1317 0.119 Uiso calc 0.1667 B 2
    H H22D 0.2400 1.1286 0.1256 0.119 Uiso calc 0.1667 B 2
    C C23A 0.1744(5) 1.0489(4) 0.0376(3) 0.122(2) Uani d 0.8333 C 1
    H H23A 0.1509 0.9750 0.0228 0.183 Uiso calc 0.8333 C 1
    H H23B 0.1096 1.0834 0.0447 0.183 Uiso calc 0.8333 C 1
    C C23B 0.213(3) 1.0209(16) 0.0295(9) 0.122(2) Uani d 0.1667 C 2
    H H23C 0.2529 0.9626 0.0161 0.183 Uiso calc 0.1667 C 2
    H H23D 0.1357 0.9940 0.0245 0.183 Uiso calc 0.1667 C 2
    C C24 0.2285(6) 1.0992(4) -0.0279(3) 0.235(3) Uani d 1 . .
    H H24A 0.1795 1.0940 -0.0772 0.352 Uiso calc 0.8333 C 1
    H H24B 0.2505 1.1728 -0.0143 0.352 Uiso calc 0.8333 C 1
    H H24C 0.2919 1.0644 -0.0362 0.352 Uiso calc 0.8333 C 1
    H H24D 0.2045 1.0703 -0.0816 0.352 Uiso calc 0.1667 C 2
    H H24E 0.1873 1.1567 -0.0169 0.352 Uiso calc 0.1667 C 2
    H H24F 0.3048 1.1251 -0.0253 0.352 Uiso calc 0.1667 C 2
    C C25 0.2593(2) 1.1072(2) 0.30037(18) 0.0644(8) Uani d 1 . .
    H H25A 0.3150 1.1453 0.2701 0.077 Uiso calc 1 . .
    H H25B 0.1930 1.1410 0.2888 0.077 Uiso calc 1 . .
    C C26 0.2953(2) 1.1206(2) 0.39049(18) 0.0710(9) Uani d 1 . .
    H H26A 0.2361 1.0915 0.4216 0.085 Uiso calc 1 . .
    H H26B 0.3569 1.0805 0.4042 0.085 Uiso calc 1 . .
    C C27 0.3277(3) 1.2352(2) 0.41481(19) 0.0771(9) Uani d 1 . .
    H H27A 0.3868 1.2642 0.3834 0.093 Uiso calc 1 . .
    H H27B 0.2661 1.2752 0.4009 0.093 Uiso calc 1 . .
    C C28 0.3639(3) 1.2502(3) 0.5044(2) 0.0995(12) Uani d 1 . .
    H H28A 0.3058 1.2221 0.5359 0.149 Uiso calc 1 . .
    H H28B 0.3822 1.3248 0.5165 0.149 Uiso calc 1 . .
    H H28C 0.4269 1.2134 0.5182 0.149 Uiso calc 1 . .
    C C29 0.1629(2) 0.9241(2) 0.3187(2) 0.0755(9) Uani d 1 . .
    H H29A 0.1483 0.8538 0.2936 0.091 Uiso calc 1 . .
    H H29B 0.2010 0.9163 0.3726 0.091 Uiso calc 1 . .
    C C30 0.0551(3) 0.9652(3) 0.3293(2) 0.0916(11) Uani d 1 . .
    H H30A 0.0683 1.0383 0.3491 0.110 Uiso calc 1 . .
    H H30B 0.0120 0.9645 0.2766 0.110 Uiso calc 1 . .
    C C31 -0.0075(3) 0.8987(3) 0.3885(3) 0.1171(13) Uani d 1 . .
    H H31A -0.0208 0.8259 0.3680 0.141 Uiso calc 1 . .
    H H31B 0.0369 0.8985 0.4406 0.141 Uiso calc 1 . .
    C C32 -0.1142(3) 0.9371(4) 0.4021(3) 0.161(2) Uani d 1 . .
    H H32A -0.1020 1.0101 0.4204 0.241 Uiso calc 1 . .
    H H32B -0.1483 0.8941 0.4430 0.241 Uiso calc 1 . .
    H H32C -0.1610 0.9319 0.3517 0.241 Uiso calc 1 . .
    C C33 0.3469(2) 0.9478(2) 0.2710(2) 0.0746(9) Uani d 1 . .
    H H33A 0.3951 0.9932 0.2389 0.090 Uiso calc 1 . .
    H H33B 0.3793 0.9517 0.3274 0.090 Uiso calc 1 . .
    C C34 0.3442(3) 0.8371(3) 0.2414(2) 0.1099(14) Uani d 1 . .
    H H34A 0.3166 0.8327 0.1839 0.132 Uiso calc 1 . .
    H H34B 0.2946 0.7907 0.2717 0.132 Uiso calc 1 . .
    C C35 0.4576(4) 0.7993(4) 0.2519(3) 0.1389(19) Uani d 1 . .
    H H35A 0.4906 0.8148 0.3073 0.167 Uiso calc 1 . .
    H H35B 0.4513 0.7228 0.2432 0.167 Uiso calc 1 . .
    C C36 0.5213(5) 0.8485(5) 0.1977(5) 0.247(4) Uani d 1 . .
    H H36A 0.5180 0.8047 0.1495 0.371 Uiso calc 1 . .
    H H36B 0.5955 0.8603 0.2221 0.371 Uiso calc 1 . .
    H H36C 0.4959 0.9157 0.1831 0.371 Uiso calc 1 . .
    N N22 0.76367(16) 0.35627(17) 0.27448(12) 0.0513(6) Uani d 1 . .
    C C37 0.7465(2) 0.3209(2) 0.18504(15) 0.0584(7) Uani d 1 . .
    H H37A 0.7966 0.3664 0.1546 0.070 Uiso calc 1 . .
    H H37B 0.7658 0.2489 0.1815 0.070 Uiso calc 1 . .
    C C38 0.6322(2) 0.3232(3) 0.14380(18) 0.0823(10) Uani d 1 . .
    H H38A 0.6188 0.3965 0.1341 0.099 Uiso calc 1 . .
    H H38B 0.5798 0.2921 0.1800 0.099 Uiso calc 1 . .
    C C39 0.6156(3) 0.2625(3) 0.0632(2) 0.1051(13) Uani d 1 . .
    H H39A 0.5547 0.2879 0.0301 0.126 Uiso calc 1 . .
    H H39B 0.6803 0.2791 0.0344 0.126 Uiso calc 1 . .
    C C40 0.5949(5) 0.1500(4) 0.0696(3) 0.196(3) Uani d 1 . .
    H H40A 0.6631 0.1197 0.0754 0.294 Uiso calc 1 . .
    H H40B 0.5518 0.1216 0.0210 0.294 Uiso calc 1 . .
    H H40C 0.5559 0.1326 0.1166 0.294 Uiso calc 1 . .
    C C41 0.6889(2) 0.2868(2) 0.32626(16) 0.0610(8) Uani d 1 . .
    H H41A 0.6999 0.3142 0.3821 0.073 Uiso calc 1 . .
    H H41B 0.6137 0.2936 0.3059 0.073 Uiso calc 1 . .
    C C42 0.7045(3) 0.1700(3) 0.3278(2) 0.0882(10) Uani d 1 . .
    H H42A 0.7787 0.1618 0.3500 0.106 Uiso calc 1 . .
    H H42B 0.6942 0.1417 0.2723 0.106 Uiso calc 1 . .
    C C43 0.6242(3) 0.1073(3) 0.3798(3) 0.1077(12) Uani d 1 . .
    H H43A 0.5508 0.1227 0.3613 0.129 Uiso calc 1 . .
    H H43B 0.6272 0.0318 0.3709 0.129 Uiso calc 1 . .
    C C44 0.6448(4) 0.1303(3) 0.4672(3) 0.1395(17) Uani d 1 . .
    H H44A 0.7203 0.1248 0.4847 0.209 Uiso calc 1 . .
    H H44B 0.5994 0.0802 0.4967 0.209 Uiso calc 1 . .
    H H44C 0.6284 0.2012 0.4779 0.209 Uiso calc 1 . .
    C C45 0.88369(19) 0.3471(2) 0.30173(16) 0.0582(7) Uani d 1 . .
    H H45A 0.8975 0.2742 0.2923 0.070 Uiso calc 1 . .
    H H45B 0.9280 0.3923 0.2668 0.070 Uiso calc 1 . .
    C C46 0.9219(2) 0.3762(3) 0.38930(18) 0.0854(10) Uani d 1 . .
    H H46A 0.8671 0.3470 0.4244 0.102 Uiso calc 1 . .
    H H46B 0.9306 0.4531 0.3957 0.102 Uiso calc 1 . .
    C C47 1.0296(2) 0.3338(3) 0.41564(19) 0.1104(14) Uani d 1 . .
    H H47A 1.0184 0.2567 0.4111 0.132 Uiso calc 1 . .
    H H47B 1.0815 0.3591 0.3772 0.132 Uiso calc 1 . .
    C C48 1.0779(3) 0.3617(3) 0.4968(2) 0.1252(15) Uani d 1 . .
    H H48A 1.1019 0.4367 0.4997 0.188 Uiso calc 1 . .
    H H48B 1.1394 0.3225 0.5099 0.188 Uiso calc 1 . .
    H H48C 1.0249 0.3445 0.5354 0.188 Uiso calc 1 . .
    C C49 0.7370(2) 0.4690(2) 0.28632(16) 0.0594(8) Uani d 1 . .
    H H49A 0.6595 0.4707 0.2707 0.071 Uiso calc 1 . .
    H H49B 0.7504 0.4868 0.3443 0.071 Uiso calc 1 . .
    C C50 0.7992(2) 0.5534(2) 0.23948(17) 0.0655(8) Uani d 1 . .
    H H50A 0.7825 0.5399 0.1811 0.079 Uiso calc 1 . .
    H H50B 0.8771 0.5513 0.2528 0.079 Uiso calc 1 . .
    C C51 0.7693(3) 0.6623(3) 0.2605(2) 0.0906(11) Uani d 1 . .
    H H51A 0.6908 0.6628 0.2505 0.109 Uiso calc 1 . .
    H H51B 0.7900 0.6773 0.3183 0.109 Uiso calc 1 . .
    C C52 0.8257(3) 0.7479(3) 0.2103(2) 0.1191(14) Uani d 1 . .
    H H52A 0.9035 0.7479 0.2204 0.179 Uiso calc 1 . .
    H H52B 0.8058 0.8160 0.2253 0.179 Uiso calc 1 . .
    H H52C 0.8038 0.7342 0.1531 0.179 Uiso calc 1 . .
    O O3W 0.49608(19) 0.5714(2) 0.13512(17) 0.0920(9) Uani d 0.8 . .
    O O4WA 0.6439(2) 0.6139(3) 0.02116(16) 0.1055(10) Uani d 0.8 . .
    O O4WB 0.5571(11) 0.5212(12) -0.0190(10) 0.146(7) Uani d 0.2 . .
loop_
    _atom_site_aniso_label
    _atom_site_aniso_U_11
    _atom_site_aniso_U_22
    _atom_site_aniso_U_33
    _atom_site_aniso_U_12
    _atom_site_aniso_U_13
    _atom_site_aniso_U_23
    Co1 0.0373(2) 0.0502(2) 0.02996(18) 0.00898(16) -0.00465(14) -0.00130(15)
    N1 0.0340(11) 0.0434(12) 0.0260(11) 0.0068(10) -0.0029(9) 0.0026(9)
    C2 0.0375(14) 0.0450(16) 0.0330(14) 0.0122(13) -0.0038(12) -0.0057(12)
    O2 0.0523(11) 0.0611(12) 0.0309(9) -0.0020(9) -0.0011(8) 0.0042(8)
    N3 0.0470(13) 0.0520(15) 0.0285(11) 0.0094(12) -0.0100(11) -0.0038(10)
    C4 0.0453(16) 0.0425(17) 0.0510(17) 0.0100(14) -0.0111(14) -0.0122(13)
    O4 0.0634(12) 0.0567(12) 0.0679(13) 0.0015(10) -0.0318(11) -0.0117(10)
    C5 0.0481(18) 0.0406(17) 0.0520(17) 0.0016(13) -0.0083(14) -0.0016(14)
    C6 0.0385(14) 0.0374(15) 0.0395(14) 0.0141(12) 0.0004(12) -0.0021(12)
    C7 0.0485(17) 0.0463(17) 0.0415(16) 0.0151(14) 0.0055(13) 0.0007(13)
    O7 0.0507(11) 0.0602(12) 0.0353(10) 0.0050(9) -0.0056(8) 0.0065(8)
    O8 0.0744(13) 0.0510(12) 0.0590(12) -0.0030(10) 0.0060(10) 0.0129(10)
    N11 0.0309(11) 0.0517(13) 0.0275(10) 0.0113(10) -0.0007(9) 0.0002(9)
    C12 0.0343(14) 0.0520(17) 0.0314(14) 0.0067(12) -0.0036(11) -0.0012(12)
    O12 0.0400(10) 0.0909(14) 0.0401(10) 0.0292(10) -0.0037(8) -0.0139(9)
    N13 0.0343(12) 0.0614(15) 0.0291(11) 0.0161(11) -0.0094(9) -0.0067(10)
    C14 0.0412(15) 0.0499(16) 0.0325(14) 0.0023(12) -0.0035(12) -0.0062(12)
    O14 0.0578(11) 0.0905(14) 0.0323(10) 0.0242(10) -0.0134(9) -0.0159(9)
    C15 0.0396(15) 0.0583(18) 0.0334(14) 0.0144(13) -0.0033(12) -0.0091(12)
    C16 0.0317(13) 0.0402(15) 0.0304(13) 0.0020(11) -0.0003(10) 0.0012(11)
    C17 0.0396(15) 0.0556(18) 0.0374(15) 0.0125(13) -0.0014(12) 0.0034(13)
    O17 0.0382(9) 0.0583(11) 0.0352(10) 0.0159(8) -0.0110(8) -0.0058(8)
    O18 0.0584(12) 0.0924(16) 0.0610(12) 0.0422(11) -0.0153(10) -0.0255(11)
    O1W 0.0463(12) 0.0574(15) 0.0441(13) 0.0073(10) -0.0043(10) 0.0021(10)
    O2W 0.0532(13) 0.0690(14) 0.0422(13) 0.0198(10) -0.0018(12) -0.0069(12)
    N21 0.0582(15) 0.0462(15) 0.0738(17) 0.0112(12) -0.0057(13) 0.0026(12)
    C21 0.080(2) 0.056(2) 0.084(2) 0.0194(17) -0.010(2) -0.0041(17)
    C22 0.136(3) 0.094(3) 0.070(2) 0.030(2) 0.000(2) -0.009(2)
    C23A 0.219(7) 0.071(3) 0.085(3) 0.058(3) 0.002(4) -0.011(3)
    C23B 0.219(7) 0.071(3) 0.085(3) 0.058(3) 0.002(4) -0.011(3)
    C24 0.438(11) 0.186(6) 0.084(4) 0.048(6) 0.030(5) 0.041(4)
    C25 0.066(2) 0.0374(18) 0.089(2) -0.0003(14) 0.0081(17) 0.0016(15)
    C26 0.076(2) 0.064(2) 0.070(2) -0.0019(17) 0.0008(17) 0.0030(17)
    C27 0.089(2) 0.056(2) 0.084(2) -0.0017(17) 0.0090(19) -0.0104(17)
    C28 0.096(3) 0.109(3) 0.087(3) -0.017(2) 0.008(2) -0.018(2)
    C29 0.066(2) 0.052(2) 0.103(3) -0.0038(17) -0.0043(19) 0.0116(18)
    C30 0.065(2) 0.076(2) 0.132(3) -0.0008(19) 0.012(2) 0.010(2)
    C31 0.112(3) 0.107(3) 0.131(4) -0.013(3) 0.033(3) 0.004(3)
    C32 0.118(4) 0.151(4) 0.219(6) -0.011(3) 0.087(4) -0.036(4)
    C33 0.061(2) 0.062(2) 0.099(2) 0.0144(16) -0.0115(17) -0.0138(18)
    C34 0.084(3) 0.084(3) 0.160(4) 0.029(2) -0.024(2) -0.044(3)
    C35 0.109(4) 0.096(4) 0.219(6) 0.030(3) 0.030(4) -0.047(4)
    C36 0.199(7) 0.205(7) 0.365(12) 0.087(6) 0.092(7) -0.012(7)
    N22 0.0450(13) 0.0639(16) 0.0471(13) 0.0136(11) 0.0068(11) -0.0029(11)
    C37 0.0605(18) 0.071(2) 0.0450(16) 0.0150(15) 0.0053(14) -0.0087(14)
    C38 0.070(2) 0.111(3) 0.066(2) 0.0229(19) -0.0092(17) -0.0101(19)
    C39 0.093(3) 0.146(4) 0.069(2) -0.001(3) -0.011(2) -0.013(2)
    C40 0.270(7) 0.114(4) 0.185(5) -0.021(4) -0.020(5) -0.049(4)
    C41 0.0517(17) 0.076(2) 0.0566(18) 0.0057(15) 0.0134(14) 0.0017(15)
    C42 0.104(3) 0.076(3) 0.086(3) 0.003(2) 0.028(2) 0.0088(19)
    C43 0.094(3) 0.107(3) 0.116(3) -0.011(2) 0.006(3) 0.017(3)
    C44 0.166(4) 0.150(4) 0.105(4) 0.014(3) 0.028(3) 0.046(3)
    C45 0.0423(16) 0.081(2) 0.0535(17) 0.0174(14) 0.0050(13) -0.0001(15)
    C46 0.068(2) 0.123(3) 0.064(2) 0.019(2) -0.0045(17) -0.014(2)
    C47 0.059(2) 0.210(4) 0.060(2) 0.022(2) -0.0134(18) -0.009(3)
    C48 0.119(3) 0.165(4) 0.095(3) 0.043(3) -0.004(3) 0.005(3)
    C49 0.0542(17) 0.067(2) 0.0601(18) 0.0186(15) 0.0070(15) -0.0072(15)
    C50 0.0647(19) 0.066(2) 0.067(2) 0.0124(16) 0.0035(16) 0.0050(16)
    C51 0.101(3) 0.069(2) 0.103(3) 0.018(2) 0.007(2) 0.009(2)
    C52 0.162(4) 0.083(3) 0.112(3) 0.026(3) -0.005(3) 0.004(2)
    O3W 0.0657(17) 0.106(2) 0.105(2) 0.0078(15) 0.0156(16) 0.0155(17)
    O4WA 0.099(2) 0.171(3) 0.0554(17) 0.051(2) 0.0136(16) 0.0135(19)
    O4WB 0.122(11) 0.155(13) 0.195(16) 0.088(10) 0.099(11) 0.130(12)
_geom_special_details
;
 All esds (except the esd in the dihedral angle between two l.s. planes)
 are estimated using the full covariance matrix.  The cell esds are taken
 into account individually in the estimation of esds in distances, angles
 and torsion angles; correlations between esds in cell parameters are only
 used when they are defined by crystal symmetry.  An approximate (isotropic)
 treatment of cell esds is used for estimating esds involving l.s. planes.
;
loop_
    _geom_bond_atom_site_label_1
    _geom_bond_atom_site_label_2
    _geom_bond_site_symmetry_2
    _geom_bond_distance
    _geom_bond_publ_flag
    Co1 O7 . 2.0511(16) ?
    Co1 O17 . 2.0884(15) ?
    Co1 N1 . 2.1163(17) ?
    Co1 N11 . 2.1200(17) ?
    Co1 O2W . 2.142(2) ?
    Co1 O1W . 2.1726(19) ?
    N1 C2 . 1.350(3) ?
    N1 C6 . 1.360(3) ?
    C2 O2 . 1.259(3) ?
    C2 N3 . 1.380(3) ?
    N3 C4 . 1.375(3) ?
    N3 H3 . 0.81(2) ?
    C4 O4 . 1.246(3) ?
    C4 C5 . 1.415(3) ?
    C5 C6 . 1.346(3) ?
    C5 H5 . 0.81(2) ?
    C6 C7 . 1.534(3) ?
    C7 O8 . 1.237(3) ?
    C7 O7 . 1.267(3) ?
    N11 C12 . 1.351(3) ?
    N11 C16 . 1.358(3) ?
    C12 O12 . 1.250(3) ?
    C12 N13 . 1.372(3) ?
    N13 C14 . 1.373(3) ?
    N13 H13 . 0.76(2) ?
    C14 O14 . 1.247(2) ?
    C14 C15 . 1.424(3) ?
    C15 C16 . 1.349(3) ?
    C15 H15 . 0.92(2) ?
    C16 C17 . 1.539(3) ?
    C17 O18 . 1.230(3) ?
    C17 O17 . 1.277(3) ?
    O1W H1A . 0.86(3) ?
    O1W H1B . 0.74(2) ?
    O2W H2A . 0.83(3) ?
    O2W H2B . 0.74(3) ?
    N21 C21 . 1.496(3) ?
    N21 C29 . 1.513(3) ?
    N21 C33 . 1.521(3) ?
    N21 C25 . 1.522(3) ?
    C21 C22 . 1.497(4) ?
    C21 H21A . 0.9700 ?
    C21 H21B . 0.9700 ?
    C22 C23B . 1.536(17) ?
    C22 C23A . 1.537(5) ?
    C22 H22A . 0.9700 ?
    C22 H22B . 0.9700 ?
    C22 H22C . 0.9700 ?
    C22 H22D . 0.9700 ?
    C23A C24 . 1.429(7) ?
    C23A H23A . 0.9700 ?
    C23A H23B . 0.9700 ?
    C23B C24 . 1.374(17) ?
    C23B H23C . 0.9700 ?
    C23B H23D . 0.9700 ?
    C24 H24A . 0.9600 ?
    C24 H24B . 0.9600 ?
    C24 H24C . 0.9600 ?
    C24 H24D . 0.9600 ?
    C24 H24E . 0.9600 ?
    C24 H24F . 0.9600 ?
    C25 C26 . 1.505(4) ?
    C25 H25A . 0.9700 ?
    C25 H25B . 0.9700 ?
    C26 C27 . 1.502(4) ?
    C26 H26A . 0.9700 ?
    C26 H26B . 0.9700 ?
    C27 C28 . 1.498(4) ?
    C27 H27A . 0.9700 ?
    C27 H27B . 0.9700 ?
    C28 H28A . 0.9600 ?
    C28 H28B . 0.9600 ?
    C28 H28C . 0.9600 ?
    C29 C30 . 1.508(4) ?
    C29 H29A . 0.9700 ?
    C29 H29B . 0.9700 ?
    C30 C31 . 1.496(4) ?
    C30 H30A . 0.9700 ?
    C30 H30B . 0.9700 ?
    C31 C32 . 1.492(5) ?
    C31 H31A . 0.9700 ?
    C31 H31B . 0.9700 ?
    C32 H32A . 0.9600 ?
    C32 H32B . 0.9600 ?
    C32 H32C . 0.9600 ?
    C33 C34 . 1.476(4) ?
    C33 H33A . 0.9700 ?
    C33 H33B . 0.9700 ?
    C34 C35 . 1.526(5) ?
    C34 H34A . 0.9700 ?
    C34 H34B . 0.9700 ?
    C35 C36 . 1.348(7) ?
    C35 H35A . 0.9700 ?
    C35 H35B . 0.9700 ?
    C36 H36A . 0.9600 ?
    C36 H36B . 0.9600 ?
    C36 H36C . 0.9600 ?
    N22 C49 . 1.513(3) ?
    N22 C41 . 1.519(3) ?
    N22 C37 . 1.520(3) ?
    N22 C45 . 1.525(3) ?
    C37 C38 . 1.510(3) ?
    C37 H37A . 0.9700 ?
    C37 H37B . 0.9700 ?
    C38 C39 . 1.511(4) ?
    C38 H38A . 0.9700 ?
    C38 H38B . 0.9700 ?
    C39 C40 . 1.421(5) ?
    C39 H39A . 0.9700 ?
    C39 H39B . 0.9700 ?
    C40 H40A . 0.9600 ?
    C40 H40B . 0.9600 ?
    C40 H40C . 0.9600 ?
    C41 C42 . 1.509(4) ?
    C41 H41A . 0.9700 ?
    C41 H41B . 0.9700 ?
    C42 C43 . 1.524(4) ?
    C42 H42A . 0.9700 ?
    C42 H42B . 0.9700 ?
    C43 C44 . 1.454(5) ?
    C43 H43A . 0.9700 ?
    C43 H43B . 0.9700 ?
    C44 H44A . 0.9600 ?
    C44 H44B . 0.9600 ?
    C44 H44C . 0.9600 ?
    C45 C46 . 1.499(4) ?
    C45 H45A . 0.9700 ?
    C45 H45B . 0.9700 ?
    C46 C47 . 1.515(4) ?
    C46 H46A . 0.9700 ?
    C46 H46B . 0.9700 ?
    C47 C48 . 1.432(4) ?
    C47 H47A . 0.9700 ?
    C47 H47B . 0.9700 ?
    C48 H48A . 0.9600 ?
    C48 H48B . 0.9600 ?
    C48 H48C . 0.9600 ?
    C49 C50 . 1.498(4) ?
    C49 H49A . 0.9700 ?
    C49 H49B . 0.9700 ?
    C50 C51 . 1.512(4) ?
    C50 H50A . 0.9700 ?
    C50 H50B . 0.9700 ?
    C51 C52 . 1.506(4) ?
    C51 H51A . 0.9700 ?
    C51 H51B . 0.9700 ?
    C52 H52A . 0.9600 ?
    C52 H52B . 0.9600 ?
    C52 H52C . 0.9600 ?
    O4WA O4WB . 1.593(18) ?
    O4WB O4WB 2_665 1.63(2) ?
loop_
    _geom_angle_atom_site_label_1
    _geom_angle_atom_site_label_2
    _geom_angle_atom_site_label_3
    _geom_angle_site_symmetry_1
    _geom_angle_site_symmetry_3
    _geom_angle
    _geom_angle_publ_flag
    O7 Co1 O17 . . 92.63(6) ?
    O7 Co1 N1 . . 79.53(7) ?
    O17 Co1 N1 . . 96.51(6) ?
    O7 Co1 N11 . . 96.69(7) ?
    O17 Co1 N11 . . 78.84(6) ?
    N1 Co1 N11 . . 173.94(7) ?
    O7 Co1 O2W . . 90.75(8) ?
    O17 Co1 O2W . . 171.23(7) ?
    N1 Co1 O2W . . 92.06(8) ?
    N11 Co1 O2W . . 92.73(8) ?
    O7 Co1 O1W . . 170.24(7) ?
    O17 Co1 O1W . . 87.84(8) ?
    N1 Co1 O1W . . 90.73(8) ?
    N11 Co1 O1W . . 92.97(8) ?
    O2W Co1 O1W . . 90.20(9) ?
    C2 N1 C6 . . 117.41(19) ?
    C2 N1 Co1 . . 130.09(16) ?
    C6 N1 Co1 . . 111.94(14) ?
    O2 C2 N1 . . 122.3(2) ?
    O2 C2 N3 . . 118.9(2) ?
    N1 C2 N3 . . 118.8(2) ?
    C4 N3 C2 . . 125.2(2) ?
    C4 N3 H3 . . 120.4(17) ?
    C2 N3 H3 . . 114.2(17) ?
    O4 C4 N3 . . 119.5(2) ?
    O4 C4 C5 . . 126.5(3) ?
    N3 C4 C5 . . 114.0(2) ?
    C6 C5 C4 . . 119.6(2) ?
    C6 C5 H5 . . 122.4(18) ?
    C4 C5 H5 . . 117.9(18) ?
    C5 C6 N1 . . 124.8(2) ?
    C5 C6 C7 . . 120.6(2) ?
    N1 C6 C7 . . 114.6(2) ?
    O8 C7 O7 . . 125.8(2) ?
    O8 C7 C6 . . 117.9(2) ?
    O7 C7 C6 . . 116.3(2) ?
    C7 O7 Co1 . . 116.98(15) ?
    C12 N11 C16 . . 117.90(19) ?
    C12 N11 Co1 . . 128.63(15) ?
    C16 N11 Co1 . . 112.75(13) ?
    O12 C12 N11 . . 123.0(2) ?
    O12 C12 N13 . . 118.7(2) ?
    N11 C12 N13 . . 118.3(2) ?
    C12 N13 C14 . . 125.92(19) ?
    C12 N13 H13 . . 111.8(19) ?
    C14 N13 H13 . . 121.7(19) ?
    O14 C14 N13 . . 120.7(2) ?
    O14 C14 C15 . . 125.7(2) ?
    N13 C14 C15 . . 113.6(2) ?
    C16 C15 C14 . . 119.3(2) ?
    C16 C15 H15 . . 121.8(14) ?
    C14 C15 H15 . . 118.8(14) ?
    C15 C16 N11 . . 124.5(2) ?
    C15 C16 C17 . . 120.6(2) ?
    N11 C16 C17 . . 114.87(19) ?
    O18 C17 O17 . . 126.5(2) ?
    O18 C17 C16 . . 117.9(2) ?
    O17 C17 C16 . . 115.7(2) ?
    C17 O17 Co1 . . 116.84(14) ?
    Co1 O1W H1A . . 108.7(18) ?
    Co1 O1W H1B . . 101(2) ?
    H1A O1W H1B . . 101(3) ?
    Co1 O2W H2A . . 100.7(19) ?
    Co1 O2W H2B . . 113(3) ?
    H2A O2W H2B . . 113(3) ?
    C21 N21 C29 . . 107.8(2) ?
    C21 N21 C33 . . 111.8(2) ?
    C29 N21 C33 . . 108.5(2) ?
    C21 N21 C25 . . 109.2(2) ?
    C29 N21 C25 . . 111.7(2) ?
    C33 N21 C25 . . 107.8(2) ?
    N21 C21 C22 . . 116.7(3) ?
    N21 C21 H21A . . 108.1 ?
    C22 C21 H21A . . 108.1 ?
    N21 C21 H21B . . 108.1 ?
    C22 C21 H21B . . 108.1 ?
    H21A C21 H21B . . 107.3 ?
    C21 C22 C23B . . 116.0(11) ?
    C21 C22 C23A . . 108.3(3) ?
    C21 C22 H22A . . 110.0 ?
    C23A C22 H22A . . 110.0 ?
    C21 C22 H22B . . 110.0 ?
    C23A C22 H22B . . 110.0 ?
    H22A C22 H22B . . 108.4 ?
    C21 C22 H22C . . 108.3 ?
    C23B C22 H22C . . 108.3 ?
    C21 C22 H22D . . 108.3 ?
    C23B C22 H22D . . 108.3 ?
    H22C C22 H22D . . 107.4 ?
    C24 C23A C22 . . 113.3(5) ?
    C24 C23A H23A . . 108.9 ?
    C22 C23A H23A . . 108.9 ?
    C24 C23A H23B . . 108.9 ?
    C22 C23A H23B . . 108.9 ?
    H23A C23A H23B . . 107.7 ?
    C24 C23B C22 . . 116.6(15) ?
    C24 C23B H23C . . 108.1 ?
    C22 C23B H23C . . 108.1 ?
    C24 C23B H23D . . 108.1 ?
    C22 C23B H23D . . 108.1 ?
    H23C C23B H23D . . 107.3 ?
    C23A C24 H24A . . 109.5 ?
    C23A C24 H24B . . 109.5 ?
    H24A C24 H24B . . 109.5 ?
    C23A C24 H24C . . 109.5 ?
    H24A C24 H24C . . 109.5 ?
    H24B C24 H24C . . 109.5 ?
    C23B C24 H24D . . 109.5 ?
    C23B C24 H24E . . 109.5 ?
    H24D C24 H24E . . 109.5 ?
    C23B C24 H24F . . 109.5 ?
    H24D C24 H24F . . 109.5 ?
    H24E C24 H24F . . 109.5 ?
    C26 C25 N21 . . 116.4(2) ?
    C26 C25 H25A . . 108.2 ?
    N21 C25 H25A . . 108.2 ?
    C26 C25 H25B . . 108.2 ?
    N21 C25 H25B . . 108.2 ?
    H25A C25 H25B . . 107.3 ?
    C27 C26 C25 . . 112.4(2) ?
    C27 C26 H26A . . 109.1 ?
    C25 C26 H26A . . 109.1 ?
    C27 C26 H26B . . 109.1 ?
    C25 C26 H26B . . 109.1 ?
    H26A C26 H26B . . 107.9 ?
    C28 C27 C26 . . 113.2(3) ?
    C28 C27 H27A . . 108.9 ?
    C26 C27 H27A . . 108.9 ?
    C28 C27 H27B . . 108.9 ?
    C26 C27 H27B . . 108.9 ?
    H27A C27 H27B . . 107.8 ?
    C27 C28 H28A . . 109.5 ?
    C27 C28 H28B . . 109.5 ?
    H28A C28 H28B . . 109.5 ?
    C27 C28 H28C . . 109.5 ?
    H28A C28 H28C . . 109.5 ?
    H28B C28 H28C . . 109.5 ?
    C30 C29 N21 . . 115.2(2) ?
    C30 C29 H29A . . 108.5 ?
    N21 C29 H29A . . 108.5 ?
    C30 C29 H29B . . 108.5 ?
    N21 C29 H29B . . 108.5 ?
    H29A C29 H29B . . 107.5 ?
    C31 C30 C29 . . 111.3(3) ?
    C31 C30 H30A . . 109.4 ?
    C29 C30 H30A . . 109.4 ?
    C31 C30 H30B . . 109.4 ?
    C29 C30 H30B . . 109.4 ?
    H30A C30 H30B . . 108.0 ?
    C32 C31 C30 . . 113.4(4) ?
    C32 C31 H31A . . 108.9 ?
    C30 C31 H31A . . 108.9 ?
    C32 C31 H31B . . 108.9 ?
    C30 C31 H31B . . 108.9 ?
    H31A C31 H31B . . 107.7 ?
    C31 C32 H32A . . 109.5 ?
    C31 C32 H32B . . 109.5 ?
    H32A C32 H32B . . 109.5 ?
    C31 C32 H32C . . 109.5 ?
    H32A C32 H32C . . 109.5 ?
    H32B C32 H32C . . 109.5 ?
    C34 C33 N21 . . 116.5(2) ?
    C34 C33 H33A . . 108.2 ?
    N21 C33 H33A . . 108.2 ?
    C34 C33 H33B . . 108.2 ?
    N21 C33 H33B . . 108.2 ?
    H33A C33 H33B . . 107.3 ?
    C33 C34 C35 . . 111.4(3) ?
    C33 C34 H34A . . 109.4 ?
    C35 C34 H34A . . 109.4 ?
    C33 C34 H34B . . 109.4 ?
    C35 C34 H34B . . 109.4 ?
    H34A C34 H34B . . 108.0 ?
    C36 C35 C34 . . 110.1(5) ?
    C36 C35 H35A . . 109.6 ?
    C34 C35 H35A . . 109.6 ?
    C36 C35 H35B . . 109.6 ?
    C34 C35 H35B . . 109.6 ?
    H35A C35 H35B . . 108.2 ?
    C35 C36 H36A . . 109.5 ?
    C35 C36 H36B . . 109.5 ?
    H36A C36 H36B . . 109.5 ?
    C35 C36 H36C . . 109.5 ?
    H36A C36 H36C . . 109.5 ?
    H36B C36 H36C . . 109.5 ?
    C49 N22 C41 . . 105.60(19) ?
    C49 N22 C37 . . 112.37(19) ?
    C41 N22 C37 . . 111.1(2) ?
    C49 N22 C45 . . 110.9(2) ?
    C41 N22 C45 . . 111.22(19) ?
    C37 N22 C45 . . 105.77(18) ?
    C38 C37 N22 . . 115.7(2) ?
    C38 C37 H37A . . 108.3 ?
    N22 C37 H37A . . 108.3 ?
    C38 C37 H37B . . 108.3 ?
    N22 C37 H37B . . 108.3 ?
    H37A C37 H37B . . 107.4 ?
    C37 C38 C39 . . 111.8(3) ?
    C37 C38 H38A . . 109.2 ?
    C39 C38 H38A . . 109.2 ?
    C37 C38 H38B . . 109.2 ?
    C39 C38 H38B . . 109.2 ?
    H38A C38 H38B . . 107.9 ?
    C40 C39 C38 . . 115.4(4) ?
    C40 C39 H39A . . 108.4 ?
    C38 C39 H39A . . 108.4 ?
    C40 C39 H39B . . 108.4 ?
    C38 C39 H39B . . 108.4 ?
    H39A C39 H39B . . 107.5 ?
    C39 C40 H40A . . 109.5 ?
    C39 C40 H40B . . 109.5 ?
    H40A C40 H40B . . 109.5 ?
    C39 C40 H40C . . 109.5 ?
    H40A C40 H40C . . 109.5 ?
    H40B C40 H40C . . 109.5 ?
    C42 C41 N22 . . 115.5(2) ?
    C42 C41 H41A . . 108.4 ?
    N22 C41 H41A . . 108.4 ?
    C42 C41 H41B . . 108.4 ?
    N22 C41 H41B . . 108.4 ?
    H41A C41 H41B . . 107.5 ?
    C41 C42 C43 . . 111.3(3) ?
    C41 C42 H42A . . 109.4 ?
    C43 C42 H42A . . 109.4 ?
    C41 C42 H42B . . 109.4 ?
    C43 C42 H42B . . 109.4 ?
    H42A C42 H42B . . 108.0 ?
    C44 C43 C42 . . 114.1(3) ?
    C44 C43 H43A . . 108.7 ?
    C42 C43 H43A . . 108.7 ?
    C44 C43 H43B . . 108.7 ?
    C42 C43 H43B . . 108.7 ?
    H43A C43 H43B . . 107.6 ?
    C43 C44 H44A . . 109.5 ?
    C43 C44 H44B . . 109.5 ?
    H44A C44 H44B . . 109.5 ?
    C43 C44 H44C . . 109.5 ?
    H44A C44 H44C . . 109.5 ?
    H44B C44 H44C . . 109.5 ?
    C46 C45 N22 . . 116.5(2) ?
    C46 C45 H45A . . 108.2 ?
    N22 C45 H45A . . 108.2 ?
    C46 C45 H45B . . 108.2 ?
    N22 C45 H45B . . 108.2 ?
    H45A C45 H45B . . 107.3 ?
    C45 C46 C47 . . 111.2(3) ?
    C45 C46 H46A . . 109.4 ?
    C47 C46 H46A . . 109.4 ?
    C45 C46 H46B . . 109.4 ?
    C47 C46 H46B . . 109.4 ?
    H46A C46 H46B . . 108.0 ?
    C48 C47 C46 . . 116.6(3) ?
    C48 C47 H47A . . 108.1 ?
    C46 C47 H47A . . 108.1 ?
    C48 C47 H47B . . 108.1 ?
    C46 C47 H47B . . 108.1 ?
    H47A C47 H47B . . 107.3 ?
    C47 C48 H48A . . 109.5 ?
    C47 C48 H48B . . 109.5 ?
    H48A C48 H48B . . 109.5 ?
    C47 C48 H48C . . 109.5 ?
    H48A C48 H48C . . 109.5 ?
    H48B C48 H48C . . 109.5 ?
    C50 C49 N22 . . 116.0(2) ?
    C50 C49 H49A . . 108.3 ?
    N22 C49 H49A . . 108.3 ?
    C50 C49 H49B . . 108.3 ?
    N22 C49 H49B . . 108.3 ?
    H49A C49 H49B . . 107.4 ?
    C49 C50 C51 . . 110.4(3) ?
    C49 C50 H50A . . 109.6 ?
    C51 C50 H50A . . 109.6 ?
    C49 C50 H50B . . 109.6 ?
    C51 C50 H50B . . 109.6 ?
    H50A C50 H50B . . 108.1 ?
    C52 C51 C50 . . 111.3(3) ?
    C52 C51 H51A . . 109.4 ?
    C50 C51 H51A . . 109.4 ?
    C52 C51 H51B . . 109.4 ?
    C50 C51 H51B . . 109.4 ?
    H51A C51 H51B . . 108.0 ?
    C51 C52 H52A . . 109.5 ?
    C51 C52 H52B . . 109.5 ?
    H52A C52 H52B . . 109.5 ?
    C51 C52 H52C . . 109.5 ?
    H52A C52 H52C . . 109.5 ?
    H52B C52 H52C . . 109.5 ?
    O4WA O4WB O4WB . 2_665 124.1(18) ?
loop_
    _geom_torsion_atom_site_label_1
    _geom_torsion_atom_site_label_2
    _geom_torsion_atom_site_label_3
    _geom_torsion_atom_site_label_4
    _geom_torsion_site_symmetry_1
    _geom_torsion_site_symmetry_2
    _geom_torsion_site_symmetry_3
    _geom_torsion_site_symmetry_4
    _geom_torsion
    _geom_torsion_publ_flag
    C6 N1 C2 O2 . . . . -176.5(2) ?
    Co1 N1 C2 O2 . . . . 12.8(3) ?
    C6 N1 C2 N3 . . . . 2.7(3) ?
    Co1 N1 C2 N3 . . . . -168.01(15) ?
    O2 C2 N3 C4 . . . . 178.6(2) ?
    N1 C2 N3 C4 . . . . -0.7(4) ?
    C2 N3 C4 O4 . . . . 175.9(2) ?
    C2 N3 C4 C5 . . . . -2.5(4) ?
    O4 C4 C5 C6 . . . . -174.7(2) ?
    N3 C4 C5 C6 . . . . 3.5(4) ?
    C4 C5 C6 N1 . . . . -1.7(4) ?
    C4 C5 C6 C7 . . . . 178.0(2) ?
    C2 N1 C6 C5 . . . . -1.6(3) ?
    Co1 N1 C6 C5 . . . . 170.8(2) ?
    C2 N1 C6 C7 . . . . 178.69(19) ?
    Co1 N1 C6 C7 . . . . -9.0(2) ?
    C5 C6 C7 O8 . . . . 5.7(4) ?
    N1 C6 C7 O8 . . . . -174.6(2) ?
    C5 C6 C7 O7 . . . . -173.4(2) ?
    N1 C6 C7 O7 . . . . 6.4(3) ?
    O8 C7 O7 Co1 . . . . -179.1(2) ?
    C6 C7 O7 Co1 . . . . -0.1(3) ?
    C16 N11 C12 O12 . . . . -175.5(2) ?
    Co1 N11 C12 O12 . . . . 15.0(3) ?
    C16 N11 C12 N13 . . . . 4.8(3) ?
    Co1 N11 C12 N13 . . . . -164.78(16) ?
    O12 C12 N13 C14 . . . . 179.3(2) ?
    N11 C12 N13 C14 . . . . -0.9(4) ?
    C12 N13 C14 O14 . . . . 175.5(2) ?
    C12 N13 C14 C15 . . . . -4.4(4) ?
    O14 C14 C15 C16 . . . . -174.0(2) ?
    N13 C14 C15 C16 . . . . 5.8(4) ?
    C14 C15 C16 N11 . . . . -2.3(4) ?
    C14 C15 C16 C17 . . . . 176.8(2) ?
    C12 N11 C16 C15 . . . . -3.3(3) ?
    Co1 N11 C16 C15 . . . . 167.9(2) ?
    C12 N11 C16 C17 . . . . 177.53(19) ?
    Co1 N11 C16 C17 . . . . -11.3(2) ?
    C15 C16 C17 O18 . . . . 10.8(4) ?
    N11 C16 C17 O18 . . . . -169.9(2) ?
    C15 C16 C17 O17 . . . . -169.2(2) ?
    N11 C16 C17 O17 . . . . 10.0(3) ?
    O18 C17 O17 Co1 . . . . 176.7(2) ?
    C16 C17 O17 Co1 . . . . -3.3(3) ?
    C29 N21 C21 C22 . . . . -176.9(3) ?
    C33 N21 C21 C22 . . . . -57.7(3) ?
    C25 N21 C21 C22 . . . . 61.6(3) ?
    N21 C21 C22 C23B . . . . 158.3(14) ?
    N21 C21 C22 C23A . . . . -176.9(3) ?
    C21 C22 C23A C24 . . . . -177.1(4) ?
    C21 C22 C23B C24 . . . . 150(2) ?
    C21 N21 C25 C26 . . . . 169.6(3) ?
    C29 N21 C25 C26 . . . . 50.4(3) ?
    C33 N21 C25 C26 . . . . -68.7(3) ?
    N21 C25 C26 C27 . . . . 172.9(2) ?
    C25 C26 C27 C28 . . . . -180.0(3) ?
    C21 N21 C29 C30 . . . . -65.0(3) ?
    C33 N21 C29 C30 . . . . 173.6(3) ?
    C25 N21 C29 C30 . . . . 54.9(3) ?
    N21 C29 C30 C31 . . . . -173.3(3) ?
    C29 C30 C31 C32 . . . . 179.1(3) ?
    C21 N21 C33 C34 . . . . -59.8(4) ?
    C29 N21 C33 C34 . . . . 59.0(4) ?
    C25 N21 C33 C34 . . . . -179.9(3) ?
    N21 C33 C34 C35 . . . . -177.2(3) ?
    C33 C34 C35 C36 . . . . -71.4(6) ?
    C49 N22 C37 C38 . . . . -58.9(3) ?
    C41 N22 C37 C38 . . . . 59.2(3) ?
    C45 N22 C37 C38 . . . . -180.0(2) ?
    N22 C37 C38 C39 . . . . -166.1(3) ?
    C37 C38 C39 C40 . . . . 79.9(5) ?
    C49 N22 C41 C42 . . . . -177.0(2) ?
    C37 N22 C41 C42 . . . . 60.9(3) ?
    C45 N22 C41 C42 . . . . -56.7(3) ?
    N22 C41 C42 C43 . . . . -178.8(2) ?
    C41 C42 C43 C44 . . . . -69.2(4) ?
    C49 N22 C45 C46 . . . . 58.9(3) ?
    C41 N22 C45 C46 . . . . -58.3(3) ?
    C37 N22 C45 C46 . . . . -179.1(2) ?
    N22 C45 C46 C47 . . . . 163.2(3) ?
    C45 C46 C47 C48 . . . . 176.5(3) ?
    C41 N22 C49 C50 . . . . -178.8(2) ?
    C37 N22 C49 C50 . . . . -57.4(3) ?
    C45 N22 C49 C50 . . . . 60.7(3) ?
    N22 C49 C50 C51 . . . . -176.8(2) ?
    C49 C50 C51 C52 . . . . -176.5(3) ?
loop_
    _geom_hbond_atom_site_label_D
    _geom_hbond_atom_site_label_H
    _geom_hbond_atom_site_label_A
    _geom_hbond_site_symmetry_A
    _geom_hbond_distance_DH
    _geom_hbond_distance_HA
    _geom_hbond_distance_DA
    _geom_hbond_angle_DHA
    N3 H3 O17 2_565 0.81(2) 2.17(2) 2.928(2) 157(2)
    N13 H13 O14 2_666 0.76(2) 2.15(2) 2.903(2) 169(3)
    O1W H1A O4 2_565 0.86(3) 1.96(3) 2.786(3) 161(2)
    O1W H1B O2 . 0.74(2) 1.93(3) 2.660(3) 165(3)
    O1W H1B O4WB 2_665 0.74(2) 2.89(3) 2.937(12) 86(2)
    O2W H2A O12 . 0.83(3) 1.90(3) 2.703(3) 163(3)
    O2W H2B O4WA 2_665 0.74(3) 2.05(3) 2.751(4) 158(3)
    O2W H2B O4WB 2_665 0.74(3) 2.29(3) 2.970(11) 154(3)
_shelx_hkl_file
;
   0   0   3 16732.1 530.559   6
   0   0  -3 15869.2 308.904   1
   0   0  -3 16157.8 450.156   6
   0   0  -3 15577.7 330.913   0
   0   0   3 15905.3 490.625   3
   0   0  -3 16114.4 461.217   3
   0   0   3 16139.5 351.365   0
   0   0  -4 36746.1 763.538   6
   0   0  -4 36317.0 726.673  11
   0   0  -4 37084.1 704.542   3
   0   0   4 35757.6 553.873   0
   0   0  -4 35657.4 502.453   1
   0   0   4 36712.9 790.117   6
   0   0   4 34936.6 738.490   3
   0   0   5 30.4302 273.672   0
   0   0   5 80.1028 459.467   6
   0   0  -5 28.7236 197.111   1
   0   0   5 204.499 478.548   3
   0   0   6 8385.35 419.688   0
   0   0   6 8804.49 618.432   3
   0   0  -6 8746.20 354.412   1
   0   0   6 8335.37 714.619   6
   0   0   7 22590.6 1001.06   6
   0   0   7 21400.9 618.548   0
   0   0   7 23908.9 942.201   3
   0   0  -7 23110.2 545.734   1
   0   0   8 49117.2 907.356   0
   0   0   8 50802.5 1316.16   3
   0   0  -8 53061.0 832.192   1
   0   0   9 156067. 1631.89   0
   0   0   9 161597. 2255.96   3
   0   0  -9 160108. 1476.32   1
   0   0   9 162428. 2428.60   6
   0   0  10 23236.0 736.598   0
   0   0  10 21818.0 1219.66   6
   0   0  10 22174.7 1127.64   3
   0   0 -10 22180.8 618.075   1
   0   0  11 99.3599 687.885   3
   0   0  11 316.422 358.655   0
   0   0  11-239.356 754.792   6
   0   0  12 5104.31 944.519   3
   0   0  12 4111.45 946.263   4
   0   0  12 5571.67 516.577   0
   0   0  12 4263.43 979.199   6
   0   0  13 335.133 760.159   3
   0   0  13-918.151 981.862   6
   0   0  13-51.0941 407.065   0
   0   0  13-65.1861 1009.01   4
   0   0  14 6855.12 1095.26   3
   0   0  14 7783.59 1053.53   6
   0   0  14 5538.25 1237.63   4
   0   0  15 1043.45 882.587   3
   0   0  15 1656.76 1014.82   4
   0   0  15 619.382 1042.27   6
   0   0  16 2356.30 1194.55   6
   0   0  16 1989.19 1076.32   3
   0   0  16 3138.56 1176.73   4
   0   0  17-17.9477 883.866   3
   0   0  17-317.899 884.402   6
   0   0  17 399.247 1202.46   4
   0   0  18 7913.08 1426.94   6
   0   0  18 8412.56 1259.58   4
   0   0  18 7056.17 1301.03   3
   0   0  19 892.986 1271.70   4
   0   0  19 1307.31 1180.13   6
   0   0  19 382.481 896.201   3
   0   0  20 3415.42 1400.20   4
   0   0  20 3911.27 1271.46   6
   0  -1  20 1063.51 1338.94   4
   0  -1  20 916.130 1368.63   6
   0  -1  19 1071.56 1023.71   6
   0  -1  19 1161.38 1091.01   4
   0  -1  18 3108.58 1113.90   4
   0  -1  18 3252.07 1352.27   6
   0  -1  17 1340.69 957.424   3
   0  -1  17 1180.36 1142.07   4
   0  -1  17 1093.43 910.285   6
   0  -1  16 344.302 1128.05   4
   0  -1  16-186.477 1022.71   3
   0  -1  16 385.527 1134.93   6
   0  -1  15 4294.52 1129.87   3
   0  -1  15 3962.77 1205.70   4
   0  -1  15 3715.03 987.815   6
   0  -1  14-113.762 979.166   3
   0  -1  14-246.835 1059.53   4
   0  -1  14-294.556 1073.18   6
   0  -1  13 2318.40 904.128   6
   0  -1  13 1336.44 1004.61   4
   0  -1  13 2080.36 943.220   3
   0  -1  12 15446.9 1182.66   4
   0  -1  12 14226.2 1244.98   6
   0  -1  12 17322.3 1191.34   3
   0   1 -11 3496.70 306.279   1
   0  -1  11 3353.76 875.088   3
   0  -1  11 3885.86 977.717   4
   0  -1  11 3429.27 395.583   0
   0  -1  11 4219.37 870.129   6
   0  -1  10 29071.8 1399.25   4
   0  -1  10 29109.3 721.359   0
   0  -1  10 31435.6 1302.05   3
   0   1 -10 29551.1 625.770   1
   0  -1  10 32690.8 1411.47   6
   0  -1   9 14907.2 971.964   3
   0   1  -9 14092.2 442.082   1
   0  -1   9 13433.7 520.017   0
   0  -1   9 16010.4 1060.74   4
   0  -1   9 14738.4 1035.76   6
   0  -1   8 64887.0 1574.00   4
   0   1  -8 61162.6 789.173   1
   0  -1   8 63240.7 1555.93   6
   0  -1   8 63855.7 1513.43   3
   0  -1   7 208.020 269.039   0
   0  -1   7 310.321 680.157   3
   0  -1   7 235.139 700.651   4
   0  -1   7 414.985 714.540   6
   0   1  -7 210.420 226.078   0
   0  -1   6 4378.69 676.459   4
   0  -1   6 5134.94 693.057   6
   0  -1   6 5719.39 316.902   0
   0  -1   6 5669.67 686.532   3
   0   1  -6 5456.19 289.932   0
   0  -1   5 18005.8 753.590   6
   0   1  -5 18118.4 527.256   9
   0  -1   5 17559.5 774.458   4
   0   1  -5 18872.9 400.865   0
   0  -1   5 17124.8 755.339   3
   0   1  -4 108470. 773.784   0
   0   1  -4 110354. 1057.17   9
   0  -1   4 107475. 1284.40   3
   0  -1   4 108292. 1309.61  11
   0  -1   4 104915. 1294.59   6
   0  -1   4 108228. 1345.39   4
   0  -1   3 198577. 1510.00   3
   0  -1   3 199976. 1555.79   4
   0   1  -3 203034. 917.765   0
   0  -1   3 194312. 1501.48  11
   0   1  -3 201500. 1533.98  11
   0   1  -3 203168. 1539.78   4
   0  -1   3 197425. 1502.52   6
   0   1  -3 203414. 1503.93   3
   0   1  -3 202044. 1272.45   9
   0   1   2 1104.78 244.388   1
   0   1   3 1857.39 305.336   3
   0   1   3 1703.51 336.146   6
   0  -1  -3 1746.53 252.622   1
   0  -1  -3 1903.26 238.448   6
   0   1   3 1775.73 294.076   1
   0  -1  -4 9638.29 378.272   1
   0   1   4 9715.97 526.820   3
   0  -1  -4 10208.8 425.955   6
   0   1   4 9526.19 503.358   6
   0   1   4 9626.99 423.990   1
   0   1   5 97692.7 1156.66   0
   0   1   5 98966.1 1360.66   6
   0  -1  -5 100273. 1076.01   1
   0   1   5 97908.7 1082.48   1
   0   1   5 100832. 1315.79   3
   0  -1  -6 14159.5 484.747   1
   0   1   6 13086.9 760.730   6
   0   1   6 13108.5 565.308   0
   0   1   6 12646.3 707.433   3
   0   1   7 115391. 1420.31   0
   0   1   7 116673. 1672.60   3
   0  -1  -7 113381. 1279.47   1
   0   1   7 113329. 1738.72   6
   0   1   8 989.513 676.076   3
   0   1   8 1297.08 778.263   6
   0   1   8 1778.53 489.875   0
   0   1   9 81823.2 1652.57   3
   0   1   9 83039.2 1362.44   0
   0   1   9 80468.0 1764.30   6
   0   1  10 10424.0 902.966   3
   0   1  10 10585.8 975.865   6
   0   1  10 10132.6 617.792   0
   0   1  11-221.597 450.852   0
   0   1  11-375.584 824.737   6
   0   1  11-27.1123 736.323   3
   0   1  12 1086.30 913.788   6
   0   1  12 1537.59 808.212   3
   0   1  12 1587.53 496.773   0
   0   1  13 3031.09 917.825   3
   0   1  13 2994.78 559.411   0
   0   1  13 2666.93 1006.11   6
   0   1  14 662.981 495.504   0
   0   1  14 569.100 991.092   6
   0   1  14 386.504 921.238   3
   0   1  15 1347.49 1104.04   4
   0   1  15 1592.25 991.352   6
   0   1  15 1473.48 972.596   3
   0   1  16 6622.79 1202.01   4
   0   1  16 6160.34 1081.51   6
   0   1  16 6521.94 1088.44   3
   0   1  17 78.7618 1198.52   4
   0   1  17-32.5631 1129.57   6
   0   1  17-247.929 865.067   3
   0   1  18 10103.1 1300.54   3
   0   1  18 9069.68 1300.72   4
   0   1  18 9841.43 1438.38   6
   0   1  19 201.243 1149.69   3
   0   1  19 599.608 1098.54   6
   0   1  19 2614.15 1363.94   4
   0   1  20 890.043 1161.53   3
   0   1  20 1597.27 1204.63   6
   0   1  20 1849.92 1292.96   4
   0   1  21 3625.74 1164.10   3
   0  -2  20 1596.61 1150.92   6
   0  -2  20 480.450 1046.68   4
   0  -2  19 3119.31 1365.49   6
   0  -2  19 2003.15 1084.95   4
   0  -2  18 2660.19 1151.51   6
   0  -2  18 3389.96 1045.39   4
   0  -2  17 898.179 1115.85   4
   0  -2  17 2225.35 1162.88   6
   0  -2  16-107.564 1090.67   6
   0  -2  16 396.741 1186.17   4
   0  -2  15 3166.08 1094.74   6
   0  -2  15 2617.28 1223.81   4
   0  -2  14 8517.37 1140.17   4
   0  -2  14 7294.51 1269.89   6
   0  -2  13 3622.06 1181.41   4
   0  -2  13 4949.40 993.653   6
   0  -2  12 1374.61 1010.13   6
   0  -2  12 1312.03 892.961   4
   0   2 -12 821.513 218.869   2
   0   2 -11 41929.2 685.008   2
   0   2 -11 39879.4 676.987   1
   0  -2  11 43744.9 1575.37   3
   0  -2  11 44120.4 1646.93   6
   0  -2  11 44521.1 1659.86   4
   0  -2  10 37789.3 1428.23   3
   0  -2  10 38741.4 1514.98   4
   0   2 -10 37462.2 639.892   2
   0  -2  10 39293.1 1465.42   6
   0   2  -9 20080.6 474.315   2
   0  -2   9 19997.9 1147.19   3
   0   2  -9 20023.2 526.716   0
   0  -2   9 20727.7 1128.96   6
   0  -2   9 20810.9 1163.08   4
   0   2  -8 16102.4 425.846   2
   0   2  -8 16482.0 460.230   0
   0  -2   8 15414.8 976.863   6
   0  -2   8 15384.8 1077.15   4
   0  -2   8 17426.7 1049.79   3
   0  -2   7 43761.6 1329.47   4
   0  -2   7 43045.2 1236.03   6
   0  -2   7 43431.2 1297.20  11
   0   2  -7 43331.4 622.430   2
   0   2  -7 44481.2 661.966   0
   0   2  -6 30009.8 515.654   2
   0  -2   6 29797.3 1081.86   4
   0   2  -6 29797.4 516.773   0
   0  -2   6 30930.0 1047.60   6
   0  -2   6 28159.6 997.601  11
   0   2  -5 50853.9 615.349   0
   0   2  -5 50906.5 892.988   9
   0   2  -5 49523.0 630.571   2
   0  -2   5 48415.1 1076.56   6
   0  -2   5 48312.3 1124.86  11
   0  -2   5 50033.0 1151.49   4
   0  -2   4 83768.1 1293.46   4
   0   2  -4 85356.3 1059.49   9
   0  -2   4 84165.8 1287.69  11
   0   2  -4 84281.5 789.369   2
   0  -2   4 82087.2 1210.84   6
   0  -2   4 84554.4 1056.56   8
   0  -2   4 84237.0 1091.56   9
   0   2  -3 198602. 1678.69   4
   0   2  -3 192175. 1169.93   2
   0  -2   3 192229. 1670.38  11
   0  -2   3 192261. 1491.50   9
   0  -2   3 197983. 1388.62   8
   0  -2   3 192208. 1170.84   2
   0  -2   3 191854. 1685.73   4
   0   2  -3 194716. 1492.24   9
   0  -2   2 97734.8 864.732   2
   0   2  -2 101084. 851.601   8
   0   2  -2 101737. 1048.73   9
   0  -2   2 100632. 1128.27   4
   0  -2   2 100924. 853.333   8
   0   2  -2 98942.3 1100.87   4
   0  -2   2 100776. 1045.97   9
   0   2  -2 97698.8 877.752   2
   0   2  -1 146128. 868.103   8
   0   2  -1 145555. 1092.65   2
   0  -2   1 146191. 876.022   8
   0  -2   1 141833. 1081.54   2
   0   2   0 139258. 1150.68   1
   0  -2   0 139697. 1114.14   2
   0  -2   0 139236. 1016.83   7
   0   2   0 136958. 1013.75   7
   0  -2  -1 26411.8 488.339   7
   0   2   1 25241.8 553.836   1
   0   2   1 25369.8 499.024   7
   0  -2  -1 25991.9 547.505   1
   0  -2  -2 14105.2 356.289   6
   0   2   2 13258.7 447.266   7
   0   2   2 15185.1 543.437   1
   0   2   2 13382.0 360.066   6
   0  -2  -2 14427.5 461.436   1
   0   2   3 4117.13 348.595   6
   0  -2  -3 3678.83 301.162   6
   0   2   3 3656.07 436.648   1
   0  -2  -3 3557.02 327.079   1
   0  -2  -4 82316.6 1084.81   1
   0   2   4 79670.4 1118.20   1
   0   2   4 76350.5 1055.37   6
   0  -2  -4 82108.7 1060.80   6
   0   2   5 25624.0 755.732   1
   0   2   5 25533.2 775.169   3
   0   2   5 24805.9 754.466   6
   0   2   6 636.498 517.647   6
   0   2   6 246.479 492.224   3
   0   2   6 750.480 452.719   1
   0   2   7 109976. 1657.12   3
   0   2   7 107855. 1669.06   6
   0   2   7 109177. 1555.49   0
   0   2   7 105870. 1469.87   1
   0   2   8 39396.9 1189.98   6
   0   2   8 38305.7 1055.66   0
   0   2   8 40069.8 1170.16   3
   0   2   9 16311.8 941.282   6
   0   2   9 15680.7 791.242   0
   0   2   9 16019.4 936.723   3
   0   2  10 36814.7 1346.09   6
   0   2  10 37605.8 1103.56   0
   0   2  10 39663.3 1317.07   3
   0   2  11 358.059 746.978   6
   0   2  11 599.000 725.789   3
   0   2  11 690.474 530.322   0
   0   2  12 259.305 689.078   3
   0   2  12-66.7446 747.625   6
   0   2  12 172.351 530.144   0
   0   2  13 950.840 828.930   3
   0   2  13 776.781 555.823   0
   0   2  13 1086.68 831.184   6
   0   2  14 1150.64 911.188   3
   0   2  14 1053.03 587.224   0
   0   2  14 1763.16 984.060   6
   0   2  15-82.2039 990.736   6
   0   2  15 581.858 857.000   3
   0   2  16 11038.2 1276.71   6
   0   2  16 10673.0 1122.02   3
   0   2  17 486.536 908.363   6
   0   2  17 623.940 866.566   3
   0   2  18 6274.32 1113.86   3
   0   2  18 5188.51 1400.74   4
   0   2  18 5206.52 1131.91   6
   0   2  19 1269.31 997.386   3
   0   2  19 2237.89 1240.06   6
   0   2  19 2581.29 1223.28   4
   0   2  20 861.807 1090.46   4
   0   2  20 11.6431 980.830   3
   0   2  20 1247.67 1320.77   6
   0   2  21 2931.66 1101.31   3
   0  -3  20 160.235 1320.63   4
   0  -3  19 1796.98 1056.67   6
   0  -3  19 794.357 1117.42   4
   0  -3  18-250.953 1235.87   6
   0  -3  18-27.7195 1102.59   4
   0  -3  17 201.443 1292.58   4
   0  -3  17 791.690 1039.90   6
   0  -3  16 3863.15 1094.69   4
   0  -3  16 2395.69 1155.54   6
   0  -3  15 455.001 1139.58   6
   0  -3  15 25.8721 1179.25   4
   0  -3  14 10078.5 1155.38   6
   0  -3  14 10237.3 1251.55   4
   0  -3  13 1519.73 1041.21   6
   0  -3  13 1693.15 956.230   4
   0  -3  12-407.407 1021.58   6
   0  -3  12 303.736 854.381   4
   0   3 -11 6989.09 334.119   2
   0  -3  11 7730.08 1109.74   6
   0  -3  11 7304.44 1099.77   4
   0  -3  10 100537. 2160.91   6
   0  -3  10 102724. 2224.13   4
   0   3 -10 97583.0 1092.61   0
   0   3 -10 100120. 1031.59   2
   0  -3   9 275.483 804.288   6
   0  -3   9 286.643 905.628   4
   0   3  -9 205.110 207.630   0
   0   3  -9 222.580 232.222   2
   0  -3   8 14160.2 1020.09   4
   0   3  -8 14336.3 454.107   2
   0  -3   8 13776.3 1016.83   6
   0  -3   8 14061.5 1078.32  11
   0   3  -8 14814.6 441.569   0
   0   3  -7 7887.13 379.906   2
   0  -3   7 7697.27 872.999   4
   0   3  -7 8354.94 350.463   0
   0  -3   7 8344.85 829.278   6
   0  -3   7 8279.04 889.980  11
   0  -3   6 35917.9 1205.98  11
   0  -3   6 38829.4 990.002   9
   0  -3   6 36563.7 1130.92   6
   0  -3   6 35895.4 1225.27   4
   0   3  -6 36656.5 664.149   2
   0  -3   5 127894. 1819.95   4
   0  -3   5 127615. 1161.59   2
   0  -3   5 129880. 1808.91  11
   0  -3   5 126550. 1684.34   6
   0   3  -5 126918. 1180.72   2
   0  -3   5 128439. 1569.37   9
   0  -3   4 59518.9 1242.72   4
   0  -3   4 58152.3 1169.21  11
   0  -3   4 61632.1 922.632   8
   0  -3   4 58045.1 819.336   2
   0   3  -4 59456.7 853.808   2
   0  -3   4 59453.6 1072.24   9
   0  -3   3 12893.5 665.595   4
   0  -3   3 13264.9 675.237  11
   0   3  -3 13318.0 500.806   2
   0  -3   3 12285.6 429.608   8
   0   3  -3 11443.9 443.686   8
   0  -3   3 12379.1 448.873   2
   0  -3   3 13213.9 644.584   9
   0   3  -2 40743.2 626.464   8
   0  -3   2 42089.7 623.783   8
   0   3  -2 40291.2 769.828   2
   0  -3   2 40818.0 718.517   2
   0  -3   2 39585.5 880.461   9
   0  -3   1 7406.42 392.001   2
   0   3  -1 6563.04 495.076   2
   0   3  -1 7604.26 324.963   8
   0   3  -1 7037.32 498.649   1
   0   3   0 2428.53 350.673   7
   0  -3   0 2959.86 351.026   2
   0  -3   0 2502.62 290.269   7
   0   3   0 2258.84 476.268   1
   0  -3  -1 34206.7 764.552   1
   0  -3  -1 32919.6 657.742   7
   0   3   1 34345.4 833.526   1
   0   3   1 32472.9 677.553   7
   0  -3  -2 9837.00 335.677   6
   0  -3  -2 9423.98 411.578   7
   0   3   2 9151.97 575.780   1
   0   3   2 9629.97 473.126   7
   0   3   3 22821.4 768.571   1
   0   3   3 20090.4 674.211   7
   0  -3  -3 21391.1 509.665   6
   0   3   4 11048.0 689.634   1
   0  -3  -4 9780.14 441.769   6
   0   3   4 10416.2 496.982   6
   0   3   5 366.532 493.548   1
   0   3   5 329.730 411.040   6
   0   3   6 17492.4 794.153   1
   0   3   6 16509.4 747.957   6
   0   3   7-436.029 564.147   1
   0   3   7-41.4783 525.779   6
   0   3   7-68.6389 612.437   3
   0   3   8 3316.80 640.056   6
   0   3   8 3064.77 696.858   3
   0   3   8 2983.39 605.952   1
   0   3   9 1672.07 643.208   3
   0   3   9 1926.28 702.819   6
   0   3   9 1634.11 612.263   0
   0   3   9 1856.27 560.403   1
   0   3  10 51897.2 1366.33   0
   0   3  10 53100.8 1520.91   6
   0   3  10 52641.6 1474.27   3
   0   3  11 259.962 596.941   0
   0   3  11 487.657 753.178   6
   0   3  11-34.3699 698.680   3
   0   3  12 64.6620 766.480   3
   0   3  12 1038.66 746.722   6
   0   3  12 711.397 600.964   0
   0   3  13 1470.42 659.896   0
   0   3  13 859.948 874.472   6
   0   3  13 1921.27 821.030   3
   0   3  14 1579.31 957.834   6
   0   3  14 2115.00 703.877   0
   0   3  14 2709.95 819.032   3
   0   3  15 2897.58 982.341   3
   0   3  15 2468.41 745.395   0
   0   3  15 2396.46 886.081   6
   0   3  16 21233.8 1432.33   6
   0   3  16 20095.0 1351.07   3
   0   3  17 656.349 978.504   3
   0   3  17 958.990 963.110   6
   0   3  18 488.080 960.858   6
   0   3  18 833.468 1058.60   3
   0   3  19 2200.50 1030.36   3
   0   3  19 2359.92 1033.25   6
   0   3  20 1594.22 1301.13   4
   0   3  20 56.7477 942.697   3
   0   3  20 186.899 1023.35   6
   0   3  21 962.576 1118.75   3
   0  -4  19 2537.74 1020.68   6
   0  -4  19 2214.47 1241.58   4
   0  -4  18-724.691 1230.84   4
   0  -4  18-122.901 1206.96   6
   0  -4  17 516.247 1079.60   4
   0  -4  17-247.765 1178.50   6
   0  -4  16 2024.15 979.117   6
   0  -4  16 314.849 1228.85   4
   0  -4  15-445.621 1167.17   4
   0  -4  15-640.985 1087.79   6
   0  -4  14 1814.02 1099.85   6
   0  -4  14 1513.06 1139.03   4
   0  -4  13 31376.2 1729.10   4
   0  -4  13 30791.0 1604.14   6
   0  -4  12 1423.81 1001.37   4
   0  -4  12 1984.99 901.808   6
   0   4 -11 5489.55 338.575   2
   0  -4  11 4347.95 1100.49   4
   0  -4  11 4932.29 969.674   6
   0   4 -10 51601.0 843.113   2
   0  -4  10 53813.9 1665.85   6
   0   4 -10 50942.0 813.077   0
   0  -4  10 54881.7 1781.40  11
   0  -4  10 54222.3 1789.25   4
   0  -4   9 8402.13 902.270   6
   0  -4   9 8226.94 1064.98  11
   0  -4   9 8350.19 1046.98   4
   0   4  -9 7401.82 370.020   0
   0   4  -9 7782.68 420.413   2
   0  -4   8 46667.8 1558.35  11
   0   4  -8 46652.5 840.118   2
   0  -4   8 45359.7 1551.49   4
   0  -4   8 48858.9 1458.45   6
   0  -4   7 114489. 1917.84   6
   0  -4   7 114191. 1775.47   9
   0  -4   7 115250. 2057.26  11
   0  -4   7 120169. 2097.17   4
   0   4  -7 114983. 1291.75   2
   0  -4   6-0.20377 565.402   9
   0  -4   6 508.222 655.839   6
   0  -4   6-61.8516 787.394  11
   0  -4   6 134.993 780.007   4
   0  -4   6 161.430 279.663   2
   0   4  -6 500.325 354.921   2
   0   4  -5 38542.4 832.022   2
   0  -4   5 39114.5 1191.88  11
   0  -4   5 39135.7 1073.48   9
   0  -4   5 39654.8 1268.82   4
   0  -4   4 14086.5 814.153  11
   0  -4   4 14105.6 510.237   8
   0  -4   4 13727.1 804.148   4
   0  -4   4 13372.8 747.215   9
   0   4  -4 13364.1 556.243   8
   0   4  -4 13442.3 595.423   2
   0  -4   3 7464.83 670.064   9
   0   4  -3 7420.22 532.921   2
   0   4  -3 7622.06 427.570   8
   0  -4   3 8154.41 395.706   8
   0   4  -2 2613.99 334.954   8
   0  -4   2 2368.54 633.288   9
   0   4  -2 2477.26 482.555   1
   0   4  -2 1989.39 486.321   2
   0   4  -1 28911.6 875.973   1
   0   4   0 7115.80 588.129   1
   0  -4   0 6902.02 439.833   7
   0  -4  -1 4852.93 351.118   7
   0   4   1 3652.45 607.311   1
   0   4   1 4565.87 456.113   7
   0   4   2 34388.3 414.195  10
   0   4   2 33775.3 823.867   7
   0   4   3 30634.1 514.218  10
   0   4   3 31718.6 1011.92   1
   0  -4  -3 31484.9 611.152   6
   0   4   3 31988.0 852.152   7
   0   4   4 5525.74 647.245   1
   0   4   4 4450.98 544.653   7
   0  -4  -4 5221.58 363.124   6
   0   4   5 5049.35 608.426   7
   0   4   5 5048.18 493.019   6
   0   4   5 4998.25 700.953   1
   0   4   6 4482.78 745.604   1
   0   4   6 4259.33 553.797   6
   0   4   7 30814.4 1125.74   1
   0   4   7 31805.1 999.132   6
   0   4   8 9678.78 743.782   6
   0   4   8 8421.75 778.452   1
   0   4   8 10746.9 838.358   3
   0   4   9 695.383 596.405   1
   0   4   9 698.234 664.941   3
   0   4   9 402.860 614.218   6
   0   4  10 59239.6 1561.53   0
   0   4  10 60307.6 1570.00   6
   0   4  10 59704.2 1504.26   1
   0   4  10 57052.9 1562.33   3
   0   4  11 6047.92 875.301   6
   0   4  11 6114.00 877.205   3
   0   4  11 5773.70 796.637   0
   0   4  12 31.2203 791.289   6
   0   4  12-380.456 684.272   0
   0   4  12 162.321 722.024   3
   0   4  13 515.212 719.117   0
   0   4  13 618.478 847.574   3
   0   4  13 364.620 822.394   6
   0   4  14 1866.77 914.857   3
   0   4  14 1954.75 805.986   0
   0   4  14 1850.63 877.564   6
   0   4  15 5258.85 894.075   0
   0   4  15 6177.09 1125.93   6
   0   4  15 6285.71 1074.42   3
   0   4  16 19733.3 1514.38   6
   0   4  16 22304.1 1377.47   3
   0   4  17 2347.84 1021.53   6
   0   4  17 2286.13 1035.14   3
   0   4  18-24.7061 887.881   6
   0   4  18-17.0400 933.445   3
   0   4  19 3206.75 1075.13   6
   0   4  19 3147.35 1138.00   3
   0   4  20 467.063 1023.20   6
   0   4  20 803.773 933.133   3
   0  -5  19 2822.94 1306.61   4
   0  -5  19 4030.14 1245.65   6
   0  -5  18 3658.89 1437.17   4
   0  -5  18 4703.98 1397.42   6
   0  -5  17-406.582 1100.07   6
   0  -5  17 974.606 1130.92   4
   0  -5  16 6035.16 1195.79   4
   0  -5  16 6147.69 1214.60   6
   0  -5  15 588.709 1035.75   4
   0  -5  15 1167.71 1177.31   6
   0  -5  14 1413.82 1111.03   6
   0  -5  14 1365.62 1210.34   4
   0  -5  13 3528.51 1186.38   4
   0  -5  13 3782.64 1033.26   6
   0  -5  12 17546.1 1466.92   4
   0  -5  12 15583.0 1210.51   6
   0  -5  11-13.1393 816.958   6
   0  -5  11 81.3060 1027.81   4
   0   5 -11 34.1008 281.315   2
   0  -5  11 932.715 1009.02  11
   0  -5  10 23100.1 1398.30  11
   0  -5  10 25895.6 1465.00   4
   0  -5  10 24565.8 1257.77   6
   0   5 -10 23830.8 692.416   2
   0   5  -9 1995.23 369.279   2
   0  -5   9 2064.60 964.401   4
   0  -5   9 1064.20 897.424  11
   0  -5   9 963.793 768.935   6
   0  -5   8 28137.8 1216.61   6
   0   5  -8 27810.2 775.044   2
   0  -5   8 27790.4 1085.90   9
   0  -5   8 28385.6 1360.75  11
   0  -5   8 27884.1 1388.45   4
   0   5  -7 49583.1 1000.45   2
   0  -5   7 50522.2 1359.21   9
   0  -5   7 49061.9 1353.38   6
   0  -5   7 50491.5 1530.02  11
   0  -5   7 50249.2 1591.22   4
   0  -5   6 7036.84 744.547   9
   0  -5   6 8084.93 948.432  11
   0   5  -6 6863.99 529.220   2
   0  -5   6 6877.20 956.218   4
   0   5  -5 7324.25 600.763   2
   0  -5   5 7939.38 769.172   9
   0  -5   5 7432.01 838.369   4
   0  -5   5 6919.38 836.342  11
   0  -5   4 371.409 665.356  11
   0   5  -4 507.588 384.849   8
   0   5  -4 592.969 523.120   2
   0  -5   4 710.895 679.359   9
   0   5  -4 751.189 501.575   1
   0   5  -3 62963.1 964.756   8
   0   5  -3 63542.8 1245.50   1
   0  -5   3 63575.6 1412.99   9
   0   5  -2 4535.05 647.971   1
   0   5  -2 3407.31 359.213   8
   0   5  -1 3394.81 604.640   1
   0  -5   0 116.214 106.998   5
   0   5   0-25.5959 608.454   1
   0   5   1 64711.5 1408.98   1
   0   5   1 63573.2 1166.18   7
   0   5   2 5893.56 787.310   1
   0   5   2 5290.56 551.594   7
   0  -5  -3 13111.0 449.664   6
   0   5   3 13488.9 895.679   1
   0   5   3 13241.7 342.996  10
   0   5   3 13468.0 721.211   7
   0   5   4 25764.8 1057.88   1
   0  -5  -4 23794.1 616.646   6
   0   5   4 23625.3 889.354   7
   0   5   4 24238.1 539.690  10
   0   5   5 2476.78 794.310   1
   0   5   5 2905.16 633.329   7
   0   5   6 2786.82 807.396   1
   0   5   6 1836.52 642.387   7
   0   5   7 14545.5 900.919   7
   0   5   7 13225.2 726.402   6
   0   5   7 14000.0 932.519   1
   0   5   8 17394.5 851.338   6
   0   5   8 17561.4 1030.01   1
   0   5   9 4586.38 797.723   3
   0   5   9 5909.25 832.235   1
   0   5   9 6812.72 720.897   6
   0   5  10 6885.09 839.779   3
   0   5  10 5048.58 803.281   1
   0   5  10 6379.16 788.408   6
   0   5  11 34743.9 1400.66   0
   0   5  11 33518.4 1358.33   1
   0   5  11 36641.9 1408.52   3
   0   5  11 36296.0 1361.55   6
   0   5  12 10057.4 1003.94   6
   0   5  12 9237.61 1021.15   3
   0   5  12 8891.76 981.672   0
   0   5  13 13878.1 1083.40   0
   0   5  13 12913.4 1129.70   6
   0   5  13 11185.5 1054.50   3
   0   5  14 329.913 908.572   6
   0   5  14 1599.21 909.634   3
   0   5  14 1075.74 774.219   0
   0   5  15 909.217 932.773   3
   0   5  15 1297.96 838.558   0
   0   5  15 432.754 943.766   6
   0   5  16 16529.8 1347.29   6
   0   5  16 15925.7 1337.88   3
   0   5  16 16582.6 1249.26   0
   0   5  17 3068.77 1047.68   6
   0   5  17 2503.35 1005.70   3
   0   5  18-364.948 1075.93   6
   0   5  18-674.855 854.007   3
   0   5  19 2514.99 1115.73   6
   0   5  19 1161.21 1124.39   3
   0   5  20 2660.07 1065.34   6
   0  -6  19 2314.35 1383.77   6
   0  -6  18 5242.99 1506.42   4
   0  -6  18 3697.79 1133.61   6
   0  -6  17 391.461 1161.99   6
   0  -6  17 636.028 1276.93   4
   0  -6  16 3670.34 1280.09   6
   0  -6  16 1061.79 1287.57   4
   0  -6  15 4024.28 1252.79   4
   0  -6  15 3445.93 1184.97   6
   0  -6  14-126.467 1113.13   4
   0  -6  14 411.032 883.878   6
   0  -6  13 8413.65 1164.98   6
   0  -6  13 8284.63 1255.37   4
   0  -6  12 6140.37 1248.59   4
   0  -6  12 8354.01 1165.74   6
   0  -6  12 7361.84 1249.69  11
   0  -6  11 2208.45 960.779  11
   0  -6  11 1898.13 930.057   6
   0  -6  11 1280.58 931.178   4
   0  -6  10 8887.29 1008.04   6
   0   6 -10 8557.15 542.968   1
   0  -6  10 8677.22 1165.01  11
   0   6 -10 8920.16 544.088   2
   0  -6  10 10160.4 1243.76   4
   0  -6   9 9185.78 897.914   9
   0  -6   9 7812.09 886.372   6
   0  -6   9 10401.4 1170.63   4
   0   6  -9 8796.60 556.121   1
   0  -6   9 9743.66 1141.20  11
   0   6  -9 7909.19 551.375   2
   0   6  -8 997.039 401.600   1
   0  -6   8 459.943 696.559   6
   0  -6   8 1148.04 909.514   4
   0   6  -8 831.314 396.821   2
   0  -6   8 1169.61 901.949  11
   0  -6   8 1112.58 684.731   9
   0   6  -7 11724.8 663.425   2
   0  -6   7 12373.8 1126.70   4
   0   6  -7 11655.8 654.291   1
   0  -6   7 11944.4 1012.83  11
   0  -6   7 11782.0 922.097   9
   0  -6   7 10572.7 829.542   6
   0   6  -6 328.588 458.400   1
   0   6  -6 338.944 463.495   2
   0  -6   6-97.3597 695.372   9
   0  -6   6 626.428 759.527  11
   0  -6   5 5788.80 841.783   9
   0   6  -5 5224.72 488.293   8
   0  -6   5 5110.69 812.665  11
   0   6  -5 4820.86 612.524   1
   0   6  -4 13884.5 801.910   1
   0  -6   4 13545.6 977.211   9
   0   6  -4 12476.5 593.635   8
   0   6  -3 49816.8 1273.75   1
   0   6  -3 47561.3 916.366   8
   0  -6   3 45775.2 1364.00   9
   0   6  -2 18009.0 928.702   1
   0   6  -2 16845.8 600.395   8
   0   6  -1 52932.0 1379.23   1
   0  -6   1 51064.1 699.369   5
   0  -6   0 18405.6 314.356   5
   0   6   0 16179.1 1020.81   1
   0   6   1 16308.1 993.160   1
   0   6   1 17515.0 793.915   7
   0   6   2 90798.3 1526.55   7
   0   6   2 93645.2 1867.21   1
   0   6   3 107.410 744.993   1
   0  -6  -3-36.8856 236.905   6
   0   6   3 151.608 128.671  10
   0   6   3-25.5340 115.514   5
   0   6   3-321.610 570.546   7
   0   6   4 13742.3 402.040  10
   0   6   4 13260.2 784.152   7
   0   6   5 12259.5 459.688  10
   0   6   5 12724.3 1057.53   1
   0   6   5 14179.4 827.977   7
   0   6   6 23706.1 1235.35   1
   0   6   6 22813.9 1000.31   7
   0   6   7 2732.74 860.885   1
   0   6   7 2406.43 659.821   7
   0   6   8 1823.13 684.556   7
   0   6   8 2360.49 862.866   1
   0   6   9-157.215 742.051   7
   0   6   9-376.928 841.443   1
   0   6  10 18893.6 1212.57   7
   0   6  10 20296.6 1165.84   3
   0   6  10 19747.6 1034.09   6
   0   6  10 18565.4 1214.17   1
   0   6  11 14252.1 1090.52   1
   0   6  11 13970.7 998.635   6
   0   6  11 14915.7 1163.48   0
   0   6  11 15750.1 1078.21   3
   0   6  12 13920.0 1085.60   1
   0   6  12 15338.6 1240.77   0
   0   6  12 15034.4 1041.14   6
   0   6  12 14402.9 1099.24   3
   0   6  13 3163.17 862.914   3
   0   6  13 4356.78 1013.95   0
   0   6  13 2703.18 865.532   6
   0   6  14 8539.54 1108.57   3
   0   6  14 7081.07 1007.83   6
   0   6  14 9353.04 1133.35   0
   0   6  15 6885.14 1098.50   0
   0   6  15 6235.11 1007.39   3
   0   6  15 5821.33 987.165   6
   0   6  16 119.682 812.228   3
   0   6  16 536.322 864.437   0
   0   6  16-244.148 915.799   6
   0   6  17 896.281 987.861   6
   0   6  17 1818.59 900.850   3
   0   6  18 1112.65 994.625   6
   0   6  18-169.639 832.574   3
   0   6  19 588.976 1020.60   6
   0  -7  18 2726.43 1507.78   4
   0  -7  18 1996.33 1288.72   6
   0  -7  17 866.798 1360.57   4
   0  -7  17 159.369 1025.21   6
   0  -7  16 158.978 1030.90   6
   0  -7  16 281.404 1051.31   4
   0  -7  15 579.892 1221.81   4
   0  -7  15 356.061 1158.01   6
   0  -7  14 1908.20 1061.58   4
   0  -7  14 1507.14 1108.14   6
   0  -7  13 2034.04 1200.77   4
   0  -7  13 177.785 956.854   6
   0  -7  12 12483.4 1368.70   4
   0  -7  12 15208.4 1317.04  11
   0  -7  12 12899.9 1163.12   6
   0  -7  11 16642.8 1201.51   6
   0  -7  11 15977.7 1426.68  11
   0  -7  11 17522.0 1441.64   4
   0  -7  10-271.581 736.760   9
   0  -7  10-232.038 745.548   6
   0   7 -10-17.2461 421.103   1
   0  -7  10 239.843 1005.60  11
   0  -7  10-261.128 953.072   4
   0  -7   9 1662.70 762.457   9
   0  -7   9 1979.23 786.386   6
   0  -7   9 944.438 904.811   4
   0  -7   9 1931.91 967.008  11
   0   7  -9 1546.72 490.287   1
   0  -7   8 1273.61 976.567   4
   0  -7   8 1659.99 941.409  11
   0   7  -8 1661.55 491.535   1
   0  -7   8 1615.62 728.110   6
   0  -7   8 1678.57 781.000   9
   0  -7   7-336.372 707.676   9
   0  -7   7 80.0262 599.964   6
   0  -7   7-198.060 858.640  11
   0   7  -7 15.7674 477.428   1
   0  -7   6 8537.45 965.908   9
   0  -7   6 8171.07 932.176  11
   0   7  -6 8164.43 721.476   1
   0   7  -5 122.468 382.654   8
   0  -7   5 786.222 764.348   9
   0  -7   5 121.391 698.645  11
   0   7  -5-24.9548 574.841   1
   0   7  -4 3002.72 424.520   8
   0  -7   4 3014.46 837.297   9
   0   7  -4 3882.99 672.086   1
   0  -7   3 47988.3 1547.29   9
   0   7  -3 47015.4 964.421   8
   0   7  -3 49044.7 1367.41   1
   0   7  -2 57.7499 385.482   8
   0   7  -2 653.677 728.484   1
   0  -7   1 9898.01 343.325   5
   0   7  -1 8432.96 529.906   8
   0   7  -1 9266.11 931.837   1
   0   7   0 34540.9 1309.80   1
   0   7   1 6962.59 946.672   1
   0   7   2 46633.1 1566.93   1
   0   7   2 46951.9 1257.34   7
   0  -7  -3 75517.9 1028.49   6
   0   7   3 76516.4 1563.31   7
   0   7   4 1353.14 819.263   1
   0   7   4 167.801 596.961   7
   0   7   4 338.485 153.824  10
   0   7   5 27675.1 602.886  10
   0   7   5 30035.8 1116.19   7
   0   7   5 32283.4 1433.97   1
   0   7   6 20586.4 1016.35   7
   0   7   6 20894.0 1232.33   1
   0   7   7 2992.98 933.146   1
   0   7   7 3225.82 733.654   7
   0   7   8 3394.90 805.287   7
   0   7   8 2973.74 973.781   1
   0   7   9-316.690 898.104   1
   0   7   9-323.622 776.876   7
   0   7  10-569.573 849.387   1
   0   7  10 0.84297 795.623   7
   0   7  11 7776.45 978.908   3
   0   7  11 8586.23 1101.20   7
   0   7  11 9181.80 1055.24   1
   0   7  12 7441.31 1000.46   1
   0   7  12 6888.57 1017.65   3
   0   7  12 7976.28 1010.80   7
   0   7  12 8623.27 1084.17   0
   0   7  13-378.039 935.006   0
   0   7  13-317.799 778.633   7
   0   7  13 136.890 796.250   1
   0   7  13-474.477 870.182   3
   0   7  14 4161.25 1018.65   7
   0   7  14 3919.76 930.304   3
   0   7  14 4183.11 1071.05   0
   0   7  15 6462.71 1243.76   7
   0   7  15 4893.04 1113.80   0
   0   7  15 8009.53 1167.52   3
   0   7  16 167.834 826.766   3
   0   7  16 588.147 892.972   0
   0   7  16 705.769 1016.91   7
   0   7  16 680.264 785.033   6
   0   7  17 461.732 934.741   3
   0   7  17 514.240 1002.36   7
   0   7  18 1134.87 1017.57   7
   0   7  19-699.708 1245.33   7
   0  -8  18 2831.01 1341.21   6
   0  -8  17-320.921 1241.60   4
   0  -8  17-59.7743 1089.59   6
   0  -8  16-565.863 1168.57   4
   0  -8  16 551.300 980.449   6
   0  -8  15 741.386 1125.64   6
   0  -8  15 440.391 1246.01   4
   0  -8  14 993.655 1103.16   6
   0  -8  14 1320.30 1288.97   4
   0  -8  13 430.233 956.271   6
   0  -8  13 311.470 1247.86   4
   0  -8  13-401.371 1079.24  11
   0  -8  12 6408.58 1017.09   6
   0  -8  12 7194.54 1382.27   4
   0  -8  12 6429.26 1311.27  11
   0  -8  11 1936.17 990.642   4
   0  -8  11 1962.91 853.967   9
   0  -8  11 2301.86 1020.70  11
   0  -8  11 1907.20 862.495   6
   0  -8  10 887.174 778.235   6
   0  -8  10 1142.29 1035.70   4
   0  -8  10 779.322 1063.79  11
   0   8 -10 991.554 485.359   1
   0  -8  10 1080.61 827.548   9
   0   8  -9 3511.02 578.588   1
   0  -8   9 2414.74 1089.85  11
   0  -8   9 3284.25 808.403   6
   0  -8   9 3314.45 903.502   9
   0  -8   8 3082.54 792.757   6
   0   8  -8 3721.88 631.666   1
   0  -8   8 3321.05 1046.51  11
   0  -8   8 3148.49 919.476   9
   0  -8   7-192.348 612.921   6
   0  -8   7-251.000 829.962   9
   0  -8   7-73.2600 919.952  11
   0   8  -7 98.6318 547.205   1
   0  -8   6 2319.09 827.724   9
   0  -8   6 1927.62 806.686  11
   0   8  -6 2313.76 650.794   1
   0  -8   5-267.440 786.021  11
   0   8  -5-257.936 625.988   1
   0   8  -5-68.3555 375.025   8
   0  -8   5 401.668 785.847   9
   0   8  -4 93.9106 373.219   8
   0   8  -4-26.2189 675.176   1
   0  -8   4-140.470 815.379   9
   0   8  -3 26245.1 1197.51   1
   0   8  -3 25114.8 806.173   8
   0  -8   3 23988.3 1288.26   9
   0   8  -2 45894.5 1030.82   8
   0  -8   2 47726.4 841.470   5
   0   8  -2 47220.8 1494.62   1
   0  -8   1 445.559 153.824   5
   0   8  -1 99.5816 429.706   8
   0   8  -1 588.523 809.393   1
   0   8   0 5032.05 842.055   1
   0   8   1 1571.76 888.649   1
   0   8   2 11892.1 1169.13   1
   0   8   2 10443.8 802.803   7
   0   8   3 31389.2 1153.72   7
   0  -8  -3 28098.3 675.544   6
   0   8   3 30856.0 1479.07   1
   0   8   4 2246.97 1005.70   1
   0   8   4 2933.74 654.624   7
   0   8   5 3144.92 682.050   7
   0   8   5 3709.12 967.738   1
   0   8   6 42123.8 1400.90   7
   0   8   6 41914.1 1675.05   1
   0   8   7 9775.33 1234.44   1
   0   8   7 9325.65 894.856   7
   0   8   8 19019.5 1198.44   7
   0   8   8 18339.5 1284.50   1
   0   8   9 348.490 1003.33   1
   0   8   9-259.210 818.151   7
   0   8  10 1786.91 779.520   7
   0   8  10 1889.06 985.468   1
   0   8  11 351.192 867.527   1
   0   8  11 956.452 782.949   7
   0   8  12 3856.75 1009.26   0
   0   8  12 2510.67 994.350   1
   0   8  12 4103.72 944.563   3
   0   8  12 2918.20 1019.35   7
   0   8  13 1286.27 1092.27   0
   0   8  13 556.257 956.180   1
   0   8  13 668.219 892.468   3
   0   8  13 836.432 885.033   7
   0   8  14 843.218 903.210   3
   0   8  14 963.547 915.714   0
   0   8  14 1213.92 915.856   7
   0   8  15 5490.00 1007.86   3
   0   8  15 4302.77 1190.48   7
   0   8  15 3394.79 1132.98   0
   0   8  16-1003.59 1104.95   0
   0   8  16 1109.79 972.726   3
   0   8  16 471.450 953.829   7
   0   8  17 590.711 1017.82   0
   0   8  17 430.755 1168.78   7
   0   8  18-164.954 1217.43   7
   0  -9  17 1418.50 943.094   6
   0  -9  16 1440.76 1300.69   4
   0  -9  16 105.116 1124.81   6
   0  -9  15 2886.60 1215.73   6
   0  -9  15 3694.51 1188.47   4
   0  -9  14 2365.94 987.253   6
   0  -9  14 1177.78 1211.67   4
   0  -9  13-326.422 1110.94   4
   0  -9  13 356.397 1137.66  11
   0  -9  13 595.297 833.537   6
   0  -9  12 857.518 833.673   9
   0  -9  12 1878.17 1151.45  11
   0  -9  12 2229.07 966.204   6
   0  -9  11 4267.26 1007.47   6
   0  -9  11 3124.80 1110.29  11
   0  -9  11 3173.87 900.656   9
   0  -9  10-100.211 815.165   6
   0  -9  10-417.892 818.283   9
   0  -9  10 519.752 1086.31  11
   0  -9   9 594.686 805.493   6
   0  -9   9 808.941 837.186   9
   0   9  -9 698.591 588.772   1
   0  -9   9 1143.07 980.688  11
   0  -9   8 879.287 921.867  11
   0   9  -8 1361.58 646.435   1
   0  -9   8 702.141 725.759   6
   0  -9   8 1630.57 865.734   9
   0  -9   7 788.644 885.953   9
   0   9  -7 1144.91 677.021   1
   0  -9   7 776.629 661.572   6
   0  -9   7 909.941 854.379  11
   0  -9   6-555.322 918.308  11
   0  -9   6-73.5469 602.520   6
   0   9  -6 103.021 471.997   8
   0  -9   6-400.448 965.192   9
   0   9  -6-210.149 689.161   1
   0  -9   5 1993.18 1003.96   9
   0  -9   5 1611.32 852.489  11
   0   9  -5 1807.58 440.357   8
   0   9  -5 2112.03 757.785   1
   0   9  -4 904.303 424.229   8
   0   9  -4 634.767 758.767   1
   0  -9   4 1073.06 893.873   9
   0   9  -3 6468.87 562.328   8
   0  -9   3 6904.94 466.248   5
   0   9  -3 6283.85 880.516   1
   0  -9   3 5604.10 1094.37   9
   0   9  -2 36469.2 1454.89   1
   0   9  -2 33245.8 955.071   8
   0  -9   2 37589.4 1577.58   9
   0  -9   2 36032.0 717.702   5
   0   9  -1 3130.27 512.217   8
   0  -9   1 3590.28 203.945   5
   0   9  -1 2544.44 931.011   1
   0   9   0 11689.6 1141.59   1
   0   9   1-264.487 860.035   1
   0   9   2-111.899 912.434   1
   0   9   3 37066.2 1669.62   1
   0   9   3 35248.7 1288.43   7
   0   9   4 14213.3 970.456   7
   0   9   4 12874.5 1324.50   1
   0   9   5 77.6338 665.837   7
   0   9   5-368.505 1090.61   1
   0   9   6 16159.2 1425.58   1
   0   9   6 16428.4 1094.91   7
   0   9   7 20261.7 1211.50   7
   0   9   7 20583.8 1488.44   1
   0   9   8 7921.29 946.152   7
   0   9   8 9907.23 1154.12   1
   0   9   9 3857.73 868.943   7
   0   9   9 2963.57 1142.33   1
   0   9  10 2154.38 906.393   7
   0   9  10 1486.40 1023.04   1
   0   9  11 449.518 887.448   7
   0   9  11-221.906 1083.66   1
   0   9  12 2684.79 1003.70   7
   0   9  12 1793.43 1171.93   0
   0   9  12 2549.76 988.656   1
   0   9  13 1242.83 1126.27   1
   0   9  13 1221.45 891.620   3
   0   9  13 2422.24 1130.55   0
   0   9  13 1893.09 974.943   7
   0   9  14-312.050 869.027   7
   0   9  14-375.464 1005.22   0
   0   9  14-401.107 918.038   3
   0   9  14 264.939 1058.57   1
   0   9  15 2822.60 1023.80   7
   0   9  15 2384.90 1204.51   0
   0   9  15 1190.71 997.615   3
   0   9  16 387.189 1108.88   7
   0   9  16 262.279 1079.25   0
   0   9  17 386.401 1005.74   0
   0   9  17-137.822 867.906   7
   0   9  18-464.596 1142.48   7
   0 -10  17 1386.91 1276.33   6
   0 -10  16 2833.32 1206.85   6
   0 -10  15 657.748 893.806   6
   0 -10  14 1736.41 1145.15  11
   0 -10  14 414.806 1051.11   6
   0 -10  13-130.971 1009.00   6
   0 -10  13 976.557 1279.69  11
   0 -10  12 1334.08 884.218   9
   0 -10  12 1515.71 1076.77  11
   0 -10  12 751.618 848.799   6
   0 -10  11 771.808 802.922   6
   0 -10  11 175.433 1120.30  11
   0 -10  11 686.438 946.017   9
   0 -10  10-81.2768 741.735   6
   0 -10  10-388.558 981.099  11
   0 -10  10-161.606 982.921   9
   0 -10   9 638.524 968.486   9
   0 -10   9 1689.97 1151.58  11
   0 -10   9 1638.67 771.581   6
   0  10  -9 1696.62 692.759   1
   0 -10   8 16894.0 1109.37   6
   0  10  -8 16761.4 1082.68   1
   0 -10   8 16168.8 1357.48   9
   0 -10   8 17952.0 1461.91  11
   0  10  -7 5279.27 860.110   1
   0 -10   7 4383.06 780.801   6
   0 -10   7 5545.93 1197.27   9
   0 -10   7 4381.03 1064.70  11
   0  10  -6-388.507 713.797   1
   0 -10   6-193.260 891.444   9
   0 -10   6-496.318 954.602  11
   0 -10   6-234.273 588.867   6
   0  10  -5-403.046 761.945   1
   0 -10   5 113.144 929.402  11
   0 -10   5 277.874 1065.25   9
   0  10  -5-93.8665 439.210   8
   0  10  -4 6049.34 990.139   1
   0  10  -4 5052.99 558.041   8
   0 -10   4 5389.92 490.159   5
   0 -10   4 6548.24 1160.02   9
   0  10  -3 11459.2 671.276   8
   0 -10   3 12557.6 1230.13   9
   0  10  -3 13574.9 1205.46   1
   0 -10   2 10227.9 1212.58   9
   0  10  -2 8703.42 632.069   8
   0  10  -2 10273.7 1118.27   1
   0  10  -1-116.317 455.172   8
   0  10  -1 90.2320 944.367   1
   0  10   0 15891.1 1356.71   1
   0  10   1 7827.87 1177.38   1
   0  10   2 813.935 1020.79   1
   0  10   3 4820.05 1164.48   1
   0  10   3 5268.16 793.373   7
   0  10   4 19267.5 1557.45   1
   0  10   4 16420.8 1061.75   7
   0  10   5 5234.79 1261.34   1
   0  10   5 3148.08 763.926   7
   0  10   6 10726.0 990.860   7
   0  10   6 13832.0 1399.74   1
   0  10   7 4697.07 863.014   7
   0  10   7 5423.20 1218.64   1
   0  10   8-524.903 1075.67   1
   0  10   8-447.326 808.546   7
   0  10   9-523.774 1199.35   1
   0  10   9 848.756 862.213   7
   0  10  10 2696.15 1188.25   1
   0  10  10 4379.95 884.018   7
   0  10  11 358.291 957.706   1
   0  10  11 716.438 887.342   7
   0  10  12 172.380 1141.41   1
   0  10  12 256.391 844.551   7
   0  10  13 847.677 953.269   1
   0  10  13 1001.40 1120.55   0
   0  10  13 190.718 959.313   7
   0  10  13 141.630 939.532   3
   0  10  14-260.755 1198.21   0
   0  10  14-535.738 1167.83   1
   0  10  14 278.209 972.699   3
   0  10  14-36.6051 835.923   7
   0  10  15 805.674 977.512   0
   0  10  15 1631.39 935.806   7
   0  10  16 723.285 1233.61   0
   0  10  16 530.107 954.383   7
   0  10  17 148.217 1242.99   7
   0  10  17 319.474 1027.41   0
   0 -11  16 3195.60 1344.12   6
   0 -11  15-550.286 1054.65   6
   0 -11  14-113.604 925.524   6
   0 -11  14-389.104 1341.96  11
   0 -11  13-299.455 1001.04   6
   0 -11  13-246.134 1136.56  11
   0 -11  12 117.183 1052.36  11
   0 -11  12-425.178 1037.70   9
   0 -11  12-515.736 869.180   6
   0 -11  11 1520.63 841.617   6
   0 -11  11 719.328 911.935   9
   0 -11  11 76.0145 1168.19  11
   0 -11  10 323.324 935.096  11
   0 -11  10 861.130 1092.97   9
   0 -11  10 990.299 782.618   6
   0 -11   9 717.330 946.944   9
   0 -11   9 468.721 757.846   6
   0 -11   9 491.618 1136.61  11
   0  11  -8 19549.6 1210.36   1
   0 -11   8 19791.8 1576.68   9
   0 -11   8 19889.6 1536.06  11
   0 -11   8 19065.5 1184.43   6
   0 -11   7 18837.5 1602.14   9
   0 -11   7 19820.4 1118.73   6
   0  11  -7 19708.4 1276.66   1
   0 -11   7 20556.3 1424.35  11
   0  11  -6 804.377 890.162   1
   0 -11   6 1370.54 602.094   6
   0 -11   6 316.363 995.318   9
   0 -11   6 885.716 889.430  11
   0  11  -5 632.398 876.056   1
   0 -11   5 955.360 849.225  11
   0 -11   5 587.591 527.934   6
   0 -11   5 220.068 915.177   9
   0 -11   4 9990.65 1236.95   9
   0  11  -4 11711.7 1113.31   1
   0 -11   3-325.676 979.328   9
   0  11  -3 510.677 977.323   1
   0 -11   2 14595.6 1355.92   9
   0  11  -2 16705.6 1364.43   1
   0 -11   1 477.784 1181.12   9
   0  11  -1-458.251 925.017   1
   0  11   0 2100.73 1034.60   1
   0  11   0 1609.73 521.022   8
   0  11   1 3009.36 1139.10   1
   0  11   2 2866.06 1178.65   1
   0  11   3 149.317 1017.02   1
   0  11   4 11207.3 1469.91   1
   0  11   4 11477.7 1020.43   7
   0  11   5 6696.46 921.921   7
   0  11   5 6618.95 1317.07   1
   0  11   6 3645.73 1056.35   1
   0  11   6 3652.48 877.989   7
   0  11   7 709.450 1063.91   1
   0  11   7 1378.92 760.984   7
   0  11   8 641.922 1086.16   1
   0  11   8 917.463 849.425   7
   0  11   9 1339.44 902.497   7
   0  11   9 1403.17 1181.24   1
   0  11  10 6043.06 961.933   7
   0  11  10 4155.93 1152.67   1
   0  11  11-107.643 1030.01   1
   0  11  11 1187.94 888.179   7
   0  11  12-21.8960 1221.51   1
   0  11  12 572.928 889.871   7
   0  11  13 1939.59 1213.77   1
   0  11  13 2514.44 1106.25   0
   0  11  13 1736.04 950.655   7
   0  11  14 111.767 1059.32   1
   0  11  14 438.850 977.261   7
   0  11  14 382.516 1234.56   0
   0  11  15 919.930 1094.13   7
   0  11  15-868.169 1340.39   0
   0 -12  13 148.284 1014.92   9
   0 -12  13-327.530 1066.17  11
   0 -12  12-339.454 1030.94   9
   0 -12  12-243.990 1096.34  11
   0 -12  11-113.641 1228.69  11
   0 -12  11 709.336 1128.99   9
   0 -12  10 1282.09 933.567   9
   0 -12  10-65.3090 1003.72  11
   0 -12   9 86.6696 1048.03   9
   0 -12   9 549.254 1110.89  11
   0 -12   8 3842.29 1102.01  11
   0 -12   8 3742.26 1277.92   9
   0  12  -8 3631.83 915.802   1
   0 -12   7 7859.77 1437.98   9
   0 -12   7 8510.57 1285.59  11
   0  12  -7 7634.38 1004.72   1
   0 -12   6 1213.34 964.865  11
   0 -12   6 745.130 1233.64   9
   0  12  -6 1353.03 854.882   1
   0  12  -5 747.376 839.622   1
   0 -12   5 964.205 863.993  11
   0 -12   5 1022.79 1207.67   9
   0 -12   4 891.388 818.917  11
   0  12  -4 1583.93 965.536   1
   0 -12   4 317.684 1174.51   9
   0  12  -3 2021.47 1020.02   1
   0 -12   3 2500.36 1011.97   9
   0 -12   2-0.58016 1219.46   9
   0  12  -2 463.338 1019.66   1
   0  12  -1 849.189 910.465   1
   0 -12   1 883.666 1043.52   9
   0  12   0 2882.02 989.680   1
   0  12   1 1394.90 949.655   1
   0  12   2 4210.90 1217.76   1
   0  12   3 717.804 1219.62   1
   0  12   4 2416.92 1119.48   1
   0  12   5 5176.13 872.800   7
   0  12   5 7844.82 1445.50   1
   0  12   6 1361.34 980.222   1
   0  12   6 203.043 772.119   7
   0  12   7-62.3047 817.759   7
   0  12   7-200.296 1205.60   1
   0  12   8 935.546 851.215   7
   0  12   8 812.717 1318.28   1
   0  12   9 2281.68 1328.72   1
   0  12   9 1702.60 965.548   7
   0  12  10 5438.69 995.093   7
   0  12  10 7051.00 1504.77   1
   0  12  11 1258.58 1298.80   1
   0  12  12 319.317 1340.24   1
   0  12  12 94.2349 1149.50   0
   0  12  13 2520.67 1205.39   0
   0  12  13 1916.11 1258.14   1
   0  12  14 46.4391 1068.76   1
   0 -13  13 60.3784 1222.55   9
   0 -13  12-130.693 990.196  11
   0 -13  12 381.487 1098.93   9
   0 -13  11-882.123 1116.45  11
   0 -13  11-7.14247 925.370   9
   0 -13  10 668.831 1212.94  11
   0 -13  10 527.407 1052.09   9
   0 -13   9 803.085 1022.84  11
   0 -13   9 2391.36 1208.25   9
   0 -13   8 1055.95 1156.92   9
   0 -13   8 989.650 1068.46  11
   0 -13   7 696.439 1028.53  11
   0 -13   7 532.455 1063.01   9
   0  13  -7 1309.33 951.578   1
   0  13  -6 559.935 870.941   1
   0 -13   6 1158.50 978.391   9
   0 -13   6 404.920 992.415  11
   0  13  -5 174.676 927.283   1
   0 -13   5 48.2468 835.652  11
   0 -13   5 891.659 1214.62   9
   0  13  -4 2004.64 1102.52   1
   0 -13   4 1913.58 1270.65   9
   0 -13   4 2096.02 958.344  11
   0  13  -3-284.623 1034.65   1
   0 -13   3-25.1073 1107.60   9
   0 -13   2 1194.60 1222.88   9
   0  13  -2 2140.82 1137.11   1
   0  13  -1 683.831 950.435   1
   0 -13   1-34.1796 1314.09   9
   0  13   0 3959.10 1229.82   1
   0 -13   0 3254.52 1315.47   9
   0  13   1 178.852 1147.24   1
   0  13   2 1840.22 1157.76   1
   0  13   3 315.825 987.552   1
   0  13   4-158.733 1191.14   1
   0  13   5 521.182 1254.25   1
   0  13   6 686.962 1114.97   1
   0  13   7 2845.63 1340.72   1
   0  13   8 1350.97 1335.30   1
   0  13   9 2848.37 1230.65   1
   0  13  10 1583.77 1016.26   1
   0  13  11 784.024 1057.52   1
   0  13  12 89.9231 1067.44   1
   0 -14  12 1299.06 1003.75   9
   0 -14  11 436.679 1229.69  11
   0 -14  11 1525.18 1093.58   9
   0 -14  10 1193.11 1034.26   9
   0 -14  10 741.348 1047.64  11
   0 -14   9 1383.15 1029.01   9
   0 -14   9 1572.54 1083.06  11
   0 -14   8 178.063 1154.64   9
   0 -14   8 537.196 1141.63  11
   0 -14   7 1260.40 1313.62   9
   0  14  -7 825.214 991.686   1
   0 -14   7 1545.94 1071.35  11
   0 -14   6 1074.47 1192.08   9
   0 -14   6 2609.08 1045.47  11
   0  14  -6 1612.77 1085.87   1
   0  14  -5 602.687 1085.28   1
   0 -14   5 280.841 1206.35   9
   0 -14   5 280.861 971.277  11
   0 -14   4 1356.33 887.582  11
   0  14  -4 346.251 1092.04   1
   0 -14   4 832.640 1238.43   9
   0 -14   3 108.710 888.420  11
   0  14  -3 179.792 1005.11   1
   0 -14   3 79.0081 1321.95   9
   0 -14   2-134.212 1194.77   9
   0  14  -2 3.29761 1138.33   1
   0 -14   1 698.832 1076.24   9
   0  14  -1 1702.84 1032.52   1
   0  14   0 2067.33 1276.62   1
   0 -14   0 1144.79 1096.92   9
   0 -14  -1-378.026 1194.71   9
   0  14   1-357.393 1284.61   1
   0  14   2 173.192 1334.14   1
   0  14   3 1716.11 1354.63   1
   0  14   4-245.538 1274.63   1
   0  14   5-64.0162 1004.06   1
   0  14   6 361.119 1326.18   1
   0  14   7 48.1562 1218.30   1
   0  14   8 3024.87 1483.23   1
   0  14   9 1300.10 1104.64   1
   0 -15   9-544.574 1150.46  11
   0 -15   8 369.035 1208.59   9
   0 -15   8 118.921 1145.72  11
   0 -15   7 584.497 1273.02   9
   0 -15   7 749.334 1117.41  11
   0  15  -6 1172.91 1119.70   1
   0 -15   6 345.645 1318.10   9
   0 -15   6 1535.11 1027.21  11
   0 -15   5-167.716 1365.76   9
   0  15  -5 52.2275 1143.66   1
   0 -15   5 265.430 932.807  11
   0  15  -4 398.114 1160.31   1
   0 -15   4 239.278 992.699   9
   0 -15   3 571.550 1286.97   9
   0  15  -3-99.8061 968.036   1
   0  15  -2 72.9256 1252.26   1
   0 -15   2 305.629 1357.14   9
   0  15  -1 1255.91 1143.68   1
   0 -15   1 803.337 1337.67   9
   0 -15   0 2342.10 1249.92   9
   0  15   0 3200.57 1375.39   1
   0  15   1 1349.39 1294.76   1
   0 -15  -1-357.308 1177.48   9
   0 -15  -2 208.677 1393.97   9
   0  15   2-395.390 1152.55   1
   0  15   3 624.264 1121.27   1
   0  15   4 996.308 1246.12   1
   0  15   5 186.497 1364.17   1
   0  16  -6 37.5504 947.822   1
   0  16  -5 185.402 1019.91   1
   0  16  -4 145.650 1140.04   1
   0  16  -3 416.867 1045.94   1
   0  16  -2 76.6663 1300.17   1
   0  16  -1 376.158 1212.32   1
   0  16   0 921.735 1414.15   1
  -1  16   1 1384.56 1417.76   1
  -1  16   0 700.315 1109.39   1
  -1  16  -1 1469.15 1390.98   1
  -1  16  -2 789.056 1107.93   1
  -1  16  -3-12.3141 1080.78   1
  -1  16  -4-823.946 1093.03   1
  -1  16  -5 194.052 997.572   1
   1 -16   5 284.467 949.464  11
   1 -16   6-487.499 1066.00  11
   1 -16   7 389.121 1277.62  11
  -1  15   6 721.940 1064.91   1
  -1  15   5 36.8976 1311.34   1
  -1  15   4 162.216 1381.73   1
  -1  15   3 353.091 1348.43   1
  -1  15   2-1288.12 1267.01   1
   1 -15  -1 244.001 1087.45   9
  -1  15   1 1367.79 1061.27   1
  -1  15   0 1330.48 1254.34   1
   1 -15   0 1376.46 1181.66   9
  -1  15  -1 1042.57 1219.32   1
   1 -15   1 328.066 1233.12   9
  -1  15  -2 315.768 1227.39   1
   1 -15   2 1358.55 1167.58   9
   1 -15   3 27.8411 1116.32   9
  -1  15  -3-101.569 994.229   1
   1 -15   4 117.495 969.605  11
  -1  15  -4 787.497 946.842   1
   1 -15   4 229.502 1326.97   9
   1 -15   5 1084.52 1021.86  11
   1 -15   5 223.911 1248.54   9
  -1  15  -5 425.369 944.457   1
  -1  15  -6-457.414 1016.86   1
   1 -15   6-768.323 1316.15   9
   1 -15   6 108.112 1101.90  11
   1 -15   7-41.8528 910.327  11
   1 -15   7 68.0823 1116.81   9
   1 -15   8 445.954 1338.59   9
   1 -15   8 158.595 1206.11  11
   1 -15   9-44.7747 1245.13  11
   1 -15   9 49.7740 1376.10   9
  -1  14   9 1230.23 1311.93   1
  -1  14   8 228.063 1371.77   1
  -1  14   7-443.018 1168.67   1
  -1  14   6-83.5076 1191.22   1
  -1  14   5 975.436 1327.07   1
  -1  14   4 834.488 1320.18   1
  -1  14   3-527.534 1250.45   1
  -1  14   2-600.226 1244.04   1
  -1  14   1 1271.44 1281.55   1
  -1  14   0 359.493 1173.76   1
   1 -14   1-324.988 993.332   9
  -1  14  -1 147.360 963.043   1
   1 -14   2-18.3209 1213.76   9
  -1  14  -2 93.6457 1154.36   1
   1 -14   3 249.121 1289.95   9
  -1  14  -3-266.510 1075.12   1
  -1  14  -4 176.364 948.685   1
   1 -14   4 444.398 943.108   9
   1 -14   5 1970.67 1036.57  11
   1 -14   5 2012.45 1323.51   9
  -1  14  -5 165.824 916.212   1
   1 -14   6 1037.75 1057.37  11
  -1  14  -6-353.039 1030.70   1
   1 -14   6-285.134 1216.60   9
   1 -14   7-571.082 1017.10   9
   1 -14   7-527.663 1076.94  11
   1 -14   8 1388.10 1111.49  11
   1 -14   8 882.413 1063.55   9
   1 -14   9 1016.92 1227.86  11
   1 -14   9-395.304 1022.35   9
   1 -14  10 240.945 980.077  11
   1 -14  10 753.648 954.251   9
   1 -14  11 531.418 1089.30   9
   1 -14  12 19.9023 1223.45   9
  -1  13  12 251.761 1064.90   1
  -1  13  11 957.659 1116.19   1
  -1  13  11 933.482 1134.66   0
  -1  13  11 564.984 1055.91   7
  -1  13  10 682.195 1024.02   7
  -1  13  10 1299.86 1231.96   0
  -1  13  10-89.7859 1301.14   1
  -1  13   9 1006.65 1379.33   1
  -1  13   9 1237.49 908.654   7
  -1  13   8-3.58848 979.379   7
  -1  13   8 955.413 1131.99   1
  -1  13   7 946.744 941.725   7
  -1  13   7 974.913 1293.41   1
  -1  13   6 1020.68 1147.36   1
  -1  13   6-309.376 933.674   7
  -1  13   5-816.286 1297.27   1
  -1  13   4 2271.09 1181.59   1
  -1  13   3 1231.59 976.762   1
  -1  13   2-445.107 1001.59   1
  -1  13   1 1625.65 975.358   1
  -1  13   0 252.792 1026.51   1
   1 -13   1 55.5498 1129.39   9
  -1  13  -1-82.1387 1142.29   1
   1 -13   2 620.934 1286.96   9
  -1  13  -2 1378.20 966.094   1
  -1  13  -3 2374.46 1144.29   1
   1 -13   3 2553.16 1083.89   9
   1 -13   4 278.992 1147.01   9
  -1  13  -4 407.422 1005.08   1
   1 -13   5 2795.90 1328.00   9
   1 -13   5 1706.29 1013.20  11
  -1  13  -5 2467.65 1015.35   1
  -1  13  -6 88.6435 951.297   1
   1 -13   6 803.258 886.066  11
   1 -13   6 121.020 1219.63   9
   1 -13   7-847.543 1201.06   9
   1 -13   7 1135.92 1097.36  11
  -1  13  -7-248.223 855.096   1
   1 -13   8 1095.70 1243.20   9
   1 -13   8 1595.01 1188.18  11
   1 -13   9 1253.72 1052.94  11
   1 -13   9 737.904 1207.54   9
   1 -13  10 727.469 1073.37   9
   1 -13  10 715.075 1202.03  11
   1 -13  11 1356.19 1214.27  11
   1 -13  11 160.532 1027.44   9
   1 -13  12 1406.69 1186.45   9
   1 -13  12 718.211 1153.54  11
  -1  12  15 2381.29 1267.22   7
  -1  12  14 1183.83 1322.51   0
  -1  12  14-4.49697 1035.99   7
  -1  12  13-347.415 1004.53   1
  -1  12  13-27.7310 1019.34   7
  -1  12  13 367.120 1293.60   0
  -1  12  12 1058.41 1310.89   0
  -1  12  12 1505.81 993.232   7
  -1  12  12 1872.75 1109.45   1
  -1  12  11 2303.94 1364.36   0
  -1  12  11 2178.75 1013.68   7
  -1  12  11 2029.27 1185.83   1
  -1  12  10 654.149 847.419   7
  -1  12  10 44.5630 1087.13   1
  -1  12   9 2715.89 1041.95   7
  -1  12   9 2478.61 1104.75   1
  -1  12   8-770.992 807.576   7
  -1  12   8-322.922 1209.08   1
  -1  12   7 281.664 836.425   7
  -1  12   7 83.9441 1256.68   1
  -1  12   6 4558.17 994.116   7
  -1  12   6 3686.81 1069.08   1
  -1  12   5 3396.18 853.950   7
  -1  12   5 1890.78 1281.82   1
  -1  12   4 565.588 1047.32   1
  -1  12   3 6219.96 1254.96   1
  -1  12   2 7108.76 1329.46   1
  -1  12   1 2557.63 1216.71   1
  -1  12   0 747.576 1064.90   1
  -1  12  -1-686.877 914.407   1
   1 -12   2 2563.77 1078.22   9
  -1  12  -2 2135.14 1053.27   1
  -1  12  -3 2490.19 953.901   1
   1 -12   3 3332.98 1252.27   9
  -1  12  -4 276.119 943.477   1
   1 -12   4 32.0067 1162.50   9
   1 -12   5 1560.27 1231.76   9
  -1  12  -5 3310.56 1008.76   1
  -1  12  -6 11308.8 1199.22   1
   1 -12   6 11340.1 1521.79   9
   1 -12   6 10305.6 1180.46  11
  -1  12  -7 6318.14 936.314   1
   1 -12   7 6275.81 1252.99   9
   1 -12   7 7862.60 1184.85  11
   1 -12   8 2367.23 1154.36  11
   1 -12   8 2868.04 1061.72   9
   1 -12   9 1542.07 1157.10   9
   1 -12   9 2622.72 805.507   6
   1 -12   9 2982.47 1177.95  11
   1 -12  10 496.377 825.629   6
   1 -12  10 663.942 901.150   9
   1 -12  10 1438.12 1023.87  11
   1 -12  11 1965.57 1128.39   9
   1 -12  11 1404.27 1280.81  11
   1 -12  11 2833.64 949.382   6
   1 -12  12 900.574 927.437   9
   1 -12  12 934.265 1066.90  11
   1 -12  12 68.4981 894.725   6
   1 -12  13-264.787 888.350   6
   1 -12  13 161.123 1286.10  11
   1 -12  14 47.2537 934.500   6
   1 -12  15 1268.03 1162.43   6
  -1  11  16-87.7690 1114.80   0
  -1  11  16 358.008 1085.91   7
  -1  11  15 320.599 1235.96   0
  -1  11  15-95.2096 984.510   7
  -1  11  14 697.057 1265.92   0
  -1  11  14 459.881 1070.23   7
  -1  11  13 1448.76 1285.11   0
  -1  11  13 314.761 1084.03   1
  -1  11  13 1464.68 1067.83   7
  -1  11  12 694.609 965.285   7
  -1  11  12 760.681 1214.41   0
  -1  11  12 227.543 1006.27   1
  -1  11  11 3437.72 984.334   7
  -1  11  11 3089.87 1329.07   0
  -1  11  11 3143.53 1187.73   1
  -1  11  10 2207.51 988.185   7
  -1  11  10 1393.03 1236.20   1
  -1  11   9 1311.30 858.461   7
  -1  11   9 36.8704 1137.92   1
  -1  11   8 871.809 1064.15   1
  -1  11   8-57.4586 883.382   7
  -1  11   7 2479.34 876.776   7
  -1  11   7 1775.87 1024.14   1
  -1  11   6 966.928 1227.51   1
  -1  11   6 1215.01 843.678   7
  -1  11   5 17059.0 1543.45   1
  -1  11   5 17411.6 1188.78   7
  -1  11   4 2273.96 814.352   7
  -1  11   4 1749.59 1143.98   1
  -1  11   3 8655.96 1274.26   1
  -1  11   2 12890.9 1431.49   1
  -1  11   1 553.067 1065.42   1
  -1  11   0 894.492 571.161   8
  -1  11   0 814.259 1046.90   1
  -1  11  -1 2624.70 1099.51   1
  -1  11  -1 1466.23 567.132   8
  -1  11  -2 790.081 959.495   1
  -1  11  -2 302.427 546.343   8
  -1  11  -3 5830.94 1022.12   1
   1 -11   3 5780.58 1232.86   9
  -1  11  -3 5657.31 680.539   8
   1 -11   4 4127.73 1191.08   9
  -1  11  -4 3272.27 629.946   8
  -1  11  -4 3161.84 908.445   1
  -1  11  -5 1319.75 872.229   1
   1 -11   5 1375.65 1140.57   9
   1 -11   6 14882.2 1328.67   9
   1 -11   6 13848.5 1340.86  11
  -1  11  -6 13588.4 1132.93   1
   1 -11   7 26961.8 1733.51   9
   1 -11   7 29958.2 1693.36  11
  -1  11  -7 29020.0 1371.01   1
  -1  11  -8 1253.30 738.901   1
   1 -11   8 519.274 913.943   9
   1 -11   8 507.632 710.467   6
   1 -11   8 627.997 1023.20  11
   1 -11   9 1471.75 974.615  11
   1 -11   9 634.885 773.664   6
   1 -11   9 826.734 1013.73   9
   1 -11  10 2348.18 841.803   6
   1 -11  10 2891.95 1082.12   9
   1 -11  10 2614.14 1202.81  11
   1 -11  11 872.939 1181.12  11
   1 -11  11-206.072 924.743   9
   1 -11  11 101.976 806.118   6
   1 -11  12 3765.07 1001.63   9
   1 -11  12 4461.72 1218.87  11
   1 -11  12 4440.05 994.982   6
   1 -11  13-425.798 1241.48  11
   1 -11  13 325.770 830.711   6
   1 -11  14 392.386 1206.83  11
   1 -11  14-85.7866 924.685   6
   1 -11  15 5075.32 1266.27   6
   1 -11  16-340.660 1235.02   6
  -1  10  17-27.3407 1072.25   0
  -1  10  17 447.155 1111.35   7
  -1  10  16 424.121 1046.03   7
  -1  10  16-869.080 1286.81   0
  -1  10  15-424.406 1148.77   0
  -1  10  15-88.2573 1132.72   7
  -1  10  14 797.597 947.348   0
  -1  10  14 2082.03 1068.76   7
  -1  10  13 82.5716 1124.56   1
  -1  10  13-98.9502 808.357   3
  -1  10  13 567.628 816.960   7
  -1  10  13 294.593 1079.94   0
  -1  10  12 1295.40 1024.58   7
  -1  10  12 603.197 1174.07   0
  -1  10  12-163.173 1093.10   1
  -1  10  11 6205.45 1369.76   0
  -1  10  11 5957.97 1121.99   1
  -1  10  11 6567.37 1120.64   7
  -1  10  10 5801.42 1231.12   1
  -1  10  10 5826.65 1101.20   7
  -1  10   9-395.139 770.807   7
  -1  10   9 33.9646 1100.08   1
  -1  10   8 124.117 737.130   7
  -1  10   8-958.570 1120.90   1
  -1  10   7 4121.28 891.988   7
  -1  10   7 4141.47 1199.97   1
  -1  10   6 577.424 798.273   7
  -1  10   6-573.106 1008.74   1
  -1  10   5 16737.4 1408.82   1
  -1  10   5 15517.7 1140.08   7
  -1  10   4 972.646 776.121   7
  -1  10   4 488.028 1145.13   1
  -1  10   3 19660.6 1376.03   1
  -1  10   3 18479.4 1147.97   7
  -1  10   2 21630.0 1523.01   1
  -1  10   1 281.314 981.320   1
  -1  10   0 117.124 900.513   1
  -1  10  -1 157.286 843.685   1
  -1  10  -1 334.267 521.273   8
  -1  10  -2 2282.11 574.611   8
  -1  10  -2 2227.97 960.667   1
  -1  10  -3 4050.15 977.524   1
  -1  10  -3 3455.35 596.782   8
   1 -10   3 3273.33 996.268   9
   1 -10   4 683.776 1057.28   9
  -1  10  -4 414.825 505.389   8
  -1  10  -4 1205.71 773.376   1
  -1  10  -5 2450.55 775.599   1
   1 -10   5 3974.79 949.181   9
  -1  10  -5 3140.19 588.383   8
  -1  10  -6 2482.25 772.877   1
   1 -10   6 3076.98 1065.52   9
  -1  10  -6 2388.45 607.114   8
   1 -10   6 2744.90 1049.44  11
  -1  10  -7 21821.4 1144.44   1
   1 -10   7 22633.5 1497.30   9
   1 -10   7 23362.3 1449.44  11
  -1  10  -7 19409.9 988.153   8
  -1  10  -8 569.769 646.022   1
   1 -10   8 30.4239 927.428  11
   1 -10   8 384.840 953.446   9
   1 -10   9-11.6306 891.463   9
   1 -10   9 225.833 784.588   6
   1 -10   9 602.492 911.578  11
   1 -10  10 290.273 886.979   9
   1 -10  10 131.827 827.897   6
   1 -10  10 254.509 1060.96  11
   1 -10  11 1557.76 1217.31  11
   1 -10  11 679.466 810.633   6
   1 -10  11 1438.15 962.536   9
   1 -10  12 465.338 1041.53  11
   1 -10  12 465.361 932.896   9
   1 -10  12 1089.73 847.067   6
   1 -10  13 2911.32 1301.21  11
   1 -10  13 3947.29 1024.61   6
   1 -10  14 1896.70 1004.01   6
   1 -10  14 2186.78 1173.89  11
   1 -10  15 3175.86 1459.01  11
   1 -10  15 3215.11 1057.13   6
   1 -10  16 1517.13 1017.20   6
  -1   9  18-445.739 1285.81   7
  -1   9  18 190.355 1210.15   0
  -1   9  17-95.3798 970.114   0
  -1   9  17 381.809 969.435   7
  -1   9  16-517.516 1117.23   0
  -1   9  16 689.228 1131.97   7
  -1   9  15-352.058 1001.74   0
  -1   9  15-123.545 987.302   7
  -1   9  14 1029.36 880.683   3
  -1   9  14 1043.59 920.224   7
  -1   9  14 932.085 1068.16   0
  -1   9  13 532.981 1146.20   0
  -1   9  13 345.122 829.988   3
  -1   9  13 904.079 1017.13   7
  -1   9  12-261.747 968.077   7
  -1   9  12 50.8155 1086.54   0
  -1   9  12 719.280 724.482   3
  -1   9  12 617.339 912.661   1
  -1   9  11 19515.0 1432.29   0
  -1   9  11 19182.1 1542.02   1
  -1   9  11 19625.8 1438.45   7
  -1   9  10 493.610 913.215   7
  -1   9  10-61.3495 1037.01   1
  -1   9   9 7109.86 1098.45   1
  -1   9   9 5815.10 940.846   7
  -1   9   8-327.863 727.165   7
  -1   9   8-128.797 1021.01   1
  -1   9   7 10140.4 1038.99   7
  -1   9   7 8513.81 1281.98   1
  -1   9   6 441.409 1051.93   1
  -1   9   6-249.580 710.495   7
  -1   9   5 12743.2 1050.08   7
  -1   9   5 13085.1 1289.31   1
  -1   9   4 7553.16 1065.82   1
  -1   9   4 7342.66 873.592   7
  -1   9   3 5739.38 1113.48   1
  -1   9   3 4797.58 787.462   7
  -1   9   2 11859.7 1178.87   1
  -1   9   2 11169.9 964.467   7
  -1   9   1 3508.92 1001.72   1
  -1   9   0 2037.98 843.801   1
  -1   9  -1 38824.5 1140.78   8
  -1   9  -1 44779.0 1568.94   1
  -1   9  -2 7179.32 902.392   1
  -1   9  -2 7424.47 665.372   8
   1  -9   2 7658.49 358.483   5
  -1   9  -3 37.5685 699.071   1
  -1   9  -3-493.797 510.187   8
   1  -9   4 3341.11 950.875   9
  -1   9  -4 3368.44 576.846   8
  -1   9  -4 2869.30 801.741   1
   1  -9   5 11304.1 1169.53   9
  -1   9  -5 10062.5 722.714   8
  -1   9  -5 10793.8 913.901   1
  -1   9  -6 271.448 512.279   8
   1  -9   6 207.472 949.715  11
  -1   9  -6 51.4889 625.994   1
   1  -9   6 157.178 859.611   9
  -1   9  -7 6851.39 788.084   1
  -1   9  -7 7018.36 723.088   8
   1  -9   7 8699.73 1029.65   9
   1  -9   7 7777.90 1103.72  11
  -1   9  -8 1365.07 607.603   1
   1  -9   8 705.666 820.675   9
   1  -9   8 507.974 914.085  11
   1  -9   9 2703.71 889.805   6
   1  -9   9 2848.31 928.290   9
   1  -9   9 2954.67 1073.11  11
  -1   9  -9 3716.31 607.216   1
   1  -9  10 389.360 761.176   6
   1  -9  10-187.635 963.568  11
   1  -9  10 46.9947 859.546   9
   1  -9  11-81.2075 792.497   9
   1  -9  11-445.698 902.110   6
   1  -9  11-148.968 968.233  11
   1  -9  12 381.931 821.561   9
   1  -9  12-33.5357 1220.19   4
   1  -9  12 1025.88 1217.33  11
   1  -9  12 54.5410 1003.48   6
   1  -9  13 3041.99 1244.46  11
   1  -9  13 3538.13 1148.86   6
   1  -9  13 3805.32 1295.35   4
   1  -9  14 5039.83 1337.99  11
   1  -9  14 4814.93 1365.26   4
   1  -9  14 4487.22 1254.15   6
   1  -9  15 553.777 1144.94   6
   1  -9  15 1308.78 1296.01   4
   1  -9  16 46.5448 1025.35   4
   1  -9  16 239.911 1213.93   6
   1  -9  17 180.551 1269.66   6
  -1   8  18 1636.07 1290.19   7
  -1   8  17 1039.83 1127.72   7
  -1   8  17 46.6130 1114.73   0
  -1   8  16 2347.53 993.518   7
  -1   8  16 2479.15 1035.58   0
  -1   8  15 378.609 804.373   3
  -1   8  15 504.921 1082.59   7
  -1   8  15 3.66701 1058.95   0
  -1   8  14 1381.16 1101.32   7
  -1   8  14 772.479 909.360   0
  -1   8  14 1029.19 828.499   3
  -1   8  13 1633.56 1049.85   7
  -1   8  13 933.148 1071.76   0
  -1   8  13 1161.65 795.519   3
  -1   8  12 1565.75 1049.73   0
  -1   8  12 1230.58 752.539   3
  -1   8  12 1249.05 925.009   1
  -1   8  12 1924.11 974.869   7
  -1   8  11 8389.22 1139.40   0
  -1   8  11 6330.17 1110.11   7
  -1   8  11 7496.77 1173.52   1
  -1   8  10 252.108 854.911   1
  -1   8  10-46.7631 904.861   7
  -1   8  10 149.065 1080.17   0
  -1   8   9 442.517 1015.03   1
  -1   8   9 377.965 787.641   7
  -1   8   8 919.200 828.360   7
  -1   8   8 434.683 1047.23   1
  -1   8   7 9808.73 936.618   7
  -1   8   7 9798.87 1114.91   1
  -1   8   6 1200.95 887.950   1
  -1   8   6 1824.63 720.018   7
  -1   8   5 1138.39 735.950   7
  -1   8   5 619.844 924.492   1
  -1   8   4 25568.7 1369.40   1
  -1   8   4 24488.7 1174.08   7
  -1   8   3-470.887 626.779   7
  -1   8   3 224.960 810.815   1
  -1   8   2 22031.8 1249.49   1
  -1   8   2 22366.1 1056.54   7
  -1   8   1 7341.29 1010.92   1
  -1   8   0 922.527 744.134   1
  -1   8  -1 52466.5 1566.65   1
   1  -8   1 51632.8 583.020   5
  -1   8  -1 52751.5 1223.81   8
  -1   8  -2 35271.7 1350.74   1
  -1   8  -2 34435.6 1029.61   8
  -1   8  -3 311.864 680.045   1
  -1   8  -3-423.662 506.030   8
  -1   8  -4 9948.30 844.119   1
   1  -8   4 10752.2 1041.87   9
  -1   8  -4 8532.26 655.269   8
   1  -8   5 18176.3 1182.30   9
  -1   8  -5 17274.9 822.214   8
  -1   8  -5 19340.9 988.422   1
  -1   8  -6 4188.81 596.326   8
  -1   8  -6 4288.51 644.065   1
   1  -8   6 4679.51 957.608  11
   1  -8   6 3244.51 813.606   9
  -1   8  -7 9737.16 733.177   1
   1  -8   7 9117.16 993.916   9
   1  -8   7 8642.92 1035.68  11
   1  -8   8-315.266 767.289   9
  -1   8  -8 102.836 489.794   1
   1  -8   8 45.1263 992.680  11
  -1   8  -9 617.262 473.940   1
   1  -8   9 159.655 721.926   6
   1  -8   9-316.033 986.505  11
   1  -8   9 554.086 748.660   9
   1  -8  10 663.934 1015.90  11
   1  -8  10 2.37437 768.101   9
   1  -8  10-47.8317 865.957   6
   1  -8  10-5.07495 933.688   4
   1  -8  11-166.892 754.071   9
   1  -8  11-115.430 866.227   6
   1  -8  11-598.164 1129.47   4
   1  -8  11-739.002 1081.48  11
   1  -8  12 177.020 1196.65  11
   1  -8  12 125.446 895.509   6
   1  -8  12-442.681 964.286   4
   1  -8  13 399.391 1097.47  11
   1  -8  13 1110.03 1050.84   6
   1  -8  13 374.871 1085.80   4
   1  -8  14 8581.16 1265.73   4
   1  -8  14 7150.00 1282.60   6
   1  -8  14 7313.29 1417.01  11
   1  -8  15-711.221 1168.83   6
   1  -8  15 913.338 1213.55   4
   1  -8  16 674.551 1196.47   4
   1  -8  16-71.6394 1175.93   6
   1  -8  17 682.988 1185.64   6
   1  -8  17 1090.87 1363.08   4
  -1   7  19-304.768 1293.94   7
  -1   7  18-910.057 1242.49   7
  -1   7  17 3090.73 1107.80   0
  -1   7  17 589.448 1180.19   7
  -1   7  16 8510.30 1112.81   3
  -1   7  16 7822.19 1351.20   7
  -1   7  16 8410.15 1231.24   0
  -1   7  15 6290.98 1101.57   0
  -1   7  15 5537.44 921.801   3
  -1   7  15 5743.67 1119.48   7
  -1   7  14 23.0677 809.860   3
  -1   7  14-92.0044 971.163   0
  -1   7  14-498.381 1021.05   7
  -1   7  13 4650.05 1157.67   7
  -1   7  13 4645.65 996.926   0
  -1   7  13 4048.73 886.356   3
  -1   7  12 7543.69 1114.31   7
  -1   7  12 6245.35 929.749   3
  -1   7  12 7759.88 1207.79   0
  -1   7  11 461.783 899.051   0
  -1   7  11-250.377 704.468   3
  -1   7  11-171.320 852.214   7
  -1   7  11-71.1261 819.750   1
  -1   7  10 11500.9 1220.46   0
  -1   7  10 9840.18 1182.64   1
  -1   7  10 9319.82 1017.24   7
  -1   7   9 140.527 850.001   7
  -1   7   9-133.430 859.372   1
  -1   7   8 32587.9 1360.83   7
  -1   7   8 34052.6 1535.59   1
  -1   7   7 20345.6 1163.48   7
  -1   7   7 21913.0 1279.58   1
  -1   7   6 836.364 705.245   7
  -1   7   6 152.962 939.312   1
  -1   7   5 1734.27 212.071  10
  -1   7   5 2298.98 887.642   1
  -1   7   5 1841.13 661.333   7
  -1   7   4 20728.7 1187.92   1
  -1   7   4 19991.8 1051.52   7
  -1   7   3 28807.3 1149.26   7
  -1   7   3 30298.6 1311.11   1
  -1   7   2 11480.1 828.349   7
  -1   7   2 12484.5 1037.15   1
  -1   7   1 72146.5 1711.57   1
  -1   7   1 70069.3 1552.06   7
  -1   7   0 9535.20 969.458   1
  -1   7  -1 363.011 681.602   1
  -1   7  -1 77.6646 447.618   8
  -1   7  -2 28219.2 877.983   8
  -1   7  -2 26354.9 1124.59   1
  -1   7  -3 4887.74 735.354   1
  -1   7  -3 4490.70 535.050   8
   1  -7   4 40.4128 682.118   9
  -1   7  -4 136.502 563.869   1
  -1   7  -4 167.140 444.179   8
  -1   7  -5 30703.6 1034.27   1
  -1   7  -5 29680.1 955.219   8
   1  -7   5 31506.5 1230.86   9
   1  -7   6 1896.94 803.321  11
  -1   7  -6 1330.98 524.027   8
   1  -7   6 2292.93 706.824   9
  -1   7  -6 1500.57 482.764   1
  -1   7  -7 8119.45 621.773   1
   1  -7   7 8533.43 1031.46  11
   1  -7   7 8260.17 889.251   9
   1  -7   8 4220.82 987.003   4
  -1   7  -8 3485.59 479.395   1
   1  -7   8 2937.60 1039.41  11
   1  -7   8 3668.30 804.753   9
   1  -7   9-1.68192 706.412   9
   1  -7   9-614.066 877.514   4
   1  -7   9 151.719 947.971  11
  -1   7  -9 36.3951 348.217   1
   1  -7   9-176.210 813.250   6
   1  -7  10 1130.46 916.143   4
   1  -7  10 1124.72 904.797  11
   1  -7  10 1526.22 740.066   9
   1  -7  10 489.349 903.251   6
   1  -7  11 7200.84 1274.32   4
   1  -7  11 8565.08 1165.52  11
   1  -7  11 6324.69 1063.80   6
   1  -7  11 6975.74 882.259   9
   1  -7  12-50.9641 912.360   4
   1  -7  12 616.858 1101.18  11
   1  -7  12-43.0251 907.679   6
   1  -7  13 4121.35 1296.90  11
   1  -7  13 4544.44 1169.29   6
   1  -7  13 4910.76 1092.20   4
   1  -7  14 9868.91 1421.03   4
   1  -7  14 10194.9 1367.61   6
   1  -7  14 6852.82 1183.87  11
   1  -7  15-241.405 1159.53   6
   1  -7  15 171.954 1181.75   4
   1  -7  16 230.175 1205.59   6
   1  -7  16 510.923 1284.34   4
   1  -7  17 4527.93 1320.33   6
   1  -7  17 4134.13 1386.83   4
   1  -7  18 802.769 1223.95   6
   1  -7  18-98.0914 1270.05   4
  -1   6  19 937.438 1161.89   6
  -1   6  18 1242.90 903.075   6
  -1   6  17-6.10485 955.127   6
  -1   6  17 500.538 813.288   0
  -1   6  17 294.024 823.194   3
  -1   6  16 5473.23 1028.78   0
  -1   6  16 5338.14 1141.24   6
  -1   6  16 4722.08 958.723   3
  -1   6  15 9840.58 1243.31   6
  -1   6  15 10972.1 1238.77   0
  -1   6  15 10617.7 1105.47   3
  -1   6  14 4602.14 991.415   6
  -1   6  14 5560.91 1016.30   0
  -1   6  14 4548.31 874.457   3
  -1   6  13 12954.3 1182.31   0
  -1   6  13 12186.8 1120.57   6
  -1   6  13 13165.7 1095.12   3
  -1   6  12 17339.7 1121.73   3
  -1   6  12 16118.8 1270.86   0
  -1   6  11 3380.68 915.283   0
  -1   6  11 1796.55 898.628   7
  -1   6  11 2287.13 757.367   3
  -1   6  10 10923.5 1183.19   0
  -1   6  10 11256.0 888.000   3
  -1   6  10 9713.95 1115.24   7
  -1   6  10 10172.0 1082.02   1
  -1   6   9 26190.2 1360.57   7
  -1   6   9 27647.2 1335.66   1
  -1   6   9 26404.5 1319.47   0
  -1   6   8 15058.7 1043.60   7
  -1   6   8 15637.5 1083.67   1
  -1   6   7 36195.8 1423.46   1
  -1   6   7 35938.7 1345.02   7
  -1   6   6 5558.57 947.012   1
  -1   6   6 4769.37 774.861   7
  -1   6   5 22065.4 996.618   7
  -1   6   5 22690.5 1172.44   1
  -1   6   4 380.565 613.862   7
  -1   6   4-29.6368 836.513   1
  -1   6   3 3270.00 710.504   7
  -1   6   3 2890.80 907.640   1
  -1   6   2 55167.4 1484.98   1
  -1   6   2 51072.8 1288.72   7
  -1   6   1 97199.8 1794.12   1
  -1   6   1 92627.7 1627.68   7
  -1   6   0 4162.94 742.536   1
  -1   6  -1 20563.1 987.092   1
  -1   6  -1 19089.3 750.814   8
  -1   6  -2 46371.4 1025.32   8
  -1   6  -2 46635.7 1235.74   1
  -1   6  -3 8605.67 604.278   8
  -1   6  -3 9354.80 726.799   1
  -1   6  -4 11973.3 719.782   1
  -1   6  -4 11381.8 656.470   8
   1  -6   4 11241.4 904.616   9
  -1   6  -5 26509.8 877.302   1
  -1   6  -5 27286.3 914.744   8
   1  -6   5 28182.3 1106.87   9
  -1   6  -6 3195.91 560.380   8
   1  -6   6 2900.43 871.751   4
   1  -6   6 3318.70 831.070  11
  -1   6  -6 4023.04 501.676   1
   1  -6   6 3230.23 697.491   9
   1  -6   7 61.9369 803.056  11
   1  -6   7 477.937 786.197   4
   1  -6   7 856.524 605.696   9
  -1   6  -7 669.808 390.886   1
   1  -6   8 9218.91 1073.39   4
   1  -6   8 8421.05 803.777   9
   1  -6   8 8292.50 1026.28  11
  -1   6  -8 8371.84 509.275   1
   1  -6   9 6041.90 1068.82  11
  -1   6  -9 5209.10 432.373   1
   1  -6   9 5009.95 838.942   6
   1  -6   9 5439.57 939.427   4
   1  -6   9 5017.83 719.554   9
  -1   6 -10 1169.09 310.337   1
   1  -6  10 1696.41 1037.92  11
   1  -6  10 959.465 646.157   9
   1  -6  10 1383.24 918.003   6
   1  -6  10 924.573 982.947   4
   1  -6  11 4668.08 947.633   6
   1  -6  11 5267.70 1027.63   4
   1  -6  11 5191.77 1174.91  11
   1  -6  12 2650.84 1080.66   4
   1  -6  12 3796.76 1155.65  11
   1  -6  12 2082.26 1074.85   6
   1  -6  13-525.952 961.807  11
   1  -6  13 639.404 1082.22   6
   1  -6  13 112.200 930.704   4
   1  -6  14 7226.34 1227.89   6
   1  -6  14 7602.99 1408.11   4
   1  -6  15 140.561 1044.50   6
   1  -6  15 1089.89 1090.85   4
   1  -6  16-577.408 938.973   4
   1  -6  16 248.016 1097.92   6
   1  -6  17 5130.18 1149.92   4
   1  -6  17 4428.75 1340.31   6
   1  -6  18 2321.43 1226.27   4
   1  -6  18 2248.57 1333.70   6
  -1   5  20 545.783 1187.36   6
  -1   5  19-303.196 922.158   6
  -1   5  18-165.824 1119.04   6
  -1   5  18 2271.61 896.982   3
  -1   5  17 4270.17 1049.70   6
  -1   5  17 4268.63 983.711   3
  -1   5  16 816.938 872.739   3
  -1   5  16 459.595 1058.84   6
  -1   5  16 47.1181 845.351   0
  -1   5  15 1580.74 918.878   0
  -1   5  15 1640.57 1058.46   6
  -1   5  15 1209.74 836.501   3
  -1   5  14 14739.6 1171.94   0
  -1   5  14 11819.3 1084.97   3
  -1   5  14 12398.5 1226.76   6
  -1   5  13 4402.92 835.699   3
  -1   5  13 5355.43 934.600   0
  -1   5  13 4550.80 977.838   6
  -1   5  12 22827.5 1227.12   6
  -1   5  12 21876.0 1274.18   0
  -1   5  12 22615.1 1183.82   3
  -1   5  11 2775.75 895.096   0
  -1   5  11 2598.14 786.833   6
  -1   5  11 3138.84 745.970   3
  -1   5  10 4820.53 723.252   3
  -1   5  10 3623.11 841.160   0
  -1   5  10 4087.58 751.899   6
  -1   5   9 64356.9 1681.91   1
  -1   5   9 60205.1 1534.47   6
  -1   5   9 65452.5 1761.47   0
  -1   5   9 64608.8 1480.23   3
  -1   5   8 5439.61 841.462   7
  -1   5   8 7285.19 888.792   0
  -1   5   8 6222.66 874.405   1
  -1   5   7 10112.1 956.132   1
  -1   5   7 10705.2 902.616   7
  -1   5   6 109685. 1949.30   7
  -1   5   6 108708. 1973.39   1
  -1   5   5 95502.9 1811.30   1
  -1   5   5 92751.7 1733.34   7
  -1   5   4 23485.8 1096.94   1
  -1   5   4 24468.8 997.668   7
  -1   5   3 41392.2 1283.81   1
  -1   5   3 38726.5 1125.32   7
  -1   5   2 9404.00 674.064   7
  -1   5   2 10053.5 790.112   1
  -1   5   1 64639.8 1410.00   1
  -1   5   1 64572.9 1282.04   7
  -1   5   0 13705.0 811.945   1
  -1   5  -1 42165.3 911.534   8
  -1   5  -1 42223.4 1071.88   1
  -1   5  -2 17475.1 767.540   1
  -1   5  -2 16365.7 646.764   8
  -1   5  -3 1811.82 452.303   8
  -1   5  -3 1739.20 504.206   1
   1  -5   4 2205.51 651.016   9
  -1   5  -4 2280.71 491.320   1
  -1   5  -4 2028.87 482.855   8
   1  -5   5 23955.2 1064.90   4
  -1   5  -5 22139.8 734.637   1
  -1   5  -5 23912.7 842.768   8
   1  -5   6 24851.8 967.983   9
   1  -5   6 24114.1 1171.97   4
   1  -5   6 22208.2 1204.87  11
  -1   5  -6 23936.9 697.946   1
   1  -5   7 5575.59 919.111  11
   1  -5   7 5165.42 659.404   9
  -1   5  -7 5007.43 407.490   1
   1  -5   7 5267.08 918.320   4
  -1   5  -8 13297.1 504.325   1
   1  -5   8 13256.1 1058.06   4
   1  -5   8 12581.5 1090.40  11
   1  -5   8 12551.5 795.721   9
  -1   5  -9 14734.8 389.233   0
   1  -5   9 16234.5 876.831   9
  -1   5  -9 15645.6 499.004   1
   1  -5   9 16017.6 1216.62  11
   1  -5   9 14334.1 1131.74   4
   1  -5   9 15323.9 1142.99   6
  -1   5 -10 198.506 196.717   1
   1  -5  10 554.403 971.398  11
   1  -5  10-651.259 866.513   6
   1  -5  10-78.8514 918.211   4
   1  -5  11 7746.50 1083.95   4
   1  -5  11 6037.87 1065.74   6
   1  -5  11 6125.17 1173.03  11
   1  -5  12 537.702 1069.38  11
   1  -5  12 1215.82 1104.92   4
   1  -5  12 1079.49 886.467   6
   1  -5  13 231.058 1028.26   6
   1  -5  13-232.349 1014.70   4
   1  -5  14 930.477 1114.45   6
   1  -5  14 602.414 1198.80   4
   1  -5  15 1528.20 1208.35   6
   1  -5  15 1664.48 1248.35   4
   1  -5  16 2208.80 1307.76   4
   1  -5  16 1380.21 1244.56   6
   1  -5  17 8089.92 1410.91   6
   1  -5  17 5931.31 1421.31   4
   1  -5  18 1842.86 1029.68   4
   1  -5  18 2667.93 1185.53   6
   1  -5  19-411.753 983.703   6
   1  -5  19 326.611 1376.04   4
  -1   4  20 1261.43 1247.84   4
  -1   4  20 734.718 1210.30   6
  -1   4  19-163.793 1044.26   6
  -1   4  19-60.6959 990.352   3
  -1   4  18 2343.63 1050.54   6
  -1   4  18 2319.57 982.397   3
  -1   4  17 7678.25 1095.33   3
  -1   4  17 6338.75 1248.37   6
  -1   4  16 4395.62 946.551   3
  -1   4  16 3169.47 860.962   0
  -1   4  16 3300.68 995.665   6
  -1   4  15 484.048 800.502   0
  -1   4  15 218.134 1007.82   6
  -1   4  15 322.780 827.332   3
  -1   4  14 3943.73 874.292   0
  -1   4  14 4331.93 1017.77   6
  -1   4  14 3834.89 875.437   3
  -1   4  13 46.6839 824.568   6
  -1   4  13 886.456 768.525   0
  -1   4  13 675.238 752.049   3
  -1   4  12 5404.71 834.623   0
  -1   4  12 7062.19 975.560   6
  -1   4  12 5925.10 861.780   3
  -1   4  11 13753.7 1039.24   6
  -1   4  11 13385.3 974.804   0
  -1   4  11 13971.5 931.841   3
  -1   4  10 655.743 722.014   0
  -1   4  10 382.777 725.360   6
  -1   4  10 794.001 608.437   3
  -1   4   9 72269.4 1519.97   3
  -1   4   9 74400.3 1709.25   0
  -1   4   9 73302.5 1668.00   6
  -1   4   8 53933.7 1388.06   6
  -1   4   8 56200.3 1420.33   1
  -1   4   8 58118.1 1488.67   0
  -1   4   8 57671.2 1296.51   3
  -1   4   7 13134.5 797.095   6
  -1   4   7 12816.0 869.004   1
  -1   4   7 11896.6 918.683   0
  -1   4   6 37996.2 1210.02   7
  -1   4   6 41148.2 1209.24   1
  -1   4   5 39982.2 1160.33   1
  -1   4   5 38176.2 1115.97   7
  -1   4   4 5928.19 670.819   1
  -1   4   4 5035.00 597.756   7
  -1   4   3 47.5808 532.182   1
  -1   4   3 425.294 526.118   7
  -1   4   2 48890.7 1133.14   1
  -1   4   2 47560.7 1032.14   7
  -1   4   1 124685. 1631.71   1
  -1   4   1 119169. 1503.68   7
  -1   4   0 559.547 546.747   1
  -1   4  -1 7449.04 478.751   8
  -1   4  -1 7725.44 556.652   1
  -1   4  -2 9047.72 557.713   1
  -1   4  -2 10359.5 521.261   8
   1  -4   3 22581.8 620.820   2
   1  -4   3 22885.7 869.013   4
  -1   4  -3 22366.3 667.611   1
  -1   4  -3 23649.1 717.423   8
   1  -4   4 23346.6 904.785   4
   1  -4   4 23998.0 609.069   2
  -1   4  -4 23342.4 643.040   1
   1  -4   4 22985.7 803.235   9
  -1   4  -4 23160.7 758.562   8
   1  -4   5 931.504 700.514   4
  -1   4  -5 991.412 517.512   8
   1  -4   5 455.650 496.868   9
   1  -4   5 863.078 266.610   2
   1  -4   5 334.381 700.015  11
  -1   4  -5 1108.07 325.457   1
  -1   4  -6 35339.2 680.114   1
   1  -4   6 35532.7 1275.96  11
   1  -4   6 34573.9 972.117   9
   1  -4   6 34921.5 1222.20   4
   1  -4   6 33794.2 645.978   2
   1  -4   7 27594.0 907.018   9
   1  -4   7 26923.0 1197.27   4
  -1   4  -7 26429.5 566.009   1
   1  -4   7 27961.9 1276.38  11
   1  -4   8 8837.86 647.610   9
  -1   4  -8 8819.48 335.374   1
  -1   4  -8 8089.77 255.975   0
   1  -4   8 7614.70 993.678   4
   1  -4   8 7815.65 1019.63  11
  -1   4  -9 48563.2 622.462   1
  -1   4  -9 47798.6 508.178   0
   1  -4   9 50694.1 1593.53   4
   1  -4   9 50806.1 1633.53  11
  -1   4 -10 3224.80 166.937   1
   1  -4  10 2875.08 948.639   6
   1  -4  10 3390.27 959.162  11
   1  -4  10 3809.36 921.577   4
   1  -4  11 329.622 904.626  11
   1  -4  11 481.423 881.756   4
   1  -4  11 413.912 909.036   6
   1  -4  12 47435.0 1768.46   6
   1  -4  12 48098.3 1881.28   4
   1  -4  13 12165.5 1297.98   6
   1  -4  13 10930.0 1346.39   4
   1  -4  14 265.069 1154.47   4
   1  -4  14 652.358 1096.32   6
   1  -4  15 7416.89 1372.95   4
   1  -4  15 6498.48 1304.13   6
   1  -4  16 5108.30 1189.21   4
   1  -4  16 5261.45 1307.37   6
   1  -4  17 6692.81 1383.27   4
   1  -4  17 5384.64 1219.61   6
   1  -4  18 3405.37 1227.30   4
   1  -4  18 4284.68 1100.34   6
   1  -4  19 956.100 1325.28   4
   1  -4  19 70.7582 1163.16   6
  -1   3  20 2506.13 1150.73   6
  -1   3  20 2298.55 992.353   3
  -1   3  20 3050.26 1319.25   4
  -1   3  19 888.428 891.874   3
  -1   3  19 1132.02 1301.45   4
  -1   3  19-315.946 934.432   6
  -1   3  18 866.839 999.452   6
  -1   3  18 387.340 938.448   3
  -1   3  17 9262.48 1340.63   6
  -1   3  17 10004.8 1225.93   3
  -1   3  16 1398.00 908.592   3
  -1   3  16 1792.54 1114.00   6
  -1   3  15 223.699 777.244   3
  -1   3  15-308.936 706.772   0
  -1   3  15 127.049 840.120   6
  -1   3  14 17367.4 1203.46   3
  -1   3  14 16717.5 1355.49   6
  -1   3  14 18693.9 1082.67   0
  -1   3  13 1367.78 726.951   3
  -1   3  13 1223.15 680.660   0
  -1   3  13 1402.29 855.899   6
  -1   3  12 3605.89 710.378   0
  -1   3  12 4603.51 775.945   3
  -1   3  12 4842.16 878.966   6
  -1   3  11 10110.8 922.269   6
  -1   3  11 8851.25 807.585   0
  -1   3  11 10089.1 842.201   3
  -1   3  10 180.472 614.005   0
  -1   3  10-197.035 738.133   6
  -1   3  10-237.387 589.099   3
  -1   3   9 5582.22 739.537   0
  -1   3   9 4279.14 641.426   3
  -1   3   9 5009.34 736.607   6
  -1   3   8 61913.7 1470.27   6
  -1   3   8 62968.0 1310.76   3
  -1   3   8 63954.8 1436.42   0
  -1   3   7 7455.27 616.238   3
  -1   3   7 7039.80 709.535   6
  -1   3   7 7410.01 742.547   0
  -1   3   6 4793.63 624.964   1
  -1   3   6 5589.06 538.942   3
  -1   3   6 5813.18 620.062   6
  -1   3   6 5677.35 684.429   0
  -1   3   5 31081.9 995.532   0
  -1   3   5 31113.7 944.910   1
  -1   3   5 30890.7 872.264   6
  -1   3   4 17013.4 715.804   7
  -1   3   4 17783.1 790.623   1
  -1   3   3 48213.9 984.439   7
   1  -3  -3 48500.5 822.326   6
  -1   3   3 48608.4 1064.61   1
  -1   3   2 1286.38 495.137   1
  -1   3   2 2298.38 469.194   7
  -1   3   1 186768. 1653.34   7
  -1   3   1 183262. 1662.59   1
   1  -3  -1 185764. 1654.35   1
   1  -3   0 416210. 2325.37   1
   1  -3   0 421169. 2405.03   7
  -1   3   0 414784. 2396.24   7
  -1   3   0 415202. 2359.82   1
  -1   3  -1 80466.8 1046.31   1
   1  -3   1 82322.8 1020.49   1
  -1   3  -1 82140.0 1034.28   4
  -1   3  -1 77299.6 975.051   8
  -1   3  -2 41740.2 817.934   4
   1  -3   2 40081.6 843.213   4
  -1   3  -2 39652.7 719.317   1
  -1   3  -2 39017.2 756.365   8
   1  -3   2 39619.7 694.818   1
   1  -3   2 40676.0 754.379   8
   1  -3   3 43355.2 828.481   8
  -1   3  -3 39009.5 660.704   1
   1  -3   3 40688.9 952.234   4
   1  -3   3 41891.6 848.325   9
  -1   3  -3 40520.4 836.228   8
   1  -3   3 41655.7 660.031   2
  -1   3  -4 57002.4 1036.58   8
   1  -3   4 56610.5 1183.57   4
   1  -3   4 54031.1 696.542   2
  -1   3  -4 53759.6 712.040   1
   1  -3   4 53993.1 949.668   9
   1  -3   5 36955.5 831.672   9
   1  -3   5 36458.2 1069.03   4
   1  -3   5 36366.9 1123.05  11
   1  -3   5 36913.2 550.263   2
  -1   3  -5 36874.4 559.794   1
  -1   3  -6 322.089 172.408   1
   1  -3   6 161.217 715.384   4
   1  -3   6-31.8569 686.234  11
   1  -3   6 467.571 411.186   9
  -1   3  -7 974.485 149.507   1
   1  -3   7 696.208 742.551   4
   1  -3   7 460.406 760.135  11
   1  -3   8-215.248 811.902   6
  -1   3  -8 75.0618 95.1396   1
   1  -3   8-279.123 818.827   4
   1  -3   8-112.108 748.782  11
   1  -3   9 86119.4 1960.17  11
   1  -3   9 85839.5 1973.33   4
   1  -3   9 83134.9 1912.14   6
   1  -3  10 16030.7 1132.01   4
   1  -3  10 16722.5 1191.30  11
   1  -3  10 16599.1 1158.35   6
   1  -3  11 5355.95 1029.05   6
   1  -3  11 4602.04 1009.50   4
   1  -3  12 24299.4 1494.25   6
   1  -3  12 24805.3 1486.26   4
   1  -3  13 14561.3 1276.70   4
   1  -3  13 13906.0 1355.37   6
   1  -3  14-232.190 1063.00   4
   1  -3  14 409.822 1109.96   6
   1  -3  15 14081.4 1481.36   6
   1  -3  15 15605.6 1529.58   4
   1  -3  16 311.764 1162.85   4
   1  -3  16 91.9201 1167.18   6
   1  -3  17 1418.45 1073.09   4
   1  -3  17 1302.80 1235.26   6
   1  -3  18 3100.72 1305.17   4
   1  -3  18 2102.57 1113.04   6
   1  -3  19 591.949 1371.99   4
   1  -3  19-156.592 1044.78   6
  -1   2  20 3666.81 1431.06   6
  -1   2  20 3235.93 1434.15   4
  -1   2  20 3069.88 1119.99   3
  -1   2  19 4413.16 1370.58   4
  -1   2  19 3317.85 1327.52   6
  -1   2  19 1857.21 1043.45   3
  -1   2  18 481.499 947.976   4
  -1   2  18-554.445 1008.53   3
  -1   2  18 516.904 1162.78   6
  -1   2  17 7512.25 1190.65   3
  -1   2  17 8183.65 1375.21   4
  -1   2  17 7402.81 1380.16   6
  -1   2  16-259.054 907.370   3
  -1   2  16-100.662 1090.47   6
  -1   2  15 179.336 971.898   6
  -1   2  15 312.588 887.804   3
  -1   2  15 106.924 601.857   0
  -1   2  14 4703.11 951.637   3
  -1   2  14 4592.16 988.933   6
  -1   2  14 4370.62 734.192   0
  -1   2  13 2228.93 809.227   3
  -1   2  13 2356.79 623.606   0
  -1   2  13 2277.73 966.403   6
  -1   2  12 2520.57 609.858   0
  -1   2  12 1514.37 829.577   6
  -1   2  12 2523.45 725.072   3
  -1   2  11 22244.9 973.058   0
  -1   2  11 23554.5 1073.59   3
  -1   2  11 23550.7 1215.16   6
  -1   2  10 2141.37 617.436   3
  -1   2  10 2242.20 588.545   0
  -1   2  10 3055.00 779.854   6
  -1   2   9 3858.70 652.033   3
  -1   2   9 4444.19 746.453   6
  -1   2   9 4700.15 636.157   0
  -1   2   8 17042.7 969.029   6
  -1   2   8 16001.4 825.132   0
  -1   2   8 15706.8 801.223   3
  -1   2   7 16148.3 857.943   6
  -1   2   7 14392.1 723.399   3
  -1   2   7 15533.8 770.989   0
  -1   2   6 8552.27 557.057   3
  -1   2   6 8534.17 631.886   0
  -1   2   6 7515.45 657.391   6
  -1   2   5 93712.1 1369.77   0
  -1   2   5 93687.8 1163.54   3
  -1   2   5 93789.2 1360.27   6
  -1   2   4 33824.9 809.983   6
  -1   2   4 33748.4 822.731   1
  -1   2   4 33987.4 837.501   0
  -1   2   3 227851. 1810.94   0
   1  -2  -3 233787. 1780.29   1
   1  -2  -3 233663. 1680.49   6
  -1   2   2 10737.9 519.062   7
   1  -2  -2 11435.3 461.232   7
   1  -2  -2 11314.0 469.070   1
  -1   2   2 11096.9 534.210   1
  -1   2   1 91844.5 1010.51   1
   1  -2  -1 93227.1 1006.62   7
  -1   2   1 92298.4 1027.25   7
   1  -2  -1 91975.4 1015.31   1
   1  -2   0 10902.7 398.086   7
  -1   2   0 11323.7 448.591   1
  -1   2   0 11011.7 409.391   7
   1  -2   0 11031.6 389.994   1
   1  -2   1 512774. 1964.80   1
  -1   2  -1 520583. 8320.90   4
   1  -2   1 513152. 2127.68   8
   1  -2   1 504096. 2059.53   4
  -1   2  -1 509742. 1967.99   1
  -1   2  -1 503734. 2111.44   8
  -1   2  -2 46531.1 752.481   8
   1  -2   2 46012.9 767.779   4
  -1   2  -2 46446.2 574.680   1
  -1   2  -2 47173.6 730.197   4
   1  -2   2 46279.7 566.259   1
   1  -2   2 47689.9 728.038   8
  -1   2  -2 47929.4 770.096   3
  -1   2  -3 119.555 174.668   1
   1  -2   3 20.4369 282.326   8
  -1   2  -3 89.8445 328.199   4
   1  -2   3 35.4367 151.808   2
   1  -2   3 184.269 386.505   4
  -1   2  -3-218.179 373.155   8
   1  -2   3 71.6174 279.859   9
   1  -2   4 791.114 304.719   9
  -1   2  -4 1073.26 265.311   9
   1  -2   4 597.197 523.717  11
   1  -2   4 596.753 514.946   4
   1  -2   4 690.828 568.354   3
   1  -2   5 41050.7 1120.72   3
  -1   2  -5 39594.8 705.064   9
   1  -2   5 39296.3 1015.43   4
   1  -2   5 38507.5 719.827   9
   1  -2   5 40951.5 1047.77  11
   1  -2   6 108.355 586.605  11
   1  -2   6 26.7107 716.080   3
   1  -2   6-21.9780 577.049   4
  -1   2  -6 143.671 262.926   9
   1  -2   7 877.805 664.662  11
   1  -2   7 970.457 717.219   4
   1  -2   7 1484.30 776.340   6
   1  -2   7 778.620 700.319   3
   1  -2   8 10072.8 921.945   3
   1  -2   8 8825.88 919.813   4
   1  -2   8 9318.58 963.261   6
   1  -2   8 8222.42 910.447  11
   1  -2   9 37838.2 1383.79   4
   1  -2   9 37312.6 1361.32   3
   1  -2   9 37449.1 1431.34   6
   1  -2   9 38798.3 1342.46  11
   1  -2  10 41713.3 1547.23   3
   1  -2  10 43999.0 1523.94   6
   1  -2  10 41665.8 1510.03   4
   1  -2  11-276.466 927.615   4
   1  -2  11 66.7887 840.017   6
   1  -2  11 477.670 849.755   3
   1  -2  12 12122.7 1148.42   3
   1  -2  12 11120.6 1185.91   6
   1  -2  12 11141.6 1215.46   4
   1  -2  13 20667.0 1414.05   3
   1  -2  13 20336.8 1487.12   4
   1  -2  13 22890.1 1500.45   6
   1  -2  14 1606.50 1095.81   6
   1  -2  14 1564.35 1095.66   3
   1  -2  14 1667.46 966.779   4
   1  -2  15 9711.81 1247.58   6
   1  -2  15 10240.1 1347.39   4
   1  -2  15 9608.77 1304.21   3
   1  -2  16-325.414 1136.66   3
   1  -2  16 44.8313 1211.31   4
   1  -2  16 283.854 907.734   6
   1  -2  17 1455.49 1178.18   6
   1  -2  17 734.824 1256.53   4
   1  -2  18 2167.94 1281.20   4
   1  -2  18 2235.83 1279.55   6
   1  -2  19 3956.78 1449.55   4
   1  -2  19 2811.74 1276.37   6
   1  -2  20-135.376 1380.18   4
   1  -2  20 937.436 1012.83   6
  -1   1  20 1911.95 1297.65   4
  -1   1  20 1777.04 1222.88   6
  -1   1  19 4260.83 1145.32   3
  -1   1  19 4241.91 1370.62   4
  -1   1  19 4258.99 1121.11   6
  -1   1  18 1276.53 1155.61   4
  -1   1  18 335.984 947.864   6
  -1   1  18 306.738 888.805   3
  -1   1  17 2718.36 1104.32   3
  -1   1  17 4601.90 1126.78   6
  -1   1  17 5313.90 1290.40   4
  -1   1  16 1121.14 1049.38   4
  -1   1  16 1177.40 915.994   3
  -1   1  16 730.259 963.699   6
  -1   1  15 1320.80 1096.17   4
  -1   1  15-167.540 793.358   3
  -1   1  15-445.188 872.544   6
  -1   1  14 7232.33 1075.75   6
  -1   1  14 8599.93 1201.79   4
  -1   1  14 7190.51 1015.34   3
  -1   1  14 6996.24 719.529   0
  -1   1  13 9287.51 1157.74   6
  -1   1  13 7954.35 711.407   0
  -1   1  13 8867.31 920.107   3
  -1   1  12-88.8868 918.075   6
  -1   1  12 731.179 701.554   3
  -1   1  12 278.329 528.224   0
  -1   1  11 6129.76 629.472   0
  -1   1  11 5976.49 815.720   3
  -1   1  11 6673.17 900.987   6
  -1   1  10 9482.76 669.867   0
  -1   1  10 10644.3 989.835   6
  -1   1  10 9236.45 795.197   3
  -1   1   9 35390.1 1112.42   3
  -1   1   9 35326.4 1313.63   6
  -1   1   9 34420.7 999.743   0
  -1   1   8 30397.6 917.223   0
  -1   1   8 29834.1 1168.41   6
  -1   1   8 30217.1 981.359   3
  -1   1   7 7783.92 621.127   3
  -1   1   7 7957.55 585.679   0
  -1   1   7 8196.74 734.697   6
  -1   1   6-207.219 525.950   6
  -1   1   6-194.536 412.934   0
  -1   1   6 24.3670 414.570   3
   1  -1  -5 181440. 1519.33   3
   1  -1  -5 188616. 1656.64   0
  -1   1   5 180018. 1541.96   3
   1  -1  -5 187286. 1594.70   1
  -1   1   5 177690. 1821.38   6
  -1   1   5 182540. 1666.32   0
  -1   1   4 218920. 1686.29   0
  -1   1   4 218589. 1820.89   6
   1  -1  -4 218648. 1449.73   3
   1  -1  -4 225205. 1690.75   0
   1  -1  -4 224475. 1630.81   1
  -1   1   4 218705. 1471.00   3
   1  -1  -3 126837. 1220.16   6
  -1   1   3 122491. 1224.80   6
  -1   1   3 120272. 908.568   3
   1  -1  -3 121535. 902.335   3
   1  -1  -3 126099. 1184.70   0
  -1   1   3 120893. 1163.39   0
   1  -1  -2 17947.9 462.832   0
  -1   1   2 17818.8 453.750   0
   1  -1  -2 17856.9 435.164   6
   1  -1   2 121656. 1097.55   3
  -1   1  -2 125070. 1089.06   3
   1  -1   2 122796. 1079.11   8
  -1   1  -2 122646. 1014.83   4
  -1   1  -2 118480. 1075.65   8
   1  -1   2 124431. 1034.49   4
  -1   1  -3 16409.3 497.367   3
  -1   1  -3 15484.1 316.592   9
   1  -1   3 16189.8 573.929  11
   1  -1   3 16873.9 495.202   8
   1  -1   3 16400.3 575.335   3
   1  -1   3 16034.8 330.414   9
   1  -1   3 15069.9 569.204   4
   1  -1   4 334008. 2308.38   3
   1  -1   4 336090. 2294.61   4
  -1   1  -4 333369. 1464.80   9
   1  -1   4 324057. 2210.18  11
  -1   1  -5 161.924 223.889   9
   1  -1   5 346.198 601.781   3
   1  -1   5 274.010 498.434  11
   1  -1   5 219.820 553.022   4
   1  -1   6 70154.2 1360.09   3
   1  -1   6 70524.9 1406.15   4
  -1   1  -6 70211.3 869.488   9
   1  -1   6 71269.6 1345.72  11
   1  -1   6 67413.6 602.109   0
   1  -1   6 70237.5 1393.28   6
   1  -1   7 78497.6 1567.56   4
   1  -1   7 73693.8 726.124   0
   1  -1   7 75276.1 1502.44  11
   1  -1   7 76235.8 1529.31   3
   1  -1   7 76334.7 1553.58   6
  -1   1  -7 76437.5 990.810   9
  -1   1  -8 16079.7 293.902   1
   1  -1   8 17036.7 1088.39   4
   1  -1   8 18680.5 1109.91   6
   1  -1   8 15955.9 420.821   0
   1  -1   8 15562.5 1015.71   3
  -1   1  -8 16076.5 548.613   9
   1  -1   9 55967.5 1556.29   3
   1  -1   9 52897.4 754.228   0
  -1   1  -9 53447.0 560.251   1
   1  -1   9 54609.4 1538.93   6
  -1   1 -10 12993.9 310.481   1
  -1   1 -10 13696.2 306.645   2
   1  -1  10 12896.8 1014.02   3
   1  -1  10 13157.2 449.459   0
   1  -1  10 12630.1 1093.06   4
   1  -1  10 15132.6 1123.12   6
   1  -1  11 18301.6 545.264   0
   1  -1  11 20331.0 1271.41   6
   1  -1  11 19164.2 1286.85   4
  -1   1 -11 18067.5 361.233   2
   1  -1  11 19985.7 1169.27   3
   1  -1  12 666.532 874.074   3
   1  -1  12 746.686 964.658   6
   1  -1  12 1080.14 288.910   0
   1  -1  12 806.131 979.573   4
   1  -1  13 6651.60 1176.62   6
   1  -1  13 6238.40 1132.29   3
   1  -1  13 6931.11 1196.07   4
   1  -1  14 12317.8 1331.48   4
   1  -1  14 13235.3 1243.63   3
   1  -1  14 11383.3 1292.34   6
   1  -1  15 4.39324 965.844   4
   1  -1  15-136.331 904.783   6
   1  -1  15 414.645 955.999   3
   1  -1  16 1910.13 1128.77   6
   1  -1  16 2552.32 1175.44   3
   1  -1  16 1977.24 1018.08   4
   1  -1  17 5241.62 1311.54   6
   1  -1  17 5057.73 1130.16   3
   1  -1  17 3240.60 1264.52   4
   1  -1  18-98.4803 1059.29   6
   1  -1  18 491.862 1256.88   4
   1  -1  18 705.154 1141.15   3
   1  -1  19 1008.69 1282.15   4
   1  -1  19 1335.98 1126.18   3
   1  -1  19 620.078 1116.19   6
   1  -1  20 303.620 1364.38   6
   1  -1  20 1077.00 1047.08   4
  -1   0  20 2037.60 1275.11   6
  -1   0  20 1363.04 1289.89   4
  -1   0  19 3466.21 1050.35   6
  -1   0  19 3483.58 1121.70   4
  -1   0  18 949.168 1145.85   6
  -1   0  18 2119.63 1236.07   4
  -1   0  17 2314.62 1277.00   4
  -1   0  17 4506.16 1124.61   3
  -1   0  17 2940.48 1250.81   6
  -1   0  16 2766.06 1146.64   4
  -1   0  16 2526.93 1199.81   6
  -1   0  16 2520.10 917.062   3
  -1   0  15 6126.93 1058.96   4
  -1   0  15 5297.23 1236.11   6
  -1   0  15 4091.06 979.161   3
  -1   0  14 1117.23 493.877   0
  -1   0  14 2217.12 1107.75   6
  -1   0  14 2192.06 1022.45   4
  -1   0  14 1662.54 925.736   3
  -1   0  13 3314.61 552.438   0
  -1   0  13 3893.16 1072.26   4
  -1   0  13 2388.83 1049.61   6
  -1   0  13 4277.63 900.919   3
  -1   0  12-21.1597 969.548   6
  -1   0  12 603.294 737.457   3
  -1   0  12 573.568 459.751   0
  -1   0  12-97.5577 965.372   4
  -1   0  11 9628.58 639.378   0
  -1   0  11 7460.68 1065.48   4
  -1   0  11 9249.21 862.791   3
  -1   0  11 8642.17 1013.10   6
  -1   0  10 1770.12 442.930   0
  -1   0  10 1381.02 888.477   4
  -1   0  10 1660.20 677.690   3
  -1   0  10 2428.24 772.733   6
  -1   0   9 62899.1 1180.79   0
  -1   0   9 67509.1 1676.48   4
  -1   0   9 66730.3 1675.41   6
  -1   0   9 66664.2 1497.06   3
  -1   0   8 27761.6 801.429   0
  -1   0   8 28874.0 1137.38   6
  -1   0   8 29903.9 1035.68   3
  -1   0   7 100012. 1297.47   0
  -1   0   7 99023.6 1501.05   3
  -1   0   7 99049.4 1668.00   6
  -1   0   6 30962.8 984.886   6
  -1   0   6 32536.5 866.580   3
  -1   0   6 33099.1 764.831   0
   1   0  -6 33814.9 733.939   0
   1   0  -5 307.827 242.427   0
   1   0  -5 405.412 321.556   3
  -1   0   5 78.6206 468.215   6
  -1   0   5 362.242 345.266   0
  -1   0   5 531.326 400.792   3
  -1   0   4 30272.4 753.557   6
   1   0  -4 30035.4 607.570   0
  -1   0   4 30413.2 662.720   3
  -1   0   4 29180.4 618.604   0
   1   0  -4 29174.5 597.589   3
   1   0  -3 49860.6 761.114   6
  -1   0   3 48667.3 690.912   0
  -1   0   3 49783.7 797.155   6
   1   0  -3 50531.6 677.601   0
  -1   0   3 47322.7 649.467   3
   1   0  -3 49402.3 637.682   3
  -1   0   3 48689.2 759.399   4
  -1   0  -3 3628.79 369.437   3
   1   0   3 4191.07 357.422  11
  -1   0  -3 3714.59 312.672  11
   1   0   3 3682.15 354.104   3
  -1   0  -4 28539.9 384.829   2
  -1   0  -4 30766.3 662.453  11
   1   0   4 29007.7 798.013   3
   1   0   4 28631.2 395.593   1
   1   0   4 29345.5 702.973  11
  -1   0  -5 241520. 1163.83   2
   1   0   5 240781. 2136.07   3
   1   0   5 242018. 1184.10   1
   1   0   5 240163. 2098.03   6
  -1   0  -6 32241.3 500.950   1
   1   0   6 30406.6 586.354   0
   1   0   6 31931.2 985.974   3
   1   0   6 30181.7 934.404   6
   1   0   7 13767.2 910.897   3
  -1   0  -7 14181.1 386.655   1
   1   0   7 13734.2 864.014   6
   1   0   7 14540.5 494.882   0
   1   0   8 157504. 1444.18   0
  -1   0  -8 160933. 1236.21   1
   1   0   8 160923. 2259.87   6
   1   0   9 45589.9 1413.71   3
   1   0   9 42818.3 838.245   0
   1   0   9 46291.8 1468.97   6
  -1   0  -9 44732.9 707.640   1
   1   0  10 28379.9 1224.29   3
  -1   0 -10 26416.8 565.466   2
  -1   0 -10 26239.0 578.859   1
   1   0  10 27608.1 1283.72   6
   1   0  10 26879.6 722.137   0
   1   0  11 11585.2 1085.27   6
  -1   0 -11 10746.2 408.605   2
   1   0  11 12188.0 561.689   0
   1   0  11 11563.1 998.358   3
   1   0  12-167.926 878.681   3
   1   0  12-492.672 846.729   6
   1   0  12-136.158 351.434   0
   1   0  13 4887.87 1139.24   4
   1   0  13 5704.01 1059.12   3
   1   0  13 4525.38 939.308   6
   1   0  13 4692.61 475.825   0
   1   0  14 7472.65 1031.73   3
   1   0  14 8119.01 1220.73   6
   1   0  14 8014.15 1262.72   4
   1   0  15 1559.81 1080.68   3
   1   0  15 656.675 1016.96   4
   1   0  15 567.079 1069.94   6
   1   0  16 807.682 946.297   6
   1   0  16 2717.95 1256.27   4
   1   0  16 1166.79 1061.18   3
   1   0  17 12821.7 1313.82   3
   1   0  17 11701.8 1331.71   4
   1   0  17 13501.5 1470.82   6
   1   0  18 849.886 1281.60   4
   1   0  18 251.901 1013.80   6
   1   0  18-19.0269 1115.57   3
   1   0  19 1366.39 1065.09   4
   1   0  19 1231.25 1175.13   3
   1   0  19 1520.50 1240.25   6
   1   0  20 1274.51 1013.10   3
   1   0  20 2135.42 1437.66   4
   1   0  20 3242.56 1344.08   6
   1   0  21-595.913 1322.01   3
  -1  -1  20 1344.40 1392.86   6
  -1  -1  20 89.7676 1156.83   4
  -1  -1  19 1962.22 1277.91   4
  -1  -1  19 3203.88 1251.55   6
  -1  -1  18 315.466 1211.71   4
  -1  -1  18 129.749 995.338   6
  -1  -1  17 486.473 1149.85   6
  -1  -1  17 769.526 1194.04   4
  -1  -1  16 589.144 1135.63   4
  -1  -1  16 41.2079 1171.99   6
  -1  -1  15 5537.21 1157.71   4
  -1  -1  15 7748.97 1268.21   6
  -1  -1  14 3829.96 991.402   4
  -1  -1  14 4779.78 1039.59   6
  -1  -1  13 7787.29 1163.07   4
  -1  -1  13 8351.14 1008.58   3
  -1  -1  13 6738.81 1022.56   6
  -1  -1  12-246.642 829.682   6
  -1  -1  12-44.6885 713.282   3
  -1  -1  12-352.685 996.109   4
  -1  -1  11 12131.6 1100.55   4
  -1  -1  11 12373.4 997.111   3
  -1  -1  11 11967.9 1039.73   6
  -1  -1  10 16047.9 1085.58   6
  -1  -1  10 19919.9 1065.70   3
  -1  -1  10 19210.4 1179.67   4
  -1  -1   9 40910.8 1296.12   3
  -1  -1   9 36305.8 1373.10   4
  -1  -1   9 39114.3 1368.53   6
  -1  -1   8-292.455 788.006   6
  -1  -1   8-96.8933 689.414   3
  -1  -1   8-300.617 702.769   4
  -1  -1   7-124.216 734.371   4
   1   1  -7-2.63526 283.782   0
  -1  -1   7-36.7406 706.470   6
  -1  -1   7-250.309 630.386   3
  -1  -1   6 9490.56 742.232   6
  -1  -1   6 9555.00 768.840   4
   1   1  -6 8762.51 412.459   0
  -1  -1   5 7463.57 610.117   6
  -1  -1   5 7084.82 635.804   4
   1   1  -5 7548.78 371.076   0
  -1  -1   4 64869.3 1076.97   4
  -1  -1   4 63146.8 1045.00   6
   1   1  -4 65658.6 967.022   3
   1   1  -4 65015.2 809.838   0
  -1  -1   3 38339.9 763.802   4
   1   1  -3 37777.0 724.000  11
   1   1  -3 39160.8 717.279   9
   1   1  -3 39715.9 743.599   4
   1   1  -3 39703.1 691.111   6
  -1  -1   3 36974.8 734.676   6
  -1  -1   2 124.046 240.504   4
   1   1  -2 389.397 244.444   9
   1   1  -2 85.2063 240.256   4
   1   1  -2 56.9012 226.884   6
   1   1  -2 105.730 245.870  11
  -1  -1   2-24.0394 269.342   6
   1   1   2 10557.8 365.797   2
  -1  -1  -2 11130.9 352.371   2
   1   1   2 11663.6 388.201  10
  -1  -1  -3 562943. 8168.95  11
  -1  -1  -3 559850. 8481.48   2
   1   1   3 551243. 2146.78   1
   1   1   4 30157.4 728.230   6
   1   1   4 32243.2 610.312   1
  -1  -1  -4 31263.8 572.414   2
  -1  -1  -4 29217.4 618.124  11
   1   1   4 30905.5 835.593   3
   1   1   5 364768. 2606.10   3
   1   1   5 360560. 1941.77   1
   1   1   5 368270. 2493.51   6
  -1  -1  -5 365225. 1912.43   2
   1   1   6 8529.09 722.146   3
  -1  -1  -6 7942.18 388.850   1
   1   1   6 7569.26 428.822   1
   1   1   6 7600.92 643.957   6
  -1  -1  -6 8160.21 390.463   2
   1   1   7 37761.1 1178.51   3
   1   1   7 38427.8 1124.51   6
  -1  -1  -7 37852.7 742.279   1
   1   1   7 36868.0 770.951   1
  -1  -1  -8 302.588 272.090   1
   1   1   8 581.035 429.618   0
   1   1   8 314.865 698.291   6
   1   1   8-225.302 677.079   3
   1   1   9 3298.00 764.910   3
   1   1   9 3249.90 477.479   0
   1   1   9 2711.80 785.949   6
   1   1  10 1039.66 705.766   6
   1   1  10 1702.62 423.835   0
   1   1  10 1216.57 767.209   3
   1   1  11 6296.93 556.234   0
   1   1  11 5472.14 890.408   6
   1   1  11 6068.04 904.232   3
   1   1  12 15746.8 1094.84   3
   1   1  12 16390.4 742.111   0
   1   1  12 16230.4 1205.70   6
   1   1  13 563.132 434.024   0
   1   1  13 544.032 826.907   3
   1   1  13 696.114 841.516   6
   1   1  14 1.41861 1005.54   6
   1   1  14-633.641 891.556   3
   1   1  15 3652.24 997.953   6
   1   1  15 4140.96 1032.62   3
   1   1  16 229.003 1095.10   6
   1   1  16 658.090 1185.09   4
   1   1  16-334.824 942.815   3
   1   1  17 11694.7 1335.32   6
   1   1  17 14201.9 1310.72   3
   1   1  17 12505.4 1316.23   4
   1   1  18 1507.79 937.287   3
   1   1  18 1963.91 1219.07   6
   1   1  18 1492.60 1286.76   4
   1   1  19 936.943 1039.71   3
   1   1  19 1672.12 1339.69   4
   1   1  19 1799.34 1118.42   6
   1   1  20 4841.81 1204.94   4
   1   1  20 6485.11 1482.90   6
   1   1  20 5418.74 1367.43   3
   1   1  21 1433.98 1344.55   3
  -1  -2  20 449.442 1020.34   6
  -1  -2  20 644.898 1363.09   4
  -1  -2  19 5031.70 1400.46   6
  -1  -2  19 3601.97 1398.20   4
  -1  -2  18-85.8132 1192.34   4
  -1  -2  18 198.473 1183.82   6
  -1  -2  17 280.148 909.459   4
  -1  -2  17 275.240 899.457   6
  -1  -2  16 627.273 1091.95   6
  -1  -2  16 362.891 1183.73   4
  -1  -2  15 5423.77 1236.88   4
  -1  -2  15 5169.10 1249.55   6
  -1  -2  14 5242.89 1170.63   4
  -1  -2  14 2975.88 1057.18   6
  -1  -2  13 2750.60 1004.64   4
  -1  -2  13 4241.74 1007.56   6
  -1  -2  12 47486.6 1767.17   6
  -1  -2  12 44329.0 1746.16   4
  -1  -2  11 385.497 926.096   4
  -1  -2  11 82.8389 954.782   6
  -1  -2  10 100528. 2151.49   6
  -1  -2  10 99802.7 2108.94   4
  -1  -2   9 16762.4 1075.66   6
  -1  -2   9 15374.4 1142.19   4
  -1  -2   8 10557.3 1003.82   4
  -1  -2   8 9268.07 858.123   6
  -1  -2   7 48732.0 1289.50   6
  -1  -2   7 48793.2 1340.12   4
   1   2  -7 47781.3 842.251   0
  -1  -2   6 20760.2 962.118   4
   1   2  -6 20908.8 561.382   0
  -1  -2   6 19088.1 860.271   6
  -1  -2   5 12194.4 700.451   6
   1   2  -5 11668.9 494.541   2
  -1  -2   5 12325.0 752.688   4
  -1  -2   4 47886.2 987.389   9
  -1  -2   4 45872.5 1012.89  11
  -1  -2   4 47462.7 1056.60   4
   1   2  -4 48087.1 788.763   2
  -1  -2   4 49033.7 965.089   6
  -1  -2   3 571487. 2606.86   6
  -1  -2   3 571641. 2849.83   9
   1   2  -3 584600. 2484.06   2
   1   2  -3 573068. 2786.92  11
  -1  -2   3 574720. 2931.29   4
  -1  -2   3 582792. 2808.29  11
   1   2  -3 590584. 2847.11   9
   1   2  -2 18797.5 437.453   6
  -1  -2   2 17640.8 537.710  11
   1   2  -2 18444.3 543.403   2
  -1  -2   2 17942.6 589.354   9
  -1  -2   2 18103.9 515.373   2
  -1  -2   2 18922.1 472.401   6
   1   2  -2 18848.6 493.148  11
   1   2  -2 18576.0 569.216   4
   1   2  -2 18612.2 538.369   9
   1   2  -1 623719. 2544.34   2
  -1  -2   1 614902. 2653.45   9
  -1  -2   1 630334. 2149.57  11
   1   2  -1 637101. 2675.34   9
  -1  -2   1 628451. 6896.38   6
   1   2  -1 621723. 6878.60   6
  -1  -2   1 625026. 2544.03   2
   1   2   0 2735.38 207.937   5
   1   2   0 2267.49 342.109   2
  -1  -2   0 2213.66 334.143   2
  -1  -2   0 2936.63 366.179   9
  -1  -2   0 2269.91 163.952   7
  -1  -2   0 2437.98 222.360   5
   1   2   1 180227. 1097.62  10
   1   2   1 178539. 1426.38   2
   1   2   1 177112. 986.805   7
  -1  -2  -1 179346. 1097.19  10
  -1  -2  -1 179175. 1425.92   2
  -1  -2  -2 207654. 1582.07   2
   1   2   2 211355. 1340.71  10
   1   2   2 209328. 1055.07   6
   1   2   3 96768.9 945.720   6
  -1  -2  -3 98133.1 1127.56   2
   1   2   3 95175.2 1170.30   1
   1   2   4 2137.37 377.234   6
   1   2   4 2385.00 422.805   1
  -1  -2  -4 2514.23 357.370   2
   1   2   5 80666.2 1192.90   6
   1   2   5 78119.0 1143.21   1
   1   2   6 233553. 2172.74   6
   1   2   6 232986. 1975.65   1
   1   2   6 237412. 2336.62   3
   1   2   7 137821. 1866.72   6
   1   2   7 139172. 1612.77   1
   1   2   7 138973. 1968.56   3
   1   2   8 6492.40 552.547   1
   1   2   8 6677.59 778.824   3
   1   2   8 7701.91 738.045   6
   1   2   9 275.429 722.492   3
   1   2   9-183.774 625.391   6
   1   2   9 266.307 467.312   0
   1   2   9 122.498 421.854   1
   1   2  10 10748.9 946.580   6
   1   2  10 11145.2 921.439   3
   1   2  10 12164.6 730.588   0
   1   2  11 2024.48 526.229   0
   1   2  11 1629.51 783.554   6
   1   2  11 1639.68 771.257   3
   1   2  12 8367.47 1052.51   3
   1   2  12 8481.48 692.060   0
   1   2  12 7409.52 914.004   6
   1   2  13 657.268 525.729   0
   1   2  13 793.260 844.285   6
   1   2  13-115.005 798.539   3
   1   2  14 2110.28 597.062   0
   1   2  14 2461.33 1020.96   3
   1   2  14 1735.23 985.628   6
   1   2  15-47.8017 895.933   3
   1   2  15-280.916 870.374   6
   1   2  16 604.091 968.678   6
   1   2  16 409.904 905.070   3
   1   2  17 5858.10 1177.36   3
   1   2  17 3925.95 1215.14   6
   1   2  18 1860.51 1030.50   4
   1   2  18 2895.60 1044.01   6
   1   2  18 1165.02 1129.80   3
   1   2  19 138.119 1164.90   3
   1   2  19 1917.37 1188.12   4
   1   2  19 1516.11 1225.36   6
   1   2  20 3620.31 1303.77   3
   1   2  20 4324.95 1377.30   6
   1   2  21 656.417 1300.74   3
  -1  -3  20 86.3586 1181.74   6
  -1  -3  20 655.323 1316.89   4
  -1  -3  19-163.994 1349.62   4
  -1  -3  19 1075.00 1316.96   6
  -1  -3  18-365.450 1092.74   4
  -1  -3  18-321.921 905.153   6
  -1  -3  17 2237.28 1262.09   4
  -1  -3  17 535.639 1187.83   6
  -1  -3  16 359.167 1005.78   4
  -1  -3  16-6.56478 1066.91   6
  -1  -3  15 4637.71 1113.72   6
  -1  -3  15 6041.38 1284.20   4
  -1  -3  14 3339.91 1190.37   4
  -1  -3  14 5367.76 1214.24   6
  -1  -3  13 322.698 1064.20   4
  -1  -3  13 17.1781 993.216   6
   1   3 -12 4690.01 434.061   2
  -1  -3  12 3681.71 1002.53   6
  -1  -3  12 5664.19 1154.53   4
   1   3 -11 23127.9 705.913   2
  -1  -3  11 25061.2 1335.12   4
  -1  -3  11 24320.8 1384.39   6
   1   3 -10 54786.0 997.567   2
  -1  -3  10 57917.4 1747.50   4
  -1  -3  10 57013.7 1703.16   6
  -1  -3   9 32764.2 1306.39   6
   1   3  -9 32495.9 792.053   2
  -1  -3   9 33047.7 1352.23   4
  -1  -3   8 542.335 770.127   6
   1   3  -8 293.953 348.105   2
  -1  -3   8 20.9668 857.249   4
  -1  -3   7 8483.51 807.009   6
   1   3  -7 7691.95 473.293   2
  -1  -3   7 7345.68 871.600   4
  -1  -3   6 65715.0 1367.05   6
  -1  -3   6 63664.6 1453.44  11
  -1  -3   6 64112.2 1473.55   4
   1   3  -6 63734.9 1030.67   2
  -1  -3   5 98290.5 1532.78   9
   1   3  -5 102042. 1255.60   2
  -1  -3   5 102058. 1690.43   4
  -1  -3   5 101849. 1507.59   6
  -1  -3   5 100813. 1621.28  11
  -1  -3   4 8480.13 691.170   4
  -1  -3   4 10106.3 664.010  11
  -1  -3   4 8471.29 462.409   2
  -1  -3   4 8727.93 556.100   6
   1   3  -4 8983.20 519.846   2
  -1  -3   4 8396.40 666.666   9
  -1  -3   4 10128.6 395.583   8
   1   3  -3 220224. 1789.18   2
  -1  -3   3 224157. 2048.33   9
  -1  -3   3 213160. 1667.52   6
  -1  -3   3 212741. 1732.55   2
  -1  -3   3 215945. 2071.61   4
  -1  -3   3 217559. 1900.28  11
  -1  -3   3 217409. 1250.47   8
   1   3  -2 119459. 739.966   8
  -1  -3   2 115605. 1057.94   6
   1   3  -2 119115. 1345.63   2
  -1  -3   2 116315. 1276.84  11
  -1  -3   2 117603. 1474.75   9
  -1  -3   2 117993. 741.194   8
   1   3  -1 997416. 3774.34   2
  -1  -3   1 985600. 3927.90   9
  -1  -3   1 999999. 9451.21   6
   1   3   0 143823. 1057.28   5
   1   3   0 139804. 1510.48   2
  -1  -3   0 136894. 1021.86   5
  -1  -3   0 139979. 1084.24   7
   1   3   1 137321. 1113.87   7
  -1  -3  -1 141331. 1014.71  10
   1   3   1 142590. 1552.35   2
   1   3   1 144215. 1045.87   5
  -1  -3  -1 141869. 1117.08   7
   1   3   2 115784. 1469.39   1
   1   3   2 114399. 1007.63  10
   1   3   2 113375. 1429.91   2
   1   3   2 110032. 1106.83   7
   1   3   2 110785. 734.401   6
  -1  -3  -3 762.867 211.773   6
   1   3   3 933.870 253.466   6
   1   3   3 942.094 485.811   1
   1   3   3 726.448 243.375  10
   1   3   4 1809.21 530.012   1
  -1  -3  -4 2363.72 284.828   6
   1   3   4 2158.10 341.848   6
   1   3   5 74578.5 1116.37   6
   1   3   5 71796.1 1292.66   1
   1   3   6 167837. 1810.21   6
   1   3   6 169456. 1945.30   1
   1   3   7 13105.9 858.271   3
   1   3   7 12981.4 742.375   1
   1   3   7 13229.0 739.061   6
   1   3   8 4815.32 609.968   1
   1   3   8 3684.99 614.511   6
   1   3   8 4734.03 770.751   3
   1   3   9-5.51986 650.012   3
   1   3   9 301.304 479.692   1
   1   3   9-178.880 607.097   6
   1   3  10 4420.87 588.627   1
   1   3  10 3860.92 818.552   3
   1   3  10 3049.00 738.667   6
   1   3  11 77.6646 531.276   1
   1   3  11 717.094 568.886   0
   1   3  11 554.816 686.164   6
   1   3  11 694.146 758.272   3
   1   3  12 989.161 870.570   3
   1   3  12 1337.22 736.870   6
   1   3  12 1311.88 594.582   0
   1   3  13 3968.55 701.295   0
   1   3  13 4366.90 868.246   6
   1   3  13 4456.45 975.179   3
   1   3  14 4497.25 746.521   0
   1   3  14 5982.69 979.156   3
   1   3  14 4491.15 944.175   6
   1   3  15 15255.1 1299.40   6
   1   3  15 16019.9 1335.90   3
   1   3  16 296.023 953.227   3
   1   3  16 240.736 1039.98   6
   1   3  17 1859.85 1101.12   6
   1   3  17 2119.13 1111.33   3
   1   3  18 498.081 888.536   3
   1   3  18 1502.86 1070.03   6
   1   3  19 798.653 976.965   6
   1   3  19 1325.32 1135.74   3
   1   3  20 1362.74 1256.12   6
   1   3  20 1245.48 1271.98   3
   1   3  21-77.0330 1204.63   3
  -1  -4  19 378.367 1373.66   4
  -1  -4  19 747.125 1271.84   6
  -1  -4  18-286.215 930.295   4
  -1  -4  18 661.715 1012.52   6
  -1  -4  17-30.9513 1221.59   6
  -1  -4  17 761.540 1254.08   4
  -1  -4  16-600.738 928.788   6
  -1  -4  16-435.988 1251.67   4
  -1  -4  15 595.568 1107.81   6
  -1  -4  15 315.599 1210.24   4
  -1  -4  14 11056.2 1279.02   6
  -1  -4  14 12863.6 1463.11   4
  -1  -4  13-683.233 989.123   6
  -1  -4  13 338.196 1056.01   4
  -1  -4  12 19045.0 1369.33   6
   1   4 -12 18515.2 662.290   2
  -1  -4  12 19798.2 1459.40   4
  -1  -4  11 50391.6 1779.80   4
  -1  -4  11 50223.1 1673.37   6
   1   4 -11 48276.5 997.148   2
  -1  -4  10 22300.4 1286.51   6
   1   4 -10 22310.9 722.596   2
  -1  -4  10 23303.1 1367.88   4
   1   4  -9 10551.5 573.775   2
  -1  -4   9 10883.8 1051.90   4
  -1  -4   9 11523.8 947.426   6
  -1  -4   8 20579.2 1091.74   6
  -1  -4   8 20239.0 1168.86  11
   1   4  -8 21682.1 711.639   2
  -1  -4   8 22243.5 1189.00   4
  -1  -4   7 2729.78 913.618   4
  -1  -4   7 2348.76 668.907   6
   1   4  -7 2120.51 442.841   2
  -1  -4   7 2001.34 825.615  11
  -1  -4   7 2241.44 672.001   9
  -1  -4   6 68236.0 1420.29   6
   1   4  -6 62419.5 1120.01   2
  -1  -4   6 65580.3 1608.05   4
  -1  -4   6 63902.4 1508.35  11
  -1  -4   6 65120.5 1445.92   9
   1   4  -5 246676. 2114.26   2
  -1  -4   5 249648. 2545.37   9
  -1  -4   5 248346. 1826.72   8
  -1  -4   5 251651. 2719.34   4
  -1  -4   5 250286. 2567.19  11
  -1  -4   5 253996. 2344.18   6
  -1  -4   4 10757.6 621.307   6
  -1  -4   4 10474.7 777.448  11
  -1  -4   4 10641.9 400.728   8
  -1  -4   4 10723.2 818.337   9
   1   4  -4 10806.7 651.796   2
  -1  -4   3 167968. 1838.27  11
  -1  -4   3 168489. 1160.86   8
  -1  -4   3 162712. 1525.13   6
  -1  -4   3 163367. 1996.37   9
   1   4  -3 163592. 1780.78   2
   1   4  -2 105846. 823.128   8
  -1  -4   2 107621. 1075.05   6
  -1  -4   2 105516. 1623.50   9
   1   4  -2 106670. 1480.15   2
  -1  -4   2 105384. 1350.72  11
  -1  -4   1 127002. 1697.37   9
  -1  -4   1 126897. 1167.68   5
  -1  -4   1 131748. 1308.76   7
   1   4  -1 126068. 1633.12   2
   1   4   0 2020.89 639.181   2
  -1  -4   0 1950.15 248.877   5
  -1  -4   0 1724.12 290.257   7
  -1  -4  -1 112221. 1177.30   7
   1   4   1 106664. 1174.37   7
   1   4   1 112744. 949.265   5
   1   4   1 111156. 1620.26   1
   1   4   1 111340. 1599.93   2
  -1  -4  -1 111356. 936.438  10
  -1  -4  -2 9053.05 233.637   6
   1   4   2 9838.19 349.846  10
   1   4   2 9079.29 483.320   7
   1   4   2 8432.38 681.908   1
   1   4   3 8627.26 372.341  10
  -1  -4  -3 8038.60 302.664   6
   1   4   3 6725.61 698.516   1
   1   4   3 7234.31 486.206   7
  -1  -4  -4 10758.1 404.977   6
   1   4   4 10086.1 437.920   6
   1   4   4 9752.63 436.915  10
   1   4   4 9477.08 583.942   7
   1   4   4 10963.8 799.029   1
   1   4   5 2262.90 625.949   1
   1   4   5 2242.04 401.276   6
   1   4   6 138253. 1636.54   6
   1   4   6 143524. 2001.06   1
   1   4   7 43768.3 1255.97   1
   1   4   7 46502.4 1118.94   6
   1   4   8 579.860 504.354   6
   1   4   8 962.558 591.990   1
   1   4   9 10017.0 763.220   6
   1   4   9 10275.0 797.472   1
   1   4   9 10032.2 875.955   3
   1   4  10 7651.77 793.238   6
   1   4  10 7445.76 888.779   3
   1   4  10 6719.67 745.305   1
   1   4  11 171.849 620.810   1
   1   4  11 777.605 757.750   3
   1   4  11 597.600 691.733   6
   1   4  12-114.774 656.072   0
   1   4  12-179.676 585.826   1
   1   4  12 239.281 872.047   3
   1   4  12 156.824 748.689   6
   1   4  13 1595.74 892.659   3
   1   4  13 1234.43 862.774   6
   1   4  13 2036.80 741.034   0
   1   4  14 4663.10 956.002   3
   1   4  14 3817.63 922.885   6
   1   4  14 3793.45 803.482   0
   1   4  15 37168.3 1666.65   6
   1   4  15 40289.5 1518.95   0
   1   4  15 39800.5 1769.99   3
   1   4  16 5367.59 1023.33   6
   1   4  16 4037.04 1126.43   3
   1   4  17 964.043 974.857   3
   1   4  17 1629.97 941.389   6
   1   4  18 1907.88 1107.28   3
   1   4  18 1672.49 910.331   6
   1   4  19 30.7680 1047.94   3
   1   4  19 315.959 981.742   6
   1   4  20 2729.21 1225.32   6
   1   4  20 1322.08 1192.07   3
   1   4  21-327.622 946.525   3
  -1  -5  19-309.391 1400.41   4
  -1  -5  19 263.570 1316.67   6
  -1  -5  18 530.969 1117.35   4
  -1  -5  18-66.7987 987.530   6
  -1  -5  17 3844.24 1129.21   4
  -1  -5  17 5437.34 1329.12   6
  -1  -5  16 317.575 1031.33   4
  -1  -5  16 525.656 1010.88   6
  -1  -5  15 914.152 1029.39   4
  -1  -5  15 590.286 1110.81   6
  -1  -5  14 6589.49 1186.99   6
  -1  -5  14 5556.85 1349.46   4
  -1  -5  13 4878.60 1114.92   6
  -1  -5  13 5852.47 1078.83   4
  -1  -5  12 768.319 1046.05   4
  -1  -5  12 64.3181 936.647   6
  -1  -5  11 20893.6 1313.26   6
   1   5 -11 18690.0 716.961   2
  -1  -5  11 18928.1 1354.28   4
  -1  -5  10 3803.81 1071.04   4
   1   5 -10 4764.44 505.245   2
  -1  -5  10 5255.14 912.637   6
  -1  -5   9 10578.0 984.013   6
  -1  -5   9 10425.3 1118.15   4
  -1  -5   9 11705.1 1147.98  11
   1   5  -9 10756.4 612.946   2
  -1  -5   8 25612.1 1148.43   9
  -1  -5   8 26964.2 1138.57   6
   1   5  -8 24796.9 839.731   2
  -1  -5   8 25111.5 1257.24  11
  -1  -5   8 27333.3 1395.07   4
  -1  -5   7 3450.97 698.053   6
   1   5  -7 3255.20 497.783   2
  -1  -5   7 3961.63 801.768   9
  -1  -5   7 3067.18 801.944  11
  -1  -5   7 3084.36 982.176   4
  -1  -5   6 25960.4 1002.21   6
   1   5  -6 26597.1 893.550   2
  -1  -5   6 25303.5 1173.68  11
  -1  -5   6 26190.3 1223.47   4
  -1  -5   6 27279.7 1170.15   9
  -1  -5   5 72452.0 1360.52   6
   1   5  -5 73046.2 1357.13   2
  -1  -5   5 74285.3 1577.68  11
  -1  -5   5 69906.3 1590.58   9
  -1  -5   5 70785.1 1015.92   8
  -1  -5   4 24957.3 583.252   8
   1   5  -4 24749.0 920.162   2
  -1  -5   4 25344.2 831.600   6
  -1  -5   4 25229.7 1148.11   9
  -1  -5   4 24416.1 998.095  11
  -1  -5   3 111515. 1335.79   6
  -1  -5   3 118764. 1905.13   9
   1   5  -3 112150. 1042.75   8
  -1  -5   3 112693. 1649.30  11
   1   5  -3 118292. 1712.89   2
   1   5  -2 119532. 1008.68   8
   1   5  -2 124079. 1789.59   2
  -1  -5   2 120125. 1344.53   5
  -1  -5   2 120464. 1884.74   9
  -1  -5   1-56.9715 247.849   5
  -1  -5   1-537.787 780.657   9
   1   5  -1-249.372 689.533   2
  -1  -5   0 5162.45 301.850   5
   1   5   0 5043.36 767.980   2
   1   5   0 5364.38 790.354   1
   1   5   1 7205.79 303.233   5
   1   5   1 6135.06 472.096   7
   1   5   1 7895.81 778.803   1
  -1  -5  -1 7142.63 316.127  10
   1   5   2 18759.4 684.979   7
   1   5   2 19632.7 461.883   5
   1   5   2 18446.5 1000.64   1
  -1  -5  -2 19532.0 331.939   6
  -1  -5  -3 1920.59 205.193   6
   1   5   3 3145.34 481.495   7
   1   5   3 1920.52 738.240   1
   1   5   3 2620.09 273.038  10
   1   5   4-119.763 727.571   1
   1   5   4-20.1752 455.745   7
  -1  -5  -4 110.625 209.480   6
   1   5   4 81.2109 238.348  10
   1   5   5-522.894 660.962   1
   1   5   5 51.2123 467.443   7
   1   5   5-110.275 342.554   6
   1   5   6 706.279 381.623   6
   1   5   6 799.245 719.097   1
   1   5   6 922.534 546.247   7
   1   5   7 23869.7 1113.79   1
   1   5   7 23887.0 838.918   6
   1   5   8 13888.3 938.895   1
   1   5   8 13157.2 748.347   6
   1   5   9 227.563 639.200   1
   1   5   9 911.304 542.080   6
   1   5  10 27696.0 1300.95   3
   1   5  10 26121.6 1098.83   6
   1   5  11 21401.4 1117.17   6
   1   5  11 19685.3 1136.83   1
   1   5  11 22450.5 1299.91   3
   1   5  12 8588.16 1031.74   3
   1   5  12 6455.84 926.338   0
   1   5  12 7248.44 871.937   6
   1   5  12 7799.35 887.285   1
   1   5  13 1937.36 780.961   6
   1   5  13 2875.59 742.879   1
   1   5  13 2623.44 950.652   3
   1   5  13 1893.11 782.289   0
   1   5  14-613.474 799.508   0
   1   5  14 158.624 855.104   3
   1   5  14 104.823 877.034   6
   1   5  15 27465.2 1485.07   6
   1   5  15 30283.7 1586.34   3
   1   5  15 28977.6 1430.93   0
   1   5  16 4330.02 1016.67   3
   1   5  16 5963.69 1026.66   6
   1   5  17 450.129 868.044   3
   1   5  17 987.447 983.768   6
   1   5  18 1010.01 1028.68   6
   1   5  18 937.920 1068.28   3
   1   5  19 268.626 1085.73   3
   1   5  19 703.694 1108.53   6
   1   5  20 1536.75 1225.24   6
   1   5  20 1184.18 1000.67   3
  -1  -6  19 369.003 940.189   6
  -1  -6  18 358.287 1184.46   4
  -1  -6  18 10.3742 1215.06   6
  -1  -6  17 4814.57 1253.55   4
  -1  -6  17 3458.58 1033.18   6
  -1  -6  16 2680.97 1213.99   6
  -1  -6  16 2572.25 1287.23   4
  -1  -6  15-293.450 1212.47   4
  -1  -6  15-159.511 919.792   6
  -1  -6  14 2370.37 1142.05   6
  -1  -6  14 2790.09 1168.78   4
  -1  -6  13 9414.10 1126.32   6
  -1  -6  13 12446.9 1286.49   4
  -1  -6  12 2947.26 1080.72   6
  -1  -6  12 1719.11 973.946   4
  -1  -6  11 10270.4 1299.51   4
   1   6 -11 10500.9 653.635   2
  -1  -6  11 10176.0 1048.15   6
  -1  -6  10 6686.25 1051.23   4
  -1  -6  10 7293.75 1146.18  11
  -1  -6  10 5281.51 946.245   6
   1   6 -10 6390.52 580.878   2
   1   6  -9 1729.73 474.378   2
  -1  -6   9 1354.79 789.621   9
  -1  -6   9 980.648 884.288   4
  -1  -6   9 1407.95 835.463  11
  -1  -6   9 1335.95 723.867   6
   1   6  -8 2863.20 544.699   2
  -1  -6   8 3564.20 777.389   9
  -1  -6   8 2535.22 690.349   6
  -1  -6   8 2845.75 1027.27   4
  -1  -6   8 3121.72 903.585  11
  -1  -6   7 3251.27 839.351   9
  -1  -6   7 3997.47 694.277   6
  -1  -6   7 3905.09 1019.78   4
  -1  -6   7 3908.88 865.543  11
   1   6  -7 3825.48 572.613   2
  -1  -6   6 18433.5 889.203   6
  -1  -6   6 17553.2 1040.70   9
   1   6  -6 17179.8 845.738   2
  -1  -6   6 18689.4 1049.12  11
  -1  -6   5 39563.7 1407.05   9
  -1  -6   5 40658.6 1353.66  11
  -1  -6   5 42260.9 1108.62   6
   1   6  -5 41156.8 1189.02   2
  -1  -6   4 28489.2 868.526   6
   1   6  -4 28696.2 663.639   8
  -1  -6   4 28451.9 1236.42   9
   1   6  -4 29071.7 1078.38   2
  -1  -6   4 28681.7 1126.44  11
   1   6  -3 21063.7 1009.08   2
  -1  -6   3 20924.9 693.494   6
  -1  -6   3 20985.8 1153.40   9
  -1  -6   3 20692.6 940.768  11
   1   6  -3 19564.0 538.297   8
   1   6  -2 90841.1 1719.69   2
  -1  -6   2 92651.0 1230.82   5
  -1  -6   2 89303.9 1886.71   9
   1   6  -2 86441.9 986.059   8
  -1  -6   1 55334.4 845.281   5
  -1  -6   1 52914.4 1498.54   9
   1   6  -1 53658.0 1472.23   1
   1   6   0-226.827 718.599   1
  -1  -6   0 138.744 222.352  10
  -1  -6   0 1.60632 207.259   5
   1   6   1-93.3322 857.099   1
   1   6   1 418.152 436.173   7
  -1  -6  -1 149.846 199.272  10
   1   6   2 4582.11 519.210   7
  -1  -6  -2 4243.02 196.622   6
   1   6   2 4618.52 936.313   1
   1   6   2 4504.84 262.131   5
   1   6   3 3393.11 268.288   5
   1   6   3 2845.40 512.938   7
  -1  -6  -3 2856.04 213.831   6
   1   6   3 2812.96 862.862   1
   1   6   4 2018.79 512.483   7
   1   6   4 1593.96 277.106  10
   1   6   4 2193.99 831.508   1
  -1  -6  -4 1570.54 244.815   6
  -1  -6  -5 31490.5 691.199   6
   1   6   5 31244.4 1303.56   1
   1   6   5 31328.6 1030.19   7
   1   6   6 4388.22 850.391   1
   1   6   6 4470.03 636.411   7
   1   6   7 5927.65 702.613   7
   1   6   7 6938.36 858.410   1
   1   6   8-172.061 467.290   6
   1   6   8-196.689 613.165   7
   1   6   8 169.599 761.569   1
   1   6   9 45681.4 1259.98   6
   1   6   9 47480.0 1516.88   7
   1   6   9 44307.2 1559.46   1
   1   6  10 3085.24 820.636   1
   1   6  10 3020.07 674.312   6
   1   6  11 9833.07 1080.87   3
   1   6  11 9349.85 853.641   6
   1   6  11 8192.47 1012.32   1
   1   6  12 5911.79 927.849   1
   1   6  12 5455.78 1024.83   3
   1   6  12 5879.70 841.033   6
   1   6  13 6990.47 1012.68   0
   1   6  13 6739.21 1002.56   3
   1   6  13 6303.34 921.238   6
   1   6  13 6148.41 972.616   1
   1   6  14 5490.65 986.041   0
   1   6  14 5510.85 976.056   6
   1   6  14 4925.54 1110.65   3
   1   6  15 2287.13 965.623   3
   1   6  15 2948.33 959.086   0
   1   6  15 2407.75 900.720   6
   1   6  16 3071.72 955.021   0
   1   6  16 2128.46 904.073   6
   1   6  16 2451.32 936.868   3
   1   6  17 255.003 864.626   3
   1   6  17-580.887 913.479   6
   1   6  18 1023.28 1040.05   6
   1   6  18 478.991 964.968   3
   1   6  19 674.175 1118.72   3
   1   6  20-782.356 1193.84   3
  -1  -7  18-402.044 1133.00   6
  -1  -7  18 106.472 1210.49   4
  -1  -7  17 3969.85 1401.07   4
  -1  -7  17 3044.97 1228.12   6
  -1  -7  16 1621.46 1301.34   4
  -1  -7  16 2992.09 1159.57   6
  -1  -7  15 308.377 1078.18   6
  -1  -7  15-12.8001 1066.05   4
  -1  -7  14 2551.45 1212.42   4
  -1  -7  14 2612.64 1059.55   6
  -1  -7  13 2071.25 1035.56   6
  -1  -7  13 2580.69 1240.32   4
  -1  -7  12 11157.2 1168.27   6
  -1  -7  12 10918.2 1323.02   4
   1   7 -11 628.689 490.212   2
  -1  -7  11 741.376 890.437   6
  -1  -7  11 400.602 1002.40  11
  -1  -7  11-279.623 1151.19   4
  -1  -7  10 2180.05 799.038   6
  -1  -7  10 2781.81 1036.41   4
  -1  -7  10 3198.62 854.702   9
   1   7 -10 2603.70 561.219   2
  -1  -7  10 2836.51 1006.38  11
  -1  -7   9 497.747 995.918   4
  -1  -7   9 707.788 785.218   9
   1   7  -9 132.683 504.393   2
  -1  -7   9 803.680 760.893   6
  -1  -7   9 372.051 895.242  11
  -1  -7   8 3288.13 724.511   6
  -1  -7   8 2813.24 971.447  11
   1   7  -8 4025.07 612.662   2
  -1  -7   8 2842.62 813.390   9
  -1  -7   7 143.409 595.270   6
  -1  -7   7 267.703 839.317  11
   1   7  -7 854.589 556.095   2
  -1  -7   7 448.908 826.763   9
  -1  -7   6 8513.91 1022.06   9
  -1  -7   6 8323.36 941.835  11
  -1  -7   6 8089.48 700.754   6
   1   7  -6 8608.30 786.832   2
  -1  -7   5 9152.41 673.139   6
  -1  -7   5 8851.31 871.893  11
   1   7  -5 8002.29 810.856   2
  -1  -7   5 8924.09 1027.13   9
   1   7  -4 15999.8 553.402   8
  -1  -7   4 18043.9 997.328  11
   1   7  -4 16039.8 975.121   2
  -1  -7   4 16055.6 719.091   6
  -1  -7   4 16902.9 1154.00   9
  -1  -7   3 997.274 658.100  11
   1   7  -3 610.324 750.941   2
  -1  -7   3 1167.56 352.047   5
  -1  -7   3 1218.64 852.960   9
   1   7  -3 1310.43 691.695   1
  -1  -7   3 1525.82 399.216   6
   1   7  -3 1290.20 309.959   8
   1   7  -2-463.196 738.431   2
   1   7  -2 127.900 284.256   8
   1   7  -2-236.920 701.723   1
  -1  -7   2 122.688 296.924   5
  -1  -7   2-841.761 828.174   9
  -1  -7   1 26343.9 618.618   5
  -1  -7   1 27249.5 1306.41   9
   1   7  -1 26236.1 1224.91   1
   1   7   0 76.0143 793.718   1
  -1  -7   0-42.3612 209.560  10
   1   7   1 47167.6 1522.93   1
  -1  -7  -1 44584.5 620.454  10
   1   7   2 61151.3 1288.97   7
   1   7   2 60012.2 747.071   5
  -1  -7  -2 57669.7 622.310   6
   1   7   2 62058.0 1769.01   1
   1   7   3-38.3339 173.018   5
   1   7   3-132.006 478.694   7
   1   7   3 413.445 779.952   1
  -1  -7  -3-1.70146 147.074   6
   1   7   4 29862.0 644.486   5
  -1  -7  -4 31116.2 597.191   6
   1   7   4 32041.0 1057.89   7
   1   7   4 32588.8 1428.53   1
   1   7   5 7638.46 692.032   7
   1   7   5 8459.18 1008.36   1
  -1  -7  -5 7329.44 387.448   6
   1   7   6 250.968 541.233   7
   1   7   6 500.561 753.842   1
   1   7   7 1327.77 806.001   1
   1   7   7 2618.15 689.415   7
   1   7   8 7873.93 978.299   1
   1   7   8 8213.91 845.272   7
   1   7   9 4647.21 805.437   7
   1   7   9 4593.85 901.432   1
   1   7  10 28225.4 1361.85   7
   1   7  10 29755.7 1437.11   1
   1   7  11 7572.38 936.335   7
   1   7  11 7161.35 1013.06   1
   1   7  11 7470.17 778.268   6
   1   7  12 5305.98 1029.16   1
   1   7  12 5037.37 776.275   6
   1   7  12 4438.80 929.806   3
   1   7  12 5598.26 1011.32   7
   1   7  13 4267.26 821.188   6
   1   7  13 4823.42 1064.98   0
   1   7  13 2626.34 938.299   1
   1   7  13 4084.94 998.824   3
   1   7  13 4909.99 1050.60   7
   1   7  14 2631.47 1041.94   0
   1   7  14 879.353 1033.14   3
   1   7  14 1494.96 880.845   1
   1   7  14 1645.70 783.343   6
   1   7  15-137.730 906.504   3
   1   7  15-747.843 1027.03   0
   1   7  16 773.869 929.281   3
   1   7  16 987.915 980.374   0
   1   7  17 2124.61 1073.29   3
   1   7  18 76.5384 1088.51   3
   1   7  19 2339.62 1152.82   3
  -1  -8  18 610.101 1088.45   6
  -1  -8  17 1253.65 1355.68   4
  -1  -8  17 1175.94 1208.29   6
  -1  -8  16 3210.37 1101.11   6
  -1  -8  16 3964.49 1332.68   4
  -1  -8  15-37.6895 1258.57   4
  -1  -8  15 621.372 1136.21   6
  -1  -8  14 1269.05 1164.33   4
  -1  -8  14 881.863 963.927   6
  -1  -8  13 5684.67 1302.61   4
  -1  -8  13 6154.82 1137.94   6
  -1  -8  12 2107.29 1252.26   4
  -1  -8  12 1051.84 858.519   6
  -1  -8  11 688.418 878.349   6
  -1  -8  11 275.810 975.792  11
  -1  -8  10 391.034 1076.58  11
   1   8 -10 322.737 543.092   1
  -1  -8  10 438.918 749.537   6
  -1  -8  10-1.78439 937.260   9
   1   8 -10 497.463 545.399   2
  -1  -8   9 2303.91 824.832   6
   1   8  -9 3001.06 670.451   2
   1   8  -9 2615.23 661.190   1
  -1  -8   9 2522.77 972.152  11
  -1  -8   9 3329.18 1045.33   9
   1   8  -8 2256.56 681.722   2
  -1  -8   8 1500.66 688.435   6
  -1  -8   8 3079.34 926.130  11
   1   8  -8 1809.64 671.977   1
  -1  -8   8 1548.78 969.943   9
   1   8  -7 10473.7 860.408   1
  -1  -8   7 10195.3 1118.93   9
   1   8  -7 11884.4 901.660   2
  -1  -8   7 10225.5 1088.97  11
  -1  -8   7 11250.4 858.024   6
  -1  -8   6 713.991 536.055   6
   1   8  -6 1016.01 662.092   2
  -1  -8   6 1130.75 814.784   9
  -1  -8   6 1174.76 765.951  11
   1   8  -6 1306.79 686.124   1
  -1  -8   5 5299.91 587.205   6
   1   8  -5 4456.05 809.839   1
   1   8  -5 5553.93 840.626   2
  -1  -8   5 4461.41 806.548  11
  -1  -8   5 4535.61 925.546   9
  -1  -8   4 642.060 672.972  11
   1   8  -4 9.17081 761.074   1
   1   8  -4 550.019 313.333   8
  -1  -8   4 221.159 393.089   6
  -1  -8   4 348.345 936.692   9
  -1  -8   3 972.459 337.871   5
   1   8  -3 47.9519 807.054   1
  -1  -8   3 65.6698 922.264   9
  -1  -8   3 657.365 365.947   6
   1   8  -3 771.745 305.615   8
  -1  -8   3 691.734 635.750  11
   1   8  -2 414.182 737.757   1
  -1  -8   2 274.428 828.951   9
  -1  -8   2 87.1190 274.673   5
   1   8  -2 259.392 304.897   8
   1   8  -1 771.846 851.216   1
   1   8  -1 954.725 333.435   8
  -1  -8   1 649.474 233.095   5
  -1  -8   1-18.1909 942.109   9
  -1  -8   0 8290.41 329.171  10
   1   8   0 7700.50 1028.49   1
   1   8   1 62.7317 895.967   1
  -1  -8  -1 589.612 152.633  10
   1   8   2 18034.5 1283.26   1
   1   8   2 16707.1 849.029   7
  -1  -8  -2 17199.6 366.736   6
   1   8   3 4122.04 1041.63   1
   1   8   3 4114.56 599.890   7
  -1  -8  -3 3212.20 217.695   6
   1   8   3 3747.97 235.047   5
   1   8   4-56.5939 867.899   1
   1   8   4-45.0200 531.910   7
  -1  -8  -4 198.827 178.260   6
   1   8   5 16641.4 921.545   7
   1   8   5 16202.4 1250.49   1
   1   8   6 4826.70 1034.64   1
   1   8   6 4669.58 729.833   7
   1   8   7 11772.5 900.493   7
   1   8   7 9923.77 1228.31   1
   1   8   8 4391.48 986.033   1
   1   8   8 5561.61 853.926   7
   1   8   9 1350.33 948.152   1
   1   8   9 23.0001 763.750   7
   1   8  10 7577.15 1159.83   1
   1   8  10 6161.82 875.159   7
   1   8  11 6412.81 1177.63   1
   1   8  11 6733.06 927.040   7
   1   8  12 1079.60 901.930   7
   1   8  12 1259.61 998.083   1
   1   8  12 1555.65 903.917   3
   1   8  13 199.697 780.614   7
   1   8  13-428.926 982.273   1
   1   8  13 71.8063 855.003   3
   1   8  14 1115.36 966.199   3
   1   8  14-4.85539 971.377   1
   1   8  14 376.434 832.317   7
   1   8  14-144.535 1015.74   0
   1   8  15-599.635 981.216   0
   1   8  15-672.443 879.498   1
   1   8  15 698.345 989.684   7
   1   8  15 270.101 976.812   3
   1   8  16 842.908 895.188   0
   1   8  16 1211.00 917.510   7
   1   8  16 964.191 1104.60   3
   1   8  17 2960.66 1039.66   3
   1   8  17 2638.76 1213.94   7
   1   8  18-324.607 916.136   3
   1   8  18 821.382 1219.75   7
  -1  -9  17 1198.04 1088.89   6
  -1  -9  16 2383.94 1208.14   6
  -1  -9  16 665.680 1247.61   4
  -1  -9  15 5192.62 1465.24   4
  -1  -9  15 2088.53 1019.67   6
  -1  -9  14-183.487 1040.68   6
  -1  -9  13 6064.05 1009.40   6
  -1  -9  12 4468.17 1168.15  11
  -1  -9  12 4166.60 1045.41   6
  -1  -9  11-56.4450 840.959   9
  -1  -9  11 99.2090 758.467   6
  -1  -9  11 399.041 948.909  11
  -1  -9  10 1822.43 846.287   6
  -1  -9  10 2236.45 1062.57   9
   1   9 -10 1647.20 667.184   1
  -1  -9  10 1301.86 1130.92  11
  -1  -9   9 2525.48 1100.85   9
  -1  -9   9 2402.63 1001.27  11
   1   9  -9 2870.02 739.076   1
  -1  -9   9 2641.93 784.307   6
  -1  -9   8 1827.50 740.961   6
  -1  -9   8 2154.75 971.427   9
   1   9  -8 2819.69 782.252   1
  -1  -9   8 3026.82 1067.06  11
  -1  -9   7 19932.0 1436.96   9
  -1  -9   7 18993.5 1020.25   6
  -1  -9   7 21479.1 1398.60  11
   1   9  -7 21164.9 1163.69   1
   1   9  -6 160.195 771.926   1
  -1  -9   6-54.6092 910.980  11
  -1  -9   6 592.683 572.081   6
  -1  -9   6 205.317 864.054   9
  -1  -9   5 1889.84 531.484   6
   1   9  -5 3311.66 822.688   1
  -1  -9   5 2347.70 1104.70   9
  -1  -9   5 2199.62 869.042  11
  -1  -9   4 384.358 383.236   5
  -1  -9   4 168.153 719.382  11
   1   9  -4 899.242 804.709   1
  -1  -9   4 151.261 899.388   9
  -1  -9   4 335.721 420.387   6
   1   9  -4 790.105 347.951   8
   1   9  -3-29.2693 820.612   1
  -1  -9   3 74.6258 326.455   5
  -1  -9   3 118.254 361.948   6
   1   9  -3 159.947 337.512   8
  -1  -9   3-352.265 1023.84   9
  -1  -9   3-134.339 712.688  11
  -1  -9   2 15004.7 551.210   5
  -1  -9   2 14007.5 576.626   6
  -1  -9   2 13084.6 1318.53   9
   1   9  -2 13974.4 589.201   8
   1   9  -2 14408.5 1118.17   1
  -1  -9   1 1609.13 244.869  10
   1   9  -1 1555.09 934.800   1
  -1  -9   1 1427.15 1058.98   9
  -1  -9   1 1458.40 238.659   5
   1   9  -1 1533.56 403.862   8
   1   9   0-64.3257 845.356   1
  -1  -9   0 57.6328 155.520  10
   1   9   1 1116.73 1013.77   1
   1   9   2 16235.8 1320.44   1
   1   9   3 2904.91 624.664   7
   1   9   3 2582.65 1047.46   1
   1   9   4 4220.55 695.362   7
   1   9   4 3642.14 1115.56   1
   1   9   5 16880.8 1404.85   1
   1   9   5 16541.7 983.747   7
   1   9   6 2793.89 1107.33   1
   1   9   6 1655.69 669.695   7
   1   9   7 2678.50 997.811   1
   1   9   7 4598.71 810.292   7
   1   9   8 11071.8 1337.38   1
   1   9   8 10769.7 958.886   7
   1   9   9 1269.09 907.458   1
   1   9   9 1768.71 803.526   7
   1   9  10 2101.42 1138.11   1
   1   9  10 2964.66 804.412   7
   1   9  11 5542.42 1147.16   1
   1   9  11 4752.73 939.676   7
   1   9  12-468.693 906.018   1
   1   9  12-40.6480 749.099   7
   1   9  13 471.409 952.826   3
   1   9  13 623.391 934.107   7
   1   9  13 0.58220 1017.71   1
   1   9  14 1943.68 996.630   7
   1   9  14 1877.54 1160.43   0
   1   9  14 2422.27 1081.81   3
   1   9  14 1742.65 1071.37   1
   1   9  15-54.1614 885.537   3
   1   9  15 52.4562 1135.27   0
   1   9  15-186.811 1055.21   7
   1   9  15-653.997 987.718   1
   1   9  16 37.8157 898.070   0
   1   9  16-160.237 1106.04   3
   1   9  16-69.2890 998.829   7
   1   9  17 2014.20 1175.18   3
   1   9  17 1265.48 1055.88   7
   1   9  18 969.504 966.585   7
  -1 -10  17 1397.74 1190.60   6
  -1 -10  16 453.389 1048.23   6
  -1 -10  15 1183.59 1100.51   6
  -1 -10  14 25.2876 862.469   6
  -1 -10  13 1742.49 1042.49   6
  -1 -10  12 4225.23 1284.44  11
  -1 -10  12 4187.51 1057.70   9
  -1 -10  12 2764.98 880.768   6
  -1 -10  11 327.461 831.778   6
  -1 -10  11 151.974 1079.35  11
  -1 -10  11 178.919 1036.49   9
  -1 -10  10 541.431 750.178   6
  -1 -10  10 590.656 980.980  11
  -1 -10  10 209.620 975.130   9
  -1 -10   9 3841.48 1259.57   9
  -1 -10   9 4689.48 851.009   6
   1  10  -9 4972.34 857.775   1
  -1 -10   9 3635.51 1219.78  11
  -1 -10   8 6916.71 1115.14  11
  -1 -10   8 4753.33 1080.68   9
   1  10  -8 5381.08 932.525   1
  -1 -10   8 4752.75 795.460   6
  -1 -10   7 1298.09 640.031   6
  -1 -10   7 2546.09 1108.14   9
  -1 -10   7 1385.65 946.187  11
   1  10  -7 2005.74 852.264   1
  -1 -10   6 3851.21 1195.96   9
   1  10  -6 3394.72 888.156   1
  -1 -10   6 3321.18 617.893   6
  -1 -10   6 2959.36 967.382  11
  -1 -10   5-201.845 479.782   6
  -1 -10   5-3.93858 445.785   5
   1  10  -5-147.503 822.241   1
  -1 -10   5-285.593 855.667  11
  -1 -10   5-144.708 1046.26   9
   1  10  -4 4796.43 946.450   1
  -1 -10   4 4656.58 496.807   5
  -1 -10   4 4143.11 540.355   6
  -1 -10   4 4952.81 912.007  11
  -1 -10   4 4965.13 1072.85   9
   1  10  -3-299.394 956.354   1
  -1 -10   3 742.117 388.593   6
  -1 -10   3 1308.43 985.963   9
  -1 -10   3 765.110 726.703  11
  -1 -10   2 3402.94 1083.78   9
   1  10  -2 3780.22 1048.24   1
   1  10  -1-122.398 898.611   1
  -1 -10   1-28.2238 1127.96   9
   1  10  -1 355.000 408.725   8
   1  10   0 11688.2 1232.62   1
  -1 -10   0 9772.19 1361.02   9
   1  10   1-168.466 1035.70   1
   1  10   2 26301.1 1579.54   1
   1  10   3 8738.08 1148.04   1
   1  10   4-192.215 1073.50   1
   1  10   4-194.881 614.889   7
   1  10   5 14701.0 1455.84   1
   1  10   5 14990.8 992.446   7
   1  10   6 9183.80 1310.50   1
   1  10   6 9010.50 916.940   7
   1  10   7 178.243 977.601   1
   1  10   7-176.648 682.440   7
   1  10   8 666.384 965.163   1
   1  10   8 777.670 756.211   7
   1  10   9 3558.25 1269.15   1
   1  10   9 4398.00 897.996   7
   1  10  10 34.2579 805.966   7
   1  10  10-862.883 1063.60   1
   1  10  11 713.320 1091.40   1
   1  10  11 201.446 822.334   7
   1  10  12-464.106 1006.14   1
   1  10  12-142.519 914.881   7
   1  10  13-1066.23 1173.13   1
   1  10  13 577.168 951.871   3
   1  10  13-378.780 910.141   7
   1  10  14 3077.36 1181.59   1
   1  10  14 2983.14 1135.39   3
   1  10  14 3590.70 1268.15   0
   1  10  14 2560.28 1097.04   7
   1  10  15 1398.25 1079.21   0
   1  10  15 1398.75 957.126   1
   1  10  15 1093.10 952.112   3
   1  10  16 76.9400 1177.78   3
   1  10  16 224.332 1221.76   0
   1  10  17-47.0591 1041.47   0
  -1 -11  16 726.989 1171.16   6
  -1 -11  15 102.272 979.990   6
  -1 -11  14-143.364 982.851   6
  -1 -11  13 377.098 951.545   6
  -1 -11  12 171.590 789.582   6
  -1 -11  12-91.4551 1133.59   9
  -1 -11  12-104.339 1053.58  11
  -1 -11  11-415.988 1031.45   9
  -1 -11  11 299.233 986.772  11
  -1 -11  11 669.249 798.910   6
  -1 -11  10-239.890 766.191   6
  -1 -11  10 141.269 1005.84   9
  -1 -11  10 555.510 1119.77  11
   1  11  -9 6676.59 946.756   1
  -1 -11   9 6164.73 1183.37  11
  -1 -11   9 6334.68 1323.62   9
   1  11  -8 3882.68 934.814   1
  -1 -11   8 3170.78 1291.28   9
  -1 -11   8 4466.54 1092.57  11
   1  11  -7 368.403 872.170   1
  -1 -11   7-61.5745 1137.22   9
  -1 -11   7 225.960 911.924  11
   1  11  -6 237.805 825.144   1
  -1 -11   6 331.832 930.646  11
  -1 -11   6 1.10875 1107.44   9
  -1 -11   5 6134.51 1292.51   9
  -1 -11   5 5855.25 974.120  11
   1  11  -5 4359.76 979.818   1
  -1 -11   4-354.388 1172.49   9
   1  11  -4-552.600 940.149   1
  -1 -11   4-46.3068 750.353  11
   1  11  -3 13375.3 1318.38   1
  -1 -11   3 12661.9 1025.78  11
  -1 -11   3 12996.5 1459.97   9
  -1 -11   2 837.951 961.654   9
   1  11  -2 462.479 988.686   1
   1  11  -1 238.453 1003.17   1
  -1 -11   1 25.3368 1170.32   9
  -1 -11   0 5079.74 1070.35   9
   1  11   0 4583.93 1197.61   1
   1  11   1 2901.70 1149.29   1
   1  11   2 6628.53 1177.84   1
   1  11   3 17621.8 1539.25   1
   1  11   4 4535.21 1289.15   1
   1  11   4 3564.34 769.744   7
   1  11   5 2695.56 730.744   7
   1  11   5 3481.99 1098.35   1
   1  11   6 3324.47 792.293   7
   1  11   6 3084.45 1051.16   1
   1  11   7 142.141 1000.49   1
   1  11   7-191.729 723.317   7
   1  11   8 818.183 982.021   1
   1  11   8 1162.67 732.943   7
   1  11   9 8807.06 1286.58   1
   1  11   9 9514.46 1017.26   7
   1  11  10-467.869 1164.84   1
   1  11  10 505.549 763.690   7
   1  11  11 1580.15 1267.41   1
   1  11  12 1341.10 972.056   1
   1  11  13-431.917 1264.21   1
   1  11  14 406.943 978.418   1
   1  11  14 999.320 1201.36   0
   1  11  14-460.568 947.961   3
   1  11  15 903.093 1126.59   1
   1  11  15-818.621 1163.07   3
   1  11  15-48.8918 1233.74   0
  -1 -12  12-653.563 1154.54   9
  -1 -12  12-520.797 999.269  11
  -1 -12  11-61.5844 1002.34  11
  -1 -12  11-440.230 1140.88   9
  -1 -12  10 734.718 1094.68  11
  -1 -12  10-347.695 1115.01   9
  -1 -12   9 1264.79 1108.58  11
  -1 -12   9 1555.60 1165.44   9
   1  12  -8 1542.65 861.168   1
  -1 -12   8 890.803 1176.92   9
  -1 -12   8 660.496 902.185  11
  -1 -12   7-619.371 965.403  11
   1  12  -7 274.739 932.111   1
  -1 -12   7 524.978 1176.44   9
   1  12  -6 3412.81 1031.80   1
  -1 -12   6 2078.42 1242.03   9
  -1 -12   6 3205.17 919.663  11
   1  12  -5 1745.53 892.947   1
  -1 -12   5 1272.74 1194.85   9
  -1 -12   5 837.747 901.298  11
   1  12  -4 40.9205 1002.65   1
  -1 -12   4 165.617 788.793  11
  -1 -12   4-223.023 970.439   9
  -1 -12   3 3069.06 1305.67   9
  -1 -12   3 1675.52 782.756  11
   1  12  -3 3340.86 975.401   1
   1  12  -2 908.603 1088.92   1
  -1 -12   2 141.258 1006.25   9
  -1 -12   1 286.638 1213.68   9
   1  12  -1-83.3228 1116.52   1
   1  12   0 794.905 1167.09   1
  -1 -12   0 705.601 1213.59   9
  -1 -12  -1 2942.98 1223.73   9
   1  12   1 1255.25 1119.92   1
   1  12   2 769.557 967.587   1
   1  12   3 5618.12 1352.07   1
   1  12   4 4535.02 1131.33   1
   1  12   5-587.634 1270.84   1
   1  12   6 109.388 1162.73   1
   1  12   7 933.046 1014.91   1
   1  12   8 1466.08 1061.62   1
   1  12   9 5974.83 1205.16   1
   1  12  10 2861.91 1072.88   1
   1  12  11 979.199 1111.56   1
   1  12  12 2266.15 1374.37   1
   1  12  13 2168.65 1278.46   1
   1  12  14 876.049 1146.04   1
  -1 -13  12-363.235 932.121   9
  -1 -13  12 62.4620 1136.84  11
  -1 -13  11-479.941 1021.49  11
  -1 -13  11-82.9574 978.481   9
  -1 -13  10 588.814 929.556   9
  -1 -13  10-278.579 933.940  11
  -1 -13   9 604.851 1026.00  11
  -1 -13   9 678.569 1041.04   9
  -1 -13   8 789.557 1177.93   9
   1  13  -8 684.265 935.476   1
  -1 -13   8 246.011 1028.71  11
   1  13  -7 568.786 995.210   1
  -1 -13   7 824.179 938.846  11
  -1 -13   7-119.660 1233.46   9
   1  13  -6 452.123 1037.62   1
  -1 -13   6 431.654 1104.43   9
  -1 -13   6 85.0370 865.464  11
   1  13  -5 5517.07 1208.71   1
  -1 -13   5 6637.78 1397.24   9
  -1 -13   5 4793.42 1050.83  11
  -1 -13   4 714.902 1227.27   9
  -1 -13   4 209.329 805.842  11
   1  13  -4 181.929 900.253   1
  -1 -13   3 4969.88 941.170  11
  -1 -13   3 9067.44 1509.57   9
   1  13  -3 6556.09 1328.14   1
  -1 -13   2 2087.87 1100.93   9
  -1 -13   2 2222.17 824.688  11
   1  13  -2 2048.01 1002.16   1
   1  13  -1-452.030 1117.87   1
  -1 -13   1 309.975 1115.36   9
  -1 -13   0 846.639 1234.60   9
   1  13   0 789.022 1188.89   1
   1  13   1 4507.34 1270.12   1
  -1 -13  -1 3964.82 1241.47   9
   1  13   2 436.721 1023.84   1
  -1 -13  -2 295.958 1058.12   9
   1  13   3 556.002 1157.21   1
   1  13   4 210.963 1294.72   1
   1  13   5 623.384 1023.20   1
   1  13   6-29.1987 1312.83   1
   1  13   7-4.36790 1317.01   1
   1  13   8 1632.31 1098.66   1
   1  13   9 2305.47 1146.08   1
   1  13  10 1237.82 1151.54   1
   1  13  11 17.6970 1113.55   1
   1  13  12 1381.38 1034.22   1
  -1 -14  11 746.431 1226.37   9
  -1 -14  11-739.220 1227.53  11
  -1 -14  10 483.310 984.044   9
  -1 -14  10 349.199 1177.06  11
  -1 -14   9 235.289 1224.13   9
  -1 -14   9-287.374 1116.68  11
  -1 -14   8 358.540 1299.88   9
  -1 -14   8 950.986 1061.63  11
   1  14  -7 1499.16 966.627   1
  -1 -14   7 742.015 915.149  11
  -1 -14   7 1611.41 1080.24   9
  -1 -14   6 969.909 1363.66   9
   1  14  -6 61.1045 894.317   1
  -1 -14   6 902.511 909.621  11
  -1 -14   5 1807.91 1030.78   9
   1  14  -5 1899.76 1022.75   1
  -1 -14   5 171.801 927.938  11
   1  14  -4 807.537 1147.41   1
  -1 -14   4 296.789 1318.90   9
  -1 -14   3 1259.61 1377.31   9
   1  14  -3 1290.52 1071.50   1
   1  14  -2 3738.63 1280.53   1
  -1 -14   2 3967.54 1434.47   9
   1  14  -1 4943.01 1170.92   1
  -1 -14   1 3390.47 1384.49   9
   1  14   0 776.838 1075.03   1
  -1 -14   0 768.655 1327.17   9
   1  14   1 2551.59 1233.38   1
  -1 -14  -1 2304.32 1430.91   9
   1  14   2 1083.32 1157.74   1
  -1 -14  -2 2225.99 1212.78   9
  -1 -14  -3 771.967 1328.61   9
   1  14   3 989.297 1006.04   1
   1  14   4 1050.21 1274.64   1
   1  14   5 405.966 1318.84   1
   1  14   6-432.926 1080.91   1
   1  14   7 2747.79 1435.80   1
   1  14   8 893.058 1352.80   1
  -1 -15   9-254.365 1133.25  11
  -1 -15   8-408.909 1048.21  11
   1  15  -7 356.639 1115.69   1
   1  15  -6-59.7722 1161.59   1
  -1 -15   6 821.161 1227.11   9
   1  15  -5 548.448 1138.99   1
  -1 -15   5-300.047 1089.16   9
   1  15  -4 706.174 1080.66   1
  -1 -15   4-162.394 1299.45   9
   1  15  -3 1209.06 1054.23   1
  -1 -15   3 1422.80 1442.69   9
   1  15  -2 1321.42 1266.23   1
  -1 -15   2 2578.69 1456.63   9
   1  15  -1 4714.63 1387.04   1
  -1 -15   1 4954.19 1513.64   9
   1  15   0 1050.49 1014.18   1
  -1 -15   0-295.244 1143.90   9
  -1 -15  -1-480.847 1282.61   9
   1  15   1 806.249 1160.48   1
  -1 -15  -2-557.881 1401.79   9
   1  15   2 439.426 1239.84   1
   1  15   3-128.765 1183.88   1
  -1 -15  -3 172.462 1291.64   9
  -1 -15  -4-374.459 1137.06   9
   1  15   4 136.640 1031.47   1
  -1 -15  -5 345.786 1316.37   9
   1  16  -6 485.085 1100.41   1
   1  16  -5-165.729 1054.51   1
   1  16  -4-282.557 1177.87   1
   1  16  -3-1004.21 1320.49   1
   1  16  -2-217.066 1111.63   1
  -2  16   1 1200.53 1256.95   1
  -2  16   0 1305.60 1320.25   1
  -2  16  -1-380.513 1335.44   1
  -2  16  -2 350.224 1040.68   1
  -2  16  -3 472.236 950.523   1
  -2  16  -4 1092.99 1009.64   1
   2 -16   4 204.807 1137.86  11
  -2  16  -5-642.195 1137.46   1
   2 -16   5 1297.23 1037.97  11
   2 -16   6 884.772 1084.84  11
  -2  15   6 95.8570 1381.33   1
  -2  15   5 750.956 1266.39   1
  -2  15   4-130.634 1217.41   1
  -2  15   3 761.117 1314.26   1
  -2  15   2-724.309 1377.26   1
  -2  15   1-908.686 1124.04   1
  -2  15   0-471.190 1218.07   1
  -2  15  -1-577.886 1070.15   1
   2 -15   1-710.567 1163.58   9
  -2  15  -2 951.063 1205.75   1
   2 -15   2 846.258 1299.14   9
  -2  15  -3 47.6411 1178.38   1
   2 -15   3 807.571 1390.94   9
  -2  15  -4-339.184 1158.84   1
   2 -15   4 59.7331 1136.46   9
  -2  15  -5-29.9319 1099.84   1
   2 -15   5 749.724 1311.79   9
   2 -15   5-152.480 919.246  11
   2 -15   6 1304.03 1207.67  11
   2 -15   6 398.782 1022.56   9
   2 -15   7-429.408 1255.47   9
   2 -15   7 768.559 974.017  11
   2 -15   8-180.808 1250.33  11
   2 -15   8-1107.16 1350.10   9
   2 -15   9-105.413 1292.31   9
   2 -15  10-914.585 1295.19   9
  -2  14  11 3245.20 1256.62   7
  -2  14  10-482.789 1148.95   7
  -2  14   9 1361.90 1324.51   0
  -2  14   9 682.585 971.607   7
  -2  14   9-518.877 1383.62   1
  -2  14   8 1073.82 1315.59   0
  -2  14   8 66.4900 1179.00   1
  -2  14   8 1654.51 1071.81   7
  -2  14   7 662.616 1012.32   0
  -2  14   7-145.841 880.419   7
  -2  14   7 1278.84 1265.81   1
  -2  14   6 1013.28 1353.74   1
  -2  14   5 1591.73 1302.97   1
  -2  14   4 828.165 1176.65   1
  -2  14   3 580.193 1198.18   1
  -2  14   2 120.336 1238.72   1
  -2  14   1-185.818 1242.39   1
  -2  14   0-733.123 932.828   1
  -2  14  -1 333.967 1169.11   1
  -2  14  -2 337.412 985.667   1
   2 -14   2 145.077 1279.03   9
   2 -14   3 281.222 1181.95   9
  -2  14  -3 11.2289 929.187   1
   2 -14   4-256.329 1254.09   9
  -2  14  -4-296.408 875.736   1
   2 -14   5 240.007 995.192   9
  -2  14  -5-337.478 938.228   1
   2 -14   6 1402.36 1153.87   9
  -2  14  -6 1925.23 1069.41   1
   2 -14   6 1788.21 1043.86  11
   2 -14   7 4193.10 1241.77  11
   2 -14   7 2253.81 1322.94   9
   2 -14   8 192.500 1159.20   9
   2 -14   8-132.275 1211.98  11
   2 -14   9 238.776 1011.77   9
   2 -14   9 570.172 1132.42  11
   2 -14  10 217.769 1034.03   9
   2 -14  10 466.087 1282.72  11
   2 -14  11-379.394 1175.11   9
  -2  13  14 1055.12 1276.54   7
  -2  13  13 1264.65 1077.10   7
  -2  13  12 227.886 1167.17   7
  -2  13  11-8.54297 1093.38   7
  -2  13  11-151.535 1385.74   1
  -2  13  11 1470.90 1313.24   0
  -2  13  10 610.835 1275.20   1
  -2  13  10 2836.51 1396.69   0
  -2  13  10 743.237 1080.55   7
  -2  13   9-194.307 1022.14   7
  -2  13   9 333.082 1122.86   1
  -2  13   9 640.058 1133.83   0
  -2  13   8 2040.78 1390.76   1
  -2  13   8 1692.59 1318.22   0
  -2  13   8 2508.74 1023.19   7
  -2  13   7 2984.93 1181.60   1
  -2  13   7 1151.88 862.222   7
  -2  13   6 281.610 827.222   7
  -2  13   6 246.806 1218.90   1
  -2  13   5 1676.93 1331.50   1
  -2  13   4 632.940 1249.76   1
  -2  13   3 174.967 1186.29   1
  -2  13   2 1508.52 1206.76   1
  -2  13   1-26.9814 1203.71   1
  -2  13   0-594.782 1040.29   1
  -2  13  -1 2055.66 1100.08   1
  -2  13  -2 2003.58 992.892   1
  -2  13  -3-392.509 1029.36   1
   2 -13   3-302.273 1042.50   9
   2 -13   4 2751.67 1154.87   9
  -2  13  -4 3843.66 1102.25   1
  -2  13  -5-9.67112 935.053   1
   2 -13   5-195.424 1154.30   9
  -2  13  -6 256.087 863.630   1
   2 -13   6 1140.38 1157.71   9
   2 -13   6 2647.50 1057.81  11
   2 -13   7 3258.58 1142.31   9
   2 -13   7 3499.70 1213.80  11
   2 -13   8 3945.31 1121.95   9
   2 -13   8 3861.04 1273.48  11
   2 -13   9-166.935 1131.87   9
   2 -13   9 292.845 941.309  11
   2 -13  10 476.602 1283.00  11
   2 -13  10 949.876 988.314   9
   2 -13  11 1335.33 1141.38   9
   2 -13  11 1915.77 1132.10  11
  -2  12  15 1185.21 1016.40   7
  -2  12  14-778.325 1130.75   7
  -2  12  13 803.437 1173.08   7
  -2  12  13 870.248 1280.56   0
  -2  12  12 156.051 1103.81   0
  -2  12  12-802.859 1041.10   7
  -2  12  11 101.873 1139.61   0
  -2  12  11-324.528 1298.40   1
  -2  12  11 545.504 939.873   7
  -2  12  10 3804.50 1399.55   1
  -2  12  10 3516.41 1092.94   7
  -2  12  10 4496.26 1406.38   0
  -2  12   9 33.7398 1120.25   1
  -2  12   9 242.599 1113.76   0
  -2  12   9-134.880 1012.43   7
  -2  12   8 421.865 908.774   7
  -2  12   8 1232.40 1183.32   1
  -2  12   8 788.981 1252.49   0
  -2  12   7 5335.53 1366.14   1
  -2  12   7 4208.44 943.478   7
  -2  12   6 531.901 907.624   7
  -2  12   6-17.6915 1137.23   1
  -2  12   5 982.189 938.069   7
  -2  12   5 268.097 1127.51   1
  -2  12   4 2040.58 1271.17   1
  -2  12   3 617.646 1218.76   1
  -2  12   2 459.308 1177.40   1
  -2  12   1-229.753 1105.08   1
  -2  12   0-72.1176 634.807   8
  -2  12   0-596.262 1025.26   1
  -2  12  -1 2811.70 685.342   8
  -2  12  -1 3094.27 1032.28   1
  -2  12  -2 101.768 606.904   8
  -2  12  -2-335.837 1013.25   1
   2 -12   3 859.798 1155.45   9
  -2  12  -3 179.393 952.722   1
   2 -12   4-1025.71 1237.28   9
  -2  12  -4 267.036 901.648   1
   2 -12   5 10007.6 1469.01   9
  -2  12  -5 11017.6 1187.51   1
  -2  12  -6 4815.29 978.689   1
   2 -12   6 4103.46 1169.54   9
   2 -12   7 1406.20 1017.23   9
  -2  12  -7 1561.18 836.276   1
   2 -12   7 1921.30 1135.90  11
   2 -12   8 5015.71 1284.64  11
   2 -12   8 4746.94 1190.65   9
   2 -12   9 350.365 994.521   9
   2 -12   9-521.310 1161.07  11
   2 -12  10 3132.88 983.398   9
   2 -12  10 3402.40 1124.45  11
   2 -12  10 3114.34 987.254   6
   2 -12  11 1309.04 955.039   6
   2 -12  11 2095.93 1061.50   9
   2 -12  11 1870.78 1276.02  11
   2 -12  12 257.838 893.063   6
   2 -12  12 307.151 1257.08  11
   2 -12  13 727.804 1211.12  11
   2 -12  13-134.701 870.339   6
   2 -12  14 1023.50 952.401   6
   2 -12  15 574.909 1023.27   6
  -2  11  16 76.8627 987.676   7
  -2  11  15 1001.40 1085.60   0
  -2  11  15 556.071 1039.53   7
  -2  11  14 601.841 879.440   7
  -2  11  14 381.256 1071.07   0
  -2  11  13 1204.93 1037.76   0
  -2  11  13 300.086 1084.71   7
  -2  11  12 1906.89 962.766   7
  -2  11  12 2245.27 1047.33   0
  -2  11  11-716.468 1146.21   0
  -2  11  11-312.634 1262.88   1
  -2  11  11-203.940 993.528   7
  -2  11  10 2048.57 1280.33   0
  -2  11  10 1891.22 1273.64   1
  -2  11  10 1918.62 951.040   7
  -2  11   9-462.955 1071.93   1
  -2  11   9 82.7965 1150.50   0
  -2  11   9 409.235 957.749   7
  -2  11   8-517.064 1007.05   1
  -2  11   8-260.881 789.523   7
  -2  11   8 88.4559 1069.81   0
  -2  11   7 3364.11 875.678   7
  -2  11   7 2842.09 1292.01   1
  -2  11   6 1981.36 1096.58   1
  -2  11   6 441.039 884.364   7
  -2  11   5 151.242 1230.98   1
  -2  11   5 998.054 825.939   7
  -2  11   4 4519.69 989.756   7
  -2  11   4 4735.14 1120.27   1
  -2  11   3 3706.20 1171.31   1
  -2  11   2 119.028 1054.80   1
  -2  11   1 1342.50 1055.28   1
  -2  11   0 79.0679 889.057   1
  -2  11   0 250.709 649.144   8
  -2  11  -1 419.476 625.483   8
  -2  11  -1 351.941 927.507   1
  -2  11  -2 14294.6 931.943   8
  -2  11  -2 15380.7 1292.42   1
  -2  11  -3 1914.11 933.605   1
  -2  11  -3 2016.16 650.177   8
   2 -11   4 7622.01 1152.26   9
  -2  11  -4 5774.58 763.200   8
  -2  11  -4 6801.86 982.241   1
   2 -11   5 6243.29 1269.28   9
  -2  11  -5 8057.31 1008.10   1
  -2  11  -5 7049.03 809.703   8
   2 -11   6 11324.9 1238.78   9
  -2  11  -6 13166.3 1097.12   1
  -2  11  -6 10449.2 907.729   8
  -2  11  -7 206.416 671.996   1
   2 -11   7-251.678 1013.14   9
   2 -11   7 487.649 894.933  11
  -2  11  -7 170.499 640.907   8
   2 -11   8 1098.81 926.249  11
   2 -11   8 463.333 978.408   9
   2 -11   9 1882.36 1005.16   9
   2 -11   9 2047.85 1005.03  11
   2 -11  10 2.65285 934.772   9
   2 -11  10-56.3654 1083.15  11
   2 -11  10 514.562 770.384   6
   2 -11  11 6183.48 1106.23   6
   2 -11  11 6584.46 1126.87   9
   2 -11  11 4202.56 1375.19  11
   2 -11  12 2823.09 1048.27   6
   2 -11  12 767.988 1150.13  11
   2 -11  13-143.907 899.921   6
   2 -11  13-528.334 1190.60  11
   2 -11  14 4747.30 1473.47  11
   2 -11  14 3259.75 991.546   6
   2 -11  15 511.032 1057.16   6
  -2  10  17 459.744 1115.80   7
  -2  10  17 569.894 997.775   0
  -2  10  16-193.649 1045.11   7
  -2  10  16 401.837 1193.60   0
  -2  10  15 3600.47 1274.66   7
  -2  10  15 3423.73 1323.79   0
  -2  10  14 284.119 1068.52   7
  -2  10  14-657.927 1173.42   0
  -2  10  13 976.501 1219.57   0
  -2  10  13 550.217 861.796   7
  -2  10  12 4201.11 1306.06   0
  -2  10  12 2604.17 1147.64   7
  -2  10  11-356.618 992.307   1
  -2  10  11-303.867 1202.03   0
  -2  10  11 383.353 996.250   7
  -2  10  10 689.646 1124.09   0
  -2  10  10-31.1701 933.703   1
  -2  10  10 390.217 973.595   7
  -2  10   9-357.400 964.622   0
  -2  10   9-226.184 965.380   1
  -2  10   9 383.304 820.248   7
  -2  10   8-296.013 1112.72   1
  -2  10   8 0.00000 1127.77   0
  -2  10   8 173.673 924.361   7
  -2  10   7 2708.66 1233.80   1
  -2  10   7 3513.58 985.153   7
  -2  10   6 5847.98 1234.63   1
  -2  10   6 7044.04 978.332   7
  -2  10   5 75.8454 753.990   7
  -2  10   5-958.119 1105.02   1
  -2  10   4 21007.0 1505.91   1
  -2  10   4 20857.9 1244.04   7
  -2  10   3 14995.8 1204.71   7
  -2  10   3 14399.3 1413.28   1
  -2  10   2 1130.37 1001.64   1
  -2  10   1 5183.35 1024.60   1
  -2  10   0 8678.22 814.209   8
  -2  10   0 9525.34 1129.32   1
  -2  10  -1 115.723 925.120   1
  -2  10  -1 73.1906 603.525   8
  -2  10  -2 3956.03 704.111   8
  -2  10  -2 4411.89 948.946   1
  -2  10  -3 6892.24 750.324   8
  -2  10  -3 7818.05 1019.81   1
  -2  10  -4 2556.23 628.756   8
  -2  10  -4 2219.64 784.233   1
   2 -10   4 3547.40 1000.14   9
  -2  10  -5 5411.92 724.251   8
   2 -10   5 4715.22 1110.16   9
  -2  10  -5 6017.24 880.978   1
   2 -10   6 1258.63 1005.70   9
  -2  10  -6 2565.66 698.492   8
  -2  10  -6 2180.49 765.862   1
  -2  10  -7-177.256 623.033   8
  -2  10  -7 61.2121 654.452   1
   2 -10   7 197.021 1077.35  11
   2 -10   7 43.2304 941.493   9
   2 -10   8 103.963 1056.16  11
  -2  10  -8-245.622 585.510   1
   2 -10   8-464.611 867.673   9
   2 -10   9-28.7525 821.335   9
   2 -10   9-803.651 1064.22  11
   2 -10  10 205.429 777.324   9
   2 -10  10 240.652 1106.44  11
   2 -10  11 1327.40 992.034   6
   2 -10  11 2026.63 1237.51  11
   2 -10  11 795.810 907.184   9
   2 -10  12 2398.42 1014.57   6
   2 -10  12 2372.68 1311.25  11
   2 -10  12 3209.61 895.655   9
   2 -10  13 1473.54 914.183   6
   2 -10  13 2182.36 1076.25  11
   2 -10  14 3361.69 1163.66   6
   2 -10  14 4280.65 1413.76  11
   2 -10  15 2516.95 1256.88   6
   2 -10  15 1308.99 1163.80  11
   2 -10  15 1205.45 1285.63   4
   2 -10  16 536.281 1220.30   6
  -2   9  18 84.9325 1246.19   0
  -2   9  17 612.539 1087.55   0
  -2   9  17-64.2869 1020.59   7
  -2   9  16-80.4057 1017.50   0
  -2   9  16 745.489 1170.53   7
  -2   9  15 6198.85 1339.55   0
  -2   9  15 7543.54 1382.86   7
  -2   9  14 1875.10 1184.51   0
  -2   9  14 1467.58 1091.39   7
  -2   9  13 2670.48 1154.96   7
  -2   9  13 1842.78 1177.94   0
  -2   9  12 7608.76 887.052   3
  -2   9  12 8500.15 1080.61   7
  -2   9  12 9503.30 1387.90   0
  -2   9  11 137.171 958.586   7
  -2   9  11 892.496 1148.18   0
  -2   9  11-142.609 941.941   1
  -2   9  10 6746.96 1093.56   7
  -2   9  10 7146.88 1203.98   1
  -2   9  10 8098.00 1335.23   0
  -2   9   9-435.940 1080.55   1
  -2   9   9 51.8396 886.813   7
  -2   9   9 1150.84 1179.15   0
  -2   9   8 4956.65 915.878   7
  -2   9   8 5191.68 1218.90   0
  -2   9   8 5650.70 1201.00   1
  -2   9   7 2727.67 893.411   7
  -2   9   7 1732.13 1036.71   1
  -2   9   6 15106.2 1180.15   7
  -2   9   6 16196.5 1287.12   1
  -2   9   5 6208.55 949.984   7
  -2   9   5 6589.06 1213.21   1
  -2   9   4 2141.53 1016.96   1
  -2   9   4 1710.37 770.910   7
  -2   9   3 8932.31 1193.16   1
  -2   9   3 8208.48 892.880   7
  -2   9   2 886.844 691.911   7
  -2   9   2 541.932 850.138   1
  -2   9   1-100.212 906.250   1
  -2   9   0 81412.1 2062.33   1
  -2   9  -1 12308.8 851.331   8
  -2   9  -1 11043.2 1043.70   1
  -2   9  -2 23692.1 1040.79   8
  -2   9  -2 22530.4 1231.39   1
  -2   9  -3 29001.9 1105.78   8
  -2   9  -3 32928.0 1361.09   1
  -2   9  -4 2741.25 799.996   1
  -2   9  -4 3131.58 638.272   8
  -2   9  -5 4030.07 670.518   8
   2  -9   5 4242.08 877.849   9
  -2   9  -5 4210.04 779.649   1
   2  -9   6 3832.44 881.385   9
  -2   9  -6 3793.95 697.038   1
  -2   9  -6 2987.80 680.843   8
   2  -9   7 1850.35 875.693   9
  -2   9  -7 1784.40 659.814   8
   2  -9   7 2996.77 1031.10  11
  -2   9  -7 2089.92 613.378   1
   2  -9   8 1189.77 1063.18  11
  -2   9  -8 839.680 521.681   1
   2  -9   8 1172.59 789.764   9
   2  -9   9 1509.84 970.076  11
   2  -9   9 1256.76 808.192   9
   2  -9  10-491.077 801.821   9
   2  -9  10-451.712 940.649  11
   2  -9  11 4919.32 909.232   9
   2  -9  11 5278.35 1203.20   4
   2  -9  11 6551.94 1112.89   6
   2  -9  11 5422.23 1092.66  11
   2  -9  12 5360.18 1071.57   6
   2  -9  12 3881.22 864.757   9
   2  -9  12 5751.70 1315.64   4
   2  -9  12 5129.07 1253.13  11
   2  -9  13 3409.71 1357.32  11
   2  -9  13 1987.76 1111.21   4
   2  -9  13 2217.98 1150.82   6
   2  -9  14 2652.90 1305.62  11
   2  -9  14 3702.69 1146.30   6
   2  -9  14 3543.86 1194.24   4
   2  -9  15 1113.73 1285.58   4
   2  -9  15 288.514 919.128   6
   2  -9  15 689.171 1190.08  11
   2  -9  16 571.287 968.810   6
   2  -9  16 597.905 1103.45   4
   2  -9  17-100.620 1075.34   6
  -2   8  18 4.94597 1214.30   7
  -2   8  18 289.988 1065.15   0
  -2   8  17 4731.79 1080.30   7
  -2   8  17 3326.32 1125.03   0
  -2   8  16 3653.21 1266.54   0
  -2   8  16 2453.75 1272.05   7
  -2   8  15 4447.18 1096.35   7
  -2   8  15 5026.53 1133.19   0
  -2   8  14 2480.39 1010.46   7
  -2   8  14 4863.98 1088.44   0
  -2   8  13 4579.73 1201.64   0
  -2   8  13 4132.51 796.284   3
  -2   8  13 4135.26 959.386   7
  -2   8  12 16470.9 1416.58   7
  -2   8  12 16267.2 1462.78   0
  -2   8  12 15506.5 1052.56   3
  -2   8  11 6594.00 1007.62   7
  -2   8  11 7272.75 1283.26   0
  -2   8  11 6758.08 814.648   3
  -2   8  10 4957.39 1175.68   0
  -2   8  10 3487.37 962.759   1
  -2   8  10 3402.06 890.277   7
  -2   8   9 2140.60 1121.10   0
  -2   8   9 2528.54 985.056   7
  -2   8   9 1867.19 1014.24   1
  -2   8   8 41703.1 1758.45   1
  -2   8   8 38676.6 1578.64   7
  -2   8   8 42469.2 1812.52   0
  -2   8   7 920.410 1033.92   1
  -2   8   7 876.396 903.825   7
  -2   8   6 21067.5 528.028   5
  -2   8   6 23274.8 1219.01   7
  -2   8   6 22745.0 1407.04   1
  -2   8   5 6401.41 193.749   5
  -2   8   5 8244.75 956.466   7
  -2   8   5 8945.90 1048.27   1
  -2   8   4 325.261 898.029   1
  -2   8   4 258.130 652.448   7
  -2   8   3 407.239 959.567   1
  -2   8   3 1006.84 699.765   7
  -2   8   2 1105.34 737.756   7
  -2   8   2 1077.95 836.204   1
  -2   8   1 4807.33 908.301   1
  -2   8   0 50474.0 1596.87   1
  -2   8  -1 49260.3 1545.92   1
   2  -8   1 46341.8 589.205  10
  -2   8  -1 47073.6 1268.86   8
  -2   8  -2 1876.31 718.589   1
   2  -8   2 1673.83 256.513  10
  -2   8  -2 1133.51 565.964   8
  -2   8  -3 19548.5 1065.55   1
  -2   8  -3 17853.0 912.109   8
  -2   8  -4 37793.9 1264.80   1
  -2   8  -4 38058.8 1172.05   8
  -2   8  -5-236.191 553.950   8
   2  -8   5 251.885 789.424   9
  -2   8  -5 214.588 613.336   1
  -2   8  -6 27793.6 1055.96   1
   2  -8   6 27383.2 1263.18   9
  -2   8  -6 28485.5 1112.97   8
  -2   8  -7 240.901 474.208   1
   2  -8   7 723.867 973.847  11
  -2   8  -7 307.090 590.705   8
   2  -8   7 444.419 727.157   9
  -2   8  -8 1349.21 460.628   1
   2  -8   8 896.021 884.544  11
   2  -8   8 866.736 724.544   9
   2  -8   9 1645.24 750.820   9
  -2   8  -9 2204.73 450.422   1
   2  -8   9 3569.16 1093.83   4
   2  -8   9 1137.91 1088.50  11
   2  -8  10 1029.58 1103.01   4
   2  -8  10 982.620 1124.74  11
   2  -8  10 1895.83 780.675   9
   2  -8  11-671.617 959.061   4
   2  -8  11 168.065 728.500   9
   2  -8  11 57.8547 1104.75  11
   2  -8  11 20.6813 945.108   6
   2  -8  12 5265.38 1081.28   6
   2  -8  12 4410.18 1328.29   4
   2  -8  12 5100.26 844.161   9
   2  -8  12 4713.90 1320.36  11
   2  -8  13 4754.44 1358.96   4
   2  -8  13 6649.78 1199.58   6
   2  -8  13 4749.41 1363.08  11
   2  -8  14 3985.31 1261.63   6
   2  -8  14 4307.82 1238.85  11
   2  -8  14 3799.11 1299.83   4
   2  -8  15-366.448 1083.86   6
   2  -8  15-377.764 1231.19  11
   2  -8  15-542.388 947.406   4
   2  -8  16-216.055 1263.88   4
   2  -8  16-299.261 1032.40   6
   2  -8  17-218.130 948.479   6
   2  -8  17-615.192 1335.72   4
  -2   7  18 990.846 1102.45   7
  -2   7  17 9423.90 1230.60   7
  -2   7  17 8562.56 1201.22   0
  -2   7  16 11561.6 1398.08   0
  -2   7  16 12865.7 1511.14   7
  -2   7  15 338.083 856.723   0
  -2   7  15 217.707 1065.03   7
  -2   7  14 3126.98 1073.29   0
  -2   7  14 1512.75 756.262   3
  -2   7  14 1175.34 1158.44   7
  -2   7  13 525.144 1040.54   0
  -2   7  13 790.304 695.159   3
  -2   7  13 577.784 1059.91   7
  -2   7  12 7309.24 846.639   3
  -2   7  12 8414.79 1185.08   0
  -2   7  12 8605.33 1229.25   7
  -2   7  11 803.620 863.344   0
  -2   7  11 555.600 619.149   3
  -2   7  11 512.291 842.591   7
  -2   7  10 15132.5 1171.56   7
  -2   7  10 14988.5 1226.79   0
  -2   7  10 14270.6 897.437   3
  -2   7   9 1423.00 927.792   7
  -2   7   9 803.171 987.075   1
  -2   7   9 1096.45 921.680   0
  -2   7   8 60942.6 1891.55   0
  -2   7   8 66234.2 1872.21   7
  -2   7   8 62396.0 1883.62   1
  -2   7   7 36288.0 1500.40   1
  -2   7   7 38432.3 1519.62   7
  -2   7   7 37121.4 1523.31   0
  -2   7   6 12702.4 995.540   7
  -2   7   6 13279.0 1088.26   1
  -2   7   5 29606.8 576.795   5
  -2   7   5 30435.6 1294.06   7
  -2   7   5 30453.2 1361.71   1
  -2   7   4 951.378 763.645   7
  -2   7   4 1489.77 123.855   5
  -2   7   4 1693.49 883.333   1
  -2   7   3 9160.43 858.919   7
  -2   7   3 10396.2 1087.95   1
  -2   7   2 37822.0 1414.76   1
  -2   7   2 38505.3 1317.44   7
  -2   7   1 62629.3 1583.46   7
  -2   7   1 63813.3 1687.94   1
  -2   7   0 1490.55 737.132   1
   2  -7   1 37919.8 584.872  10
  -2   7  -1 38829.5 1268.39   1
  -2   7  -1 38191.9 1102.68   8
  -2   7  -2 8066.17 698.291   8
  -2   7  -2 8415.58 791.451   1
   2  -7   2 7734.49 387.815  10
  -2   7  -3 1885.88 658.067   1
  -2   7  -3 1863.50 561.009   8
  -2   7  -4 37691.6 1152.68   1
  -2   7  -4 37051.4 1116.22   8
   2  -7   5-76.5170 686.576   9
  -2   7  -5-62.0089 486.654   1
  -2   7  -5 405.167 541.087   8
   2  -7   6 22736.4 1069.24   9
  -2   7  -6 22884.3 1010.74   8
  -2   7  -6 23963.8 878.201   1
  -2   7  -7 2387.96 694.295   8
   2  -7   7 2498.59 710.088   9
   2  -7   7 3052.98 906.711  11
   2  -7   7 2634.57 867.389   4
  -2   7  -7 1898.53 440.579   1
   2  -7   8-385.767 955.431  11
  -2   7  -8 209.460 375.398   1
   2  -7   8-17.6213 926.981   4
   2  -7   8-180.727 617.929   9
   2  -7   9-16.0471 608.826   9
   2  -7   9-367.877 961.329  11
   2  -7   9-291.331 824.850   4
  -2   7  -9 288.940 335.156   1
   2  -7  10 3276.13 1026.04   4
   2  -7  10 3590.72 724.510   9
   2  -7  10 3263.06 1159.72  11
   2  -7  11-720.588 924.466   6
   2  -7  11-425.389 1033.10  11
   2  -7  11-39.8977 638.524   9
   2  -7  11 162.070 1071.95   4
   2  -7  12 8935.42 1332.26  11
   2  -7  12 10270.6 1234.98   6
   2  -7  12 8227.01 1334.92   4
   2  -7  13 16946.1 1579.80  11
   2  -7  13 16620.8 1559.44   4
   2  -7  13 17077.1 1433.43   6
   2  -7  14 1803.14 1217.34   6
   2  -7  14 1773.27 1262.13  11
   2  -7  14 2020.13 1053.88   4
   2  -7  15-723.338 1016.96  11
   2  -7  15-328.886 1248.48   4
   2  -7  15 382.440 1069.58   6
   2  -7  16 173.723 1152.85   4
   2  -7  16 183.954 931.980   6
   2  -7  17 221.885 1056.41   4
   2  -7  17-458.923 1062.34   6
   2  -7  18 919.496 1157.35   6
   2  -7  18 725.282 1162.68   4
  -2   6  17 3396.07 1093.59   0
  -2   6  16 6798.48 1081.07   0
  -2   6  15 169.195 686.718   3
  -2   6  15-127.169 957.057   0
  -2   6  14 1447.89 732.911   3
  -2   6  14 2082.06 946.284   0
  -2   6  13 1783.35 1036.65   7
  -2   6  13 2920.61 939.658   0
  -2   6  13 1438.82 706.877   3
  -2   6  12 3178.68 1021.82   7
  -2   6  12 2571.22 1025.28   0
  -2   6  12 3127.97 698.077   3
  -2   6  11 1178.41 941.662   0
  -2   6  11 1817.49 634.705   3
  -2   6  11 1398.51 861.671   7
  -2   6  10 60198.6 1466.39   3
  -2   6  10 60835.6 1918.11   7
  -2   6  10 60785.6 1857.96   0
  -2   6   9-37.1284 823.586   0
  -2   6   9-370.286 543.388   3
  -2   6   9-345.542 781.398   7
  -2   6   8 62475.0 1816.23   7
  -2   6   8 61644.8 1792.92   0
  -2   6   8 63205.4 1786.75   1
  -2   6   7 69254.4 1830.88   0
  -2   6   7 65622.5 1750.54   7
  -2   6   7 64630.9 1737.28   1
  -2   6   6 2502.67 887.313   0
  -2   6   6 946.318 781.261   7
  -2   6   6 1612.53 779.837   1
  -2   6   5 50862.6 1561.78   1
  -2   6   5 50720.1 1481.11   7
  -2   6   4 429.153 190.781   5
  -2   6   4 7.89675 707.198   7
  -2   6   4-21.7735 812.596   1
  -2   6   3-83.6265 688.406   7
  -2   6   3-4.76940 755.756   1
  -2   6   3 104.026 96.7866   5
  -2   6   2 277.653 706.077   7
  -2   6   2 17.8577 799.496   1
  -2   6   1 15941.1 932.571   7
  -2   6   1 17285.2 1065.28   1
  -2   6   0 9806.41 862.543   1
   2  -6   0 9481.61 257.014   5
  -2   6  -1 25566.0 911.457   8
  -2   6  -1 26617.1 1031.10   1
   2  -6   1 25706.8 512.980  10
   2  -6   2 17463.0 516.923  10
  -2   6  -2 17562.3 812.556   8
  -2   6  -2 18413.1 881.384   1
  -2   6  -3 2285.77 569.303   8
  -2   6  -3 2048.01 590.135   1
  -2   6  -4 64612.9 1299.01   1
  -2   6  -4 61916.9 1342.50   8
   2  -6   5 5891.41 825.256   4
  -2   6  -5 5509.36 651.119   8
   2  -6   5 6097.37 704.631   9
  -2   6  -5 5535.84 543.494   1
   2  -6   6 202.990 544.025   9
  -2   6  -6-182.678 570.800   8
   2  -6   6-178.855 725.079   4
  -2   6  -6 173.662 381.528   1
  -2   6  -7 155.448 330.842   1
   2  -6   7-295.887 833.468  11
   2  -6   7 207.743 549.803   9
   2  -6   7-55.0215 709.284   4
  -2   6  -7-773.790 627.420   8
   2  -6   8 4333.01 959.432  11
  -2   6  -8 4416.34 396.892   1
   2  -6   8 4243.70 927.185   4
   2  -6   8 4022.44 642.399   9
   2  -6   9 34.7527 809.410   4
   2  -6   9-255.460 978.103  11
  -2   6  -9 104.152 233.776   1
  -2   6  -9 68.7262 127.642   0
   2  -6   9 279.801 544.669   9
   2  -6  10 3753.38 653.768   9
   2  -6  10 4850.73 997.760  11
   2  -6  10 4494.64 1043.05   4
   2  -6  11 1464.60 1018.94  11
   2  -6  11 2194.45 1047.41   6
   2  -6  11 1600.91 957.066   4
   2  -6  12 2527.92 909.119   6
   2  -6  12 2622.96 1043.01   4
   2  -6  12 1362.80 1118.60  11
   2  -6  13 7664.85 1289.45   6
   2  -6  13 8131.49 1293.15  11
   2  -6  13 7815.75 1331.31   4
   2  -6  14-406.594 976.103   6
   2  -6  14-221.746 948.998   4
   2  -6  14-443.441 1023.67  11
   2  -6  15 455.824 1020.19   6
   2  -6  15 554.565 1088.13   4
   2  -6  16 1694.53 1225.08   6
   2  -6  16 1797.25 1222.73   4
   2  -6  17-692.249 1288.32   6
   2  -6  17 368.878 1155.78   4
   2  -6  18 253.718 1343.30   6
   2  -6  18 736.453 991.108   4
  -2   5  20 867.107 1249.90   6
  -2   5  19 37.7772 971.417   6
  -2   5  18 1370.16 1184.07   6
  -2   5  17-596.724 981.240   6
  -2   5  17-35.6247 863.186   0
  -2   5  16 975.561 734.892   3
  -2   5  16 1455.70 869.778   0
  -2   5  16 861.459 882.225   6
  -2   5  15 1183.13 750.283   3
  -2   5  15 387.531 856.432   6
  -2   5  15 360.817 896.074   0
  -2   5  14-61.8904 919.864   6
  -2   5  14-182.388 878.448   0
  -2   5  14 698.122 689.609   3
  -2   5  13 7594.83 1064.98   6
  -2   5  13 7725.04 842.252   3
  -2   5  13 8777.74 1027.04   0
  -2   5  12 974.103 640.556   3
  -2   5  12-28.8963 878.054   0
  -2   5  12 245.550 843.584   6
  -2   5  11-395.334 848.428   0
  -2   5  11-220.764 598.830   3
  -2   5  10 23792.1 996.303   3
  -2   5  10 23590.9 1248.58   0
  -2   5   9 2512.12 561.313   3
  -2   5   9 2048.44 825.630   0
  -2   5   9 2602.92 914.449   7
  -2   5   8 24701.9 885.199   3
  -2   5   8 23890.0 1218.06   7
  -2   5   8 25137.3 1259.28   0
  -2   5   7 92196.3 1964.27   0
  -2   5   7 91970.6 1879.93   1
  -2   5   7 89157.9 1899.23   7
  -2   5   6 34475.2 1295.27   1
  -2   5   6 34591.0 1287.95   7
  -2   5   6 33246.9 1351.68   0
  -2   5   5 31223.3 1215.23   7
  -2   5   5 30731.6 1274.32   1
  -2   5   5 30496.5 1281.33   0
  -2   5   4 13990.3 861.431   7
  -2   5   4 12710.5 1026.72   1
  -2   5   3 4914.06 252.739   5
  -2   5   3 4972.72 733.781   7
  -2   5   3 4775.11 855.628   1
  -2   5   2 2833.86 673.562   7
  -2   5   2 1413.16 750.002   1
  -2   5   2 1910.34 154.991  10
  -2   5   1 872.014 623.330   7
   2  -5  -1 735.712 114.071   5
  -2   5   1 491.231 600.896   1
  -2   5   0 28249.6 1010.10   1
   2  -5   0 28267.1 448.250  10
  -2   5  -1 7422.31 649.401   1
   2  -5   1 6867.20 319.891  10
  -2   5  -1 7968.31 606.068   8
   2  -5   2 49432.0 812.388  10
  -2   5  -2 49661.8 1101.90   1
  -2   5  -2 49847.1 1121.98   8
  -2   5  -3 161.980 512.512   8
  -2   5  -3-111.379 467.400   1
  -2   5  -4 85977.3 1476.02   8
  -2   5  -4 82823.5 1257.83   1
   2  -5   5 21907.2 999.450   4
  -2   5  -5 21461.3 676.800   1
  -2   5  -5 21523.6 934.515   8
   2  -5   5 19926.1 847.848   9
   2  -5   6 15513.0 949.637   4
  -2   5  -6 14354.4 861.632   8
   2  -5   6 14583.3 763.663   9
   2  -5   6 14351.5 512.771   2
  -2   5  -6 14831.6 547.465   1
   2  -5   7-458.615 665.593   4
   2  -5   7 190.837 461.840   9
  -2   5  -7 144.443 257.071   1
   2  -5   7-248.174 878.313  11
   2  -5   7 85.7583 223.727   2
   2  -5   8 43383.3 1135.76   9
   2  -5   8 40553.3 1480.69   4
  -2   5  -8 40423.6 687.025   1
   2  -5   8 43355.6 1617.66  11
   2  -5   8 38093.0 647.028   2
   2  -5   9 3185.14 997.432  11
  -2   5  -9 3225.52 209.757   1
   2  -5   9 3962.80 940.209   4
   2  -5   9 3129.67 545.690   9
   2  -5  10 4390.40 938.196  11
   2  -5  10 4480.28 987.399   4
   2  -5  11 3597.42 1038.53  11
   2  -5  11 3183.93 1027.99   4
   2  -5  11 2917.11 907.984   6
   2  -5  12 7495.55 1231.42   6
   2  -5  12 8770.76 1255.41   4
   2  -5  12 8176.75 1223.93  11
   2  -5  13 5192.88 1153.58  11
   2  -5  13 3825.14 1144.81   4
   2  -5  13 5049.17 1061.69   6
   2  -5  14 181.538 1104.51   6
   2  -5  14-567.666 924.928   4
   2  -5  15-105.513 1077.51   6
   2  -5  15-129.062 916.315   4
   2  -5  16 8705.13 1256.54   6
   2  -5  16 7782.15 1278.60   4
   2  -5  17 688.630 1282.16   4
   2  -5  17 541.985 949.725   6
   2  -5  18 276.179 1040.77   6
   2  -5  18 1176.53 1173.81   4
   2  -5  19 3139.75 1383.16   4
   2  -5  19 2620.67 1121.12   6
  -2   4  20 929.424 1059.91   4
  -2   4  20 897.977 1298.07   6
  -2   4  19 1509.25 1056.74   6
  -2   4  18 1488.09 1160.41   6
  -2   4  17 480.101 831.863   3
  -2   4  17 495.819 982.052   6
  -2   4  16-65.9693 739.606   3
  -2   4  16 16.1990 1085.52   6
  -2   4  16-315.135 733.835   0
  -2   4  15 724.869 812.414   0
  -2   4  15 1480.38 1042.91   6
  -2   4  15 1296.38 782.581   3
  -2   4  14 800.962 999.114   6
  -2   4  14 1312.11 737.500   3
  -2   4  14 1135.52 792.352   0
  -2   4  13 5543.53 1069.05   6
  -2   4  13 4705.95 733.331   3
  -2   4  13 5762.19 921.426   0
  -2   4  12 3138.63 876.957   0
  -2   4  12 4858.78 872.573   6
  -2   4  12 3973.40 700.821   3
  -2   4  11 722.523 748.343   6
  -2   4  11 1670.37 764.110   0
  -2   4  11 1515.88 608.924   3
  -2   4  10 15673.4 837.745   3
  -2   4  10 15604.4 1023.73   0
  -2   4  10 15233.6 1028.66   6
  -2   4   9 766.854 492.592   3
  -2   4   9 1032.69 743.934   6
  -2   4   9 45.3346 730.586   0
  -2   4   8 5443.45 554.896   3
  -2   4   8 5976.20 867.916   0
  -2   4   7 22690.9 762.047   3
  -2   4   7 23769.3 1182.45   7
  -2   4   7 23013.8 1131.16   0
  -2   4   6 17906.1 1006.56   7
  -2   4   6 21228.0 1086.78   0
  -2   4   5 15230.6 968.896   0
  -2   4   5 16786.4 892.177   7
  -2   4   5 15773.7 937.812   1
  -2   4   4 2052.42 726.085   1
  -2   4   4 1927.13 724.748   0
  -2   4   4 1467.47 623.458   7
  -2   4   3 25712.1 541.075   5
  -2   4   3 25377.2 1006.06   1
  -2   4   3 23662.2 943.338   0
  -2   4   3 25150.2 894.848   7
  -2   4   2 23.4493 175.404   5
  -2   4   2-405.801 612.261   0
  -2   4   2-49.9331 629.076   1
  -2   4   2 122.391 580.777   7
  -2   4   1 898.529 189.221  10
  -2   4   1 1721.18 535.480   1
   2  -4  -1 1070.21 165.655   5
  -2   4   1 1184.92 535.018   7
  -2   4   0 25583.3 909.497   7
   2  -4   0 25120.9 457.563  10
  -2   4   0 26932.5 881.090   1
   2  -4   1 1901.74 247.481  10
  -2   4  -1 1007.21 487.302   8
  -2   4  -1 1500.23 475.298   1
   2  -4   2 8105.29 391.372  10
  -2   4  -2 7896.29 535.205   1
  -2   4  -2 8993.44 586.003   8
  -2   4  -3 20077.1 780.992   8
   2  -4   3 21286.7 803.090   4
   2  -4   3 21683.0 606.378   1
  -2   4  -3 22139.4 672.421   1
  -2   4  -4 7112.34 439.962   1
  -2   4  -4 6879.39 659.495   8
   2  -4   4 6621.70 387.157   1
   2  -4   4 7800.67 691.504   4
   2  -4   4 6721.85 385.063   2
   2  -4   5 6623.01 353.004   2
   2  -4   5 7513.90 555.026   9
  -2   4  -5 7531.28 674.255   8
  -2   4  -5 7100.10 391.622   1
   2  -4   5 6976.03 746.044   4
   2  -4   6 12331.4 384.346   2
   2  -4   6 12073.2 936.062  11
   2  -4   6 12309.9 907.014   4
   2  -4   6 12263.3 628.260   9
  -2   4  -6 12396.9 284.986   0
  -2   4  -6 13009.2 407.745   1
  -2   4  -6 10088.5 790.879   8
   2  -4   7 11900.9 323.704   2
   2  -4   7 11655.9 615.564   9
   2  -4   7 11141.2 1005.86  11
  -2   4  -7 11670.5 327.236   1
   2  -4   7 13309.2 908.252   4
   2  -4   8 53056.3 1106.06   9
   2  -4   8 53677.3 1607.71  11
   2  -4   8 55532.2 1548.96   4
   2  -4   9 12872.3 1087.32   4
   2  -4   9 13069.3 1052.91  11
   2  -4  10 1168.62 830.475   6
   2  -4  10 1398.90 933.319  11
   2  -4  10 1538.28 904.928   4
   2  -4  11 19278.0 1346.96  11
   2  -4  11 19212.7 1234.54   6
   2  -4  11 20100.4 1293.08   4
   2  -4  12 5500.80 1177.63   6
   2  -4  12 7256.11 1157.56  11
   2  -4  12 4663.67 1062.00   4
   2  -4  13 1981.71 933.917   6
   2  -4  13 3832.48 1144.74   4
   2  -4  14 7356.81 1307.92   6
   2  -4  14 8187.12 1227.19   4
   2  -4  15 1799.12 1168.27   6
   2  -4  15 4036.99 1133.55   4
   2  -4  16 9390.44 1328.50   6
   2  -4  16 8488.48 1473.18   4
   2  -4  17 4854.49 1100.70   4
   2  -4  17 4720.93 1179.02   6
   2  -4  18-444.583 1263.53   4
   2  -4  18 118.617 1010.77   6
   2  -4  19 1307.09 1110.30   6
   2  -4  19 3612.24 1418.35   4
  -2   3  20 221.931 975.273   4
  -2   3  20-1261.59 1122.69   6
  -2   3  19 1133.92 1064.53   6
  -2   3  19 1599.06 1168.96   4
  -2   3  18 4119.62 1323.55   6
  -2   3  18 4148.30 1330.21   4
  -2   3  18 3125.74 970.923   3
  -2   3  17 2505.78 936.341   3
  -2   3  17 678.163 1037.62   6
  -2   3  16 2873.61 887.279   3
  -2   3  16 2902.39 789.370   0
  -2   3  16 2906.16 1162.93   6
  -2   3  15 25733.9 1323.58   3
  -2   3  15 23560.6 1452.62   6
  -2   3  15 23031.1 1267.62   0
  -2   3  14 514.514 710.126   3
  -2   3  14-63.3406 922.611   6
  -2   3  14-183.050 703.738   0
  -2   3  13 4506.75 800.803   0
  -2   3  13 5066.42 985.424   6
  -2   3  13 4464.88 774.118   3
  -2   3  12 15607.8 937.365   3
  -2   3  12 17354.4 1051.87   0
  -2   3  12 17116.2 1162.66   6
  -2   3  11 155.816 563.415   3
  -2   3  11 92.6267 649.472   0
  -2   3  11-68.3540 838.929   6
  -2   3  10 8362.13 939.855   6
  -2   3  10 8081.25 690.064   3
  -2   3  10 7864.17 811.249   0
  -2   3   9 24881.1 1176.84   6
  -2   3   9 24812.9 1080.53   0
  -2   3   9 25260.1 886.477   3
  -2   3   8 7189.34 776.841   0
  -2   3   8 7967.31 579.757   3
  -2   3   8 6303.87 836.197   6
  -2   3   7 19730.0 701.854   3
  -2   3   7 19417.3 943.605   6
  -2   3   7 19343.9 942.462   0
  -2   3   6 29523.7 731.046   3
  -2   3   6 29086.9 1034.10   0
  -2   3   5 40017.2 1119.52   0
  -2   3   5 41006.1 1178.20   7
  -2   3   4 5073.83 663.231   7
  -2   3   4 6701.55 708.360   0
  -2   3   3 12080.8 662.894   7
  -2   3   3 11993.6 693.610   0
  -2   3   2 865942. 10564.1   5
  -2   3   2 891131. 3901.32   0
  -2   3   2 875119. 3968.71   7
  -2   3   2 882125. 3914.60   1
   2  -3  -1 65750.8 710.069   5
  -2   3   1 65093.5 1113.19   1
  -2   3   1 64025.7 687.444  10
  -2   3   1 63955.8 1071.61   0
  -2   3   1 63722.6 1131.77   7
   2  -3   0 61787.1 705.380  10
  -2   3   0 61682.4 1103.75   7
   2  -3   0 60057.6 947.678   1
  -2   3   0 58802.9 1013.23   1
  -2   3   0 58340.1 960.203   0
  -2   3   0 60061.8 699.193  10
  -2   3  -1 203186. 1519.64   4
  -2   3  -1 203198. 1557.32   0
   2  -3   1 203637. 1397.93  10
   2  -3   1 207630. 1639.46   1
  -2   3  -1 198054. 1746.03   8
  -2   3  -1 204863. 1650.18   1
   2  -3   2 107950. 1119.88   1
   2  -3   2 108239. 1261.90   4
   2  -3   2 110990. 1173.43  10
  -2   3  -2 104490. 1033.98   0
  -2   3  -2 108436. 1362.11   8
  -2   3  -2 107684. 1143.63   1
  -2   3  -2 113081. 1240.55   4
   2  -3   3 11863.5 403.009   1
   2  -3   3 12456.3 617.039   4
  -2   3  -3 12681.7 635.778   8
  -2   3  -3 12572.8 434.722   1
  -2   3  -3 12687.5 379.437   0
   2  -3   4 506.780 357.509   9
   2  -3   4 456.155 202.657   1
  -2   3  -4 329.906 458.147   8
  -2   3  -4 560.371 156.528   0
  -2   3  -4 515.083 230.432   1
   2  -3   4 463.448 482.776   4
   2  -3   5 12150.9 510.556   9
   2  -3   5 14081.5 787.734   4
   2  -3   5 12481.2 313.921   2
   2  -3   5 13660.9 843.562   3
  -2   3  -5 13680.0 799.632   8
   2  -3   6 8523.04 920.730   3
   2  -3   6 9233.87 834.906  11
   2  -3   6 8913.22 500.538   9
   2  -3   6 8831.31 758.534   4
   2  -3   7 54085.9 1412.28   4
   2  -3   7 51531.9 927.182   9
   2  -3   7 52831.7 1481.61   3
   2  -3   7 51368.7 1427.87  11
   2  -3   8 44422.0 1386.72   4
   2  -3   8 42607.1 1415.88  11
   2  -3   8 40598.4 1479.33   3
   2  -3   9 13964.9 1033.52  11
   2  -3   9 13535.2 1046.86   4
   2  -3   9 15420.8 1176.31   3
   2  -3  10 1155.39 826.493   4
   2  -3  10 139.458 864.576   3
   2  -3  10 31.7929 918.738   6
   2  -3  10 524.772 850.054  11
   2  -3  11 3768.59 1009.98   6
   2  -3  11 3786.20 998.554   4
   2  -3  11 3523.20 1035.95   3
   2  -3  11 4453.31 948.379  11
   2  -3  12 17613.3 1277.80   6
   2  -3  12 18102.0 1301.65   4
   2  -3  12 18728.3 1365.07   3
   2  -3  13 92.4664 1073.30   6
   2  -3  13-388.932 1006.44   4
   2  -3  13-830.365 1172.63   3
   2  -3  14 12896.4 1375.06   6
   2  -3  14 13083.2 1436.45   4
   2  -3  14 11795.8 1400.13   3
   2  -3  15 6470.02 1149.23   6
   2  -3  15 8253.23 1308.23   4
   2  -3  16 2610.53 991.322   6
   2  -3  16 1177.76 1064.12   4
   2  -3  17 6749.84 1429.93   4
   2  -3  17 7020.45 1172.70   6
   2  -3  18-445.981 983.050   6
   2  -3  18-234.156 1287.48   4
   2  -3  19 1084.25 963.386   6
   2  -3  19 2098.19 1320.32   4
  -2   2  20 1531.42 1385.70   6
  -2   2  20 1984.18 1253.16   4
  -2   2  19-92.5335 1285.84   6
  -2   2  19 574.980 868.005   3
  -2   2  19 268.650 1215.25   4
  -2   2  18 5448.71 1054.92   3
  -2   2  18 5157.33 1096.80   4
  -2   2  18 5029.08 1234.39   6
  -2   2  17 3462.49 1295.24   4
  -2   2  17 2971.74 970.333   3
  -2   2  17 2664.65 1041.08   6
  -2   2  16 206.173 1126.62   6
  -2   2  16-369.907 1037.26   4
  -2   2  16-68.9517 818.366   3
  -2   2  15 19969.9 1118.36   0
  -2   2  15 22348.0 1429.33   6
  -2   2  15 20972.7 1245.17   3
  -2   2  15 21018.4 1464.91   4
  -2   2  14 2097.27 1068.46   6
  -2   2  14 1640.77 747.519   3
  -2   2  14 1430.85 688.583   0
  -2   2  13 170.029 643.584   0
  -2   2  13 639.634 965.931   6
  -2   2  13 269.055 687.623   3
  -2   2  12 28759.4 1181.44   3
  -2   2  12 26104.8 1136.63   0
  -2   2  11 3370.33 685.227   0
  -2   2  11 2623.92 642.943   3
  -2   2  11 3639.22 939.092   6
  -2   2  10 9352.15 720.217   3
  -2   2  10 8631.21 775.943   0
  -2   2  10 10615.9 943.453   6
  -2   2   9 23954.8 875.363   3
  -2   2   9 21080.9 1098.92   6
  -2   2   9 23766.0 997.525   0
  -2   2   8 5246.97 798.958   6
  -2   2   8 6130.65 570.235   3
  -2   2   8 5406.41 680.543   0
  -2   2   7 16888.4 655.339   3
  -2   2   7 15793.1 910.600   6
  -2   2   7 14537.9 815.944   0
  -2   2   6 24146.6 922.320   6
  -2   2   6 22372.8 642.069   3
  -2   2   6 21226.6 874.452   0
  -2   2   5 5372.52 618.896   6
  -2   2   5 5220.39 356.420   3
  -2   2   5 4613.76 631.321   0
  -2   2   4 28425.5 882.385   0
  -2   2   4 27115.5 495.052   3
  -2   2   3 102258. 1384.46   7
  -2   2   3 98929.3 1337.26   0
  -2   2   2 193430. 1373.49   5
  -2   2   2 194197. 1698.43   0
  -2   2   2 188885. 1699.28   7
   2  -2  -2 195901. 1705.57   7
   2  -2  -2 197468. 1680.59   0
  -2   2   1 133631. 1380.92   7
  -2   2   1 134250. 1060.48   5
   2  -2  -1 136245. 1066.43   5
   2  -2  -1 140012. 1369.34   7
   2  -2  -1 138350. 1316.89   0
  -2   2   1 134342. 1320.90   0
   2  -2   0 126291. 1026.82  10
  -2   2   0 124256. 1019.71  10
   2  -2   0 130787. 1317.78   7
  -2   2   0 124615. 843.018   4
  -2   2   0 124310. 1163.32   0
   2  -2   0 125949. 1199.94   1
   2  -2   0 126904. 1161.61   0
  -2   2   0 123485. 1312.24   7
  -2   2   0 125653. 930.743   3
  -2   2  -1 95152.5 1135.54   8
   2  -2   1 98370.8 1146.34   8
  -2   2  -1 93413.2 979.015  10
   2  -2   1 98605.4 990.913  10
  -2   2  -1 92915.7 912.412   0
   2  -2   1 92870.5 895.734   0
   2  -2   1 96463.4 875.850   4
  -2   2  -1 96552.9 971.600   3
   2  -2   1 93645.5 981.613   3
  -2   2  -1 97095.2 863.668   4
   2  -2   1 95083.4 967.751   1
  -2   2  -2 100974. 1234.83   8
   2  -2   2 105113. 925.155   1
   2  -2   2 104909. 1075.83   4
  -2   2  -2 106424. 1164.02   3
   2  -2   2 107189. 1145.50  10
   2  -2   2 102990. 833.811   0
   2  -2   2 107473. 1242.33   8
   2  -2   2 105185. 1200.54   3
  -2   2  -2 104018. 836.865   0
  -2   2  -2 105863. 1057.03   4
  -2   2  -3 200868. 948.204   0
   2  -2   3 201324. 1840.06   3
  -2   2  -3 204646. 1659.99   4
   2  -2   3 200345. 1685.12   4
  -2   2  -3 195356. 1797.11   8
   2  -2   3 198072. 1122.84   1
   2  -2   4 9548.40 593.959   4
   2  -2   4 9867.64 362.421   9
  -2   2  -4 9120.13 596.000   8
   2  -2   4 9353.72 623.873   3
   2  -2   4 9213.52 224.098   1
   2  -2   5 3257.33 713.322   3
   2  -2   5 3159.57 645.787  11
   2  -2   5 2910.52 609.828   4
   2  -2   5 3589.15 293.625   9
   2  -2   6 7806.81 756.903   4
   2  -2   6 7078.78 788.457  11
   2  -2   6 9111.66 882.922   3
   2  -2   7 48325.1 1336.91  11
   2  -2   7 47661.6 1356.02   4
   2  -2   7 47289.6 1438.52   3
  -2   2  -7 47687.4 754.632   9
   2  -2   8 54317.5 1516.93   4
  -2   2  -8 52687.5 836.913   9
   2  -2   8 57296.7 1560.88   3
   2  -2   8 54726.4 1477.33  11
  -2   2  -9 26673.6 661.343   9
   2  -2   9 26421.0 1285.60   6
   2  -2   9 29234.8 1314.73   4
   2  -2   9 28754.0 1229.71  11
   2  -2   9 27586.0 1318.70   3
   2  -2  10 1086.42 876.952   6
   2  -2  10 849.908 863.386   4
   2  -2  10 530.404 777.680  11
   2  -2  10 1097.29 945.480   3
   2  -2  11 20664.9 1358.87   3
   2  -2  11 19462.4 1221.97   6
   2  -2  11 20989.5 1311.41   4
   2  -2  12 19775.2 1334.25   4
   2  -2  12 21124.3 1394.96   6
   2  -2  12 18075.7 1413.01   3
   2  -2  13-330.779 1086.34   3
   2  -2  13 909.869 868.662   6
   2  -2  13 835.157 1108.54   4
   2  -2  14 13477.7 1369.30   6
   2  -2  14 12054.0 1397.62   4
   2  -2  14 12144.8 1393.72   3
   2  -2  15 5803.75 1271.56   6
   2  -2  15 5768.83 1275.69   4
   2  -2  15 7904.88 1284.38   3
   2  -2  16-299.977 920.071   3
   2  -2  16 288.195 1201.13   6
   2  -2  16-462.125 1113.26   4
   2  -2  17 7520.90 1333.81   3
   2  -2  17 5675.55 1321.47   4
   2  -2  17 3574.01 1324.95   6
   2  -2  18 4403.54 1295.04   3
   2  -2  18 1733.80 1292.90   4
   2  -2  18 2253.96 1330.42   6
   2  -2  19 1436.17 1306.33   6
   2  -2  19 488.697 1349.72   4
  -2   1  20 3838.34 1452.33   4
  -2   1  20 2943.76 1335.62   6
  -2   1  19 294.356 1148.09   4
  -2   1  19 566.124 1242.73   6
  -2   1  18 7939.53 1484.07   6
  -2   1  18 6885.81 1316.13   4
  -2   1  17 2816.42 1010.89   3
  -2   1  17 3363.85 1260.91   4
  -2   1  17 3934.30 1279.65   6
  -2   1  16-281.739 1018.26   6
  -2   1  16-30.6302 780.416   3
  -2   1  16 167.896 941.072   4
  -2   1  15 21017.2 1058.72   0
  -2   1  15 21107.3 1508.67   6
  -2   1  15 19736.8 1503.60   4
  -2   1  15 21360.0 1304.34   3
  -2   1  14 2862.63 1087.93   6
  -2   1  14 2258.58 842.529   3
  -2   1  14 2447.41 663.452   0
  -2   1  14 2057.44 1094.84   4
  -2   1  13-170.504 843.993   4
  -2   1  13 290.335 572.608   0
  -2   1  13-81.6363 948.171   6
  -2   1  13-65.2392 668.466   3
  -2   1  12 21956.4 1325.17   4
  -2   1  12 20335.7 1257.51   6
  -2   1  12 20629.5 1062.94   3
  -2   1  12 18654.1 932.261   0
  -2   1  11 17348.7 1123.48   6
  -2   1  11 16806.3 884.389   0
  -2   1  11 16996.7 946.161   3
  -2   1  10 1977.77 610.350   3
  -2   1  10 1487.96 756.277   6
  -2   1  10 1723.58 536.937   0
  -2   1   9 107.819 523.826   3
  -2   1   9 13.0502 506.221   0
  -2   1   9-239.297 814.226   6
  -2   1   8 788.942 498.856   3
  -2   1   8 812.122 533.763   0
  -2   1   8-22.9358 792.814   6
  -2   1   7 3574.87 693.264   6
  -2   1   7 4051.93 505.210   3
  -2   1   7 3801.49 569.731   0
  -2   1   6 231.983 594.728   6
  -2   1   6 282.711 349.372   3
   2  -1  -6-24.0452 283.363   3
  -2   1   6 8.92498 456.208   0
  -2   1   5 2194.16 346.768   3
  -2   1   5 1470.97 480.328   0
  -2   1   5 2396.75 590.360   6
   2  -1  -5 2140.31 272.691   3
   2  -1  -4 36866.2 552.016   3
  -2   1   4 35619.4 562.452   3
  -2   1   4 35054.8 890.415   6
  -2   1   4 37282.7 846.049   0
   2  -1  -3 119925. 718.479   3
  -2   1   3 120838. 1328.97   0
  -2   1   3 120636. 727.000   3
   2  -1  -3 122387. 1323.37   0
   2  -1  -3 124356. 1352.25   6
  -2   1   2 404829. 2101.99   5
  -2   1   2 404129. 2165.69   7
  -2   1   2 408047. 2204.35   0
  -2   1   1 52114.9 726.424   5
   2  -1  -1 55377.1 729.673   5
  -2   1   1 53013.4 785.194   0
  -2   1   1 52888.5 772.411   7
   2  -1  -1 56580.7 769.091   7
   2  -1  -1 54320.9 773.624   0
  -2   1   0 82222.1 866.180   0
  -2   1   0 85627.8 668.006   3
   2  -1   0 85162.1 856.883   0
  -2   1   0 86488.9 893.180  10
   2  -1   0 86288.6 890.843   5
   2  -1   0 86982.2 878.055  10
  -2   1   0 83015.1 937.187   8
   2  -1   0 86006.5 908.132   7
   2  -1   0 83381.8 662.182   3
  -2   1   0 83830.4 918.143   7
   2  -1   1 3181.32 287.636  10
   2  -1   1 3733.07 230.603   0
  -2   1  -1 3986.17 267.100   0
   2  -1   1 3417.25 276.323   8
  -2   1  -1 3658.96 368.389   8
   2  -1   1 3478.65 206.036   4
  -2   1  -1 3618.64 355.459  10
   2  -1   1 3308.97 282.850   3
  -2   1  -1 3455.61 285.358   3
   2  -1   2 1108.92 171.390   0
   2  -1   2 503.497 322.742   8
   2  -1   2 772.746 318.250  10
  -2   1  -2 697.777 407.926   8
  -2   1  -2 895.246 233.041   3
   2  -1   2 1047.99 322.521   3
   2  -1   3 234032. 1868.57   3
  -2   1  -3 240084. 1927.41   8
   2  -1   4 41289.8 1002.60   3
   2  -1   4 43783.7 919.072  11
   2  -1   5 150745. 1825.59   3
   2  -1   5 149574. 1703.50  11
   2  -1   6 70065.9 1339.94  11
  -2   1  -6 68839.5 671.788   9
   2  -1   6 72645.0 1492.85   3
   2  -1   7 35497.4 1117.14  11
   2  -1   7 36538.0 1241.29   3
  -2   1  -7 36624.8 574.963   9
   2  -1   7 37096.8 464.673   0
  -2   1  -8 72425.1 869.330   9
   2  -1   8 76362.8 1730.53   3
   2  -1   8 71230.3 689.739   0
   2  -1   8 73293.7 1551.67  11
   2  -1   9 17162.6 1041.32   6
  -2   1  -9 16844.5 501.332   9
   2  -1   9 17061.0 1153.05   3
   2  -1   9 16627.3 388.038   0
   2  -1  10 35092.4 1395.08   6
   2  -1  10 35407.2 1455.26   4
  -2   1 -10 32188.6 704.433   9
   2  -1  10 33473.3 1359.55   3
   2  -1  10 32767.1 554.916   0
   2  -1  11 13827.7 1176.38   6
   2  -1  11 13829.3 1195.89   4
   2  -1  11 13946.0 1208.51   3
   2  -1  11 13598.1 405.894   0
   2  -1  12 37107.6 1608.04   4
   2  -1  12 38876.9 1587.64   6
   2  -1  12 38823.9 1590.55   3
   2  -1  13 6574.81 1049.60   4
   2  -1  13 6045.96 1184.09   3
   2  -1  13 6502.29 1017.57   6
   2  -1  14 2762.48 1043.93   3
   2  -1  14 3402.47 1113.75   6
   2  -1  14 3583.94 1131.61   4
   2  -1  15 76.5430 1187.60   4
   2  -1  15-574.277 1079.19   6
   2  -1  15-109.988 1087.30   3
   2  -1  16 3987.64 1264.66   4
   2  -1  16 2955.12 1172.80   6
   2  -1  16 2323.17 1116.23   3
   2  -1  17 3557.85 1089.29   4
   2  -1  17 2287.26 1219.98   3
   2  -1  17 1755.27 1123.53   6
   2  -1  18 2888.41 1153.57   3
   2  -1  18 3203.95 1141.47   6
   2  -1  18 3540.79 1285.26   4
   2  -1  19 68.0165 1240.40   3
   2  -1  19-304.399 1322.98   4
   2  -1  19 384.530 991.438   6
   2  -1  20 1239.77 1233.68   6
   2  -1  20 764.749 1034.45   3
  -2   0  20 6109.18 1527.80   6
  -2   0  20 5409.55 1295.21   4
  -2   0  19 3997.07 1203.79   4
  -2   0  19 3019.02 1371.73   6
  -2   0  18 3234.83 1345.15   6
  -2   0  18 2521.03 1219.90   4
  -2   0  17 1343.76 1205.68   4
  -2   0  17 750.586 1202.62   6
  -2   0  16-39.0136 1138.25   6
  -2   0  16 267.379 1160.83   4
  -2   0  15 9602.83 1355.27   4
  -2   0  15 8771.73 1266.60   6
  -2   0  14 9160.43 744.476   0
  -2   0  14 10736.8 1176.42   6
  -2   0  14 10800.9 1312.87   4
  -2   0  13 6848.31 700.223   0
  -2   0  13 6526.65 1174.14   6
  -2   0  13 8495.99 961.446   3
  -2   0  13 5782.33 1124.42   4
  -2   0  12 19279.7 888.551   0
  -2   0  12 21745.5 1287.88   6
  -2   0  12 21851.8 1330.79   4
  -2   0  12 20709.3 1080.73   3
  -2   0  11 27242.8 989.730   0
  -2   0  11 29510.5 1411.12   6
  -2   0  11 29006.2 1165.50   3
  -2   0  11 28734.3 1306.72   4
  -2   0  10 7547.23 728.728   3
  -2   0  10 6537.77 911.875   4
  -2   0  10 7008.72 983.254   6
  -2   0  10 6196.10 620.692   0
  -2   0   9-66.8992 562.463   3
  -2   0   9 500.611 672.340   4
  -2   0   9 281.627 492.602   0
  -2   0   9 125.151 788.302   6
  -2   0   8 40520.3 1343.34   6
  -2   0   8 38144.1 1243.75   4
  -2   0   8 40325.4 1080.47   3
  -2   0   8 38520.5 1013.76   0
  -2   0   7 10883.5 871.038   6
  -2   0   7 10936.7 633.744   0
  -2   0   7 9926.94 804.331   4
  -2   0   7 10731.2 654.541   3
  -2   0   6 2780.93 562.234   4
  -2   0   6 3049.14 605.260   6
  -2   0   6 3017.13 491.160   0
  -2   0   5-359.012 543.982   6
  -2   0   5-78.9412 431.988   0
   2   0  -5 32.9753 251.339   3
  -2   0   5 15.8558 483.107   4
  -2   0   4 3665.13 523.240   6
   2   0  -4 3247.81 279.970   3
   2   0  -4 3530.25 328.447   0
  -2   0   4 2729.19 438.714   0
  -2   0   4 3038.70 402.577   4
  -2   0   3 21427.6 632.856   0
  -2   0   3 22873.7 558.110   4
   2   0  -3 22509.6 508.436   4
  -2   0   3 24005.1 694.014   6
   2   0  -3 22971.7 582.360   0
   2   0  -3 24861.3 649.339   6
  -2   0   2 731963. 8677.69   4
  -2   0   2 724325. 11751.6   5
   2   0  -2 754138. 11315.4   6
   2   0  -2 731380. 8677.51   4
  -2   0   1 17215.1 506.991   5
   2   0  -1 18344.7 479.265   5
  -2   0   1 18474.8 401.691   7
   2   0  -1 18688.0 383.113   7
   2   0   0 234762. 1514.26   5
   2   0   0 230785. 1134.32   7
  -2   0   0 231422. 1318.61   8
   2   0   0 232336. 1312.70   8
  -2   0   0 231149. 1133.96   7
  -2   0   0 227984. 1465.41  10
  -2   0  -1 63782.5 804.543   8
  -2   0  -1 65073.7 844.033  10
   2   0   1 67394.2 789.676   8
   2   0   1 65896.6 845.958  10
   2   0   2 494.454 391.645   3
  -2   0  -2 186.530 393.749  10
   2   0   2 517.712 247.710  10
  -2   0  -2 610.729 338.041   8
   2   0   2 344.920 206.430   8
   2   0   2 727.839 235.920   2
   2   0   3 2744.30 244.210   2
   2   0   3 3032.94 335.545  11
   2   0   3 2604.25 507.543   3
   2   0   4 880.768 369.335  11
   2   0   4 1293.06 218.829   2
  -2   0  -4 1236.22 200.170   2
   2   0   4 1114.22 524.668   3
  -2   0  -5 46279.7 578.984   2
   2   0   5 43823.7 576.387   1
   2   0   5 47183.7 946.524  11
   2   0   5 44413.4 1134.77   3
  -2   0  -6 34781.6 521.244   2
   2   0   6 33574.0 926.233  11
   2   0   6 33581.7 516.742   1
   2   0   6 34979.3 1144.11   3
  -2   0  -7 330623. 1571.06   2
   2   0   7 329308. 1593.99   1
  -2   0  -8 38651.3 576.305   2
   2   0   8 39938.2 1259.87   6
   2   0   8 41157.4 1390.97   3
   2   0   9 23597.6 1109.24   6
  -2   0  -9 22976.4 466.245   2
   2   0   9 22538.2 621.558   0
   2   0   9 22907.5 1223.28   3
  -2   0 -10 25232.2 493.327   2
   2   0  10 25535.2 1314.34   3
   2   0  10 27437.8 1256.30   6
   2   0  10 25984.9 678.061   0
   2   0  11 2476.75 969.302   3
   2   0  11 2671.46 832.831   6
   2   0  11 2789.76 371.867   0
   2   0  12 3296.58 1050.76   3
   2   0  12 3552.95 391.891   0
   2   0  12 3280.11 990.441   6
   2   0  13 1927.13 1025.29   6
   2   0  13 1252.32 1032.65   3
   2   0  14 6998.48 1202.27   6
   2   0  14 5685.51 1090.30   3
   2   0  14 6754.45 1174.45   4
   2   0  15 1974.88 1101.11   6
   2   0  15 1778.92 1171.78   4
   2   0  15 1920.59 957.369   3
   2   0  16 13468.8 1457.51   3
   2   0  16 12120.7 1450.22   4
   2   0  16 13870.3 1448.53   6
   2   0  17-111.097 1132.24   4
   2   0  17-521.196 1161.44   3
   2   0  17-221.567 1082.56   6
   2   0  18 3245.23 1312.53   4
   2   0  18 2078.62 1130.64   3
   2   0  18 1279.35 965.586   6
   2   0  19 3500.51 1108.25   3
   2   0  19 3438.87 1161.92   6
   2   0  19 5400.82 1334.89   4
   2   0  20 846.743 1299.59   6
   2   0  20-230.334 1268.85   3
  -2  -1  20 1507.53 1250.34   6
  -2  -1  20 3358.96 1379.75   4
  -2  -1  19 5054.09 1424.22   6
  -2  -1  19 6235.89 1462.10   4
  -2  -1  18-486.515 1167.29   4
  -2  -1  18 170.640 1239.08   6
  -2  -1  17-212.886 1225.74   6
  -2  -1  17 474.784 1075.25   4
  -2  -1  16 825.082 1148.55   6
  -2  -1  16 124.562 912.016   4
  -2  -1  15 10026.3 1362.95   6
  -2  -1  15 9262.81 1318.63   4
  -2  -1  14 4253.98 1097.19   6
  -2  -1  14 4819.97 1186.06   4
  -2  -1  13 2811.77 980.722   6
  -2  -1  13 1991.78 958.292   4
  -2  -1  12 10566.9 1218.35   6
  -2  -1  12 11960.4 1173.25   4
  -2  -1  11 32213.4 1392.85   6
  -2  -1  11 28334.1 1404.95   4
  -2  -1  10 22139.7 1262.45   6
  -2  -1  10 20604.5 1196.89   4
  -2  -1   9 6126.30 819.377   4
  -2  -1   9 6929.98 954.461   6
  -2  -1   8 19233.4 1099.27   6
  -2  -1   8 16541.5 1005.49   4
  -2  -1   7 1434.64 657.342   4
  -2  -1   7 1695.08 669.201   6
  -2  -1   6 30620.0 958.765   4
  -2  -1   6 31091.3 1008.62   6
  -2  -1   5 43469.9 1015.97   6
  -2  -1   5 43437.1 1008.10   4
   2   1  -4 3352.56 333.927   0
  -2  -1   4 2592.96 474.377   6
  -2  -1   4 2595.94 492.094   4
   2   1  -3 64989.1 935.171   6
  -2  -1   3 64335.8 958.807   4
   2   1  -3 64155.8 912.573   4
  -2  -1   3 62221.5 967.313   6
   2   1  -2 145322. 1380.71   9
  -2  -1   2 137098. 1380.02   5
  -2  -1   2 141352. 1210.76   4
   2   1  -2 140951. 1196.35   4
  -2  -1   2 139735. 1207.23   6
   2   1  -2 146093. 1211.30   6
   2   1  -1 32975.8 630.960   5
   2   1  -1 31375.3 625.322   9
  -2  -1   1 30667.9 661.443   5
   2   1   0 17512.6 520.364   2
  -2  -1   0 16733.0 352.088   8
   2   1   0 16364.8 341.195   8
   2   1   0 17108.9 460.383   9
  -2  -1   0 16265.4 476.714   9
   2   1   0 18656.8 475.872   5
  -2  -1   0 16654.8 513.807   5
   2   1   1 8696.93 332.068   8
   2   1   1 8002.02 320.635   9
  -2  -1  -1 8219.69 402.225   2
   2   1   1 8046.68 402.768   2
  -2  -1  -1 7622.67 337.497   9
  -2  -1  -1 8278.66 450.886  10
   2   1   1 7974.73 398.594  10
  -2  -1  -2 4566.64 341.460   2
   2   1   2 4828.53 342.400   2
  -2  -1  -2 5067.41 453.609  10
   2   1   2 5308.60 336.149  10
  -2  -1  -2 5251.84 273.711   9
   2   1   2 5167.34 195.481  11
   2   1   2 5912.49 304.701   8
   2   1   3 38808.2 557.060  11
  -2  -1  -3 37776.3 673.513   2
   2   1   3 35244.9 657.999   2
   2   1   4 125479. 1175.41   2
  -2  -1  -4 126162. 1145.86  11
   2   1   4 126604. 1572.17   3
  -2  -1  -4 126570. 1180.30   2
  -2  -1  -5 69161.0 903.452   2
  -2  -1  -5 70511.6 1001.74  11
   2   1   5 68533.0 1343.17   3
   2   1   5 66073.9 916.769   1
   2   1   6 6123.28 839.720   3
  -2  -1  -6 7222.11 391.638   2
   2   1   6 6777.95 655.050   6
   2   1   6 7732.29 422.543   1
   2   1   7 117628. 1975.32   3
   2   1   7 113013. 1771.00   6
  -2  -1  -7 115911. 1220.62   2
   2   1   7 114335. 1252.03   1
   2   1   8 1911.49 701.349   6
   2   1   8 2457.17 364.835   1
  -2  -1  -8 2108.26 294.069   2
   2   1   8 2001.76 857.792   3
  -2  -1  -9 4733.37 355.322   2
   2   1   9 4216.35 396.119   1
   2   1   9 4843.16 910.289   3
   2   1   9 3501.49 699.633   6
   2   1  10 5955.39 510.794   0
   2   1  10 6152.71 851.189   6
   2   1  10 5732.57 933.624   3
   2   1  11-194.140 796.680   6
   2   1  11 108.252 365.345   0
   2   1  11-841.573 866.595   3
   2   1  12-75.5825 874.908   6
   2   1  12-197.252 820.619   3
   2   1  12 228.063 397.700   0
   2   1  13 285.993 426.943   0
   2   1  13 168.862 985.593   3
   2   1  13-687.421 982.761   6
   2   1  14 6040.79 1171.91   3
   2   1  14 6536.10 1153.39   6
   2   1  15 4823.70 1160.56   3
   2   1  15 3656.29 1002.46   6
   2   1  16 14849.4 1323.66   6
   2   1  16 16534.1 1491.43   3
   2   1  17-696.045 1098.40   6
   2   1  17 231.400 1120.21   4
   2   1  17-310.892 1117.01   3
   2   1  18 787.172 1126.90   6
   2   1  18 1041.61 1209.77   3
   2   1  18 1618.40 1289.13   4
   2   1  19 3301.11 1331.61   3
   2   1  19 5324.31 1124.63   6
   2   1  19 4036.37 1368.00   4
   2   1  20 2978.48 1362.85   3
   2   1  20 1544.37 1240.92   6
  -2  -2  20 1466.96 1301.11   6
  -2  -2  20 2934.91 1448.00   4
  -2  -2  19 2717.03 1378.51   4
  -2  -2  19 3041.57 1186.02   6
  -2  -2  18 167.423 1110.54   4
  -2  -2  18 373.952 910.271   6
  -2  -2  17 818.212 1008.72   6
  -2  -2  17-50.1310 1061.55   4
  -2  -2  16 970.263 1156.80   4
  -2  -2  16 528.992 1027.59   6
  -2  -2  15 795.748 1007.96   4
  -2  -2  15 3155.39 1081.00   6
  -2  -2  14 3074.56 1029.54   6
  -2  -2  14 2962.93 1037.84   4
  -2  -2  13 1002.63 885.282   6
  -2  -2  13 1694.55 1049.61   4
  -2  -2  12 14256.6 1252.65   4
  -2  -2  12 13223.5 1227.12   6
  -2  -2  11 26063.4 1317.98   4
  -2  -2  11 26616.9 1404.41   6
  -2  -2  10 21301.7 1241.31   4
  -2  -2  10 24503.4 1209.58   6
  -2  -2   9 21169.2 1185.52   4
  -2  -2   9 24229.5 1204.25   6
  -2  -2   8 30379.3 1216.69   6
  -2  -2   8 30815.7 1175.04   4
  -2  -2   7 31948.3 1167.41   6
  -2  -2   7 34852.3 1193.86   4
  -2  -2   6 18451.8 850.024   6
  -2  -2   6 18398.2 941.978   4
  -2  -2   5 44930.4 1061.62   6
  -2  -2   5 45535.7 1153.52   4
  -2  -2   4 210235. 2023.37   4
  -2  -2   4 204853. 1854.50   6
  -2  -2   3 342327. 2465.35   9
   2   2  -3 355759. 2110.63   6
   2   2  -3 344024. 2268.90   2
  -2  -2   3 342834. 2349.87   4
   2   2  -3 350320. 2214.56  11
  -2  -2   3 345403. 2110.06   6
  -2  -2   2 498109. 2800.84   9
   2   2  -2 504738. 2640.07   4
   2   2  -2 505910. 2315.74  11
   2   2  -2 491783. 2642.00   2
   2   2  -2 501279. 2149.71   6
  -2  -2   2 493720. 2163.05   6
   2   2  -1 80799.1 1152.74   2
   2   2  -1 85143.5 1129.73   9
  -2  -2   1 80740.1 1027.19   5
   2   2  -1 87609.2 1058.54   5
  -2  -2   1 81391.3 1113.64   9
  -2  -2   1 83795.1 1123.01   2
   2   2  -1 83559.8 811.377  11
   2   2  -1 83660.4 755.166   6
  -2  -2   0 275814. 1946.39   2
  -2  -2   0 271682. 1768.66   5
   2   2   0 285866. 1779.39   5
  -2  -2   0 269365. 1870.29   9
   2   2   0 278245. 1121.30   8
   2   2   0 273258. 1073.42  11
   2   2   0 278918. 1877.42   9
   2   2   0 270580. 1967.73   2
  -2  -2  -1 25463.2 639.493   9
   2   2   1 27141.5 758.233   2
  -2  -2  -1 26844.6 690.262   2
   2   2   1 28039.1 613.341  10
  -2  -2  -1 25987.9 621.884  10
   2   2   1 26945.9 612.831   5
  -2  -2  -2 67999.8 1012.41   2
  -2  -2  -2 62912.4 885.881   9
   2   2   2 67554.3 957.319  10
   2   2   2 64947.2 1043.39   2
  -2  -2  -2 64199.0 953.317  10
  -2  -2  -3 15927.9 322.950  11
   2   2   3 14839.2 612.766   2
   2   2   4 71026.2 1104.15   2
  -2  -2  -4 73965.8 815.232  11
   2   2   5 152975. 1613.45   6
   2   2   5 152357. 1614.47   1
  -2  -2  -5 155218. 1366.31  11
   2   2   6 404.173 434.696   1
   2   2   6 354.611 534.124   6
   2   2   6 227.596 726.156   3
   2   2   7 264499. 2531.54   6
   2   2   7 260964. 2176.69   1
   2   2   8 457.868 781.537   3
   2   2   8 168.205 597.579   6
   2   2   8 715.546 408.709   1
   2   2   9 6504.91 770.520   6
   2   2   9 5873.98 834.976   3
   2   2   9 5503.57 522.653   1
   2   2  10 19774.2 1093.56   6
   2   2  10 19729.4 756.285   1
   2   2  10 19845.2 1175.89   3
   2   2  11 1310.67 497.816   0
   2   2  11 1359.43 804.252   6
   2   2  11 1592.32 430.122   1
   2   2  11 679.780 838.227   3
   2   2  12 196.693 491.731   0
   2   2  12-515.108 814.994   3
   2   2  12 246.555 786.520   6
   2   2  13 1365.08 1009.06   3
   2   2  13-343.189 853.524   6
   2   2  13 790.264 529.116   0
   2   2  14 943.071 993.423   6
   2   2  14 1940.34 902.533   3
   2   2  15 2456.92 1116.09   3
   2   2  15 2605.85 955.864   6
   2   2  16 10772.6 1274.39   6
   2   2  16 9702.05 1285.38   3
   2   2  17-524.118 889.391   3
   2   2  17-409.930 1095.60   6
   2   2  18 1050.98 1062.48   3
   2   2  18 625.354 927.465   6
   2   2  19 3401.25 1241.17   4
   2   2  19 2551.20 1266.53   3
   2   2  19 3301.33 1280.50   6
   2   2  20 1158.13 1294.61   3
   2   2  20 1272.85 1042.03   6
  -2  -3  20 729.127 1086.31   6
  -2  -3  20 1602.03 1112.69   4
  -2  -3  19 1702.40 1131.32   6
  -2  -3  19 1614.79 1335.00   4
  -2  -3  18 964.383 1035.11   4
  -2  -3  18 1365.96 1235.94   6
  -2  -3  17 4.57784 1204.45   6
  -2  -3  17 56.6748 1232.75   4
  -2  -3  16 2084.38 1087.26   4
  -2  -3  16 1840.97 1207.61   6
  -2  -3  15-444.919 1112.07   6
  -2  -3  15-101.893 887.914   4
  -2  -3  14-195.330 1055.35   6
  -2  -3  14-432.391 887.844   4
  -2  -3  13 1885.33 1101.48   6
   2   3 -13 1363.00 455.948   2
  -2  -3  13 2033.41 996.030   4
  -2  -3  12 2367.48 1055.26   6
   2   3 -12 2484.59 493.869   2
  -2  -3  12 3749.22 1096.28   4
   2   3 -11 1045.47 414.968   2
  -2  -3  11 1137.73 943.157   6
  -2  -3  11 1360.05 933.982   4
  -2  -3  10 52854.3 1697.76   4
  -2  -3  10 53504.6 1613.77   6
   2   3 -10 53639.9 1152.00   2
  -2  -3   9 10786.8 964.438   6
  -2  -3   9 10339.4 1036.44   4
   2   3  -9 11111.7 625.992   2
  -2  -3   8 40381.8 1302.94   6
   2   3  -8 38251.2 977.841   2
  -2  -3   8 40878.9 1413.51   4
  -2  -3   7 8984.25 836.109   6
   2   3  -7 8881.37 609.965   2
  -2  -3   7 9165.65 966.415   4
  -2  -3   6 15779.7 847.976   6
   2   3  -6 15631.1 734.657   2
  -2  -3   6 15704.9 936.571   4
  -2  -3   5 20583.1 816.543   6
   2   3  -5 22218.3 808.455   2
  -2  -3   5 20907.1 979.080   4
   2   3  -4 84816.6 1325.76   2
  -2  -3   4 83899.3 1462.29   4
  -2  -3   4 79825.5 1471.18   9
  -2  -3   4 84457.1 1234.05   6
   2   3  -3 171729. 1812.70   2
   2   3  -3 176055. 1502.75   6
  -2  -3   3 170109. 888.646   8
  -2  -3   3 171733. 1691.73  11
  -2  -3   3 176142. 1967.50   9
  -2  -3   3 173177. 1524.17   6
   2   3  -2 348593. 2512.09   2
  -2  -3   2 351467. 2621.83   9
  -2  -3   2 346259. 2342.27   5
   2   3  -2 356281. 1816.21   6
  -2  -3   2 347371. 2101.27  11
  -2  -3   2 352506. 1825.90   6
  -2  -3   1 11338.5 679.681   9
   2   3  -1 12362.9 475.238   5
   2   3  -1 11828.4 640.128   2
  -2  -3   1 11871.9 509.242   5
   2   3  -1 11646.7 308.183   6
  -2  -3   1 11357.6 437.412  11
  -2  -3   1 11000.0 320.649   6
  -2  -3   0 36684.7 528.094  11
  -2  -3   0 37751.9 734.556   5
  -2  -3   0 36727.0 908.850   9
   2   3   0 38581.7 721.896   5
   2   3   0 35890.7 942.870   2
  -2  -3   0 35740.5 447.411   7
   2   3   1 1175.87 249.729   5
   2   3   1 700.548 470.052   2
  -2  -3  -1 1265.69 468.789   9
   2   3   1 1218.72 188.274   7
  -2  -3  -1 1195.55 343.127  10
   2   3   2 1606.84 159.486   6
   2   3   2 1436.61 583.210   2
   2   3   2 1099.18 271.219  10
  -2  -3  -2 1268.87 363.542  10
   2   3   2 1102.72 244.377   7
   2   3   3 129661. 1041.07   6
   2   3   3 130861. 1640.27   2
   2   3   4 102357. 1117.56   6
   2   3   4 103560. 1504.13   2
   2   3   4 100681. 1509.60   1
   2   3   5 212724. 2173.96   1
   2   3   5 214115. 1828.95   6
   2   3   6 21215.0 772.094   6
   2   3   6 19968.0 841.287   1
   2   3   7 12656.0 719.469   6
   2   3   7 12362.8 719.426   1
   2   3   8 3421.10 610.128   6
   2   3   8 3654.29 553.724   1
   2   3   8 3641.65 747.529   3
   2   3   9 5604.04 699.173   6
   2   3   9 6256.09 845.256   3
   2   3   9 6015.56 617.902   1
   2   3  10 22096.8 1095.76   6
   2   3  10 24135.3 1290.52   3
   2   3  10 24499.5 936.335   1
   2   3  11 15858.8 1019.08   6
   2   3  11 16499.7 1139.20   3
   2   3  11 16322.2 829.421   1
   2   3  12-612.500 777.349   6
   2   3  12-66.7078 563.672   0
   2   3  12-174.288 866.740   3
   2   3  12-350.331 534.340   1
   2   3  13 6981.56 957.562   6
   2   3  13 6837.37 1018.06   3
   2   3  13 7251.67 758.570   0
   2   3  14 12099.4 1127.98   6
   2   3  14 11429.8 870.324   0
   2   3  14 11947.9 1212.17   3
   2   3  15 418.658 1100.16   3
   2   3  15 947.339 1003.42   6
   2   3  16 4416.27 1050.05   3
   2   3  16 4504.40 1002.74   6
   2   3  17 189.619 1103.59   3
   2   3  17 567.596 1097.14   6
   2   3  18 1361.82 1038.83   3
   2   3  18 1826.73 1014.83   6
   2   3  19 2626.17 1188.74   3
   2   3  19 2924.65 1238.61   6
   2   3  20 735.500 1278.84   3
   2   3  20 676.003 1145.37   6
  -2  -4  19 140.172 1344.07   4
  -2  -4  19 399.993 1101.32   6
  -2  -4  18 505.979 1203.04   6
  -2  -4  18 83.4332 963.473   4
  -2  -4  17-620.707 1225.75   4
  -2  -4  17 53.1437 1206.25   6
  -2  -4  16 2173.43 1137.57   6
  -2  -4  16 1630.85 1247.52   4
  -2  -4  15 2229.78 1037.43   6
  -2  -4  15 3482.40 1243.40   4
  -2  -4  14 1782.35 961.534   4
  -2  -4  14 1348.93 901.070   6
  -2  -4  13 5323.45 1249.54   4
  -2  -4  13 6399.29 1015.71   6
  -2  -4  12 15782.8 1194.17   6
   2   4 -12 14618.3 747.079   2
  -2  -4  12 15214.3 1281.81   4
  -2  -4  11 5970.10 910.649   6
   2   4 -11 5492.16 550.359   2
  -2  -4  11 6633.73 1055.80   4
   2   4 -10 26791.0 903.963   2
  -2  -4  10 28829.0 1311.39   6
  -2  -4  10 29487.8 1469.78   4
  -2  -4   9 1592.90 809.036   6
  -2  -4   9 1310.50 918.928   4
   2   4  -9 1368.64 470.306   2
   2   4  -8 346.302 455.554   2
  -2  -4   8-166.000 877.461   4
  -2  -4   8-65.0975 670.103   6
   2   4  -7 14812.3 744.840   2
  -2  -4   7 16485.9 923.776   6
  -2  -4   7 14996.3 1090.58   4
  -2  -4   6 25396.9 1112.51   9
   2   4  -6 26708.1 919.518   2
  -2  -4   6 28128.0 1252.78   4
  -2  -4   6 27109.0 981.743   6
   2   4  -5 40486.1 1086.48   2
  -2  -4   5 41936.0 1307.45   4
  -2  -4   5 39532.2 692.248   8
  -2  -4   5 38911.2 1318.27   9
  -2  -4   5 40992.9 1193.61  11
  -2  -4   5 39594.3 1042.14   6
   2   4  -4 81184.3 1436.64   2
  -2  -4   4 80271.7 1419.33  11
  -2  -4   4 83585.9 1654.36   9
  -2  -4   4 84247.2 1266.64   6
  -2  -4   4 81263.6 785.362   8
   2   4  -3 60571.9 1288.91   2
  -2  -4   3 59209.2 1154.66   5
  -2  -4   3 61592.3 1420.87   9
  -2  -4   3 60933.1 1157.75  11
  -2  -4   3 60242.6 963.210   6
  -2  -4   2 108570. 1051.63   6
   2   4  -2 109265. 1639.35   2
  -2  -4   2 107391. 1381.14   5
  -2  -4   2 108126. 1731.34   9
  -2  -4   2 108814. 1332.56  11
  -2  -4   1 112.803 331.582  11
   2   4  -1-202.698 573.858   2
  -2  -4   1 125.956 215.634   7
  -2  -4   1 138.732 624.962   9
  -2  -4   1 225.836 173.970   6
  -2  -4   1-143.926 326.230   5
  -2  -4   0 953.242 321.307   5
   2   4   0 1074.86 571.571   2
  -2  -4   0 1132.79 563.066   9
   2   4   0 1156.21 255.484   5
  -2  -4   0 1420.07 217.587   7
  -2  -4   0 1050.99 277.206  11
   2   4   1 1675.49 593.649   2
  -2  -4  -1 1202.31 332.622  10
   2   4   1 1443.25 261.625   5
  -2  -4  -1 1180.33 605.286   9
  -2  -4  -1 938.391 201.629   7
   2   4   1 990.009 250.706   7
   2   4   2 20062.5 529.859   7
   2   4   2 18684.3 901.900   2
   2   4   2 20449.1 569.468  10
  -2  -4  -2 19986.1 612.871  10
   2   4   2 20826.4 581.497   5
   2   4   3-37.2631 178.396   6
   2   4   3 128.729 638.247   2
   2   4   3-118.495 297.312   7
   2   4   4 18575.1 504.697   6
   2   4   4 18795.4 924.232   1
   2   4   5 51586.9 903.369   6
   2   4   5 51019.5 1297.60   1
   2   4   6 45103.1 959.288   6
   2   4   6 45005.2 1256.64   1
   2   4   7 6040.39 684.813   1
   2   4   7 6105.73 549.172   6
   2   4   8 797.946 510.039   6
   2   4   8 701.230 552.303   1
   2   4   9 1300.76 576.016   6
   2   4   9 1281.89 609.852   1
   2   4   9 1410.06 838.738   3
   2   4  10 1243.46 628.174   6
   2   4  10 1053.54 590.051   1
   2   4  10 882.749 874.564   3
   2   4  11 12824.9 957.174   6
   2   4  11 14454.9 900.439   1
   2   4  11 14882.6 1193.25   3
   2   4  12 1544.31 743.800   6
   2   4  12 1756.86 631.669   1
   2   4  12 1980.12 951.692   3
   2   4  13 218.124 680.072   0
   2   4  13 193.850 599.210   1
   2   4  13-532.723 741.999   6
   2   4  13 502.392 853.259   3
   2   4  14 34713.1 1573.06   6
   2   4  14 36310.1 1667.30   3
   2   4  14 36375.0 1411.88   0
   2   4  15 10546.0 1242.61   6
   2   4  15 12459.9 1317.16   3
   2   4  16 1568.16 965.217   6
   2   4  16 965.934 1125.49   3
   2   4  17 2741.60 960.910   6
   2   4  17 2974.37 1095.39   3
   2   4  18 761.017 1044.70   3
   2   4  18-45.7042 940.565   6
   2   4  19 2007.76 1180.33   3
   2   4  19 2657.53 1196.57   6
   2   4  20 194.420 1231.24   3
   2   4  20-518.096 1079.37   6
  -2  -5  19-55.7950 1092.43   6
  -2  -5  19 276.538 1234.91   4
  -2  -5  18 1722.50 1108.31   6
  -2  -5  18 1009.91 1003.92   4
  -2  -5  17 812.179 1194.62   6
  -2  -5  17 533.810 981.149   4
  -2  -5  16 2094.53 1022.32   4
  -2  -5  16 2572.29 1224.12   6
  -2  -5  15 4470.24 1178.98   6
  -2  -5  15 3858.84 1313.56   4
  -2  -5  14 1997.18 937.667   6
  -2  -5  14 3160.04 1177.34   4
  -2  -5  13 261.974 824.539   6
  -2  -5  13 391.016 1127.32   4
   2   5 -12 9963.75 664.716   2
  -2  -5  12 10113.4 1341.62   4
  -2  -5  12 10398.7 1075.64   6
  -2  -5  11 1665.41 827.317   6
   2   5 -11 1580.74 506.602   2
  -2  -5  11 426.291 1052.13   4
  -2  -5  10 333.669 723.414   6
  -2  -5  10-584.427 1001.81   4
   2   5 -10 15.2749 453.766   2
   2   5  -9 6610.13 634.182   2
  -2  -5   9 8040.87 1124.63   4
  -2  -5   9 7424.99 853.875   6
  -2  -5   8 4963.27 764.276   6
   2   5  -8 5269.38 607.834   2
  -2  -5   8 3912.34 888.088   4
  -2  -5   7 4866.80 803.868  11
   2   5  -7 4496.74 624.495   2
  -2  -5   7 4354.80 826.887   9
  -2  -5   7 4230.87 689.513   6
  -2  -5   7 4544.23 878.993   4
   2   5  -6 16364.3 836.067   2
  -2  -5   6 16157.2 838.814   6
  -2  -5   6 16588.2 528.224   8
  -2  -5   6 15889.9 1036.05  11
  -2  -5   6 15260.7 1025.89   9
  -2  -5   5 13524.7 735.973   6
  -2  -5   5 11527.9 863.567  11
  -2  -5   5 12047.0 415.702   8
  -2  -5   5 13120.3 1084.18   9
  -2  -5   4 140970. 1627.78   6
  -2  -5   4 140953. 1013.31   8
   2   5  -4 142006. 1996.11   2
  -2  -5   4 141977. 2194.13   9
  -2  -5   4 141496. 1934.74  11
  -2  -5   3 74579.1 1070.18   6
   2   5  -3 75278.4 1533.62   2
  -2  -5   3 75501.2 1318.81   5
  -2  -5   3 78416.3 1383.13  11
  -2  -5   3 74544.9 1698.17   9
  -2  -5   2 4923.66 346.723   6
   2   5  -2 5338.68 826.203   2
  -2  -5   2 4651.10 553.274  11
  -2  -5   2 5479.14 841.211   9
  -2  -5   2 5146.22 494.070   5
  -2  -5   1 1057.58 330.220   5
  -2  -5   1 1728.83 816.847   9
   2   5  -1 981.017 732.865   2
  -2  -5   1 1070.07 264.916   7
  -2  -5   1 1106.89 180.151   6
  -2  -5   1 1132.65 413.907  11
  -2  -5   0 2090.02 355.950   5
   2   5   0 1906.20 297.310   5
  -2  -5   0 2028.79 708.778   9
   2   5   0 2133.38 780.079   2
  -2  -5   0 2180.03 283.685   7
  -2  -5  -1 2383.04 365.392  10
  -2  -5  -1 2201.68 753.247   9
   2   5   1 2523.87 807.678   2
   2   5   1 2189.41 347.010   7
   2   5   1 2017.26 280.594   5
  -2  -5  -1 1730.58 281.798   7
   2   5   2 8836.25 478.657   7
  -2  -5  -2 8897.00 471.086  10
   2   5   2 9164.35 430.733   5
   2   5   2 9010.64 843.789   2
   2   5   3 13343.1 970.876   1
   2   5   3 13718.3 588.501   7
   2   5   3 14757.3 986.634   2
   2   5   4 7057.42 872.576   1
   2   5   4 5895.84 497.249   7
   2   5   4 6844.01 330.771   6
   2   5   5 68339.5 1607.56   1
   2   5   5 65399.4 1251.83   7
   2   5   5 64725.0 954.145   6
   2   5   6 360.879 668.198   1
   2   5   6 274.159 358.764   6
   2   5   7 13690.8 667.127   6
   2   5   7 13448.7 909.654   1
   2   5   8 161.772 459.384   6
   2   5   8 950.762 658.001   1
   2   5   9 9000.42 873.854   1
   2   5   9 9494.88 733.154   6
   2   5  10 7640.04 773.327   6
   2   5  10 7488.39 897.531   1
   2   5  10 7340.59 991.226   3
   2   5  11 7385.47 812.066   6
   2   5  11 8384.40 1000.82   3
   2   5  11 7809.90 883.461   1
   2   5  12 3781.39 752.615   1
   2   5  12 3932.42 809.778   6
   2   5  12 3922.11 1014.99   3
   2   5  13 2774.51 750.701   1
   2   5  13 3180.31 980.737   3
   2   5  13 3909.21 814.685   6
   2   5  14 15074.9 1134.68   6
   2   5  14 14557.4 1408.77   3
   2   5  14 16730.0 1181.90   0
   2   5  15 5855.13 961.857   0
   2   5  15 5944.50 1018.65   6
   2   5  15 6580.59 1264.96   3
   2   5  16-615.260 1074.47   3
   2   5  16-604.730 888.420   6
   2   5  17 2205.73 1008.68   6
   2   5  17 3420.84 1074.57   3
   2   5  18 286.248 983.778   6
   2   5  18 586.630 1005.13   3
   2   5  19-292.503 1196.43   3
   2   5  19 722.187 877.970   6
   2   5  20 853.246 1065.76   3
  -2  -6  19 7.20975 1293.79   6
  -2  -6  18 1367.17 1207.10   6
  -2  -6  18 1093.17 997.051   4
  -2  -6  17 1394.16 1107.44   4
  -2  -6  17 843.971 956.664   6
  -2  -6  16 196.566 1054.29   6
  -2  -6  16 376.004 1236.08   4
  -2  -6  15 3889.49 1247.67   4
  -2  -6  15 5669.83 1223.70   6
  -2  -6  14 5997.67 1192.09   6
  -2  -6  14 5070.97 1355.15   4
  -2  -6  13 1253.56 1167.59   4
  -2  -6  13 553.166 948.474   6
  -2  -6  12 8792.43 1082.30   6
   2   6 -12 8313.48 690.264   2
  -2  -6  12 7754.23 1323.78   4
  -2  -6  11 187.508 766.199   6
   2   6 -11 260.983 505.674   2
  -2  -6  11 605.884 982.577   4
   2   6 -10 974.037 529.662   2
  -2  -6  10 650.370 1068.88   4
  -2  -6  10 1369.41 743.152   6
   2   6  -9-49.9983 513.454   2
  -2  -6   9-48.7418 668.865   6
  -2  -6   9-610.044 942.465   4
  -2  -6   8 9079.97 840.277   6
  -2  -6   8 8344.67 1137.44   4
   2   6  -8 7472.08 717.795   2
  -2  -6   8 9143.81 1018.04  11
  -2  -6   8 8120.25 964.907   9
  -2  -6   7 995.105 823.653   9
  -2  -6   7 930.076 770.737  11
   2   6  -7 909.740 581.329   2
  -2  -6   7 1022.32 610.329   6
  -2  -6   6 30284.5 1031.26   6
  -2  -6   6 29559.9 1226.58  11
  -2  -6   6 27746.1 652.515   8
   2   6  -6 29464.9 1099.45   2
  -2  -6   6 29700.3 1346.62   9
  -2  -6   5 10273.5 673.747   6
  -2  -6   5 10398.0 884.281  11
  -2  -6   5 10462.8 1038.79   9
  -2  -6   5 10187.8 378.006   8
   2   6  -5 11141.5 841.019   2
  -2  -6   4 117797. 1527.32   6
   2   6  -4 125202. 2031.46   2
  -2  -6   4 122087. 1918.45  11
  -2  -6   4 121717. 2180.09   9
  -2  -6   3 64712.5 1030.48   6
  -2  -6   3 63652.4 1243.15   5
  -2  -6   3 64096.9 1689.33   9
   2   6  -3 65565.2 1597.58   2
  -2  -6   3 65289.3 1372.80  11
  -2  -6   2 4929.49 350.002   6
   2   6  -2 5247.42 850.820   2
  -2  -6   2 5251.09 483.200   5
  -2  -6   2 5522.03 596.655  11
  -2  -6   2 5056.27 915.694   9
   2   6  -2 4856.64 214.464   8
  -2  -6   1 1035.80 171.697   6
  -2  -6   1 904.152 787.228   9
   2   6  -1 1147.04 776.316   2
  -2  -6   1 1122.04 452.122  11
  -2  -6   1 1332.71 357.601   5
   2   6   0 51152.9 1498.71   2
  -2  -6   0 50269.3 891.453  10
  -2  -6   0 49613.3 1446.49   9
  -2  -6  -1 1284.71 328.883  10
   2   6   1 1010.98 274.382   5
   2   6   1 1102.45 909.663   2
  -2  -6  -1 848.371 746.573   9
   2   6   2 13304.1 484.302   5
   2   6   2 13989.6 599.984   7
   2   6   2 13872.4 1110.71   2
  -2  -6  -2 14965.6 535.748  10
   2   6   2 14323.9 1087.97   1
   2   6   3 9111.43 1002.27   1
   2   6   3 7972.99 527.763   7
   2   6   4 352.863 820.170   1
   2   6   4 653.799 411.595   7
   2   6   5 21799.6 840.263   7
   2   6   5 22942.2 1136.88   1
   2   6   6 308.704 301.175   6
   2   6   6 265.379 726.673   1
   2   6   6 186.998 478.147   7
   2   6   7 1640.80 767.875   1
   2   6   7 1826.19 417.684   6
   2   6   7 1640.81 558.284   7
   2   6   8 31275.4 1165.67   7
   2   6   8 31051.5 1315.36   1
   2   6   8 30300.3 931.647   6
   2   6   9 1187.59 528.899   6
   2   6   9 1327.42 792.575   1
   2   6  10 293.995 559.722   6
   2   6  10-545.392 810.053   1
   2   6  11 56.3389 728.010   1
   2   6  11 354.877 589.812   6
   2   6  11 214.929 946.764   3
   2   6  12 5193.39 797.576   6
   2   6  12 4888.24 852.091   1
   2   6  12 4917.22 1040.32   3
   2   6  13 11666.1 1300.59   3
   2   6  13 11937.3 1062.26   1
   2   6  13 12303.7 1013.46   6
   2   6  14 6551.47 929.284   6
   2   6  14 7493.16 1134.28   3
   2   6  14 8556.71 1055.45   0
   2   6  14 7390.24 987.923   1
   2   6  15 5618.97 1007.44   6
   2   6  15 5574.86 1030.42   0
   2   6  15 4845.69 1194.35   3
   2   6  16 473.137 780.641   6
   2   6  16-526.251 1085.67   3
   2   6  17 2983.41 1183.96   3
   2   6  18 1051.70 1041.50   3
   2   6  19-254.859 945.890   3
  -2  -7  18 3313.11 1059.65   6
  -2  -7  18 4437.60 1246.84   4
  -2  -7  17 1416.53 1125.66   6
  -2  -7  17 1686.17 1211.88   4
  -2  -7  16-128.115 1302.97   4
  -2  -7  16-41.7172 1162.90   6
  -2  -7  15 4309.91 1141.16   6
  -2  -7  15 4747.15 1229.65   4
  -2  -7  14 6764.76 1052.82   6
  -2  -7  14 7060.94 1259.67   4
  -2  -7  13-152.361 1044.69   4
  -2  -7  13-76.1550 839.389   6
  -2  -7  12 14732.6 1230.40   6
  -2  -7  12 15650.0 1454.80   4
  -2  -7  11-421.469 1138.62   4
   2   7 -11-151.501 555.850   2
  -2  -7  11 99.3779 839.327   6
  -2  -7  10 156.716 780.761   6
   2   7 -10-76.2906 582.809   2
  -2  -7  10 511.215 1131.31   4
  -2  -7   9 5999.85 1027.71   9
  -2  -7   9 5830.10 855.846   6
   2   7  -9 7872.01 783.908   2
  -2  -7   9 6089.02 991.735  11
  -2  -7   8 10427.3 852.201   6
   2   7  -8 10473.7 854.779   2
  -2  -7   8 10676.1 1057.93   9
  -2  -7   8 9783.86 1089.10  11
  -2  -7   7 520.572 570.683   6
  -2  -7   7-165.008 719.089  11
  -2  -7   7 727.603 910.316   9
   2   7  -7 362.425 622.276   2
  -2  -7   6 123.261 496.483   6
   2   7  -6 13.9216 684.534   2
  -2  -7   6-126.347 908.237   9
  -2  -7   6-93.2769 748.811  11
  -2  -7   5 2141.65 881.750   9
  -2  -7   5 2215.61 492.708   6
   2   7  -5 2198.76 768.629   2
  -2  -7   5 2344.95 739.490  11
  -2  -7   4 1051.51 462.104   5
  -2  -7   4 492.067 392.100   6
  -2  -7   4 461.146 641.558  11
  -2  -7   4 312.951 819.771   9
   2   7  -4-383.465 718.672   2
  -2  -7   3 2749.00 365.466   6
  -2  -7   3 3431.33 450.030   5
  -2  -7   3 2868.72 997.458   9
   2   7  -3 2387.14 865.069   2
  -2  -7   3 2872.18 627.409  11
   2   7  -3 3043.13 211.476   8
  -2  -7   2 149.233 236.669   6
  -2  -7   2 175.256 334.930   5
   2   7  -2-56.3485 169.839   8
   2   7  -2-332.205 820.582   2
  -2  -7   2-212.518 505.359  11
  -2  -7   2-22.5385 896.201   9
  -2  -7   1 16225.5 375.387   6
   2   7  -1 16514.4 1121.33   2
  -2  -7   1 17892.4 627.749   5
  -2  -7   1 16401.0 1143.49   9
   2   7   0 43420.0 1533.40   2
  -2  -7   0 42685.5 840.887  10
   2   7   0 42814.5 1538.01   1
  -2  -7   0 43610.9 1532.67   9
   2   7   1 15749.6 539.331   5
   2   7   1 16396.4 1153.10   2
  -2  -7  -1 16629.3 1169.02   9
   2   7   1 16911.2 1196.55   1
  -2  -7  -1 17619.9 576.560  10
   2   7   2 267.200 888.227   1
   2   7   2-32.3364 370.309   7
   2   7   2 60.3610 235.400   5
  -2  -7  -2-120.019 289.153  10
   2   7   3 2520.96 871.186   1
   2   7   3 3006.47 478.303   7
   2   7   4 10517.5 1091.48   1
   2   7   4 11483.2 680.632   7
   2   7   5 7229.87 1028.88   1
   2   7   5 8288.60 645.793   7
   2   7   6 933.196 874.197   1
   2   7   6 872.018 528.882   7
   2   7   7-4.99419 853.097   1
   2   7   7 131.362 552.919   7
   2   7   8 287.773 849.546   1
   2   7   8-99.2462 609.816   7
   2   7   9 6027.95 803.342   7
   2   7   9 7510.84 1005.93   1
   2   7   9 7615.00 651.781   6
   2   7  10 4669.07 937.467   1
   2   7  10 4633.35 649.475   6
   2   7  10 4494.12 853.801   7
   2   7  11 406.398 577.169   6
   2   7  11 592.824 886.333   1
   2   7  11-330.738 747.489   7
   2   7  12 4537.13 914.932   1
   2   7  12 3494.08 1011.42   3
   2   7  12 4319.75 945.750   7
   2   7  13 2638.99 946.201   1
   2   7  13 2380.66 1071.27   3
   2   7  14 12489.1 1165.27   1
   2   7  14 11943.4 1320.62   3
   2   7  15 5124.02 1044.51   0
   2   7  15 4222.28 1197.42   3
   2   7  16 1288.04 1089.18   3
   2   7  17-214.948 1042.07   3
   2   7  18 476.085 1053.80   3
   2   7  19-679.827 1181.27   3
  -2  -8  18 3160.23 1065.90   6
  -2  -8  17 3183.93 1237.25   6
  -2  -8  17 5283.23 1306.03   4
  -2  -8  16 1362.08 1151.78   6
  -2  -8  16 1388.72 1354.53   4
  -2  -8  15 672.759 973.224   6
  -2  -8  15 324.037 1230.80   4
  -2  -8  14 7389.63 1321.38   4
  -2  -8  14 6779.63 1040.08   6
  -2  -8  13 4236.85 960.916   6
  -2  -8  13 5990.94 1361.78   4
  -2  -8  12 7060.56 1071.26   6
  -2  -8  11 3010.81 895.701   6
   2   8 -11 2573.47 656.476   2
  -2  -8  10 17166.1 1188.11   6
  -2  -8  10 17516.2 1348.44   9
   2   8 -10 16324.7 1001.12   2
  -2  -8  10 15394.1 1367.58  11
  -2  -8   9 16285.3 1090.47   6
  -2  -8   9 17652.3 1394.01   9
   2   8  -9 14756.1 1024.59   2
  -2  -8   9 15827.4 1348.76  11
  -2  -8   8 7657.13 1179.95   9
  -2  -8   8 10637.2 886.944   6
   2   8  -8 9378.29 950.053   2
  -2  -8   8 10832.3 1109.25  11
  -2  -8   7 19676.5 1251.29  11
  -2  -8   7 19030.6 980.842   6
  -2  -8   7 19850.6 1375.89   9
   2   8  -7 18658.3 1097.50   2
  -2  -8   6 134.908 502.984   6
  -2  -8   6 412.749 744.553  11
  -2  -8   6 513.934 964.185   9
   2   8  -6-348.494 763.373   2
   2   8  -5 27003.2 1271.67   2
  -2  -8   5 26145.8 1013.67   5
  -2  -8   5 23084.4 869.722   6
  -2  -8   5 23660.2 1428.84   9
  -2  -8   5 25176.6 1160.04  11
  -2  -8   4 2546.75 445.136   6
   2   8  -4 2696.40 873.561   2
  -2  -8   4 2727.76 490.446   5
  -2  -8   4 2322.01 697.958  11
  -2  -8   4 2407.73 947.375   9
  -2  -8   3 1508.76 337.942   6
  -2  -8   3 1730.14 402.362   5
  -2  -8   3 1703.32 1018.71   9
   2   8  -3 1440.01 209.220   8
   2   8  -3 1425.69 854.197   2
  -2  -8   3 1115.94 622.125  11
  -2  -8   2 3734.15 315.102   6
  -2  -8   2 3769.21 415.706   5
   2   8  -2 3822.01 899.968   2
  -2  -8   2 3156.73 962.779   9
  -2  -8   2 3866.92 612.442  11
   2   8  -2 2899.25 866.408   1
   2   8  -2 3723.81 273.266   8
  -2  -8   1 3843.77 225.650   6
  -2  -8   1 4022.98 933.339   9
   2   8  -1 3537.81 885.311   2
   2   8  -1 3336.62 869.314   1
   2   8  -1 3637.88 312.021   8
  -2  -8   1 4123.74 386.962   5
  -2  -8   0-474.051 835.918   9
  -2  -8   0-54.8234 283.174  10
   2   8   0-626.778 883.015   1
   2   8   1 6934.37 1062.97   1
  -2  -8  -1 6432.44 981.246   9
  -2  -8  -1 6851.59 399.697  10
   2   8   2 3688.18 924.975   1
   2   8   2 2950.41 319.102   5
  -2  -8  -2 2907.85 323.366  10
   2   8   3 5629.64 1034.28   1
   2   8   3 4906.88 361.431   5
   2   8   3 5376.42 586.638   7
   2   8   4 18771.9 858.449   7
   2   8   4 19215.9 1361.93   1
   2   8   5 595.714 871.417   1
   2   8   5 1204.41 525.347   7
   2   8   6 12727.1 831.154   7
   2   8   6 13535.5 1230.32   1
   2   8   7 10129.0 809.823   7
   2   8   7 10637.1 1198.95   1
   2   8   8-187.397 953.665   1
   2   8   8-213.995 616.736   7
   2   8   9 147.021 907.585   1
   2   8   9-56.5942 647.783   7
   2   8  10-428.328 901.492   1
   2   8  10 323.790 689.763   7
   2   8  11-275.396 923.844   1
   2   8  11 942.763 728.331   7
   2   8  12 312.531 1070.93   3
   2   8  12 1119.94 952.889   1
   2   8  12-38.4196 825.927   7
   2   8  13 2049.91 1046.21   1
   2   8  13 1734.33 1021.24   3
   2   8  13 2274.09 890.853   7
   2   8  14 2853.98 1101.20   3
   2   8  14 2976.00 963.551   1
   2   8  14 2477.26 966.702   7
   2   8  15 2973.63 1065.25   0
   2   8  15 3666.48 1059.73   3
   2   8  15 3455.96 1098.04   7
   2   8  16 1480.52 1137.56   3
   2   8  16 794.582 954.892   0
   2   8  16 785.053 940.245   7
   2   8  17-307.060 889.593   7
   2   8  17-360.461 1144.52   3
   2   8  18 940.891 1200.16   3
  -2  -9  17 1254.59 1011.80   6
  -2  -9  16 1343.50 1091.02   6
  -2  -9  15 729.174 1051.82   6
  -2  -9  14 2989.40 1055.68   6
  -2  -9  13 4603.67 959.276   6
  -2  -9  12 622.851 790.574   6
  -2  -9  11 4484.21 862.615   6
  -2  -9  10 692.225 1054.92   9
   2   9 -10 1203.58 712.501   2
  -2  -9  10 1111.81 1108.11  11
  -2  -9  10 1160.33 750.452   6
   2   9  -9 9548.32 964.670   2
  -2  -9   9 9243.86 1257.11  11
  -2  -9   9 9698.62 1357.77   9
  -2  -9   9 9134.52 930.823   6
  -2  -9   8 14832.3 989.098   6
   2   9  -8 16280.0 1141.93   2
  -2  -9   8 16720.0 1400.79   9
  -2  -9   8 17160.5 1251.95  11
  -2  -9   7 5390.39 715.624   6
  -2  -9   7 5980.59 1024.47  11
   2   9  -7 4869.75 865.510   2
  -2  -9   7 5091.57 1138.14   9
  -2  -9   6 2847.79 1152.23   9
  -2  -9   6 2772.62 629.594   5
   2   9  -6 2607.34 918.193   2
  -2  -9   6 2801.06 600.393   6
  -2  -9   6 2310.87 830.439  11
  -2  -9   5 11729.1 711.385   6
  -2  -9   5 11506.9 1346.33   9
  -2  -9   5 11920.8 782.312   5
   2   9  -5 11640.9 1116.40   2
   2   9  -5 11850.3 1118.73   1
  -2  -9   5 12791.6 1066.53  11
  -2  -9   4 19004.4 753.035   6
  -2  -9   4 18753.9 819.370   5
   2   9  -4 21021.1 1319.30   2
  -2  -9   4 21561.9 1474.07   9
   2   9  -4 20603.7 1298.54   1
  -2  -9   4 19994.3 1126.72  11
  -2  -9   3 270.418 945.298   9
  -2  -9   3-17.8649 311.151   6
   2   9  -3-65.9376 921.708   2
  -2  -9   3 19.6540 652.029  11
   2   9  -3-609.142 915.482   1
  -2  -9   3 159.482 338.502   5
  -2  -9   2 10866.8 436.417   6
   2   9  -2 10295.8 417.359   8
  -2  -9   2 11426.6 573.790   5
  -2  -9   2 10448.1 1164.19   9
  -2  -9   2 11905.8 822.996  11
   2   9  -2 11060.1 1168.61   1
   2   9  -1 399.339 859.018   1
  -2  -9   1 69.8402 998.593   9
  -2  -9   1 39.4254 299.813  10
  -2  -9   1 7.27571 140.246   6
   2   9  -1-108.550 271.214   8
   2   9   0 3369.06 1049.42   1
  -2  -9   0 4132.97 1114.78   9
  -2  -9   0 3297.02 334.066  10
  -2  -9  -1 12714.3 463.839  10
  -2  -9  -1 14943.9 1252.22   9
   2   9   1 11880.4 1280.66   1
   2   9   2 2746.07 1125.92   1
   2   9   3 6847.05 671.658   7
   2   9   3 7218.44 1226.06   1
   2   9   4 22363.2 1520.34   1
   2   9   4 21760.8 977.540   7
   2   9   5 4646.18 1108.61   1
   2   9   5 5227.71 666.811   7
   2   9   6 2173.68 1023.59   1
   2   9   6 1719.21 633.283   7
   2   9   7 4483.58 1165.31   1
   2   9   7 4857.36 728.241   7
   2   9   8 100.708 626.870   7
   2   9   8-432.705 994.981   1
   2   9   9 3581.97 1081.47   1
   2   9   9 4031.85 814.250   7
   2   9  10 10922.2 1023.73   7
   2   9  10 10760.3 1352.02   1
   2   9  11 1778.99 1076.27   1
   2   9  11 1189.94 792.995   7
   2   9  12 1748.76 1041.22   1
   2   9  12 3424.02 956.958   7
   2   9  13 4059.41 1076.06   1
   2   9  13 3973.86 993.012   3
   2   9  13 4262.72 925.141   7
   2   9  14 433.029 1087.76   3
   2   9  14-104.286 978.428   1
   2   9  14-550.184 828.643   7
   2   9  15 1138.10 1009.72   0
   2   9  15 264.163 890.547   3
   2   9  16 732.674 928.493   0
   2   9  16 949.707 1133.47   3
   2   9  17-567.642 1172.54   3
  -2 -10  17-724.500 1215.95   6
  -2 -10  16 760.449 1032.62   6
  -2 -10  15 688.799 845.468   6
  -2 -10  14 681.158 859.088   6
  -2 -10  13 3403.93 939.809   6
  -2 -10  12 762.087 847.316   6
  -2 -10  11 34.6767 782.103   6
  -2 -10  11-921.332 1176.13   9
  -2 -10  10 1202.68 746.041   6
  -2 -10  10 139.851 1185.53   9
  -2 -10  10 1191.04 947.141  11
   2  10 -10 481.806 731.199   1
  -2 -10   9-375.207 722.276   6
  -2 -10   9-230.858 980.170  11
  -2 -10   9-425.170 1037.05   9
   2  10  -9 106.781 783.394   1
  -2 -10   8-415.358 959.437   9
  -2 -10   8 66.1098 949.964  11
  -2 -10   8-202.096 614.521   6
   2  10  -8 120.314 789.911   1
  -2 -10   7 6674.87 723.566   6
   2  10  -7 6908.72 977.889   1
  -2 -10   7 6543.00 1154.00   9
  -2 -10   7 8206.60 1025.99  11
  -2 -10   7 6681.64 776.864   5
  -2 -10   6 6161.11 650.727   6
  -2 -10   6 7790.69 725.903   5
  -2 -10   6 6901.77 1190.99   9
   2  10  -6 7316.95 1071.56   1
  -2 -10   6 7786.30 1028.84  11
  -2 -10   5 4278.45 1147.40   9
  -2 -10   5 3993.75 572.303   5
   2  10  -5 4115.63 938.937   1
  -2 -10   5 4301.25 858.371  11
  -2 -10   4 2483.43 493.654   5
  -2 -10   4 1141.46 739.192  11
  -2 -10   4 2959.28 1048.60   9
   2  10  -4 3090.64 998.101   1
  -2 -10   3-390.619 991.611   9
  -2 -10   3 28.2916 685.010  11
   2  10  -3-425.919 984.806   1
   2  10  -2 3990.29 1033.66   1
  -2 -10   2 4378.46 1257.80   9
  -2 -10   2 3180.33 730.417  11
   2  10  -1-238.209 897.763   1
  -2 -10   1-563.637 594.057  11
  -2 -10   1-836.510 1123.98   9
   2  10   0-904.844 1086.86   1
  -2 -10   0-104.822 1076.51   9
   2  10   1 1688.66 951.934   1
  -2 -10  -1 2844.94 1059.09   9
   2  10   2 8740.67 1293.27   1
  -2 -10  -2 9238.95 1285.45   9
   2  10   3 3593.85 1254.06   1
   2  10   4 7843.92 1345.22   1
   2  10   4 7209.22 752.085   7
   2  10   5 16805.1 1545.24   1
   2  10   5 15583.2 951.443   7
   2  10   6 1636.85 1168.71   1
   2  10   6 491.412 614.234   7
   2  10   7 7423.55 1185.94   1
   2  10   7 5134.42 781.197   7
   2  10   8 4515.01 1186.05   1
   2  10   8 4608.10 800.369   7
   2  10   9 660.809 1174.68   1
   2  10   9 837.524 727.652   7
   2  10  10 5020.07 1121.09   1
   2  10  11-648.213 1094.25   1
   2  10  12 235.309 1114.58   1
   2  10  13 5430.62 1219.11   3
   2  10  13 6012.98 1205.16   1
   2  10  14 2235.24 994.626   1
   2  10  14 1743.17 1024.83   3
   2  10  15-634.895 1067.71   3
   2  10  15 134.722 1047.58   0
   2  10  16 1244.00 1223.46   0
   2  10  16 1483.37 1176.17   3
   2  10  17 947.476 1050.49   3
  -2 -11  11-6.26055 1062.49  11
  -2 -11  11-212.018 1108.69   9
  -2 -11  10 268.242 1074.99  11
  -2 -11  10 753.936 1148.85   9
   2  11  -9 958.413 855.870   1
  -2 -11   9 1338.88 1161.51   9
  -2 -11   9 876.270 1048.80  11
   2  11  -8 509.346 931.066   1
  -2 -11   8 1015.04 935.233  11
  -2 -11   8 1257.06 1177.98   9
   2  11  -7 492.190 899.206   1
  -2 -11   7 888.482 835.505  11
  -2 -11   7 1085.72 1170.39   9
  -2 -11   6 186.480 866.039  11
   2  11  -6 516.453 836.648   1
  -2 -11   6 207.331 1221.20   9
   2  11  -5 636.476 986.118   1
  -2 -11   5-463.145 749.605  11
  -2 -11   5-508.865 1158.19   9
  -2 -11   4 2859.43 831.403  11
  -2 -11   4 4134.30 1047.13   9
   2  11  -4 2984.20 944.871   1
  -2 -11   3 1560.93 707.129  11
   2  11  -3 635.302 979.318   1
  -2 -11   3 1578.49 1187.54   9
   2  11  -2 4526.54 1114.19   1
  -2 -11   2 4289.55 1134.06   9
  -2 -11   2 4129.16 751.627  11
   2  11  -1 175.851 964.947   1
  -2 -11   1 324.501 1203.25   9
  -2 -11   1 332.715 580.346  11
   2  11   0-100.518 963.109   1
  -2 -11   0 419.293 1063.80   9
   2  11   1 112.894 1163.23   1
  -2 -11  -1 333.453 929.349   9
   2  11   2 3972.07 1041.27   1
  -2 -11  -2 2781.01 1021.66   9
   2  11   3 10938.5 1450.29   1
  -2 -11  -3 10747.0 1232.04   9
   2  11   4 751.737 1175.35   1
   2  11   5 12204.3 1386.36   1
   2  11   6 64.0602 1072.12   1
   2  11   7 4396.68 1215.37   1
   2  11   8 10447.7 1517.72   1
   2  11   9 759.409 1250.48   1
   2  11  10 1740.49 1026.53   1
   2  11  11 1413.30 1168.98   1
   2  11  12-758.801 1129.26   1
   2  11  13 1138.50 1191.92   1
   2  11  14-125.779 980.535   1
   2  11  14 116.475 1124.53   3
   2  11  15 106.828 1110.89   0
   2  11  15-318.976 1017.48   3
   2  11  16 527.010 1092.14   3
  -2 -12  12 372.469 1262.05   9
  -2 -12  11-732.554 1193.53   9
  -2 -12  11 1108.37 1159.01  11
  -2 -12  10 310.136 1214.51   9
  -2 -12  10 420.114 1078.09  11
  -2 -12   9 37.1302 1175.78   9
  -2 -12   9-26.0036 1043.35  11
   2  12  -9 327.925 773.858   1
   2  12  -8 411.635 790.498   1
  -2 -12   8 237.484 1037.91   9
  -2 -12   8-42.7876 967.615  11
   2  12  -7 722.683 844.511   1
  -2 -12   7 1623.41 908.231  11
  -2 -12   7 1873.32 1153.70   9
   2  12  -6 1368.20 922.002   1
  -2 -12   6 896.200 832.119  11
  -2 -12   6 2360.32 1307.50   9
   2  12  -5 761.729 1061.51   1
  -2 -12   5 655.961 834.548  11
  -2 -12   5-288.429 1097.93   9
   2  12  -4 769.757 918.200   1
  -2 -12   4 1922.06 1283.63   9
  -2 -12   4 1016.92 738.353  11
   2  12  -3 376.686 1065.32   1
  -2 -12   3 32.5838 1032.61   9
  -2 -12   3 408.777 738.823  11
   2  12  -2-245.858 1150.09   1
  -2 -12   2-280.530 671.389  11
  -2 -12   2 257.847 1236.59   9
   2  12  -1 1517.24 1202.83   1
  -2 -12   1 1249.45 1268.04   9
  -2 -12   0 1248.12 1203.04   9
   2  12   0 1660.65 1197.18   1
   2  12   1 172.159 1068.40   1
  -2 -12  -1 14.9362 1183.46   9
   2  12   2 1798.38 1159.63   1
  -2 -12  -2 902.394 1238.29   9
  -2 -12  -3 3278.24 1229.78   9
   2  12   3 2919.42 1274.74   1
   2  12   4 75.2268 1122.42   1
  -2 -12  -4 176.728 961.980   9
   2  12   5 171.452 968.405   1
   2  12   6 2957.52 1281.53   1
   2  12   7 1819.06 1327.83   1
   2  12   8 6306.55 1456.32   1
   2  12   9 689.617 1281.93   1
   2  12  10-63.0423 1091.18   1
   2  12  11 2381.69 1171.01   1
   2  12  12 3039.37 1405.86   1
   2  12  13 468.816 1129.03   1
   2  12  14 662.167 1303.74   1
   2  12  14 988.220 1129.87   3
  -2 -13  12 711.823 1111.42   9
  -2 -13  11 899.259 1079.35  11
  -2 -13  11 402.617 990.697   9
  -2 -13  10 230.208 1171.53   9
  -2 -13  10-971.014 1031.85  11
  -2 -13   9 1188.13 1018.68  11
  -2 -13   9-48.6676 1296.84   9
   2  13  -8-241.730 867.533   1
  -2 -13   8-941.445 929.805  11
  -2 -13   8 1090.30 1143.69   9
   2  13  -7 314.106 851.917   1
  -2 -13   7-286.998 1199.38   9
  -2 -13   7 325.451 945.067  11
   2  13  -6 671.963 956.739   1
  -2 -13   6 184.173 921.765  11
  -2 -13   6 1240.46 1251.96   9
   2  13  -5 550.872 1116.64   1
  -2 -13   5 419.158 861.939  11
  -2 -13   5-502.714 1242.19   9
  -2 -13   4 1723.93 1131.60   9
   2  13  -4 3367.15 1105.69   1
  -2 -13   3 3286.17 1401.10   9
   2  13  -3 4442.08 1307.26   1
   2  13  -2 351.556 1090.56   1
  -2 -13   2 1187.79 1365.54   9
   2  13  -1 3106.48 1095.57   1
  -2 -13   1 3495.48 1472.40   9
   2  13   0 4420.55 1109.26   1
  -2 -13   0 3348.92 1441.67   9
   2  13   1 708.817 1127.67   1
  -2 -13  -1-11.9047 1299.64   9
  -2 -13  -2 2311.60 1129.88   9
   2  13   2 1769.50 1293.08   1
   2  13   3 3431.93 1305.88   1
  -2 -13  -3 2256.45 1268.62   9
   2  13   4 413.846 1113.07   1
  -2 -13  -4-351.558 1111.05   9
   2  13   5-219.660 1212.18   1
  -2 -13  -5 24.3270 1237.81   9
   2  13   6-543.620 1305.49   1
   2  13   7 466.055 1165.10   1
   2  13   8 2562.94 1115.86   1
   2  13   9 80.7292 1120.14   1
   2  13  10 647.133 1073.63   1
   2  13  11 1606.22 1070.81   1
  -2 -14  10 304.573 1099.07  11
  -2 -14   9-710.897 1099.85  11
  -2 -14   9 634.609 1344.01   9
  -2 -14   8 756.598 1029.38  11
   2  14  -8 175.409 943.491   1
  -2 -14   8 302.646 1032.14   9
   2  14  -7 463.059 915.260   1
  -2 -14   7 398.763 1382.86   9
   2  14  -6 2029.85 966.056   1
  -2 -14   6 305.528 1222.17   9
   2  14  -5-61.0428 1073.58   1
  -2 -14   5 278.809 1114.05   9
   2  14  -4 1590.62 1177.65   1
  -2 -14   4-448.507 1300.61   9
   2  14  -3 2416.09 1071.36   1
  -2 -14   3 675.930 1416.33   9
   2  14  -2 3891.67 1268.51   1
  -2 -14   2 3599.95 1538.46   9
  -2 -14   1-85.2306 1357.26   9
   2  14  -1 773.683 1294.85   1
   2  14   0 3822.55 1408.87   1
  -2 -14   0 907.000 1269.07   9
   2  14   1 657.684 1349.13   1
  -2 -14  -1 870.029 1031.94   9
   2  14   2 2420.79 1395.00   1
  -2 -14  -2 1500.85 1417.40   9
   2  14   3 2571.22 1314.65   1
  -2 -14  -3 3210.46 1155.51   9
   2  14   4-31.4217 1120.43   1
  -2 -14  -4-745.298 1277.17   9
   2  14   5 1340.52 1338.20   1
  -2 -14  -5-246.635 1269.44   9
   2  14   6 470.242 1085.76   1
  -2 -14  -6 646.210 1227.48   9
   2  14   7 1472.20 1372.97   1
  -2 -14  -7 2007.73 1268.37   9
   2  14   8 708.475 1385.79   1
   2  15  -7 465.587 995.954   1
   2  15  -6 40.8118 1043.93   1
   2  15  -5 344.819 940.556   1
  -2 -15   4-271.649 1493.04   9
   2  15  -4 505.094 1172.86   1
  -2 -15   3 488.139 1445.01   9
   2  15  -3 317.947 1191.66   1
   2  15  -2 1925.99 1261.49   1
  -2 -15   2 1666.21 1459.09   9
   2  15  -1 585.212 1038.10   1
  -2 -15   1-947.052 1253.60   9
   2  15   0 1.57109 1263.62   1
  -2 -15   0 1792.93 1226.43   9
   2  15   1-392.058 1330.10   1
  -2 -15  -1 1123.77 1480.01   9
   2  15   2-380.129 1359.06   1
  -2 -15  -2-381.065 1061.09   9
   2  15   3 1490.85 1249.32   1
  -2 -15  -3 1235.22 1332.50   9
  -2 -15  -4-134.584 1396.86   9
  -2 -15  -5 138.897 1272.76   9
  -3  17  -1 332.784 985.388   0
  -3  16   3 1959.91 1017.07   0
  -3  16   2 717.120 1328.52   0
  -3  16   1 1862.04 1130.97   1
  -3  16   1 3103.04 1110.86   0
  -3  16   0 963.815 1178.47   0
  -3  16   0 156.495 1326.03   1
  -3  16  -1 516.530 1288.84   1
  -3  16  -1 2464.41 1232.80   0
  -3  16  -2 874.287 1223.33   1
  -3  16  -2 785.037 1147.29   0
  -3  16  -3 2.25395 1158.94   1
  -3  16  -4 411.186 1167.17   1
   3 -16   5 631.478 1059.20  11
  -3  15  10-760.358 1245.39   7
  -3  15   9 181.963 1225.01   7
  -3  15   8-549.854 1077.44   7
  -3  15   6 1212.50 1420.10   0
  -3  15   6 1095.82 1131.52   1
  -3  15   5 216.253 1364.28   0
  -3  15   5-712.268 1129.17   1
  -3  15   4 919.718 1293.85   0
  -3  15   4 782.372 995.158   1
  -3  15   3 1466.02 1041.99   0
  -3  15   3 284.731 1174.79   1
  -3  15   2-838.649 1302.71   1
  -3  15   2 38.4137 1213.00   0
  -3  15   1 323.917 1051.48   1
  -3  15   0 439.408 1286.36   1
  -3  15  -1 325.328 1127.39   1
  -3  15  -2 924.844 1022.36   1
   3 -15   2 379.323 1300.94   9
  -3  15  -3 289.234 965.968   1
   3 -15   3 485.421 1089.95   9
   3 -15   4 255.086 1322.48   9
  -3  15  -4-495.686 1061.05   1
   3 -15   5 769.664 1192.08   9
  -3  15  -5 1033.59 1117.87   1
   3 -15   6 663.833 1036.38  11
   3 -15   6 191.647 1123.96   9
   3 -15   7 375.147 1285.76  11
   3 -15   7-202.939 1225.29   9
   3 -15   8-53.7004 1245.90   9
   3 -15   9-648.056 1138.98   9
  -3  14  12 1971.37 1071.86   7
  -3  14  11 420.965 1229.00   7
  -3  14  10 84.4092 1223.61   7
  -3  14   9 3058.43 1130.50   1
  -3  14   9 3048.11 1161.37   7
  -3  14   9 3547.54 1341.29   0
  -3  14   8 1191.23 1071.03   0
  -3  14   8 1552.93 1319.13   1
  -3  14   8 684.910 976.640   7
  -3  14   7 2726.74 1264.49   0
  -3  14   7 3578.49 1461.92   1
  -3  14   7 1680.58 1118.04   7
  -3  14   6 3609.20 1357.03   0
  -3  14   6 4287.02 1372.84   1
  -3  14   5 693.011 1255.76   0
  -3  14   5 1188.23 1204.69   1
  -3  14   4 1759.90 1147.56   0
  -3  14   4 1590.72 1274.37   1
  -3  14   3 3279.71 1135.87   0
  -3  14   3 4045.48 1406.10   1
  -3  14   2 413.920 1249.90   1
  -3  14   1 199.151 946.721   1
  -3  14   0 714.580 1181.65   1
  -3  14  -1 216.306 1049.56   1
  -3  14  -2 635.258 901.630   1
   3 -14   3-178.757 1130.27   9
  -3  14  -3-185.167 900.483   1
   3 -14   4 160.565 1125.34   9
  -3  14  -4 416.371 911.180   1
  -3  14  -5 7250.23 1256.05   1
   3 -14   5 5946.30 1425.85   9
   3 -14   6 5041.11 1437.03   9
   3 -14   7 789.206 1248.68   9
   3 -14   7 979.523 1042.09  11
   3 -14   8-802.166 1211.32  11
   3 -14   8-286.589 1095.19   9
   3 -14   9-130.548 1253.66  11
   3 -14   9-475.852 933.306   9
   3 -14  10-471.855 1160.71   9
  -3  13  13-24.4314 1224.76   7
  -3  13  12 812.727 993.386   7
  -3  13  11 1608.14 1344.99   0
  -3  13  11 1131.17 1148.62   7
  -3  13  10 627.283 1278.76   0
  -3  13  10 90.7494 1079.96   7
  -3  13   9 1319.87 1143.70   0
  -3  13   9 2037.47 1260.38   1
  -3  13   9 2157.25 963.779   7
  -3  13   8 5862.14 1464.94   0
  -3  13   8 4711.65 1215.54   7
  -3  13   8 6835.80 1522.94   1
  -3  13   7 1008.63 1267.55   0
  -3  13   7 466.294 1006.56   1
  -3  13   7-165.463 864.006   7
  -3  13   6 2677.84 1234.02   0
  -3  13   6 878.114 926.499   7
  -3  13   6 703.210 1195.66   1
  -3  13   5 814.702 1278.23   1
  -3  13   5 2753.64 1196.04   0
  -3  13   5 1979.33 914.132   7
  -3  13   4-736.486 1148.50   0
  -3  13   4 851.879 1271.62   1
  -3  13   3 1597.68 1214.31   1
  -3  13   2 1520.60 1056.94   1
  -3  13   1-17.1889 1063.03   1
  -3  13   1-588.856 770.267   8
  -3  13   0 1554.61 729.868   8
  -3  13   0 1970.95 1143.42   1
  -3  13  -1 3044.49 784.796   8
  -3  13  -1 2846.36 1157.57   1
  -3  13  -2 385.317 888.369   1
  -3  13  -3 1786.09 920.031   1
   3 -13   4 189.579 1055.24   9
  -3  13  -4-11.4369 897.205   1
  -3  13  -5 4311.23 1045.16   1
   3 -13   5 3360.70 1137.40   9
  -3  13  -6 2735.57 903.744   1
   3 -13   6 2731.19 1212.04   9
   3 -13   7 4672.29 1091.67  11
   3 -13   7 3863.91 1253.31   9
   3 -13   8 717.035 1157.37  11
   3 -13   8 1185.71 936.793   9
   3 -13   9 1209.10 1284.35  11
   3 -13   9 1715.60 1125.65   9
   3 -13  10 1534.39 1178.32  11
   3 -13  10 1421.62 974.678   9
   3 -13  11 831.716 950.031   6
   3 -13  11 209.649 1247.04  11
   3 -13  12 3740.64 1223.80   6
   3 -13  13 243.898 1126.53   6
  -3  12  14 1536.83 983.532   7
  -3  12  13 161.941 1016.96   0
  -3  12  13-760.479 1127.44   7
  -3  12  12-270.302 1302.56   0
  -3  12  12-242.135 976.406   7
  -3  12  11 2402.85 1158.79   7
  -3  12  11 2384.91 1256.51   0
  -3  12  10 1285.97 1178.21   0
  -3  12  10 402.138 1038.47   7
  -3  12   9 288.335 1179.04   1
  -3  12   9-196.756 1153.91   0
  -3  12   9 196.573 868.055   7
  -3  12   8 9875.66 1520.72   0
  -3  12   8 8896.24 1322.33   7
  -3  12   8 9077.42 1439.04   1
  -3  12   7-354.346 1108.40   0
  -3  12   7 286.024 1111.93   1
  -3  12   7 407.133 1003.96   7
  -3  12   6 2595.90 1293.53   1
  -3  12   6 1871.53 1050.81   7
  -3  12   6 2960.43 1125.37   0
  -3  12   5 3524.74 1262.68   1
  -3  12   5 3271.11 1191.00   0
  -3  12   5 3053.39 1070.67   7
  -3  12   4 472.158 1131.24   1
  -3  12   3-113.347 1086.49   1
  -3  12   2-291.774 1137.52   1
  -3  12   1 494.116 1076.55   1
  -3  12   1-409.127 721.855   8
  -3  12   0 5266.30 854.868   8
  -3  12   0 4986.98 1052.07   1
  -3  12  -1 498.720 700.583   8
  -3  12  -1 498.941 1029.28   1
  -3  12  -2 388.925 723.213   8
  -3  12  -2 959.897 997.994   1
  -3  12  -3 425.158 918.579   1
  -3  12  -3-100.566 682.984   8
  -3  12  -4 3141.05 997.593   1
  -3  12  -4 2843.92 745.584   8
   3 -12   4 1053.79 1242.11   9
  -3  12  -5 1031.31 744.122   8
   3 -12   5-819.483 1119.10   9
  -3  12  -5 1588.63 887.039   1
  -3  12  -6 1512.83 838.673   1
   3 -12   6 731.101 966.417   9
   3 -12   7 4166.03 1140.96   9
   3 -12   8 1044.07 996.722  11
   3 -12   8 59.6405 1016.01   9
   3 -12   9 2734.66 999.057   9
   3 -12   9 3300.93 1241.08  11
   3 -12  10 959.526 872.550   9
   3 -12  10 1630.84 1310.91  11
   3 -12  11 229.087 1243.14  11
   3 -12  11-302.551 1026.40   6
   3 -12  12 1209.20 911.288   6
   3 -12  12 621.715 1061.88  11
   3 -12  13 3790.60 1229.07   6
   3 -12  14 671.728 1184.14   6
  -3  11  15 603.406 1148.66   0
  -3  11  15 7.97710 1121.18   7
  -3  11  14 1829.63 1241.86   0
  -3  11  14 792.924 939.659   7
  -3  11  13 1476.11 1265.91   0
  -3  11  13-358.250 1107.87   7
  -3  11  12 1323.18 1217.55   0
  -3  11  12-82.7419 993.686   7
  -3  11  11 1339.97 1065.22   0
  -3  11  11 1046.99 1115.60   7
  -3  11  10 1229.82 1309.91   0
  -3  11  10 1357.92 1097.85   7
  -3  11   9 188.658 1006.97   0
  -3  11   9 350.377 913.310   1
  -3  11   9 33.6793 833.128   7
  -3  11   8 5796.20 1384.61   0
  -3  11   8 5336.33 1161.92   7
  -3  11   8 6190.94 1421.12   1
  -3  11   7-343.403 1062.65   0
  -3  11   7 984.338 1041.82   1
  -3  11   7 876.778 1006.60   7
  -3  11   6 1935.18 1079.72   0
  -3  11   6 1219.07 1251.26   1
  -3  11   6 1622.67 1008.16   7
  -3  11   5 882.745 1122.39   0
  -3  11   5 726.986 1130.78   1
  -3  11   5 1789.62 827.122   7
  -3  11   4 2249.94 1025.62   1
  -3  11   4 2485.83 987.857   7
  -3  11   3-170.765 931.773   1
  -3  11   2 1304.94 927.852   1
  -3  11   1 606.743 1000.88   1
  -3  11   0 742.265 1043.71   1
  -3  11   0 1321.95 726.571   8
  -3  11  -1 6618.10 1075.59   1
  -3  11  -1 6711.48 830.217   8
  -3  11  -2-159.410 663.499   8
  -3  11  -2-89.2667 874.646   1
  -3  11  -3 3263.67 956.288   1
  -3  11  -3 1714.28 741.166   8
  -3  11  -4 479.634 795.910   1
  -3  11  -4 149.639 655.704   8
  -3  11  -5 2289.38 844.739   1
  -3  11  -5 2331.99 729.716   8
   3 -11   5 2211.79 1128.32   9
   3 -11   6 165.207 903.096   9
  -3  11  -6 149.482 663.990   8
  -3  11  -6-72.9051 704.212   1
  -3  11  -7 652.655 655.734   1
  -3  11  -7 216.538 667.004   8
   3 -11   7 831.730 815.523   9
   3 -11   8-88.2865 1116.75  11
   3 -11   8 142.954 800.985   9
  -3  11  -8 879.130 713.392   8
   3 -11   9 1036.64 1125.00  11
   3 -11   9 1663.18 870.793   9
   3 -11  10 7469.97 1096.10   9
   3 -11  10 9888.10 1433.30  11
   3 -11  11 1137.09 1063.37  11
   3 -11  12 733.646 909.313   6
   3 -11  12-664.027 1171.37  11
   3 -11  13 1571.87 1353.62  11
   3 -11  13 3521.16 1198.81   6
   3 -11  14 839.488 1167.29   6
   3 -11  14 1031.89 1204.77  11
   3 -11  15 656.382 1104.84   6
  -3  10  17 1525.02 1125.75   0
  -3  10  16 2331.08 1079.58   7
  -3  10  16 3626.30 1109.92   0
  -3  10  15 542.501 993.771   0
  -3  10  15 392.940 1075.46   7
  -3  10  14 407.597 1042.55   0
  -3  10  14 326.259 1016.76   7
  -3  10  13 3012.47 1237.41   0
  -3  10  13 3357.77 1105.44   7
  -3  10  12-425.652 1258.05   0
  -3  10  12-468.639 1131.54   7
  -3  10  11 24.5785 1172.70   0
  -3  10  11 223.494 1074.33   7
  -3  10  10 498.225 962.132   0
  -3  10  10 1000.62 1070.53   7
  -3  10   9-155.551 885.841   7
  -3  10   9-222.223 1172.38   1
  -3  10   9-416.332 1242.96   0
  -3  10   8 36.4184 991.948   0
  -3  10   8-170.201 1013.59   1
  -3  10   8 149.879 1006.23   7
  -3  10   7 3210.07 1061.08   7
  -3  10   7 3117.47 1209.92   1
  -3  10   7 2460.10 1234.68   0
  -3  10   6-551.472 991.222   0
  -3  10   6-817.971 1078.58   1
  -3  10   6-499.269 883.471   7
  -3  10   5 2541.32 963.558   7
  -3  10   5 467.327 1169.41   1
  -3  10   5 3401.54 1018.77   0
  -3  10   4 2956.55 1131.26   1
  -3  10   4 3693.98 969.831   7
  -3  10   3 2707.50 961.958   7
  -3  10   3 2650.31 999.174   1
  -3  10   2 6543.14 1050.65   1
  -3  10   1 4343.83 1043.01   1
  -3  10   0 2680.83 1016.78   1
  -3  10   0 2451.80 745.910   8
  -3  10  -1 814.086 812.515   1
  -3  10  -1 146.499 686.935   8
  -3  10  -2 8943.34 1070.76   1
  -3  10  -2 8802.67 874.156   8
  -3  10  -3-5.89199 786.266   1
  -3  10  -3 137.504 672.897   8
  -3  10  -4-213.917 768.810   1
  -3  10  -4-273.826 675.160   8
  -3  10  -5 12647.3 968.117   8
   3 -10   5 12088.8 1182.07   9
  -3  10  -5 12224.8 1000.18   1
  -3  10  -6 6143.64 824.141   8
   3 -10   6 7580.20 1085.73   9
  -3  10  -6 6995.73 839.074   1
  -3  10  -7 12648.5 996.958   8
   3 -10   7 14071.2 1218.40   9
  -3  10  -7 14228.2 944.014   1
  -3  10  -8 1228.46 711.478   8
   3 -10   8 1328.39 1031.58  11
   3 -10   8 1041.79 792.176   9
   3 -10   9 3907.57 1039.33  11
   3 -10   9 4060.28 950.257   9
   3 -10  10 1937.90 823.718   9
   3 -10  10 2168.43 1077.57  11
   3 -10  11 2501.41 1093.35  11
   3 -10  11 1911.60 847.754   9
   3 -10  12-332.853 871.458   6
   3 -10  12 384.287 1047.83  11
   3 -10  13 3401.70 1199.80   6
   3 -10  13 2860.39 1333.59  11
   3 -10  14 1704.16 1247.15   4
   3 -10  14 1270.87 1073.11   6
   3 -10  14 804.307 1328.12  11
   3 -10  15 1468.78 1025.50   6
   3 -10  15 638.183 1123.85   4
   3 -10  15 871.563 1032.04  11
   3 -10  16 301.694 1225.16   6
  -3   9  18-266.358 1229.85   0
  -3   9  17 1749.09 1258.23   0
  -3   9  17 525.613 1305.29   7
  -3   9  16 3628.25 1273.99   0
  -3   9  16 1872.95 1007.17   7
  -3   9  15 1253.47 1175.04   0
  -3   9  15-301.935 1109.86   7
  -3   9  14-163.191 1092.75   7
  -3   9  14 703.455 1135.85   0
  -3   9  13 5129.30 1316.93   0
  -3   9  13 6285.87 1094.29   7
  -3   9  12 808.650 1136.50   7
  -3   9  12 342.868 1194.78   0
  -3   9  11 185.749 1144.31   0
  -3   9  11 71.0621 940.993   7
  -3   9  10 1142.16 979.357   7
  -3   9  10-431.243 957.645   0
  -3   9   9-36.6819 1094.71   0
  -3   9   9-499.337 1012.32   7
  -3   9   8 359.719 1090.37   0
  -3   9   8-335.507 1088.34   1
  -3   9   8 1226.17 952.890   7
  -3   9   7 2215.40 1015.88   1
  -3   9   7 2433.42 1069.64   0
  -3   9   7 3066.06 992.168   7
  -3   9   6 1816.01 1051.49   0
  -3   9   6 1444.50 895.945   7
  -3   9   6 1259.23 1122.40   1
  -3   9   5 1753.53 1052.54   0
  -3   9   5 1148.25 910.396   1
  -3   9   5 841.828 883.302   7
  -3   9   4 3051.35 893.846   7
  -3   9   4 3341.05 1001.87   0
  -3   9   4 3828.33 1087.77   1
  -3   9   3 4447.04 1117.79   1
  -3   9   3 3419.12 874.177   7
  -3   9   2 893.998 728.867   7
  -3   9   2 1197.94 1012.75   1
  -3   9   1 38789.1 1638.88   1
  -3   9   0 6975.05 1037.35   1
  -3   9  -1 4991.63 792.704   8
  -3   9  -1 4054.96 898.964   1
  -3   9  -2 43109.5 1385.97   8
  -3   9  -2 42509.9 1515.59   1
  -3   9  -3 1723.90 682.273   8
  -3   9  -3 2574.74 808.278   1
  -3   9  -4 7460.35 845.273   1
  -3   9  -4 7848.29 830.330   8
  -3   9  -5 14553.1 971.949   8
  -3   9  -5 13118.2 920.666   1
  -3   9  -6 1112.86 605.993   1
  -3   9  -6-88.5261 634.583   8
   3  -9   6 1140.76 797.192   9
   3  -9   7 7866.01 980.326   9
  -3   9  -7 7924.40 917.771   8
  -3   9  -7 9162.11 743.712   1
   3  -9   8 4549.05 880.746   9
   3  -9   8 5172.58 1195.70  11
  -3   9  -8 4098.05 851.027   8
  -3   9  -8 4331.06 620.579   1
   3  -9   9 2802.84 994.540  11
   3  -9   9 2795.74 826.052   9
   3  -9  10 8483.99 966.202   9
   3  -9  10 8980.51 1367.14  11
   3  -9  11 2582.19 1279.70  11
   3  -9  11 2425.75 1134.77   4
   3  -9  11 2400.52 808.114   9
   3  -9  12 584.206 1268.65  11
   3  -9  12 1208.41 1076.62   6
   3  -9  12 925.378 1143.97   4
   3  -9  13 3282.91 1019.65   6
   3  -9  13 3941.86 1305.01  11
   3  -9  13 3765.22 1164.47   4
   3  -9  14 2986.18 1203.57   6
   3  -9  14 3502.04 1241.98   4
   3  -9  14 3606.18 1118.60  11
   3  -9  15 1081.10 1197.68   6
   3  -9  15 969.866 1257.70   4
   3  -9  15 843.946 1272.54  11
   3  -9  16 163.058 1256.07  11
   3  -9  16 1079.08 982.053   4
   3  -9  16 755.569 1022.90   6
  -3   8  18 2484.61 1223.74   0
  -3   8  18 972.508 1143.42   7
  -3   8  17-474.732 1025.41   0
  -3   8  17-731.665 1273.76   7
  -3   8  16 1728.35 1000.22   0
  -3   8  16 2248.03 996.986   7
  -3   8  15 890.962 1009.48   0
  -3   8  15 453.455 1159.08   7
  -3   8  14 378.254 985.540   0
  -3   8  14-1319.51 1148.05   7
  -3   8  13 16440.3 1510.08   7
  -3   8  13 17491.6 1453.98   0
  -3   8  12-1001.98 921.975   0
  -3   8  12 138.075 895.433   7
  -3   8  11 1497.50 969.239   0
  -3   8  11 2094.41 620.549   3
  -3   8  11 2292.22 1038.49   7
  -3   8  10-173.481 941.868   7
  -3   8  10-227.740 1073.90   0
  -3   8   9 918.788 1073.58   0
  -3   8   9 1336.51 856.124   7
  -3   8   8 3243.11 956.511   7
  -3   8   8 3472.12 454.798   5
  -3   8   8 5100.99 1022.52   0
  -3   8   7 10581.7 520.047   5
  -3   8   7 11782.3 1269.74   0
  -3   8   7 12699.6 1069.78   7
  -3   8   7 11941.0 1283.70   1
  -3   8   6 2253.24 1070.23   1
  -3   8   6 2571.82 283.237   5
  -3   8   6 3303.47 985.145   0
  -3   8   6 3128.74 958.541   7
  -3   8   5-157.533 985.918   0
  -3   8   5 281.157 152.097   5
  -3   8   5-181.671 897.794   1
  -3   8   5 73.6270 843.157   7
  -3   8   4 4450.77 964.693   0
  -3   8   4 5992.06 1053.30   1
  -3   8   4 4582.04 821.425   7
  -3   8   3 5505.67 1059.54   1
  -3   8   3 6342.98 890.443   7
  -3   8   2 513.380 690.762   7
  -3   8   2-336.839 875.233   1
  -3   8   1 3919.49 941.346   1
   3  -8   0 24831.1 425.706   5
  -3   8   0 27259.4 1329.76   1
   3  -8   1 1803.49 232.450  10
  -3   8  -1 1463.49 748.921   1
  -3   8  -1 1938.29 706.802   8
  -3   8  -2 43012.6 1414.74   1
  -3   8  -2 43343.9 1324.47   8
  -3   8  -3 10226.3 842.580   8
  -3   8  -3 10797.3 917.346   1
  -3   8  -4 3653.91 704.015   1
  -3   8  -4 3432.70 727.719   8
  -3   8  -5 45779.7 1405.46   8
  -3   8  -5 46544.3 1306.49   1
   3  -8   6 2425.19 789.957   9
  -3   8  -6 2576.35 747.411   8
  -3   8  -6 2702.06 566.486   1
   3  -8   7 270.582 668.530   9
  -3   8  -7 257.719 366.044   0
  -3   8  -7 268.354 450.796   1
  -3   8  -7-464.770 642.777   8
   3  -8   8 3399.60 1005.55  11
   3  -8   8 3974.62 984.314   4
  -3   8  -8 3500.95 803.184   8
   3  -8   8 2860.83 732.053   9
  -3   8  -8 3585.63 532.469   1
   3  -8   9 2134.09 695.910   9
   3  -8   9 2403.91 1112.59  11
   3  -8   9 2515.01 1029.36   4
   3  -8  10 68.4086 633.619   9
   3  -8  10 444.400 1056.28  11
   3  -8  10 173.397 1046.65   4
   3  -8  11 2623.36 1026.09  11
   3  -8  11 2338.47 1089.32   4
   3  -8  11 2005.80 706.108   9
   3  -8  12 3001.80 1053.91  11
   3  -8  12 4102.28 1231.64   4
   3  -8  13 320.503 1084.34   6
   3  -8  13-137.829 972.856  11
   3  -8  13 669.012 1205.25   4
   3  -8  14 1760.69 972.853   6
   3  -8  14 1352.13 1222.72   4
   3  -8  14 1247.09 1198.05  11
   3  -8  15-205.794 992.784   4
   3  -8  15-300.129 1331.68  11
   3  -8  15 222.025 1195.11   6
   3  -8  16 724.463 1153.48  11
   3  -8  16 880.871 1159.80   6
   3  -8  16 454.120 1247.11   4
   3  -8  17 1771.38 1002.04   6
   3  -8  17 1244.51 1325.01   4
  -3   7  18 2443.10 1120.85   0
  -3   7  18 2892.88 1420.11   7
  -3   7  17 5990.16 1258.62   0
  -3   7  17 5220.96 1364.27   7
  -3   7  16-387.921 943.145   7
  -3   7  16-489.074 954.147   0
  -3   7  15 994.653 1203.82   7
  -3   7  15 178.327 889.501   0
  -3   7  14 636.344 929.766   0
  -3   7  14 425.496 1114.86   7
  -3   7  13 7546.26 1172.49   0
  -3   7  13 8771.86 1313.39   7
  -3   7  12-360.167 924.566   0
  -3   7  12 167.543 562.329   3
  -3   7  12 512.883 1058.09   7
  -3   7  11 805.320 907.175   0
  -3   7  11 1080.52 563.516   3
  -3   7  11 1177.14 991.043   7
  -3   7  10 8948.73 729.977   3
  -3   7  10 9763.39 1183.16   0
  -3   7  10 8632.02 1109.56   7
  -3   7   9 14963.0 1304.91   7
  -3   7   9 16743.0 1350.98   0
  -3   7   8 732.943 1000.67   0
  -3   7   8 1185.28 876.567   7
  -3   7   7 26103.8 791.867   5
  -3   7   7 24158.8 1370.25   7
  -3   7   6 7619.90 1073.61   1
  -3   7   6 8014.78 451.624   5
  -3   7   6 8419.60 1110.10   0
  -3   7   6 7493.34 905.334   7
  -3   7   5 362.198 802.122   0
  -3   7   5 698.442 238.414   5
  -3   7   5 694.116 875.848   1
  -3   7   5 1182.54 813.872   7
  -3   7   4 1947.40 860.863   0
  -3   7   4 1772.05 206.885   5
  -3   7   4 1744.54 933.952   1
  -3   7   4 450.518 704.807   7
  -3   7   3 57529.2 1626.11   7
  -3   7   3 55677.6 1664.03   0
  -3   7   3 52458.4 1616.63   1
  -3   7   2 16482.0 1124.95   0
  -3   7   2 17047.5 1144.40   1
  -3   7   2 17023.9 1060.09   7
   3  -7  -1 61221.9 656.640   5
  -3   7   1 65536.4 1693.21   7
  -3   7   1 64187.0 1680.05   1
   3  -7   0 16972.1 426.447   5
  -3   7   0 17678.5 1025.36   1
  -3   7  -1-77.6498 643.443   8
   3  -7   1 271.481 223.958  10
  -3   7  -1 217.538 707.095   1
  -3   7  -2 38583.0 1215.97   8
  -3   7  -2 39721.6 1253.91   1
  -3   7  -3 64200.7 1517.90   8
  -3   7  -3 61987.9 1447.14   1
  -3   7  -4 124.618 596.843   8
  -3   7  -4 145.430 534.957   1
  -3   7  -5 35305.2 1231.31   8
  -3   7  -5 35640.5 1067.53   1
  -3   7  -5 36203.8 963.089   0
  -3   7  -6 4590.32 729.712   8
  -3   7  -6 5218.03 453.557   0
  -3   7  -6 5706.20 544.451   1
   3  -7   6 5793.29 750.537   9
  -3   7  -7 948.415 315.493   0
  -3   7  -7 965.594 382.794   1
  -3   7  -7 264.076 714.383   8
   3  -7   7 743.764 798.719   4
   3  -7   7 1266.67 617.687   9
   3  -7   8 2404.02 671.652   9
  -3   7  -8 1842.39 786.490   8
  -3   7  -8 2102.13 381.787   1
   3  -7   8 2281.82 820.008   4
  -3   7  -8 2336.12 285.857   0
   3  -7   8 2879.50 1035.11  11
   3  -7   9 7850.28 1091.11   4
   3  -7   9 6687.54 756.344   9
   3  -7   9 7118.12 1062.10  11
   3  -7  10-843.338 1076.00  11
   3  -7  10-296.911 895.258   4
   3  -7  10-454.948 569.347   9
   3  -7  11 7281.31 1113.89  11
   3  -7  11 7027.67 751.548   9
   3  -7  11 6478.39 1203.14   4
   3  -7  12 11419.2 1312.82  11
   3  -7  12 10059.9 1285.52   4
   3  -7  13 4651.30 1239.69   6
   3  -7  13 2869.38 1229.22   4
   3  -7  13 3376.90 1122.24  11
   3  -7  14 1769.60 984.329   6
   3  -7  14 1326.99 1096.74   4
   3  -7  14 286.137 959.200  11
   3  -7  15 338.727 1192.73   6
   3  -7  15-474.462 1230.87   4
   3  -7  15-995.548 1186.01  11
   3  -7  16-1278.07 1128.27   6
   3  -7  16 424.383 1156.48   4
   3  -7  17 453.643 1043.28   6
   3  -7  17 929.560 1160.11   4
   3  -7  18 1777.83 1276.58   4
  -3   6  19 202.318 1138.32   7
  -3   6  18 1341.96 1041.07   0
  -3   6  18 2073.64 1190.89   7
  -3   6  17 4085.49 1007.66   0
  -3   6  17 3178.03 1166.91   7
  -3   6  16 175.216 963.124   0
  -3   6  16-832.335 1010.31   7
  -3   6  15-156.572 968.735   0
  -3   6  15-65.0422 1170.95   7
  -3   6  14-315.011 979.570   7
  -3   6  14-34.0803 985.796   0
  -3   6  13 11231.1 849.491   3
  -3   6  13 11226.7 1180.24   7
  -3   6  13 11501.0 1297.45   0
  -3   6  12 1406.23 1018.05   0
  -3   6  12 1031.60 921.621   7
  -3   6  12 525.205 552.790   3
  -3   6  11 15854.9 1333.96   0
  -3   6  11 15144.6 851.233   3
  -3   6  11 16997.5 1400.31   7
  -3   6  10 854.977 1003.78   0
  -3   6  10 1102.56 1000.51   7
  -3   6  10 699.031 496.558   3
  -3   6   9 32962.3 1008.29   3
  -3   6   9 32779.2 1553.05   7
  -3   6   9 32852.5 1503.51   0
  -3   6   8 5947.20 978.712   7
  -3   6   8 5781.62 968.933   0
  -3   6   7 10421.2 1085.32   7
  -3   6   7 11305.5 1134.01   0
  -3   6   6 30765.6 823.657   5
  -3   6   6 30897.9 1330.24   0
  -3   6   6 30761.5 1330.43   7
  -3   6   5 13877.6 536.074   5
  -3   6   5 12170.7 1058.63   7
  -3   6   5 14170.4 1109.39   1
  -3   6   5 13781.1 1133.89   0
  -3   6   4 13318.0 453.712   5
  -3   6   4 13604.1 1058.15   0
  -3   6   4 13818.6 1079.65   1
  -3   6   4 14212.7 1066.03   7
  -3   6   3 8684.52 965.628   7
  -3   6   3 7421.41 342.987  10
  -3   6   3 8886.19 1021.14   1
  -3   6   3 8071.45 901.402   0
  -3   6   2 43359.3 1398.35   1
  -3   6   2 39972.8 1381.43   7
  -3   6   2 39918.1 593.888  10
  -3   6   2 41074.1 1325.48   0
  -3   6   1 130311. 2084.27   1
   3  -6  -1 126599. 1075.21   5
  -3   6   1 128424. 2017.96   0
  -3   6   1 129431. 2148.03   7
   3  -6   0 65504.9 853.121   5
  -3   6   0 69438.6 1487.20   0
  -3   6   0 69221.0 1560.99   1
   3  -6   1 1458.66 270.885  10
  -3   6  -1 1226.12 663.375   8
  -3   6  -1 1041.12 626.870   1
  -3   6  -1 1864.24 609.394   0
  -3   6  -2 5291.55 686.727   1
  -3   6  -2 4919.12 603.135   0
  -3   6  -2 4349.37 715.653   8
  -3   6  -3 135412. 1727.40   0
  -3   6  -3 136690. 2025.96   8
  -3   6  -3 134795. 1855.52   1
  -3   6  -4 46170.6 992.730   0
  -3   6  -4 46242.9 1105.99   1
  -3   6  -5 1075.76 344.291   0
  -3   6  -5 1252.70 658.782   8
   3  -6   5 791.009 667.207   4
  -3   6  -5 960.873 399.789   1
  -3   6  -6 301.110 337.981   1
  -3   6  -6 300.386 268.213   0
   3  -6   6-85.6012 523.701   9
  -3   6  -6 10.1054 664.256   8
   3  -6   6 69.6546 686.395   4
  -3   6  -7-1014.74 632.380   8
   3  -6   7 79.7393 501.894   9
   3  -6   7 183.618 704.778   4
  -3   6  -7 193.657 203.668   0
  -3   6  -8 732.163 139.911   0
   3  -6   8 705.837 930.795  11
   3  -6   8 473.960 509.367   9
   3  -6   8 280.433 832.060   4
   3  -6   9 13912.8 1195.02   4
   3  -6   9 14115.9 809.892   9
   3  -6   9 16989.1 1297.27  11
   3  -6  10 4818.34 1016.27  11
   3  -6  10 5320.91 630.008   9
   3  -6  10 4334.56 908.801   4
   3  -6  11 1497.12 1004.62   4
   3  -6  11 722.501 1072.41  11
   3  -6  12 20791.4 1420.23   6
   3  -6  12 18858.8 1405.38   4
   3  -6  12 17900.1 1561.26  11
   3  -6  13 3297.03 1229.50  11
   3  -6  13 1681.69 1096.92   4
   3  -6  13 2398.35 1047.31   6
   3  -6  14 518.601 1016.29   4
   3  -6  14 557.394 1186.06  11
   3  -6  14 518.481 1161.37   6
   3  -6  15 605.771 1095.95   6
   3  -6  15 605.212 1193.73  11
   3  -6  15-238.033 1151.51   4
   3  -6  16 433.808 1098.97   6
   3  -6  16 1131.56 1209.74   4
   3  -6  17-973.400 1130.64   4
   3  -6  17 206.374 1263.26   6
   3  -6  18 2806.11 1366.63   6
   3  -6  18 2680.63 1163.97   4
  -3   5  20 1062.82 916.167   4
  -3   5  17 3513.24 1026.29   0
  -3   5  16-7.82515 826.372   0
  -3   5  15 376.070 837.744   0
  -3   5  14-113.760 583.944   3
  -3   5  14-792.834 923.844   0
  -3   5  13 1824.44 599.155   3
  -3   5  13 1516.75 954.570   0
  -3   5  12-85.4365 533.413   3
  -3   5  12 184.961 902.668   0
  -3   5  11 37530.4 1149.21   3
  -3   5  11 36734.4 1637.83   7
  -3   5  11 36874.8 1586.06   0
  -3   5  10-73.2405 830.370   0
  -3   5  10 114.536 469.226   3
  -3   5  10-208.262 964.605   7
  -3   5   9 46380.8 1093.40   3
  -3   5   9 46604.6 1575.64   0
  -3   5   8 14265.7 642.778   3
  -3   5   8 15557.6 1060.41   7
  -3   5   8 13465.7 1122.01   0
  -3   5   7-373.566 841.983   0
  -3   5   7-191.757 750.608   7
  -3   5   6 62498.2 1629.91   7
  -3   5   6 61008.8 1663.43   0
  -3   5   5 45136.9 931.676   5
  -3   5   5 48064.4 1463.97   0
  -3   5   5 44316.0 1441.35   7
  -3   5   4 1422.96 840.450   0
  -3   5   4 1393.61 708.889   7
  -3   5   4 2132.20 337.846   5
  -3   5   3 26578.1 603.007   5
  -3   5   3 28709.3 1196.87   0
  -3   5   3 28695.9 1120.96   7
  -3   5   2 8766.84 793.216   7
  -3   5   2 8685.95 382.921  10
  -3   5   2 8183.26 847.653   0
  -3   5   2 7859.12 854.660   1
  -3   5   1 24358.6 963.480   0
   3  -5  -1 23896.2 528.158   5
  -3   5   1 23884.9 1085.38   7
  -3   5   1 22814.0 528.791  10
  -3   5   1 23177.1 1001.40   1
   3  -5   0 39186.4 697.825   5
  -3   5   0 38765.2 1072.74   0
  -3   5   0 37462.9 1111.89   1
  -3   5  -1 30.7180 496.553   0
  -3   5  -1 542.030 562.818   1
   3  -5   1 194.324 260.436  10
  -3   5  -1-163.562 601.815   8
  -3   5  -2 9902.74 618.071   0
  -3   5  -2 9179.79 743.643   8
  -3   5  -2 9563.11 669.626   1
  -3   5  -3 138479. 1685.22   1
  -3   5  -3 139568. 1557.81   0
  -3   5  -3 140524. 1956.49   8
   3  -5   4 26236.6 973.144   4
  -3   5  -4 24185.7 1015.35   8
  -3   5  -4 26531.1 782.175   1
  -3   5  -4 26772.7 694.549   0
   3  -5   5 8376.40 787.935   4
  -3   5  -5 9213.21 823.756   8
  -3   5  -5 9018.44 419.702   0
   3  -5   6 6971.78 394.570   2
  -3   5  -6 6683.81 744.756   8
   3  -5   6 7881.91 592.268   9
   3  -5   6 7581.58 795.486   4
  -3   5  -6 7772.05 323.165   0
   3  -5   7 5546.75 321.342   2
  -3   5  -7 5667.78 203.543   0
   3  -5   7 5686.06 555.821   9
   3  -5   7 5940.09 798.380   4
  -3   5  -7 4806.85 802.916   8
   3  -5   7 4773.64 990.377  11
   3  -5   8 3169.99 223.275   2
   3  -5   8 3436.43 840.137   4
   3  -5   8 3640.13 873.989  11
   3  -5   8 3398.00 508.399   9
   3  -5   9 17797.3 1191.02  11
   3  -5   9 18250.5 1158.95   4
   3  -5   9 16134.2 736.825   9
   3  -5  10 33027.4 1510.01   4
   3  -5  10 33514.3 1595.50  11
   3  -5  11 1004.65 939.248   4
   3  -5  11 293.848 957.488  11
   3  -5  12 11525.3 1306.31   6
   3  -5  12 13355.2 1395.01  11
   3  -5  12 14126.9 1266.47   4
   3  -5  13 3494.81 1182.29   6
   3  -5  13 3703.75 1174.63  11
   3  -5  13 4740.57 1076.30   4
   3  -5  14 305.845 926.775   6
   3  -5  14 601.470 1161.49  11
   3  -5  14-1239.32 1112.24   4
   3  -5  15 777.902 1205.88   6
   3  -5  15 1259.49 1098.57   4
   3  -5  16 865.983 1127.10   6
   3  -5  16 824.068 1003.89   4
   3  -5  17 226.548 957.907   6
   3  -5  17 643.787 1243.60   4
   3  -5  18 2983.63 1286.14   6
   3  -5  18 5697.17 1242.48   4
  -3   4  20 4703.62 1445.66   6
  -3   4  20 3903.17 1215.92   4
  -3   4  19 1130.21 1051.19   4
  -3   4  19 1921.21 982.098   6
  -3   4  18 2069.11 1231.10   6
  -3   4  18 1542.60 1078.96   4
  -3   4  17 3870.29 1215.05   6
  -3   4  17 3751.65 955.226   0
  -3   4  16-250.830 1008.36   6
  -3   4  16 7.25417 781.469   0
  -3   4  15 2133.72 1065.57   6
  -3   4  15 2362.40 706.725   3
  -3   4  15 1925.98 859.389   0
  -3   4  14-858.118 1046.93   6
  -3   4  14 53.2804 628.976   3
  -3   4  14-337.549 874.697   0
  -3   4  13 1634.53 615.950   3
  -3   4  13-57.0628 870.636   0
  -3   4  13 1031.77 852.227   6
  -3   4  12-195.926 555.549   3
  -3   4  12 229.979 820.034   0
  -3   4  12 328.464 881.665   6
  -3   4  11 76444.5 1515.20   3
  -3   4  11 75246.5 1925.78   0
  -3   4  10 9322.28 959.791   0
  -3   4  10 7640.83 620.261   3
  -3   4   9 17489.3 1105.17   0
  -3   4   9 16396.9 710.438   3
  -3   4   8 44036.6 956.611   3
  -3   4   8 42474.6 1443.76   0
  -3   4   8 43725.0 1533.29   7
  -3   4   7 8286.11 488.644   3
  -3   4   7 8954.54 1001.09   7
  -3   4   7 10034.1 932.434   0
  -3   4   6 54201.5 1498.53   0
  -3   4   6 53644.7 1518.60   7
  -3   4   6 50895.5 848.692   3
  -3   4   5 24468.3 1143.94   0
  -3   4   5 26905.7 1110.32   7
  -3   4   4 3292.57 406.160   5
  -3   4   4 4214.24 832.987   0
  -3   4   4 2996.63 761.695   7
  -3   4   3 149632. 1404.72   5
  -3   4   3 155545. 2060.18   0
  -3   4   3 157129. 2104.42   7
  -3   4   2 116023. 1181.70   5
   3  -4  -2 124055. 1235.32   5
  -3   4   2 118638. 1722.06   0
  -3   4   2 122224. 1813.72   7
   3  -4  -1 20885.2 524.942   5
  -3   4   1 21916.3 555.436  10
  -3   4   1 22405.3 846.827   0
  -3   4   1 20725.1 925.691   7
  -3   4   0 30485.9 884.653   0
   3  -4   0 30528.5 632.153  10
   3  -4   0 31798.6 653.430   5
  -3   4   0 30859.1 663.192  10
  -3   4   0 29360.5 991.126   7
  -3   4  -1 53696.2 897.881   4
   3  -4   1 52463.6 869.450  10
  -3   4  -1 51864.2 1020.04   0
  -3   4  -1 50189.6 1170.32   8
  -3   4  -2 261.579 511.435   8
  -3   4  -2 365.636 370.327   0
   3  -4   3 80938.6 1307.50   4
  -3   4  -3 78825.9 1458.70   8
  -3   4  -3 78353.4 1043.24   0
   3  -4   4 17896.5 551.140   1
  -3   4  -4 17381.5 496.255   0
  -3   4  -4 18163.5 918.237   8
   3  -4   4 19120.7 810.903   4
   3  -4   5 1157.29 405.731   9
   3  -4   5 1200.88 269.589   1
  -3   4  -5 1093.70 658.085   8
   3  -4   5 1147.24 606.735   4
  -3   4  -5 1103.24 203.114   0
  -3   4  -6 8058.40 208.391   0
   3  -4   6 7916.21 327.876   2
   3  -4   6 8514.56 530.461   9
   3  -4   6 7932.56 753.374   4
  -3   4  -6 7611.99 774.440   8
   3  -4   7 2595.16 177.947   2
   3  -4   7 2478.49 410.257   9
   3  -4   7 2186.85 737.978   4
   3  -4   7 1825.41 852.545  11
   3  -4   8 4474.89 836.268  11
   3  -4   8 4670.80 455.289   9
   3  -4   8 5944.92 1000.93   3
   3  -4   8 4316.17 772.571   4
   3  -4   9 9817.88 994.488   4
   3  -4   9 10786.5 1054.41  11
   3  -4   9 10971.7 1173.37   3
   3  -4  10 28204.8 1382.18  11
   3  -4  10 30857.6 1374.26   4
   3  -4  10 31575.9 1574.28   3
   3  -4  11 7167.18 1134.50  11
   3  -4  11 6167.08 1163.01   3
   3  -4  11 6828.26 1079.74   4
   3  -4  12 25571.2 1467.88  11
   3  -4  12 27134.4 1562.93   4
   3  -4  13 1073.30 885.399  11
   3  -4  13 835.469 1056.83   6
   3  -4  13 968.333 1093.97   4
   3  -4  14 2036.24 1062.45   6
   3  -4  14 2077.66 1166.08   4
   3  -4  15 2007.24 1151.36   6
   3  -4  15 1957.36 1031.61   4
   3  -4  16 1355.84 1221.66   4
   3  -4  16 2468.71 1272.87   6
   3  -4  17 64.2762 1007.79   6
   3  -4  17 506.422 902.508   4
   3  -4  18 4280.10 1164.31   6
   3  -4  18 3279.84 1354.80   4
   3  -4  19 1106.37 1344.79   4
   3  -4  19 1597.53 1244.19   6
  -3   3  20 2026.56 1116.66   6
  -3   3  20 1260.78 992.897   4
  -3   3  19 3668.08 1317.14   6
  -3   3  19 3086.91 1299.16   4
  -3   3  18 962.968 1159.41   4
  -3   3  18-320.105 1059.18   6
  -3   3  17 4246.87 1318.05   6
  -3   3  17 4950.42 1070.14   4
  -3   3  16 6160.44 887.953   3
  -3   3  16 5592.14 961.415   0
  -3   3  16 7035.44 1200.56   4
  -3   3  16 6602.85 1208.32   6
  -3   3  15 430.567 920.086   6
  -3   3  15 340.347 679.689   3
  -3   3  15 636.042 813.949   0
  -3   3  14 5644.95 786.507   3
  -3   3  14 5399.36 1076.87   6
  -3   3  14 6384.48 967.853   0
  -3   3  13 5741.17 1128.34   6
  -3   3  13 6230.28 932.025   0
  -3   3  13 5836.41 737.279   3
  -3   3  12 12855.8 1077.29   0
  -3   3  12 13368.7 840.160   3
  -3   3  12 14497.5 1155.13   6
  -3   3  11 54859.5 1313.85   3
  -3   3  11 57562.6 1624.24   0
  -3   3  11 56192.8 1774.07   6
  -3   3  10 68476.8 1335.44   3
  -3   3  10 69445.5 1709.47   0
  -3   3  10 73102.9 1849.16   6
  -3   3   9 16176.8 692.287   3
  -3   3   9 16913.3 1034.90   0
  -3   3   9 15434.1 1075.60   6
  -3   3   8 20224.6 675.797   3
  -3   3   8 19573.3 1029.42   0
  -3   3   7 86345.4 1126.53   3
  -3   3   7 85333.3 1707.68   0
  -3   3   6 4119.78 336.109   3
  -3   3   6 3477.72 762.197   0
  -3   3   6 4419.47 749.081   7
  -3   3   5 1621.62 661.794   0
  -3   3   5 1660.08 237.284   3
  -3   3   5 1224.25 710.831   7
  -3   3   4 303.219 624.427   0
  -3   3   4-118.453 385.867   5
  -3   3   4-13.8959 658.356   7
  -3   3   3 189800. 1671.66   5
  -3   3   3 189519. 2110.02   7
  -3   3   3 192149. 2097.14   0
  -3   3   2 447746. 2383.98   5
  -3   3   2 455399. 3115.95   7
  -3   3   2 454736. 2990.08   0
   3  -3  -1 517713. 2473.96   5
  -3   3   1 515812. 7777.57   3
  -3   3   1 506287. 3187.64   7
  -3   3   1 508741. 2996.48   0
  -3   3   0 1972.30 273.011   3
  -3   3   0 2136.92 375.986  10
  -3   3   0 2522.71 247.975   4
   3  -3   0 2009.26 302.477   5
  -3   3   0 1199.59 601.141   7
  -3   3   0 1741.78 452.102   0
   3  -3   0 2465.80 308.477  10
   3  -3   1 2917.00 342.284  10
  -3   3  -1 2844.81 273.930   4
  -3   3  -1 2552.27 390.340  10
  -3   3  -1 2323.49 496.532   8
   3  -3   1 3155.23 322.297   0
  -3   3  -1 3506.78 426.791   0
  -3   3  -1 3269.86 341.728   3
   3  -3   2 574.557 223.585   0
  -3   3  -2-12.1448 325.429   0
  -3   3  -2 154.380 245.564   4
  -3   3  -2 240.493 536.089   8
   3  -3   2 80.5191 268.329   1
   3  -3   2 72.6827 335.573   4
   3  -3   2-100.827 439.242   3
   3  -3   3 31530.8 800.772   4
  -3   3  -3 32364.3 1003.00   8
   3  -3   3 32951.9 928.447   3
   3  -3   3 31301.4 646.240   1
  -3   3  -3 32266.6 604.219   0
  -3   3  -4 16893.5 397.276   0
   3  -3   4 16956.9 728.120   4
  -3   3  -4 16061.2 856.588   8
   3  -3   4 16223.3 848.849   3
   3  -3   4 15648.7 434.192   1
   3  -3   5 20404.4 879.038   4
  -3   3  -5 18735.2 963.985   8
   3  -3   5 19299.5 427.089   1
   3  -3   5 20446.4 973.807   3
   3  -3   5 18100.0 550.540   9
   3  -3   6 35565.1 699.293   9
   3  -3   6 37227.1 1135.26   4
  -3   3  -6 38412.2 1261.23   8
   3  -3   6 34570.3 432.479   1
   3  -3   6 37853.2 1314.30   3
   3  -3   7 17471.1 995.628   4
   3  -3   7 16902.6 525.071   9
   3  -3   7 17838.8 1046.23  11
   3  -3   7 17967.7 1147.71   3
   3  -3   8 624.063 701.542  11
   3  -3   8 292.848 733.794   4
   3  -3   8 499.500 880.049   3
   3  -3   9 21376.3 1184.73  11
   3  -3   9 20988.5 1140.52   4
   3  -3   9 20837.5 1202.71   3
   3  -3  10 12629.8 1235.23   3
   3  -3  10 11317.4 1033.86   4
   3  -3  10 10301.3 994.569  11
   3  -3  11 3080.86 967.286   3
   3  -3  11 2170.20 934.772  11
   3  -3  11 3140.13 884.357   4
   3  -3  12 5991.49 1122.00   3
   3  -3  12 4760.82 986.610  11
   3  -3  12 5731.87 1086.77   6
   3  -3  12 7058.32 1167.66   4
   3  -3  13 14050.0 1383.34   6
   3  -3  13 13276.8 1313.34   4
   3  -3  13 13904.2 1423.81   3
   3  -3  14 963.026 934.559   6
   3  -3  14 1011.71 1125.14   4
   3  -3  14 922.792 1165.09   3
   3  -3  15 3432.31 1244.08   3
   3  -3  15 2415.98 1229.21   6
   3  -3  15 3709.11 1023.57   4
   3  -3  16 3923.16 1230.72   4
   3  -3  16 4487.17 1231.77   6
   3  -3  16 4194.25 1250.70   3
   3  -3  17 236.266 925.457   6
   3  -3  17 1250.38 1076.77   3
   3  -3  17 840.588 1211.16   4
   3  -3  18 2226.82 1201.53   6
   3  -3  18 1677.61 1358.75   4
   3  -3  19 957.498 1303.17   6
   3  -3  19 1881.49 1408.09   4
  -3   2  20 689.263 1333.34   6
  -3   2  20 426.456 1253.98   4
  -3   2  19 4449.43 1159.03   6
  -3   2  19 4254.43 1232.02   4
  -3   2  18 882.952 1223.71   6
  -3   2  18 34.8586 1139.29   4
  -3   2  17 1225.70 1036.11   4
  -3   2  17 710.440 1080.78   6
  -3   2  16 8064.76 1380.73   6
  -3   2  16 7387.35 939.185   3
  -3   2  16 8101.50 1317.25   4
  -3   2  16 7892.50 919.334   0
  -3   2  15 498.461 732.940   3
  -3   2  15 38.4398 740.725   0
  -3   2  15 145.720 912.124   4
  -3   2  15 1131.26 1008.81   6
  -3   2  14 1292.94 686.227   3
  -3   2  14 1412.14 718.666   0
  -3   2  14 1128.64 1035.02   4
  -3   2  14 1605.16 919.763   6
  -3   2  13 7066.40 807.056   3
  -3   2  13 7633.36 876.562   0
  -3   2  13 8651.07 1113.72   6
  -3   2  12 22579.6 1156.18   0
  -3   2  12 23383.7 1027.51   3
  -3   2  12 23193.0 1424.27   6
  -3   2  11 5914.23 786.266   0
  -3   2  11 6426.17 670.121   3
  -3   2  11 6321.89 936.399   6
  -3   2  10 31718.7 993.779   3
  -3   2  10 33683.9 1369.35   6
  -3   2  10 29888.0 1184.03   0
  -3   2   9 42784.3 1300.70   0
  -3   2   9 43876.1 1033.06   3
  -3   2   8-194.224 759.092   6
  -3   2   8-296.960 602.929   0
  -3   2   8 30.0357 381.097   3
  -3   2   7 53617.6 923.399   3
  -3   2   7 55161.1 1442.83   6
  -3   2   7 55124.0 1339.32   0
  -3   2   6 21950.3 967.664   0
  -3   2   6 21609.8 546.065   3
  -3   2   5 5247.45 275.781   3
  -3   2   5 5072.61 641.826   0
  -3   2   4 30663.4 860.942   5
  -3   2   4 30511.1 948.237   0
  -3   2   4 30365.8 994.105   7
  -3   2   3 10974.1 545.082   5
  -3   2   3 10348.1 664.449   7
  -3   2   3 9252.60 693.503   0
  -3   2   2 190562. 1622.98   5
  -3   2   2 194569. 1862.30   0
  -3   2   2 192812. 1854.01   7
  -3   2   1 441551. 2682.00   7
  -3   2   1 434308. 2574.58   0
  -3   2   1 441717. 1441.78   3
  -3   2   1 437881. 2388.97   5
  -3   2   0 416694. 2361.38   0
  -3   2   0 414498. 2579.72   7
   3  -2   0 413039. 1820.61   3
  -3   2   0 409214. 2292.58  10
   3  -2   0 421872. 2360.87   0
  -3   2   0 404123. 2538.51   8
   3  -2   0 419206. 2288.63  10
  -3   2   0 421152. 1810.96   3
   3  -2   0 425818. 2365.25   5
  -3   2  -1 2512.39 403.963  10
  -3   2  -1 2588.63 366.523   0
  -3   2  -1 2596.79 471.947   8
   3  -2   1 2760.72 251.043   4
  -3   2  -1 2494.41 281.755   3
   3  -2   1 3143.48 329.278  10
  -3   2  -1 2573.33 228.754   4
   3  -2   1 2553.25 316.089   3
   3  -2   1 2039.27 284.576   0
  -3   2  -2 4107.82 344.720   0
   3  -2   2 3974.94 467.537   3
   3  -2   2 4024.02 276.314   0
  -3   2  -2 3335.20 512.737   8
   3  -2   2 3984.27 342.488   4
  -3   2  -2 3330.83 497.834  10
   3  -2   3 560.268 196.470   0
   3  -2   3 280.765 502.521   3
   3  -2   3 475.662 373.713   4
  -3   2  -3 507.831 548.357   8
   3  -2   4 8626.79 582.649   4
  -3   2  -4 8219.37 722.985   8
   3  -2   4 9328.91 729.403   3
   3  -2   4 8431.50 278.377   0
   3  -2   5 26463.4 895.360   4
   3  -2   5 25436.8 436.431   9
  -3   2  -5 27172.0 1067.28   8
   3  -2   5 27936.5 998.992   3
   3  -2   5 24444.1 395.222   1
   3  -2   6 800.775 790.904   3
   3  -2   6 748.435 634.306  11
   3  -2   6 450.347 601.494   4
   3  -2   7 38992.9 1230.62  11
   3  -2   7 40171.7 1228.01   4
   3  -2   7 38378.6 1366.60   3
   3  -2   8 11004.1 876.683  11
   3  -2   8 11131.9 873.411   4
   3  -2   8 12800.5 1050.65   3
   3  -2   9 189.399 794.598   4
   3  -2   9 85.0111 857.932   3
   3  -2   9-309.527 710.728  11
   3  -2  10 30090.8 1277.28  11
   3  -2  10 30447.0 1320.28   4
   3  -2  10 32358.5 1487.66   3
   3  -2  11 1794.52 1022.05   3
   3  -2  11 2468.56 983.942   6
   3  -2  11 1897.52 968.217   4
   3  -2  11 1793.66 859.776  11
   3  -2  12 580.565 1005.75   6
   3  -2  12 1586.01 1016.34   4
   3  -2  12-131.947 1092.13   3
   3  -2  13 36299.3 1664.11   6
   3  -2  13 36745.3 1788.83   3
   3  -2  13 37806.3 1744.19   4
   3  -2  14 9405.88 1216.26   4
   3  -2  14 9311.19 1325.32   6
   3  -2  14 10006.4 1200.05   3
   3  -2  15 3576.11 1247.91   3
   3  -2  15 3469.38 986.962   6
   3  -2  15 4982.26 1115.37   4
   3  -2  16 6189.02 1290.78   6
   3  -2  16 8772.27 1286.48   4
   3  -2  16 7356.05 1398.01   3
   3  -2  17 2229.04 963.052   3
   3  -2  17 2160.41 1278.54   6
   3  -2  17 2150.27 1181.80   4
   3  -2  18 1362.23 1282.28   3
   3  -2  18 1156.34 1273.53   6
   3  -2  18 2270.43 1352.66   4
   3  -2  19 9015.05 1551.46   6
   3  -2  19 7984.19 1439.40   3
   3  -2  19 10391.9 1627.26   4
  -3   1  20 96.0676 1358.10   6
  -3   1  20-528.133 1270.04   4
  -3   1  19 2603.78 1260.46   6
  -3   1  19 4604.49 1367.80   4
  -3   1  18 5179.12 1177.23   6
  -3   1  18 4368.35 1182.30   4
  -3   1  17-384.571 960.904   4
  -3   1  17 78.0298 1193.15   6
  -3   1  16 15321.3 1045.98   0
  -3   1  16 15365.8 1466.52   4
  -3   1  16 15540.2 1373.96   6
  -3   1  15 524.180 1071.92   4
  -3   1  15 396.933 700.117   0
  -3   1  15 1326.59 1152.28   6
  -3   1  14 4940.07 1177.10   6
  -3   1  14 5117.91 1122.34   4
  -3   1  14 4965.29 789.462   0
  -3   1  13 11452.1 899.871   0
  -3   1  13 10034.5 1185.04   4
  -3   1  13 8615.44 1176.12   6
  -3   1  12 19791.2 1254.56   4
  -3   1  12 19956.2 1040.27   0
  -3   1  12 20305.2 1016.33   3
  -3   1  12 18993.0 1358.12   6
  -3   1  11-210.286 622.051   0
  -3   1  11-268.123 885.944   6
  -3   1  11 165.604 549.511   3
  -3   1  11-393.173 771.633   4
  -3   1  10 829.353 524.607   3
  -3   1  10 1256.09 885.460   6
  -3   1  10 1334.64 599.891   0
  -3   1  10 1039.81 741.865   4
  -3   1   9 1118.63 491.473   3
  -3   1   9 1213.05 602.760   0
  -3   1   9 975.424 864.322   6
  -3   1   9 1397.54 689.979   4
  -3   1   8 5035.32 688.527   0
  -3   1   8 4268.79 816.562   6
  -3   1   8 4086.25 655.313   4
  -3   1   7 23230.1 919.843   4
  -3   1   7 24220.8 959.039   0
  -3   1   7 23738.9 1100.41   6
  -3   1   6 12393.8 672.339   4
  -3   1   6 13748.4 782.290   0
   3  -1  -6 12750.7 457.609   3
  -3   1   6 13198.0 881.658   6
  -3   1   5 3928.47 629.289   0
  -3   1   5 4074.66 465.453   4
   3  -1  -5 4456.35 280.037   3
  -3   1   4 119.214 536.195   0
  -3   1   4-113.657 333.201   4
   3  -1  -4 232.106 160.698   3
  -3   1   3 52160.2 1025.85   5
  -3   1   3 54966.5 1072.62   0
  -3   1   3 50939.0 678.334   4
  -3   1   3 50915.7 990.292   7
  -3   1   2 14015.6 560.888   5
  -3   1   2 14107.4 292.421   4
  -3   1   2 14178.5 650.944   0
   3  -1  -2 15187.7 536.305   5
  -3   1   2 14397.6 587.580   7
   3  -1  -2 14183.4 536.263   7
   3  -1  -1 439384. 2456.82   0
  -3   1   1 419707. 2430.02   0
  -3   1   1 423569. 2435.34   5
   3  -1  -1 433321. 2421.21   5
  -3   1   1 424401. 2316.03   7
   3  -1  -1 437745. 2323.31   7
   3  -1   0 1610.00 304.447   5
  -3   1   0 1901.55 428.596   8
   3  -1   0 1646.09 251.742   0
  -3   1   0 1415.80 416.692  10
  -3   1   0 1399.97 385.437   7
   3  -1   0 1662.62 297.285   7
   3  -1   0 1192.13 262.841   3
   3  -1   1 211357. 1516.55   3
   3  -1   1 214607. 1537.35   0
  -3   1  -1 210370. 1770.41   8
  -3   1  -1 210718. 1773.67  10
  -3   1  -2 129110. 1491.19   8
   3  -1   2 126950. 1123.81   0
  -3   1  -2 129758. 1349.67   3
   3  -1   2 125681. 1361.94   3
  -3   1  -2 127337. 1489.34  10
   3  -1   3 31719.4 845.223   3
  -3   1  -3 29900.1 889.598   8
  -3   1  -4 2005.83 553.927   8
   3  -1   4 1434.76 602.076   3
   3  -1   5 63519.0 667.360   2
   3  -1   5 66795.3 1220.27  11
   3  -1   5 67152.8 1411.14   3
   3  -1   6-405.163 751.072   3
   3  -1   6 200.992 145.304   2
   3  -1   6-176.922 567.314  11
   3  -1   7 67433.2 1418.28  11
   3  -1   7 66433.0 1586.51   3
   3  -1   8 1213.63 868.470   3
   3  -1   8 2303.16 676.414  11
   3  -1   9 24822.6 1093.86  11
   3  -1   9 22040.4 428.782   0
   3  -1   9 23460.9 1275.02   3
   3  -1  10 10397.2 1005.96   6
  -3   1 -10 9834.40 310.400   9
   3  -1  10 10684.3 1019.35   3
   3  -1  10 10173.3 315.620   0
   3  -1  11 34208.6 1468.06   6
   3  -1  11 35573.9 1495.44   4
   3  -1  11 32268.2 1540.60   3
   3  -1  12 3470.83 1071.99   3
   3  -1  12 3298.10 1038.95   6
   3  -1  12 2013.68 1030.84   4
   3  -1  13 20809.1 1488.42   4
   3  -1  13 20159.5 1357.98   6
   3  -1  13 21730.2 1479.68   3
   3  -1  14 8621.26 1264.71   6
   3  -1  14 8766.57 1160.65   4
   3  -1  14 8559.55 1352.77   3
   3  -1  15-450.258 1144.78   4
   3  -1  15 39.4378 990.057   6
   3  -1  15 127.190 901.474   3
   3  -1  16 3147.22 1260.87   3
   3  -1  16 2798.68 1279.11   4
   3  -1  16 2727.46 1009.81   6
   3  -1  17 3418.69 1168.46   3
   3  -1  17 3725.60 1158.29   6
   3  -1  17 4826.80 1114.34   4
   3  -1  18 134.565 1168.52   6
   3  -1  18-175.989 1186.67   3
   3  -1  18-37.7096 1243.86   4
   3  -1  19 5396.72 1472.68   3
   3  -1  19 3866.03 1345.48   6
   3  -1  19 4225.98 1435.38   4
  -3   0  20 843.807 1338.56   6
  -3   0  20 140.433 1157.55   4
  -3   0  19 339.953 1168.25   6
  -3   0  19 194.855 1057.32   4
  -3   0  18 3054.29 1054.50   6
  -3   0  18 2314.99 1053.41   4
  -3   0  17 1638.51 1184.51   6
  -3   0  17 2263.63 1026.34   4
  -3   0  16 9067.33 1250.20   4
  -3   0  16 10165.0 1371.60   6
  -3   0  15 12643.0 1362.20   6
  -3   0  15 11815.2 1321.39   4
  -3   0  14-298.244 995.682   6
  -3   0  14 138.586 1027.01   4
  -3   0  13 11605.6 1164.88   4
  -3   0  13 12516.9 1321.36   6
  -3   0  12 1332.07 1032.54   6
  -3   0  12 1298.72 617.018   0
  -3   0  12 1609.91 921.058   4
  -3   0  11 6857.74 732.469   0
  -3   0  11 7776.84 903.465   4
  -3   0  11 6705.44 1062.87   6
  -3   0  10 16193.8 853.747   0
  -3   0  10 16342.2 1060.08   4
  -3   0  10 18054.1 1142.12   6
  -3   0   9-117.921 733.692   6
  -3   0   9 1.17121 522.149   0
  -3   0   9 50.9866 674.220   4
  -3   0   8 2678.21 782.991   6
  -3   0   8 2492.28 599.474   0
  -3   0   8 2793.33 649.695   4
  -3   0   7 2061.21 566.410   0
  -3   0   7 2789.30 599.185   4
  -3   0   7 2302.92 724.962   6
  -3   0   6 5242.76 594.171   4
  -3   0   6 4925.04 765.121   6
  -3   0   6 5159.10 615.116   0
  -3   0   5 76.9070 598.126   6
   3   0  -5 263.912 254.247   3
  -3   0   5 594.318 479.822   0
  -3   0   5 222.443 431.483   4
  -3   0   4 685.207 364.574   4
   3   0  -4 586.463 285.264   4
  -3   0   3 90230.3 1353.02   5
   3   0  -3 89425.3 956.494   4
  -3   0   3 89295.0 974.400   4
  -3   0   2 65721.6 717.798   4
  -3   0   2 62743.9 1050.61   5
   3   0  -2 64084.2 695.482   4
  -3   0   2 64096.8 887.958   7
   3   0  -1 73777.9 1060.72   5
  -3   0   1 68785.7 1073.91   5
  -3   0   1 70072.5 827.881   7
   3   0  -1 71620.9 819.683   7
  -3   0   0 21523.7 485.926   7
  -3   0   0 22245.1 593.827   8
   3   0   0 22896.0 551.049   8
  -3   0   0 22011.7 669.146  10
   3   0   0 21946.9 455.995   7
   3   0   0 22566.8 613.207   5
  -3   0  -1 285794. 2083.16  10
  -3   0  -1 288349. 1921.67   8
   3   0   1 295916. 1919.58   8
  -3   0  -2 237849. 1893.20   8
  -3   0  -2 239812. 2002.76  10
   3   0   2 243232. 1214.59   9
   3   0   2 240126. 1892.91   3
   3   0   3 327087. 1870.68   2
  -3   0  -3 317439. 2390.44   8
   3   0   3 319624. 2385.32   3
  -3   0  -3 319093. 2443.76  10
   3   0   4 44838.0 731.023   2
   3   0   4 44336.6 1101.06   3
   3   0   4 44201.0 835.101  11
   3   0   5 78551.7 902.001   2
   3   0   5 81667.7 1518.77   3
   3   0   5 76636.1 1181.39  11
   3   0   6 25819.0 551.220   2
   3   0   6 27554.9 1100.98   3
   3   0   6 26492.8 864.629  11
   3   0   7 4.12156 229.790   1
   3   0   7 213.185 526.996  11
   3   0   7 148.756 826.427   3
   3   0   8 37178.1 1107.19  11
   3   0   8 39123.2 1426.34   3
   3   0   8 38829.5 634.324   1
   3   0   9 21339.8 1111.58   6
  -3   0  -9 20212.7 366.402   9
   3   0   9 20150.8 1260.03   3
   3   0   9 20353.8 474.664   1
   3   0  10 1947.96 898.245   3
   3   0  10 2071.95 823.549   6
  -3   0 -10 2341.98 195.950   9
   3   0  10 2348.20 345.950   0
   3   0  11 4046.48 915.939   3
   3   0  11 4703.72 963.879   6
   3   0  11 4395.41 389.098   0
   3   0  12 1609.50 916.511   3
   3   0  12 586.937 775.757   6
   3   0  13 15313.3 1319.66   6
   3   0  13 15007.8 1246.48   3
   3   0  14 13861.1 1252.36   6
   3   0  14 12210.1 1301.36   3
   3   0  15 9800.79 1180.18   6
   3   0  15 9437.11 1348.71   3
   3   0  15 10274.1 1402.51   4
   3   0  16 570.500 1178.42   3
   3   0  16-588.189 1016.72   6
   3   0  16 448.726 1163.78   4
   3   0  17 1416.54 1208.03   3
   3   0  17 1831.73 1104.05   6
   3   0  17 1585.76 1122.89   4
   3   0  18 1076.10 1143.73   3
   3   0  18 504.526 1121.99   6
   3   0  18 488.485 1277.24   4
   3   0  19-196.541 969.145   3
   3   0  19-310.744 1116.60   6
   3   0  19 76.5577 969.564   4
   3   0  20 906.991 1201.10   3
   3   0  20 2155.47 1086.99   6
  -3  -1  20 1386.14 1098.23   6
  -3  -1  20 1829.50 1222.70   4
  -3  -1  19-126.712 1101.32   6
  -3  -1  19-277.958 1017.62   4
  -3  -1  18 446.368 1167.14   6
  -3  -1  18-396.567 1020.34   4
  -3  -1  17 1907.67 1254.91   6
  -3  -1  17 1777.90 1205.49   4
  -3  -1  16-12.5311 1059.33   6
  -3  -1  16 2487.43 1165.83   4
  -3  -1  15 4873.72 1095.17   4
  -3  -1  15 5040.37 1159.02   6
  -3  -1  14 7878.10 1287.25   6
  -3  -1  14 6732.28 1184.65   4
  -3  -1  13 27737.5 1542.04   4
  -3  -1  13 29960.8 1603.91   6
  -3  -1  12-743.111 853.704   6
  -3  -1  12-55.3839 915.821   4
  -3  -1  11 26.5760 805.568   6
  -3  -1  11 1117.28 859.184   4
  -3  -1  10 3597.07 913.652   6
  -3  -1  10 3421.15 790.038   4
  -3  -1   9 24487.8 1145.43   4
  -3  -1   9 25857.4 1231.24   6
  -3  -1   8 5193.23 717.200   4
  -3  -1   8 6858.82 899.673   6
  -3  -1   7 48696.8 1237.78   4
  -3  -1   7 49579.4 1355.14   6
  -3  -1   6 1367.74 542.635   4
  -3  -1   6 1370.30 692.440   6
  -3  -1   5 27765.8 864.235   4
  -3  -1   5 26146.6 936.356   6
  -3  -1   4 9654.07 655.270   6
  -3  -1   4 9598.24 571.893   4
  -3  -1   3 90462.7 1374.17   5
  -3  -1   3 89828.6 1140.43   4
   3   1  -3 90758.5 1099.89   4
  -3  -1   2 4596.65 454.201   5
   3   1  -2 5117.81 348.926   4
  -3  -1   1 24590.7 700.591   5
  -3  -1   1 25508.1 507.564   8
   3   1  -1 25584.3 669.645   9
  -3  -1   1 24106.4 410.654   7
  -3  -1   0 105099. 1329.60   5
   3   1   0 113677. 1035.00   8
  -3  -1   0 111705. 1038.96   8
   3   1   0 108589. 706.204   7
   3   1   0 113748. 1194.53   9
  -3  -1   0 109646. 1326.32  10
  -3  -1  -1 2376.78 468.234  10
   3   1   1 2342.56 271.343   8
   3   1   1 2185.03 274.233   9
  -3  -1  -1 2201.92 348.412   8
   3   1   1 1677.10 458.951   2
   3   1   2 195490. 1675.27   2
  -3  -1  -2 194640. 1828.47  10
   3   1   2 199923. 1322.60   9
  -3  -1  -2 194078. 1319.81   9
   3   1   2 201850. 1663.58   8
  -3  -1  -3 106652. 1231.78   2
   3   1   3 99799.6 1204.05   2
  -3  -1  -3 102047. 1432.80  10
  -3  -1  -3 101557. 885.001   9
   3   1   3 102132. 902.467  11
  -3  -1  -4 6065.62 401.426   2
   3   1   4 6334.76 438.385   2
  -3  -1  -4 7048.81 277.357   9
   3   1   4 6722.00 389.398  11
  -3  -1  -5 138710. 1391.83   2
   3   1   5 132796. 1376.78   2
   3   1   5 136174. 1383.30  11
  -3  -1  -5 132984. 888.283   9
   3   1   5 137267. 1922.97   3
  -3  -1  -6 13719.0 514.774   2
   3   1   6 14024.0 555.609   2
   3   1   6 15566.5 1033.19   3
   3   1   7 1426.98 368.207   1
   3   1   7 1016.40 776.658   3
   3   1   8 347.811 311.015   1
   3   1   8-100.104 605.332   6
   3   1   8-231.729 818.469   3
   3   1   9 41657.5 1314.64   6
   3   1   9 39505.9 838.006   1
   3   1   9 42141.8 1513.99   3
   3   1  10 12686.6 956.896   6
   3   1  10 13734.1 558.540   1
   3   1  10 13883.9 1097.25   3
   3   1  11 2197.48 815.039   6
   3   1  11 1598.12 345.786   1
   3   1  11 1052.88 991.830   3
   3   1  12 120.767 872.762   3
   3   1  12 197.457 783.076   6
   3   1  12-94.8840 387.389   0
   3   1  13 19291.5 1380.53   6
   3   1  13 20883.0 1436.38   3
   3   1  14 11915.9 1264.70   6
   3   1  14 11467.5 1357.66   3
   3   1  15 11884.8 1329.19   6
   3   1  15 12751.1 1433.74   3
   3   1  16 289.936 1136.14   3
   3   1  16 319.538 1030.45   6
   3   1  17 455.653 1082.30   6
   3   1  17 687.957 1150.88   3
   3   1  18 2796.47 1252.00   3
   3   1  18 3926.21 1257.77   6
   3   1  18 2929.98 1310.41   4
   3   1  19 1206.05 1278.38   3
   3   1  19 909.910 1242.12   6
   3   1  19 2388.82 1370.42   4
   3   1  20 432.251 1305.00   3
   3   1  20-775.618 1154.21   6
  -3  -2  20 2684.96 1357.48   6
  -3  -2  20 2875.64 1417.95   4
  -3  -2  19 570.184 1177.26   4
  -3  -2  19-177.215 1219.64   6
  -3  -2  18 213.199 1106.03   6
  -3  -2  18-277.629 1076.99   4
  -3  -2  17 1917.98 1015.27   6
  -3  -2  17 694.141 1179.09   4
  -3  -2  16 65.2870 1052.55   4
  -3  -2  16 574.481 1008.55   6
  -3  -2  15 2685.64 994.363   4
  -3  -2  15 3773.32 1226.59   6
  -3  -2  14 14974.8 1331.02   4
  -3  -2  14 16867.3 1386.50   6
  -3  -2  13 1653.25 1065.06   6
  -3  -2  13 2414.52 929.567   4
  -3  -2  12 10684.6 1139.37   4
  -3  -2  12 10904.7 1099.51   6
  -3  -2  11 3813.39 955.579   6
  -3  -2  11 2862.74 904.796   4
  -3  -2  10 11917.6 1040.95   4
  -3  -2  10 11412.8 1042.60   6
  -3  -2   9 5990.60 816.507   4
  -3  -2   9 6957.79 853.263   6
  -3  -2   8 17603.7 992.136   4
  -3  -2   8 19939.9 1070.59   6
  -3  -2   7 7024.04 818.386   4
  -3  -2   7 7234.69 772.976   6
  -3  -2   6 41421.9 1207.17   4
  -3  -2   6 42788.5 1202.96   6
  -3  -2   5 18591.3 867.817   4
  -3  -2   5 17732.9 822.514   6
  -3  -2   4 16293.7 785.335   5
  -3  -2   4 15782.1 705.170   6
  -3  -2   4 16339.6 749.181   4
  -3  -2   3 81467.2 1377.39   5
  -3  -2   3 82940.8 1176.74   6
   3   2  -2 266.065 477.834   2
  -3  -2   2 268.749 391.818   5
   3   2  -2 337.436 245.870   6
   3   2  -1 4307.19 607.960   2
  -3  -2   1 3755.11 476.458   5
  -3  -2   1 4238.20 539.076   9
  -3  -2   1 4140.89 237.044   8
   3   2   0 23350.2 457.744   8
   3   2   0 23939.4 826.249   2
  -3  -2   0 22457.0 694.862   5
  -3  -2   0 22804.6 715.159   9
  -3  -2   0 23485.7 471.307   8
  -3  -2   0 22333.0 698.166  10
   3   2   1 1432.87 288.203   9
  -3  -2  -1 797.833 410.032   9
   3   2   1 1299.96 249.266   8
  -3  -2  -1 1157.46 430.187  10
   3   2   1 1096.43 507.870   2
   3   2   2 59863.0 917.631   8
   3   2   2 56972.8 1083.11   2
  -3  -2  -2 56670.1 1060.34  10
  -3  -2  -2 55410.4 906.478   9
   3   2   3 93157.5 1354.79   2
  -3  -2  -3 93614.2 1402.59  10
  -3  -2  -3 91598.8 1087.45   9
   3   2   4 11759.4 641.323   2
  -3  -2  -4 11740.7 480.079   9
   3   2   5 80154.7 1274.84   2
   3   2   6 233707. 2716.73   3
   3   2   6 232213. 2084.20   2
   3   2   6 230533. 2124.18   1
   3   2   7 38548.6 1102.18   6
   3   2   7 37646.4 1336.87   3
   3   2   7 37066.8 951.218   1
   3   2   8 19836.9 938.095   6
   3   2   8 20703.7 1191.50   3
   3   2   8 19985.0 756.251   1
   3   2   9 101987. 1904.76   6
   3   2   9 100242. 2122.33   3
   3   2  10 27537.0 1176.60   6
   3   2  10 30889.6 1460.06   3
   3   2  10 27994.8 862.484   1
   3   2  11 132.776 771.629   6
   3   2  11 627.267 402.243   1
   3   2  11 438.608 952.687   3
   3   2  12 3092.62 882.128   6
   3   2  12 2919.50 496.362   1
   3   2  12 2888.19 916.738   3
   3   2  13 2284.80 934.579   6
   3   2  13 3022.03 1092.18   3
   3   2  14 6571.11 1147.58   3
   3   2  14 5475.25 1046.83   6
   3   2  15 10416.7 1250.53   6
   3   2  15 10371.7 1363.97   3
   3   2  16 323.772 948.806   3
   3   2  16-618.088 1036.65   6
   3   2  17 1176.05 1048.73   3
   3   2  17 312.237 1049.26   6
   3   2  18 1030.04 1210.42   3
   3   2  18 1898.33 1019.79   6
   3   2  19-175.405 971.005   6
   3   2  19 876.645 1047.67   4
   3   2  19 571.470 1279.22   3
   3   2  20-18.2521 1224.56   3
   3   2  20-370.350 1218.73   6
  -3  -3  20 2961.85 1285.14   4
  -3  -3  19 1229.02 1311.76   6
  -3  -3  19 286.985 1275.81   4
  -3  -3  18-204.591 1236.73   6
  -3  -3  18-261.760 1109.99   4
  -3  -3  17 2810.98 1285.36   6
  -3  -3  17 2597.51 1149.88   4
  -3  -3  16-449.210 1126.01   6
  -3  -3  16 132.115 1133.53   4
  -3  -3  15 4473.18 1015.79   6
  -3  -3  15 6197.74 1260.53   4
  -3  -3  14 8875.48 1211.77   4
  -3  -3  14 10025.7 1284.90   6
  -3  -3  13 393.066 1041.29   6
   3   3 -13 363.629 502.674   2
  -3  -3  13 402.476 1005.86   4
  -3  -3  12-160.347 903.007   6
   3   3 -12 136.050 481.537   2
  -3  -3  12 307.481 892.237   4
  -3  -3  11 1833.47 821.413   6
   3   3 -11 430.550 514.933   2
  -3  -3  11 1220.63 864.793   4
  -3  -3  10 2797.24 848.281   6
   3   3 -10 2372.98 539.566   2
  -3  -3  10 2009.87 814.500   4
   3   3  -9 158.662 514.911   2
  -3  -3   9 92.9892 687.805   6
  -3  -3   9 55.5638 713.517   4
  -3  -3   8 10318.6 888.357   6
   3   3  -8 10103.4 734.853   2
  -3  -3   8 11848.2 996.226   4
   3   3  -7 58.2302 576.848   2
  -3  -3   7 180.870 771.248   4
  -3  -3   7 527.741 609.852   6
   3   3  -6 41380.7 1149.76   2
  -3  -3   6 42211.5 1317.87   4
  -3  -3   6 44028.9 1212.31   6
   3   3  -5 9846.82 797.735   2
  -3  -3   5 10400.6 717.938   6
  -3  -3   5 10986.4 885.599   4
  -3  -3   4 1779.72 625.215   5
  -3  -3   4 2014.62 496.321   6
   3   3  -4 1749.75 621.083   2
   3   3  -3 176683. 1583.29   6
   3   3  -3 179984. 2035.92   2
  -3  -3   3 178987. 2163.08   9
  -3  -3   3 171084. 1980.41   5
  -3  -3   3 176590. 1635.66   6
   3   3  -2 28181.3 985.771   2
  -3  -3   2 28232.0 853.957   5
   3   3  -2 28698.8 654.647  11
  -3  -3   2 29509.0 995.790   9
   3   3  -2 30156.4 609.859   6
   3   3  -1 195.796 174.946   6
  -3  -3   1 547.370 553.679   9
  -3  -3   1 367.465 424.269   5
   3   3  -1 350.867 210.394  11
   3   3  -1 247.577 531.377   2
   3   3   0 19828.2 393.722   8
  -3  -3   0 19989.7 697.540  10
  -3  -3   0 19751.0 697.685   5
   3   3   0 19812.0 859.676   2
  -3  -3   0 20461.7 811.286   9
  -3  -3  -1 19053.2 694.919  10
  -3  -3  -1 19260.8 743.296   9
   3   3   1 20049.2 487.625   8
   3   3   1 19631.0 864.217   2
  -3  -3  -2 1672.19 469.741  10
  -3  -3  -2 1421.21 468.436   9
   3   3   2 1263.72 613.556   2
   3   3   3 34537.4 1010.75   2
  -3  -3  -3 34156.9 933.981  10
  -3  -3  -3 33792.3 853.385   9
   3   3   4 85392.6 1483.15   2
  -3  -3  -4 88058.3 697.224  11
   3   3   5-542.281 389.884   6
  -3  -3  -5 277.137 201.986  11
   3   3   5 381.303 549.683   2
  -3  -3  -6 63816.5 916.194  11
   3   3   6 62028.6 1177.78   6
   3   3   6 64982.3 1337.05   1
   3   3   7-115.550 500.399   1
   3   3   7-27.1854 482.421   6
   3   3   8 5449.35 650.744   6
   3   3   8 5065.60 603.105   1
   3   3   8 4332.61 895.013   3
   3   3   9 23852.8 1030.41   6
   3   3   9 24066.4 1317.81   3
   3   3   9 23760.9 924.026   1
   3   3  10 20014.8 1038.28   6
   3   3  10 18920.2 1243.89   3
   3   3  10 19328.3 880.980   1
   3   3  11 3014.04 775.118   6
   3   3  11 3612.92 605.530   1
   3   3  11 3169.26 1047.69   3
   3   3  12 15630.8 1085.13   6
   3   3  12 16911.9 1373.48   3
   3   3  12 15159.8 829.560   1
   3   3  13 9127.74 1076.29   6
   3   3  13 10052.4 1290.24   3
   3   3  14 342.383 916.233   6
   3   3  14 733.378 1030.29   3
   3   3  15 5293.99 1016.65   6
   3   3  15 6923.31 1187.16   3
   3   3  16-287.687 1111.92   3
   3   3  16-522.554 933.410   6
   3   3  17-46.1993 1031.14   3
   3   3  17 529.058 1026.78   6
   3   3  18 877.044 1132.61   3
   3   3  18 2283.83 990.940   6
   3   3  19-327.887 1269.24   3
   3   3  19-163.727 1045.38   6
   3   3  20-49.5469 1234.87   6
  -3  -4  19-350.024 1293.58   6
  -3  -4  19 676.794 1315.99   4
  -3  -4  18-174.231 1225.62   6
  -3  -4  18-369.593 1176.72   4
  -3  -4  17 2641.94 1261.74   6
  -3  -4  17 1484.07 1038.76   4
  -3  -4  16 216.779 1140.08   6
  -3  -4  16-444.569 1037.06   4
  -3  -4  15-411.220 1111.16   4
  -3  -4  15-82.3882 1004.62   6
  -3  -4  14 15492.2 1270.55   6
  -3  -4  14 16759.9 1489.55   4
  -3  -4  13 11290.6 1268.05   6
  -3  -4  13 11301.7 1332.04   4
   3   4 -13 9596.80 739.848   2
  -3  -4  12 342.184 893.152   6
   3   4 -12 45.8092 523.717   2
  -3  -4  12-123.620 981.068   4
  -3  -4  11 5889.85 1003.26   6
   3   4 -11 4852.58 624.143   2
  -3  -4  11 3286.02 1043.73   4
  -3  -4  10-25.6832 719.776   6
  -3  -4  10 2.35968 793.060   4
   3   4 -10 373.843 516.108   2
  -3  -4   9 84.1080 665.872   6
  -3  -4   9-611.754 805.238   4
   3   4  -9 50.2217 519.189   2
  -3  -4   8 1713.96 710.269   6
  -3  -4   8 2084.85 858.672   4
   3   4  -8 2083.84 611.421   2
  -3  -4   7 38897.3 1211.16   6
   3   4  -7 39814.4 1182.75   2
  -3  -4   7 41814.9 1395.78   4
  -3  -4   6 722.749 596.316   6
  -3  -4   6 712.782 714.236   4
   3   4  -6 369.889 640.733   2
   3   4  -5 428471. 3370.34   2
  -3  -4   5 431474. 3694.32   9
  -3  -4   5 438808. 3082.69   6
   3   4  -4 74427.6 1553.81   2
  -3  -4   4 71796.9 1501.25   5
  -3  -4   4 76500.6 1696.44   9
  -3  -4   4 69672.0 587.087   8
  -3  -4   4 72882.4 1225.61   6
   3   4  -3 450007. 2486.27   6
   3   4  -3 467531. 3457.13   2
  -3  -4   3 460039. 3584.34   9
  -3  -4   3 444372. 3217.70   5
  -3  -4   3 457349. 2564.90   6
   3   4  -2 196.138 236.360   6
   3   4  -2-649.246 680.371   2
  -3  -4   2 417.063 754.903   9
  -3  -4   2-122.293 493.126   5
   3   4  -1 41.8087 164.771   6
  -3  -4   1 425.760 685.935   9
  -3  -4   1 165.233 400.418   5
   3   4  -1 313.280 708.617   2
  -3  -4   1-6.63111 150.432   7
   3   4   0 26266.6 342.866   6
  -3  -4   0 27968.9 806.520  10
  -3  -4   0 27665.0 987.671   9
  -3  -4   0 28608.9 811.765   5
   3   4   0 29476.3 1094.82   2
   3   4   0 27616.0 443.152   8
  -3  -4   0 27667.1 393.796   7
   3   4   1 58188.7 1397.82   2
  -3  -4  -1 57643.6 1278.75   9
  -3  -4  -1 59592.0 1093.54  10
   3   4   2 942.171 127.235   6
  -3  -4  -2 919.428 463.461  10
  -3  -4  -2 439.006 548.583   9
   3   4   2 455.705 700.147   2
   3   4   2 847.213 217.902   7
   3   4   3 25260.1 473.859   6
   3   4   3 25834.2 1019.13   2
  -3  -4  -3 24625.2 822.958  10
   3   4   3 25210.8 595.484   7
  -3  -4  -3 26533.6 908.387   9
   3   4   4 72695.7 1537.72   2
  -3  -4  -4 71836.1 591.336  11
   3   4   4 72197.4 922.049   6
   3   4   5 852.991 321.390   6
   3   4   5 281.024 630.404   1
   3   4   5 1197.27 606.801   2
  -3  -4  -5 797.116 183.859  11
   3   4   6 913.195 619.470   1
   3   4   6 839.390 385.855   6
  -3  -4  -6 1508.33 252.412  11
   3   4   7 20843.2 793.186   6
   3   4   7 19531.6 951.323   1
   3   4   8 2274.14 517.277   6
   3   4   8 2441.69 624.178   1
   3   4   9 13766.5 829.841   6
   3   4   9 13047.8 1103.29   3
   3   4   9 14257.4 867.811   1
   3   4  10 8027.05 800.653   6
   3   4  10 7921.12 771.637   1
   3   4  10 7714.05 1099.91   3
   3   4  11-161.908 665.630   6
   3   4  11 31.2374 573.239   1
   3   4  11 264.580 876.962   3
   3   4  12-359.624 727.822   6
   3   4  12-145.960 574.342   1
   3   4  12-249.066 1027.16   3
   3   4  13 17097.3 1139.20   6
   3   4  13 19120.1 1477.16   3
   3   4  14 6132.39 1042.96   6
   3   4  14 7132.61 1272.44   3
   3   4  15 3362.48 890.280   6
   3   4  15 2525.03 1180.23   3
   3   4  16 424.457 974.674   6
   3   4  16 1885.68 973.587   3
   3   4  17-319.585 1107.09   3
   3   4  17 51.8764 832.870   6
   3   4  18 81.5821 1130.69   3
   3   4  18 2240.77 1092.89   6
   3   4  19 126.691 1182.53   3
   3   4  19 112.846 887.213   6
   3   4  20 233.607 1211.25   6
  -3  -5  19 33.1909 1104.06   6
  -3  -5  19 441.901 1284.14   4
  -3  -5  18 569.777 1160.36   4
  -3  -5  18-287.388 1103.70   6
  -3  -5  17 2435.87 1150.24   6
  -3  -5  17 2651.91 1202.17   4
  -3  -5  16 372.277 1039.15   6
  -3  -5  16 444.587 1231.51   4
  -3  -5  15 208.590 919.307   6
  -3  -5  15-389.120 1084.84   4
  -3  -5  14 1105.12 930.090   6
  -3  -5  14 435.162 1189.51   4
  -3  -5  13 27397.1 1584.61   6
   3   5 -13 25851.4 1044.49   2
  -3  -5  13 27709.3 1696.26   4
  -3  -5  12 3758.24 984.634   6
  -3  -5  12 3228.34 1151.15   4
   3   5 -12 3147.38 614.262   2
  -3  -5  11 1309.22 823.342   6
   3   5 -11 933.629 579.290   2
  -3  -5  11 952.030 984.971   4
  -3  -5  10 26.1662 682.093   6
   3   5 -10-173.814 550.306   2
  -3  -5  10-474.878 1005.92   4
  -3  -5   9 2074.92 721.380   6
   3   5  -9 1908.30 606.843   2
  -3  -5   9 3067.06 930.190   4
  -3  -5   8 11364.4 860.479   6
   3   5  -8 13269.3 860.452   2
  -3  -5   8 11820.1 1149.13   4
  -3  -5   7 55557.8 1394.31   6
   3   5  -7 54197.3 1392.66   2
  -3  -5   6 448.034 832.592   9
  -3  -5   6 501.060 536.097   6
   3   5  -6 809.473 637.169   2
  -3  -5   6 767.728 224.400   8
  -3  -5   5 77272.0 1394.78   6
   3   5  -5 83225.8 1707.54   2
  -3  -5   5 80776.6 1670.29   5
  -3  -5   5 82268.3 1944.43   9
  -3  -5   5 76172.5 730.475   8
   3   5  -4 210675. 2581.50   2
  -3  -5   4 209072. 2432.26   5
  -3  -5   4 208813. 2805.89   9
  -3  -5   4 207109. 1973.81   6
   3   5  -3 14998.6 1041.05   2
  -3  -5   3 15017.3 789.094   5
  -3  -5   3 14954.2 572.031   6
  -3  -5   3 17153.9 1180.81   9
  -3  -5   3 15993.7 754.932  11
  -3  -5   2 152.807 265.674   6
   3   5  -2 65.6113 714.895   2
  -3  -5   2 15.4535 416.256  11
  -3  -5   2 223.791 836.118   9
  -3  -5   2 259.890 463.068   5
  -3  -5   1 12.0447 201.378   7
  -3  -5   1-4.03108 342.933  11
  -3  -5   1-94.2457 400.929   5
   3   5  -1-127.344 745.198   2
  -3  -5   1-337.838 776.222   9
  -3  -5   0 1346.62 300.867  11
  -3  -5   0 1058.85 465.174  10
  -3  -5   0 760.363 724.699   9
   3   5   0 1235.71 801.668   2
  -3  -5   0 1191.36 205.630   7
  -3  -5  -1 51544.0 1048.36  10
   3   5   1 52280.3 1449.46   2
  -3  -5  -1 51005.6 1346.83   9
  -3  -5  -1 50417.3 674.098  11
   3   5   2 74332.3 1699.13   2
  -3  -5  -2 67764.1 643.181  11
  -3  -5  -2 73158.3 1530.58   9
   3   5   2 67424.2 890.571   7
  -3  -5  -2 70616.1 1204.91  10
   3   5   3 13649.5 944.396   2
  -3  -5  -3 13561.9 881.777   9
   3   5   3 12920.6 510.148   7
  -3  -5  -3 14182.6 688.316  10
   3   5   3 11855.9 249.492   6
   3   5   4 43607.3 1359.16   2
   3   5   4 41707.9 893.043   7
   3   5   4 42003.1 634.910   6
   3   5   5-51.6453 271.119   6
   3   5   5-3.52261 378.510   7
   3   5   5-367.799 712.034   1
   3   5   6 5155.68 428.042   6
   3   5   6 4006.78 764.845   1
   3   5   7 772.052 661.044   1
   3   5   7 537.465 386.823   6
  -3  -5  -7 934.903 262.339  11
   3   5   8 6093.33 586.114   6
   3   5   8 6334.00 781.976   1
   3   5   9 2003.99 563.612   6
   3   5   9 2498.29 690.556   1
   3   5  10 17421.3 928.914   6
   3   5  10 17175.0 1319.50   3
   3   5  10 15903.7 1042.94   1
   3   5  11 2887.47 688.215   6
   3   5  11 2887.37 758.406   1
   3   5  11 3650.53 1037.11   3
   3   5  12-227.731 652.700   6
   3   5  12 165.969 649.436   1
   3   5  12 95.3662 993.441   3
   3   5  13 2672.30 786.424   6
   3   5  13 1799.03 716.829   1
   3   5  13 2657.22 943.561   3
   3   5  14 1840.66 829.987   6
   3   5  14 1684.14 1035.94   3
   3   5  15 390.683 864.767   6
   3   5  15 652.404 986.682   3
   3   5  16 486.797 886.258   6
   3   5  16 770.724 875.806   3
   3   5  17 632.840 857.830   6
   3   5  17 1484.96 1070.63   3
   3   5  18 887.935 1219.86   3
   3   5  19-45.3800 1018.02   3
  -3  -6  19 818.711 1289.80   6
  -3  -6  18 663.718 1179.21   6
  -3  -6  18 46.6336 1055.61   4
  -3  -6  17 1376.00 1138.54   6
  -3  -6  17 997.979 1243.50   4
  -3  -6  16 2070.15 1155.98   6
  -3  -6  16 3145.41 1310.10   4
  -3  -6  15 39.2393 1056.97   6
  -3  -6  15 274.080 1085.48   4
  -3  -6  14 1720.09 1039.89   4
  -3  -6  14 1576.00 1059.58   6
  -3  -6  13 10389.4 1212.15   6
  -3  -6  13 10986.8 1272.53   4
  -3  -6  12 76.9607 795.823   6
   3   6 -12 371.858 579.178   2
  -3  -6  12 595.221 1048.14   4
  -3  -6  11 1088.07 878.528   6
   3   6 -11 842.179 594.134   2
  -3  -6  11 251.398 1077.38   4
  -3  -6  10 38.0339 703.707   6
   3   6 -10-22.4023 598.951   2
  -3  -6  10 326.346 1060.29   4
  -3  -6   9 446.349 653.394   6
  -3  -6   9-366.325 869.863   4
   3   6  -9 147.337 603.994   2
  -3  -6   8 69.3213 597.209   6
   3   6  -8-271.934 613.351   2
  -3  -6   7 7669.23 720.279   6
   3   6  -7 7444.99 793.235   2
  -3  -6   7 8335.25 1030.48   9
  -3  -6   7 7899.35 388.288   8
  -3  -6   6 14785.4 795.261   6
   3   6  -6 14966.1 945.908   2
  -3  -6   6 15719.8 1207.61   9
  -3  -6   6 14491.7 401.300   8
   3   6  -5 78461.9 1758.74   2
  -3  -6   5 72118.5 1607.34   5
  -3  -6   5 74937.1 1945.14   9
  -3  -6   5 72196.1 1341.79   6
  -3  -6   5 74819.0 1607.34  11
   3   6  -4 110370. 2018.94   2
  -3  -6   4 112217. 1842.09   5
  -3  -6   4 110104. 2206.48   9
  -3  -6   4 107942. 1761.36  11
  -3  -6   4 111305. 1481.69   6
  -3  -6   3 2065.93 343.804   6
   3   6  -3 1580.62 775.717   2
  -3  -6   3 1882.13 978.421   9
  -3  -6   3 1420.91 546.801  11
  -3  -6   3 1293.67 531.098   5
  -3  -6   2 50453.7 1125.65   5
   3   6  -2 51776.3 1491.26   2
  -3  -6   2 52607.2 1572.58   9
  -3  -6   2 50168.1 746.101   6
  -3  -6   2 51627.8 1099.04  11
  -3  -6   1 24648.4 821.332   5
   3   6  -1 26020.6 1248.94   2
  -3  -6   1 26224.5 752.480  11
  -3  -6   1 25297.8 1266.15   9
  -3  -6   1 25206.2 636.109   7
  -3  -6   0 5634.74 524.471  10
  -3  -6   0 5505.98 857.825   9
   3   6   0 5768.16 940.683   2
  -3  -6   0 4896.58 405.732  11
  -3  -6   0 5516.37 343.410   7
  -3  -6  -1 1073.17 278.804  11
  -3  -6  -1 1285.29 837.592   9
   3   6   1 1088.73 942.947   2
  -3  -6  -1 1006.69 399.074  10
   3   6   2 58947.1 1694.99   2
  -3  -6  -2 58873.7 1554.47   9
   3   6   2 57553.5 937.611   7
  -3  -6  -3 1994.71 466.259  10
  -3  -6  -3 1979.05 705.317   9
   3   6   3 2536.92 930.978   2
   3   6   3 1899.61 359.989   7
   3   6   4 20286.4 1171.88   2
   3   6   4 19798.2 1175.82   1
   3   6   4 18545.8 675.263   7
   3   6   5-20.7650 707.684   1
   3   6   5 451.165 211.680   6
   3   6   5 409.504 368.681   7
   3   6   6-155.291 799.376   1
   3   6   6-18.6028 276.887   6
   3   6   6 1.33657 422.055   7
   3   6   7 202.065 342.406   6
   3   6   7 150.236 696.919   1
   3   6   7 237.474 481.951   7
   3   6   8 3829.18 833.039   1
   3   6   8 3766.75 497.997   6
   3   6   9 9771.26 715.780   6
   3   6   9 10082.6 1021.00   1
   3   6  10 982.128 560.061   6
   3   6  10 1761.96 826.007   1
   3   6  11 170.509 567.264   6
   3   6  11 966.016 783.513   1
   3   6  11 783.129 887.876   3
   3   6  12 1406.64 763.629   1
   3   6  12 2026.83 659.925   6
   3   6  12 1185.90 1096.82   3
   3   6  13 6084.64 839.801   6
   3   6  13 4743.90 1082.37   3
   3   6  13 5652.34 884.906   1
   3   6  14 3991.34 1094.74   3
   3   6  15-349.295 1047.60   3
   3   6  16 789.332 1084.31   3
   3   6  17-665.336 997.309   3
   3   6  18 30.7633 959.552   3
  -3  -7  18 1070.77 968.815   6
  -3  -7  18 532.756 1128.42   4
  -3  -7  17-213.910 905.490   6
  -3  -7  17-129.645 1252.12   4
  -3  -7  16 1145.77 1259.29   4
  -3  -7  16 1307.21 884.668   6
  -3  -7  15 2711.03 964.755   6
  -3  -7  15 2314.19 1314.18   4
  -3  -7  14 397.647 904.087   6
  -3  -7  14 59.0724 1180.94   4
  -3  -7  13 6879.14 1132.88   6
  -3  -7  13 7004.26 1368.38   4
  -3  -7  12 292.857 1144.15   4
  -3  -7  12-24.3996 874.766   6
   3   7 -12-185.245 617.757   2
  -3  -7  11 1318.31 806.507   6
   3   7 -11 634.569 651.493   2
  -3  -7  10 14304.7 1117.53   6
   3   7 -10 14968.5 1031.63   2
  -3  -7   9 19047.1 1111.45   6
   3   7  -9 18900.8 1092.24   2
  -3  -7   8 388.688 633.064   6
  -3  -7   8-449.493 978.693   9
   3   7  -8-254.048 738.445   2
  -3  -7   7 9281.83 751.221   6
   3   7  -7 9200.58 897.061   2
  -3  -7   7 10501.5 1099.33   9
  -3  -7   6 570.199 484.294   6
  -3  -7   6 1055.00 998.239   9
   3   7  -6 743.458 724.542   2
  -3  -7   6 1815.72 722.437  11
  -3  -7   6 1021.07 627.300   5
  -3  -7   5 389.976 435.219   6
   3   7  -5-115.843 731.188   2
  -3  -7   5 429.495 942.660   9
  -3  -7   5 747.604 583.115   5
  -3  -7   5 993.359 649.660  11
  -3  -7   4 11481.8 740.617   5
   3   7  -4 11240.3 1040.84   2
  -3  -7   4 11509.9 799.953  11
  -3  -7   4 10369.0 1085.68   9
  -3  -7   4 10904.4 576.449   6
  -3  -7   3 239.438 277.894   6
  -3  -7   3 45.3480 937.463   9
  -3  -7   3-62.2733 516.194  11
  -3  -7   3 357.890 426.605   5
   3   7  -3-328.616 778.879   2
  -3  -7   2 6460.27 540.924   5
  -3  -7   2 7575.49 1050.87   9
  -3  -7   2 6391.34 313.200   6
   3   7  -2 5665.63 897.002   2
  -3  -7   2 6165.08 584.215  11
  -3  -7   1 29104.5 875.563   5
   3   7  -1 30203.6 1329.91   2
  -3  -7   1 27257.5 824.395  11
  -3  -7   1 29737.7 1340.49   9
  -3  -7   0 11247.9 1005.88   9
   3   7   0 10774.7 1022.07   2
  -3  -7   0 10186.7 540.114  11
  -3  -7   0 9785.74 582.684  10
  -3  -7  -1 8493.71 548.621  10
  -3  -7  -1 7887.83 456.677  11
  -3  -7  -1 7555.72 930.021   9
   3   7   1 7999.55 1112.46   2
   3   7   2 26752.7 1319.01   2
  -3  -7  -2 24206.6 1225.63   9
  -3  -7  -2 26498.2 791.537  10
   3   7   3 6998.20 1071.89   2
  -3  -7  -3 9194.07 565.481  10
  -3  -7  -3 7908.86 970.934   9
   3   7   3 7331.26 502.715   7
   3   7   3 7570.64 1081.82   1
   3   7   4 458.344 915.113   1
   3   7   4 455.855 386.929   7
   3   7   5 1509.20 896.111   1
   3   7   5 2155.70 463.750   7
   3   7   6 5213.75 1004.77   1
   3   7   6 4588.61 573.787   7
   3   7   7 2829.01 942.789   1
   3   7   7 2915.34 582.133   7
   3   7   7 3001.52 381.025   6
   3   7   8 3523.74 920.241   1
   3   7   8 3936.30 661.142   7
   3   7   9 1921.17 837.243   1
   3   7   9 2337.74 653.650   7
   3   7  10 7051.87 1040.10   1
   3   7  10 7315.10 840.696   7
   3   7  11 4043.91 923.489   1
   3   7  11 4419.16 796.788   7
   3   7  12-60.1782 893.590   1
   3   7  12-1127.28 1076.75   3
   3   7  13 8897.85 1210.42   3
   3   7  13 10563.4 1135.11   1
   3   7  14 3159.37 1204.20   3
   3   7  15 969.975 1155.05   3
   3   7  16-50.7516 1093.91   3
   3   7  17 1875.30 1179.46   3
   3   7  18 462.859 1198.41   3
  -3  -8  18 3490.68 1091.08   6
  -3  -8  17 3301.26 1045.11   6
  -3  -8  17 2773.38 1153.83   4
  -3  -8  16 61.0870 874.594   6
  -3  -8  16-89.6542 1333.82   4
  -3  -8  15 1798.43 939.367   6
  -3  -8  15 2194.22 1334.06   4
  -3  -8  14 229.569 913.610   6
  -3  -8  13 3543.20 1017.56   6
  -3  -8  12 1724.93 892.235   6
  -3  -8  11 585.822 731.868   6
   3   8 -11 519.699 689.305   2
  -3  -8  10 15701.0 1135.33   6
   3   8 -10 14983.2 1095.18   2
  -3  -8   9 36341.3 1402.44   6
   3   8  -9 35057.3 1465.53   2
  -3  -8   9 37536.2 1744.28   9
  -3  -8   8 5469.10 771.550   6
   3   8  -8 5573.11 895.993   2
  -3  -8   8 5112.22 1082.35   9
  -3  -8   7 6068.26 705.194   6
   3   8  -7 5678.89 982.701   2
  -3  -8   7 4757.73 953.844  11
  -3  -8   7 5471.79 1200.78   9
  -3  -8   7 7204.03 848.202   5
  -3  -8   6 5645.87 619.403   6
  -3  -8   6 5563.28 896.179  11
  -3  -8   6 5968.15 761.276   5
  -3  -8   6 6027.31 1251.84   9
   3   8  -6 6761.63 972.535   2
  -3  -8   5 6559.54 579.040   6
  -3  -8   5 7041.11 706.903   5
   3   8  -5 6761.78 1008.25   2
  -3  -8   5 6384.07 1226.68   9
  -3  -8   5 6332.04 816.946  11
  -3  -8   4 4365.99 695.176  11
  -3  -8   4 4027.57 602.426   5
  -3  -8   4 5183.92 1119.59   9
   3   8  -4 3645.06 955.502   2
  -3  -8   4 4086.84 429.937   6
  -3  -8   3 945.522 284.885   6
  -3  -8   3 973.964 573.236  11
  -3  -8   3 1299.46 465.611   5
  -3  -8   3 1044.24 987.582   9
   3   8  -3 1197.54 917.275   2
  -3  -8   2 4137.34 487.045   5
  -3  -8   2 3901.70 587.624  11
  -3  -8   2 4315.20 1013.66   9
   3   8  -2 3381.22 955.348   2
  -3  -8   2 4063.89 250.090   6
  -3  -8   1 87.2000 342.281   5
  -3  -8   1-499.314 979.197   9
  -3  -8   1-264.252 446.688  11
  -3  -8   1-416.275 403.734  10
   3   8  -1 54.0215 131.728   8
   3   8  -1 141.971 815.972   2
  -3  -8   0 7122.76 549.079  11
   3   8   0 7678.61 1086.30   2
  -3  -8   0 8154.36 525.929  10
  -3  -8   0 8899.57 1168.43   9
  -3  -8  -1 1632.00 400.555  10
  -3  -8  -1 2157.29 936.007   9
  -3  -8  -1 1228.92 366.964  11
   3   8   1 977.309 920.151   2
   3   8   1 1789.92 921.441   1
  -3  -8  -2 11744.5 595.933  10
   3   8   2 12227.0 1141.03   1
  -3  -8  -2 10830.0 1148.98   9
  -3  -8  -3 23656.9 1308.63   9
   3   8   3 22117.0 795.761   7
   3   8   3 21396.8 1447.22   1
   3   8   4-250.024 879.062   1
   3   8   4 125.755 436.431   7
   3   8   5 9061.96 1205.07   1
   3   8   5 10092.2 675.208   7
   3   8   6 12061.0 1195.71   1
   3   8   6 11348.7 752.279   7
   3   8   7 421.898 847.151   1
   3   8   7 865.481 542.695   7
   3   8   8 111.845 827.745   1
   3   8   8 19.6985 560.070   7
   3   8   9 3834.34 937.917   1
   3   8   9 3871.64 731.765   7
   3   8  10-208.134 876.230   1
   3   8  10 242.653 638.277   7
   3   8  11 1457.49 934.157   1
   3   8  11 421.061 731.245   7
   3   8  12 3032.25 1055.28   1
   3   8  12 2481.09 780.065   7
   3   8  12 2034.16 1096.46   3
   3   8  13 3730.02 991.897   1
   3   8  13 5325.99 1189.55   3
   3   8  13 4164.36 939.422   7
   3   8  14 2010.10 1034.01   3
   3   8  15-5.31772 1135.86   3
   3   8  16 355.200 1186.14   3
   3   8  17 1331.35 1255.48   3
  -3  -9  17 953.989 1090.25   6
  -3  -9  16 406.156 1029.37   6
  -3  -9  15 1210.33 1025.58   6
  -3  -9  14 601.314 972.737   6
  -3  -9  13-294.512 891.423   6
  -3  -9  12 990.583 780.172   6
  -3  -9  11 1379.27 810.618   6
   3   9 -11 2019.26 749.029   2
  -3  -9  10 1428.82 732.657   6
   3   9 -10 1940.12 832.060   2
  -3  -9  10 1410.17 1156.62   9
  -3  -9   9 11422.6 940.830   6
   3   9  -9 11845.6 1108.17   2
  -3  -9   9 14633.5 1413.79   9
  -3  -9   8 6312.77 853.685   5
  -3  -9   8 6160.11 776.918   6
   3   9  -8 6289.83 982.615   2
  -3  -9   8 4695.95 1009.77  11
  -3  -9   8 6603.75 1205.79   9
  -3  -9   7 1950.84 583.396   6
  -3  -9   7 1720.75 1086.12   9
   3   9  -7 1649.68 892.327   2
  -3  -9   7 2641.91 893.586  11
  -3  -9   7 2100.20 691.810   5
  -3  -9   6 5399.37 613.027   6
  -3  -9   6 4855.73 707.671   5
  -3  -9   6 5544.73 882.770  11
  -3  -9   6 3901.10 1152.40   9
   3   9  -6 5879.80 1031.86   2
  -3  -9   5 4363.55 510.547   6
  -3  -9   5 5783.35 685.782   5
  -3  -9   5 5066.45 1198.42   9
   3   9  -5 5668.47 1082.69   2
  -3  -9   5 5550.40 832.946  11
  -3  -9   4 15477.5 840.765   5
   3   9  -4 15708.0 1330.60   2
  -3  -9   4 12568.6 945.625  11
  -3  -9   4 16210.9 1448.12   9
  -3  -9   4 14045.9 624.043   6
  -3  -9   3 3124.09 516.206   5
  -3  -9   3 3196.51 698.823  11
  -3  -9   3 2768.99 1186.05   9
   3   9  -3 4266.92 1057.64   2
  -3  -9   2 28136.7 920.619   5
  -3  -9   2 28860.2 1069.87  11
  -3  -9   2 28906.8 1606.79   9
  -3  -9   1 3133.48 558.557  11
  -3  -9   1 3403.46 459.968  10
  -3  -9   1 2916.10 1002.84   9
   3   9  -1 3446.24 1093.71   2
   3   9  -1 2291.28 1091.52   1
  -3  -9   0 6196.90 1181.34   9
   3   9   0 6062.82 1108.66   1
   3   9   0 6866.85 1135.51   2
  -3  -9   0 5722.19 566.451  11
  -3  -9   0 5661.06 482.347  10
   3   9   1-180.052 900.555   1
  -3  -9  -1 593.098 347.964  10
  -3  -9  -1 975.581 392.825  11
  -3  -9  -1 97.1717 898.615   9
  -3  -9  -2 7674.16 512.132  10
  -3  -9  -2 8825.50 1150.66   9
   3   9   2 7919.60 1107.44   1
  -3  -9  -3 14447.6 1298.95   9
   3   9   3 13700.9 1255.73   1
   3   9   4 671.221 1078.02   1
  -3  -9  -4 984.630 974.971   9
   3   9   4 955.714 476.265   7
   3   9   5-225.966 1092.07   1
   3   9   5 255.163 492.052   7
   3   9   6 10701.9 781.402   7
   3   9   6 11194.6 1177.62   1
   3   9   7-195.328 1073.27   1
   3   9   7 193.263 555.799   7
   3   9   8 2028.44 1056.91   1
   3   9   8 1892.80 636.810   7
   3   9   9 12868.8 1250.00   1
   3   9  10-586.567 1005.56   1
   3   9  11 8989.59 1272.86   1
   3   9  12 12226.4 1367.23   1
   3   9  13 1117.71 1085.82   3
   3   9  13 1650.76 1023.56   1
   3   9  14-64.0799 897.325   1
   3   9  14 502.047 1006.73   3
   3   9  15 251.968 1160.19   3
   3   9  16 533.485 1223.83   3
  -3 -10  17 1174.36 1126.86   6
  -3 -10  16 274.030 1037.57   6
  -3 -10  15 1221.05 902.244   6
  -3 -10  14 1387.40 863.703   6
  -3 -10  13 313.012 879.094   6
  -3 -10  12-320.395 769.692   6
  -3 -10  11-298.843 733.040   6
  -3 -10  10 253.289 1123.62   9
  -3 -10  10 455.348 785.327   5
   3  10 -10 144.925 762.567   2
  -3 -10   9 247.763 681.166   5
  -3 -10   9 692.466 1034.65   9
   3  10  -9 63.4817 808.692   2
  -3 -10   8 1801.31 948.446  11
   3  10  -8 687.412 819.883   2
  -3 -10   8 1374.29 689.193   5
  -3 -10   8 1316.14 986.570   9
  -3 -10   7 941.453 1013.78   9
  -3 -10   7 1448.23 869.443  11
   3  10  -7 389.007 977.856   2
  -3 -10   7 1022.02 616.490   5
  -3 -10   6 2536.87 855.784  11
  -3 -10   6 3259.13 668.749   5
   3  10  -6 2610.29 921.904   2
  -3 -10   6 2445.82 1194.09   9
  -3 -10   5 114.081 473.764   5
   3  10  -5-289.652 1002.80   2
  -3 -10   5-53.3736 1199.04   9
  -3 -10   5 641.305 720.835  11
  -3 -10   4 1773.67 703.648  11
  -3 -10   4 1865.87 1104.36   9
   3  10  -4 2204.31 1045.61   2
  -3 -10   4 1806.37 497.276   5
   3  10  -4 1615.01 1063.93   1
  -3 -10   3 4306.16 1160.32   9
  -3 -10   3 3486.13 505.901   5
  -3 -10   3 3112.23 698.645  11
   3  10  -3 3102.97 1130.77   2
   3  10  -3 2721.28 1103.27   1
   3  10  -2-1.88116 1105.66   2
  -3 -10   2 370.131 1144.64   9
  -3 -10   2 524.592 594.486  11
   3  10  -2-71.1373 1084.88   1
  -3 -10   1 4730.04 663.533  11
  -3 -10   1 4412.15 1167.44   9
   3  10  -1 6262.97 1114.05   1
   3  10   0 3649.87 1165.23   1
  -3 -10   0 4733.61 1102.20   9
  -3 -10   0 3397.63 567.632  11
   3  10   1 5007.52 1081.44   1
  -3 -10  -1 4028.14 1174.52   9
   3  10   2 2293.68 1167.77   1
  -3 -10  -2 1243.73 1123.56   9
   3  10   3 5162.38 1283.10   1
  -3 -10  -3 4595.96 1154.89   9
   3  10   4 2358.11 1226.15   1
  -3 -10  -4 2087.22 990.800   9
   3  10   5 3480.27 1216.54   1
  -3 -10  -5 3153.55 1040.93   9
   3  10   6 1672.64 1059.43   1
   3  10   7 2427.37 1119.14   1
   3  10   8-28.8620 1154.55   1
   3  10   9 7366.64 1141.22   1
   3  10  10-478.070 1104.85   1
   3  10  11 1497.05 1157.49   1
   3  10  12 7204.14 1228.62   1
   3  10  13 1675.53 1003.00   1
   3  10  13 1863.62 1030.61   3
   3  10  14-522.571 912.456   1
   3  10  14-103.674 1158.92   3
   3  10  15 1750.30 1134.04   3
   3  10  16 155.887 1061.26   0
  -3 -11  11 876.255 1220.10   9
   3  11 -10-41.6472 836.303   2
  -3 -11  10 397.622 1165.65   9
   3  11 -10 419.210 823.368   1
   3  11  -9 1687.25 816.122   2
  -3 -11   9 1171.64 1066.20   9
   3  11  -9 556.028 809.709   1
   3  11  -8 2014.75 881.467   2
  -3 -11   8 3217.42 1158.10   9
  -3 -11   8 2051.67 944.498  11
   3  11  -8 2088.42 900.934   1
  -3 -11   7 138.425 1220.39   9
  -3 -11   7 579.547 822.963  11
   3  11  -7-405.313 975.001   2
   3  11  -7-88.2629 911.644   1
   3  11  -6 459.783 1016.08   2
  -3 -11   6 789.666 766.177  11
   3  11  -6 681.581 1013.89   1
  -3 -11   6 271.452 1177.83   9
  -3 -11   5-472.712 695.413  11
  -3 -11   5-183.750 1095.11   9
   3  11  -5-513.533 914.499   1
  -3 -11   4 205.118 1179.20   9
  -3 -11   4 693.126 699.735  11
   3  11  -4 32.4924 932.686   1
   3  11  -3 4529.67 1142.44   1
  -3 -11   3 3646.10 732.552  11
  -3 -11   3 5381.50 1267.51   9
   3  11  -2 2794.16 1118.15   1
  -3 -11   2 3446.88 673.731  11
  -3 -11   2 2278.36 1088.35   9
   3  11  -1-349.353 914.678   1
  -3 -11   1 388.168 1185.47   9
   3  11   0 2658.08 1176.11   1
  -3 -11   0 1946.03 1229.98   9
   3  11   1 1285.82 1172.53   1
  -3 -11  -1-395.280 1168.63   9
   3  11   2-655.194 1165.37   1
  -3 -11  -2 373.515 1143.88   9
   3  11   3 785.255 957.224   1
  -3 -11  -3 269.750 1062.21   9
   3  11   4-420.253 1120.85   1
  -3 -11  -4 3.85309 957.436   9
   3  11   5-52.5427 1172.20   1
  -3 -11  -5 349.554 1081.29   9
   3  11   6 1581.02 1221.85   1
  -3 -11  -6 1008.41 1058.16   9
   3  11   7 5470.88 1235.84   1
   3  11   8-69.1236 928.861   1
   3  11   9 1110.27 1198.50   1
   3  11  10 772.658 1170.31   1
   3  11  11-19.9845 1162.26   1
   3  11  12 2288.55 1164.75   1
   3  11  13 803.255 1219.75   1
   3  11  14 583.852 1108.38   1
   3  11  14 116.959 1095.18   3
  -3 -12  11 124.999 1244.96   9
  -3 -12  10-339.534 965.390   9
   3  12  -9-562.540 921.284   1
  -3 -12   9 34.5350 1232.73   9
   3  12  -8 1813.87 1006.31   1
  -3 -12   8 1736.91 897.511  11
  -3 -12   8 1035.78 1258.28   9
   3  12  -7 1994.97 1024.74   1
  -3 -12   7 1368.66 890.467  11
  -3 -12   7 2646.33 1143.06   9
   3  12  -6 785.469 920.185   1
  -3 -12   6-53.3396 838.181  11
  -3 -12   6 829.585 1290.42   9
   3  12  -5 1284.50 1147.36   1
  -3 -12   5 784.779 1135.35   9
  -3 -12   5 752.689 764.524  11
   3  12  -4-112.478 995.413   1
  -3 -12   4 121.371 1153.22   9
   3  12  -3 927.511 997.252   1
  -3 -12   3 719.211 1289.64   9
   3  12  -2 4888.50 1194.66   1
  -3 -12   2 2884.36 1323.46   9
  -3 -12   1 3932.71 1259.30   9
   3  12  -1 2351.23 1119.45   1
   3  12   0 1131.98 986.517   1
  -3 -12   0 675.991 1189.65   9
   3  12   1 2618.65 1277.20   1
  -3 -12  -1 1199.59 1236.59   9
   3  12   2 852.971 1167.73   1
  -3 -12  -2-122.232 1184.41   9
   3  12   3-430.599 1179.69   1
  -3 -12  -3 142.942 907.566   9
   3  12   4 341.320 977.900   1
  -3 -12  -4 159.327 1182.57   9
   3  12   5 4119.07 1355.19   1
  -3 -12  -5 6042.09 1188.03   9
   3  12   6 2580.74 1387.66   1
  -3 -12  -6 3890.04 1088.33   9
  -3 -12  -7 6915.74 1193.99   9
   3  12   7 5904.74 1431.31   1
   3  12   8 1458.16 1329.76   1
   3  12   9-177.778 1273.85   1
   3  12  10 1197.89 1095.52   1
   3  12  11 2624.31 1294.05   1
   3  12  12 167.943 1277.77   1
   3  12  13 260.574 1127.60   1
  -3 -13  11-42.3369 1161.62   9
  -3 -13  10-242.717 1408.67   9
   3  13  -9 653.894 973.663   1
  -3 -13   9 392.259 1005.77   9
  -3 -13   8 788.161 1331.29   9
   3  13  -8-377.779 906.037   1
  -3 -13   8-179.808 937.362  11
  -3 -13   7 1670.14 1054.81   9
   3  13  -7 1221.91 985.433   1
   3  13  -6-650.155 1104.38   1
  -3 -13   6-342.121 1298.97   9
   3  13  -5 1039.04 1094.99   1
  -3 -13   5 1569.93 1366.54   9
   3  13  -4 549.038 1133.42   1
  -3 -13   4 393.606 1207.81   9
   3  13  -3-312.427 1017.14   1
  -3 -13   3 311.457 996.260   9
   3  13  -2 3300.75 1292.34   1
  -3 -13   2 3401.82 1121.62   9
   3  13  -1 6422.21 1384.93   1
  -3 -13   1 6071.87 1232.20   9
   3  13   0 604.682 1237.22   1
  -3 -13   0 338.616 1161.00   9
   3  13   1 2744.78 1181.31   1
  -3 -13  -1 3782.76 1363.05   9
   3  13   2 2952.67 1230.32   1
  -3 -13  -2 2732.02 1201.69   9
   3  13   3 219.560 1280.39   1
  -3 -13  -3 911.903 1237.63   9
   3  13   4 423.089 1077.34   1
  -3 -13  -4 1410.19 1020.94   9
   3  13   5 717.596 1286.54   1
  -3 -13  -5 281.502 1176.35   9
  -3 -13  -6 756.514 1229.45   9
   3  13   6 308.037 1357.99   1
  -3 -13  -7 3549.65 1355.78   9
   3  13   7 4539.52 1316.69   1
   3  13   8 1188.95 1142.80   1
  -3 -13  -8 972.838 1142.06   9
   3  13   9-24.6502 1105.41   1
  -3 -13  -9 1401.91 998.222   9
   3  13  10 1504.88 1224.74   1
  -3 -13 -10 1452.12 1238.83   9
   3  14  -8 415.817 1163.94   1
  -3 -14   8 227.082 1402.89   9
   3  14  -7 16.5767 1121.85   1
  -3 -14   7 355.640 1289.48   9
   3  14  -6 1296.53 1202.92   1
  -3 -14   6-257.978 1000.80   9
   3  14  -5 403.844 1083.97   1
  -3 -14   5-70.2821 1231.16   9
   3  14  -4 1094.62 1157.61   1
  -3 -14   4 988.928 1336.13   9
  -3 -14   3-384.876 1334.23   9
   3  14  -3-530.583 1149.29   1
   3  14  -2 333.727 1269.00   1
  -3 -14   2 110.933 1231.53   9
   3  14  -1 1692.95 1285.51   1
  -3 -14   1 1084.00 1025.01   9
   3  14   0 1882.47 1320.69   1
  -3 -14   0 2101.91 1302.63   9
   3  14   1 3210.73 1403.14   1
  -3 -14  -1 2667.43 1416.85   9
   3  14   2 6326.56 1524.40   1
  -3 -14  -2 6106.17 1337.32   9
   3  14   3-62.3885 1201.11   1
  -3 -14  -3 35.6907 1225.91   9
   3  14   4 361.654 1214.18   1
  -3 -14  -4 364.649 1290.90   9
   3  14   5 905.434 1299.77   1
  -3 -14  -5-21.6967 1265.80   9
   3  14   6 690.679 1237.46   1
  -3 -14  -6 909.776 1211.26   9
   3  14   7 373.917 1070.54   1
  -3 -14  -7 204.582 1266.99   9
  -3 -14  -8 458.067 1287.31   9
  -3 -14  -9 721.523 980.239   9
  -3 -14 -10 716.044 1289.75   9
   3  15  -8-79.9621 1177.06   1
   3  15  -7 423.126 1137.69   1
   3  15  -6 206.227 1284.29   1
   3  15  -5 1275.86 1201.50   1
   3  15  -4-164.925 1020.73   1
   3  15  -3 2110.13 1343.96   1
   3  15  -2-217.298 1186.35   1
   3  15  -1 1485.64 1076.59   1
  -3 -15   1 558.939 1115.14   9
   3  15   0-429.505 1215.14   1
  -3 -15   0 582.687 1421.93   9
   3  15   1 1240.08 1300.23   1
  -3 -15  -1-225.519 1073.74   9
  -3 -15  -2 881.194 1401.61   9
  -3 -15  -3 583.620 1268.20   9
  -3 -15  -4 430.420 1038.51   9
  -4  16   3 1488.12 1020.10   0
  -4  16   2 2435.08 1356.25   0
  -4  16   1 505.712 1216.11   0
  -4  16   1-614.513 1083.34   1
  -4  16   0 1022.96 1115.03   0
  -4  16   0 805.830 1206.00   1
  -4  16  -1 1001.18 1091.96   0
  -4  16  -1 19.4625 1250.06   1
  -4  16  -2-86.8334 1195.97   1
  -4  16  -3 420.099 1079.28   1
  -4  15   9 287.932 1249.91   7
  -4  15   8 3116.85 1241.63   7
  -4  15   6-463.520 1219.41   0
  -4  15   5-181.996 1338.59   0
  -4  15   5 119.464 1292.15   1
  -4  15   4 632.530 1197.92   0
  -4  15   4 1083.42 1134.25   1
  -4  15   3-1097.56 1126.16   0
  -4  15   3 151.864 1243.88   1
  -4  15   2 1186.39 1123.80   0
  -4  15   2 668.842 1309.05   1
  -4  15   1 631.232 1171.36   0
  -4  15   1-361.655 1173.59   1
  -4  15   0 843.749 1123.99   0
  -4  15   0 194.637 1055.30   1
  -4  15  -1 650.393 1032.30   0
  -4  15  -1 1700.47 1166.53   1
  -4  15  -2 505.925 1048.38   0
  -4  15  -2 316.970 1125.25   1
  -4  15  -3 213.032 966.016   1
   4 -15   3 229.496 1206.32   9
  -4  15  -4 5890.78 1214.67   1
   4 -15   4 5951.73 1518.97   9
   4 -15   5 1784.37 1077.24   9
   4 -15   6 327.726 1101.77   9
   4 -15   7-164.218 1187.87  11
   4 -15   7 208.044 1132.37   9
   4 -15   8-255.978 1026.13   9
  -4  14  11 730.388 969.118   7
  -4  14  10 1131.24 988.689   7
  -4  14   9-28.0138 1216.62   0
  -4  14   9 459.843 909.834   7
  -4  14   8 1428.40 1299.37   0
  -4  14   8 868.661 1158.32   7
  -4  14   7 352.197 1263.86   0
  -4  14   7 1199.57 1149.48   7
  -4  14   6 821.169 1139.70   1
  -4  14   6 1854.62 1269.12   0
  -4  14   5 489.745 1083.31   0
  -4  14   5 805.170 1191.80   1
  -4  14   4 7971.73 1380.33   0
  -4  14   4 8738.43 1544.52   1
  -4  14   3 1277.65 1288.93   1
  -4  14   3 766.439 1183.09   0
  -4  14   2 499.539 984.545   0
  -4  14   2 36.9056 981.185   1
  -4  14   2-820.295 860.268   8
  -4  14   1 208.980 1050.35   0
  -4  14   1 328.151 1184.78   1
  -4  14   1-2.09587 830.851   8
  -4  14   0-217.820 1064.91   0
  -4  14   0-190.371 1058.96   1
  -4  14  -1 1878.86 950.751   1
  -4  14  -1 2754.34 1111.69   0
  -4  14  -2-152.110 969.898   0
  -4  14  -2-55.6398 919.500   1
  -4  14  -3 307.410 867.119   0
  -4  14  -3 271.455 924.859   1
   4 -14   4 7475.57 1484.61   9
  -4  14  -4 7577.34 1277.01   1
   4 -14   5 7384.47 1445.70   9
  -4  14  -5 7141.67 1109.06   1
   4 -14   6-165.743 1202.71   9
   4 -14   7 1700.17 1171.11   9
   4 -14   8 108.058 1019.97   9
   4 -14   8 1315.21 1283.52  11
   4 -14   9 112.280 1186.66  11
  -4  13  13 962.764 994.045   7
  -4  13  12-63.0833 1255.30   7
  -4  13  11-75.9061 1285.14   0
  -4  13  11-577.991 1167.05   7
  -4  13  10 683.691 994.789   0
  -4  13  10 579.611 1075.68   7
  -4  13   9 1232.60 1197.25   7
  -4  13   9 1571.58 1286.01   0
  -4  13   8 558.028 1072.83   7
  -4  13   8 227.112 1316.19   0
  -4  13   7 422.662 1302.30   0
  -4  13   7 305.534 1093.27   7
  -4  13   6 2183.95 1369.56   0
  -4  13   6 2458.44 1099.32   1
  -4  13   6 1506.15 947.906   7
  -4  13   5 164.527 1043.18   1
  -4  13   5-588.880 1274.05   0
  -4  13   5 135.827 874.725   7
  -4  13   4 5150.18 1250.23   0
  -4  13   4 5393.17 1159.29   1
  -4  13   3 1721.01 1216.48   1
  -4  13   3 507.757 1039.85   0
  -4  13   2 36.6495 1100.03   0
  -4  13   2-363.545 1173.64   1
  -4  13   2-57.1919 775.238   8
  -4  13   1-54.0168 1040.55   0
  -4  13   1-64.1644 951.932   1
  -4  13   1-173.564 852.841   8
  -4  13   0 1286.74 886.431   0
  -4  13   0 416.104 785.379   8
  -4  13   0 1041.01 1103.40   1
  -4  13  -1 100.222 846.643   0
  -4  13  -1-714.469 1108.81   1
  -4  13  -1 464.501 814.762   8
  -4  13  -2 101.336 821.528   0
  -4  13  -2 794.041 1043.53   1
  -4  13  -2 568.371 738.222   8
  -4  13  -3 1764.01 928.997   0
  -4  13  -3 1082.51 780.752   8
  -4  13  -3 1049.21 1017.34   1
  -4  13  -4 2284.56 829.059   0
  -4  13  -4 2322.16 872.224   8
  -4  13  -4 1382.29 876.443   1
  -4  13  -5 2382.16 1001.29   1
   4 -13   5 1306.07 1150.38   9
   4 -13   6 370.210 934.005   9
   4 -13   7 1101.81 1077.74   9
   4 -13   8 258.452 909.837   9
   4 -13   8 34.1147 1281.64  11
   4 -13   9 1576.43 1219.76  11
   4 -13   9 1345.92 1098.01   9
   4 -13  10-256.973 958.421  11
   4 -13  12-561.748 989.617   6
   4 -13  13 87.7598 1253.17   6
  -4  12  14 97.6337 1075.85   7
  -4  12  13 724.032 1358.81   0
  -4  12  13 1085.72 1176.91   7
  -4  12  12 2818.71 1060.93   0
  -4  12  12 1883.87 1176.08   7
  -4  12  11 292.885 1289.19   0
  -4  12  11 257.955 1209.95   7
  -4  12  10 665.184 1111.23   0
  -4  12  10 284.525 1157.94   7
  -4  12   9 2338.30 1178.96   0
  -4  12   9 1001.90 1077.35   7
  -4  12   8 165.998 1257.14   0
  -4  12   8 338.758 1015.33   7
  -4  12   7 2850.88 1366.76   0
  -4  12   7 2916.66 1071.23   7
  -4  12   6 3044.25 1076.81   1
  -4  12   6 2646.87 1314.20   0
  -4  12   6 3629.83 1128.63   7
  -4  12   5 257.376 1236.58   0
  -4  12   5 1742.42 1075.88   1
  -4  12   5 673.648 1006.04   7
  -4  12   4 2382.54 1036.35   1
  -4  12   4 2187.23 1165.64   0
  -4  12   3-431.767 923.210   0
  -4  12   3-582.171 1019.67   1
  -4  12   2-163.556 1074.47   0
  -4  12   2 86.6507 1123.43   1
  -4  12   1 312.265 868.304   0
  -4  12   1 877.962 951.035   1
  -4  12   1 698.433 754.624   8
  -4  12   0 922.085 942.618   0
  -4  12   0 160.687 1088.17   1
  -4  12   0 1366.29 790.405   8
  -4  12  -1 268.796 911.549   0
  -4  12  -1-400.860 949.619   1
  -4  12  -1-241.025 793.816   8
  -4  12  -2 28.1438 812.308   0
  -4  12  -2 369.923 783.311   8
  -4  12  -2-141.778 901.569   1
  -4  12  -3-195.777 791.728   0
  -4  12  -3-29.4592 908.387   1
  -4  12  -3 668.897 785.367   8
  -4  12  -4-160.810 760.804   8
  -4  12  -4-161.402 726.338   0
  -4  12  -4-993.032 912.953   1
  -4  12  -5-355.675 843.870   1
   4 -12   5-31.7709 926.943   9
  -4  12  -5-476.542 753.219   8
   4 -12   6 4.42200 1016.86   9
  -4  12  -6 841.126 736.642   8
  -4  12  -6 522.700 770.414   1
   4 -12   7-365.753 990.709   9
  -4  12  -7-259.976 804.596   8
   4 -12   8 856.282 941.910   9
   4 -12   8-85.0613 1234.40  11
  -4  12  -8 407.450 723.280   8
   4 -12   9-360.950 896.281   9
   4 -12   9-140.749 1253.96  11
   4 -12  10 147.543 1300.01  11
   4 -12  11 1979.25 1246.08  11
   4 -12  12 2309.54 1187.77  11
   4 -12  13 72.6473 1018.41   6
   4 -12  14 1703.09 1346.90   6
  -4  11  15 772.830 1032.40   7
  -4  11  15 1553.57 1334.16   0
  -4  11  14 25.1867 1167.88   0
  -4  11  14 106.139 1008.44   7
  -4  11  13-286.958 1073.06   0
  -4  11  13-138.126 1207.04   7
  -4  11  12 1921.03 1328.07   0
  -4  11  12 1866.58 964.567   7
  -4  11  11 2408.68 1053.70   0
  -4  11  11 1402.50 1111.59   7
  -4  11  10 113.285 1276.14   0
  -4  11  10 454.793 1090.33   7
  -4  11   9 3724.82 1260.47   0
  -4  11   9 2529.11 921.799   7
  -4  11   8 554.131 964.121   0
  -4  11   8 406.403 1103.96   7
  -4  11   7-181.234 1133.87   0
  -4  11   7 1449.46 1031.75   7
  -4  11   6 2026.46 1179.57   0
  -4  11   6 3020.91 1212.19   1
  -4  11   6 2569.95 1064.39   7
  -4  11   5 1707.60 1127.13   0
  -4  11   5 1056.43 1047.51   7
  -4  11   5 569.116 1051.66   1
  -4  11   4 344.523 960.021   0
  -4  11   4-330.466 807.437   7
  -4  11   4 169.297 1020.73   1
  -4  11   3 1218.49 1116.42   1
  -4  11   3 947.634 952.146   0
  -4  11   2 1202.43 1038.09   0
  -4  11   2 2504.14 1162.36   1
  -4  11   1 2429.75 920.752   0
  -4  11   1 2563.27 945.899   1
  -4  11   0 9957.39 1097.02   0
  -4  11   0 10083.1 975.580   8
  -4  11   0 10046.6 1239.33   1
  -4  11  -1 417.673 968.056   1
  -4  11  -1 222.400 834.268   0
  -4  11  -1 124.594 719.634   8
  -4  11  -2 10667.6 979.554   8
  -4  11  -2 9870.75 1029.53   0
  -4  11  -2 10326.2 1131.15   1
  -4  11  -3 678.194 750.576   0
  -4  11  -3 77.4794 875.702   1
  -4  11  -3 502.904 770.750   8
  -4  11  -4 1982.62 831.165   1
  -4  11  -4 2793.42 762.765   0
  -4  11  -4 2351.38 823.295   8
  -4  11  -5 534.880 615.648   0
  -4  11  -5 169.355 770.594   8
  -4  11  -5-475.839 807.470   1
  -4  11  -6 100.997 710.924   1
  -4  11  -6 41.0328 761.809   8
   4 -11   6-21.2551 936.811   9
   4 -11   7 266.364 901.571   9
  -4  11  -7 383.573 748.742   8
  -4  11  -8 719.842 792.324   8
   4 -11   8-238.615 894.584   9
  -4  11  -9 4217.86 875.190   8
   4 -11   9 3621.41 922.887   9
   4 -11   9 5349.48 1114.72  11
   4 -11  10-407.403 969.399  11
   4 -11  11 6122.55 1262.22  11
   4 -11  12 719.190 1263.40  11
   4 -11  13 1167.54 954.788   6
   4 -11  13 933.399 1342.62  11
   4 -11  14 1009.79 1232.96   6
  -4  10  16 684.851 1293.93   0
  -4  10  16 305.460 1218.73   7
  -4  10  15 2469.11 1143.89   7
  -4  10  15 3004.42 1332.82   0
  -4  10  14 1248.28 1190.56   0
  -4  10  14 933.695 1127.29   7
  -4  10  13 1315.54 1023.64   0
  -4  10  13 209.701 1227.61   7
  -4  10  12 761.864 1254.34   0
  -4  10  12 424.170 902.669   7
  -4  10  11 1280.83 1068.72   0
  -4  10  11 1144.15 1057.48   7
  -4  10  10 811.999 1225.88   0
  -4  10  10 2486.62 1055.01   7
  -4  10   9 5859.66 1142.76   0
  -4  10   9 7979.68 1135.74   7
  -4  10   8 1368.10 1044.62   7
  -4  10   8 218.412 1182.01   0
  -4  10   7 83.3450 1184.44   0
  -4  10   7-189.348 1034.98   7
  -4  10   6 4637.78 1229.86   0
  -4  10   6 3292.82 1064.11   1
  -4  10   6 3738.32 1021.35   7
  -4  10   5 695.401 1057.26   0
  -4  10   5-271.108 1112.74   1
  -4  10   5 259.175 871.729   7
  -4  10   4 2883.54 1114.19   0
  -4  10   4 1979.03 1144.76   1
  -4  10   4 2779.37 942.152   7
  -4  10   3 12007.8 1274.08   0
  -4  10   3 12686.4 1216.57   7
  -4  10   3 11624.1 1279.97   1
  -4  10   2 5297.31 983.436   0
  -4  10   2 3794.91 985.604   1
  -4  10   1 6234.79 1088.63   0
  -4  10   1 5720.73 1123.60   1
  -4  10   0 1953.42 892.295   0
  -4  10   0 1573.78 863.663   1
  -4  10   0 1321.87 811.871   8
  -4  10  -1 6299.52 924.403   0
  -4  10  -1 5002.80 997.231   1
  -4  10  -1 5014.34 907.928   8
  -4  10  -2 160.295 765.166   0
  -4  10  -2-214.804 852.723   1
  -4  10  -2-315.540 695.045   8
  -4  10  -3 1636.90 713.663   0
  -4  10  -3 1189.95 766.885   1
  -4  10  -3 2048.07 797.128   8
  -4  10  -4 26.7617 615.945   0
  -4  10  -4-243.351 740.160   1
  -4  10  -4 52.7605 697.935   8
  -4  10  -5 1008.10 607.467   0
  -4  10  -5 751.078 712.062   1
  -4  10  -5 1135.44 711.499   8
  -4  10  -6 4051.77 852.632   8
  -4  10  -6 3486.48 743.409   1
  -4  10  -6 2961.43 590.185   0
   4 -10   6 3849.10 968.477   9
   4 -10   7-91.7925 765.436   9
  -4  10  -7 448.787 579.059   1
  -4  10  -7-319.296 708.930   8
   4 -10   8 1028.00 861.290   9
  -4  10  -8 1823.93 794.317   8
  -4  10  -9 1333.41 829.465   8
   4 -10   9 473.512 1186.28  11
   4 -10   9 1103.29 808.084   9
   4 -10  10-475.336 1146.58  11
   4 -10  11 4545.26 1244.27  11
   4 -10  12 5080.74 1304.58  11
   4 -10  13-262.678 1091.62   6
   4 -10  13-437.614 1242.48  11
   4 -10  14 1563.41 1125.03   6
   4 -10  14 1180.32 1332.15  11
   4 -10  14 1387.21 1036.32   4
   4 -10  15 655.586 1086.85   6
   4 -10  15-380.514 1236.49   4
  -4   9  18 2176.55 1238.37   0
  -4   9  17 6295.88 1357.46   0
  -4   9  17 5539.72 1284.14   7
  -4   9  16 844.743 1299.70   7
  -4   9  16 2147.40 1215.84   0
  -4   9  15 1104.10 1019.37   0
  -4   9  15 1464.30 1261.55   7
  -4   9  14 2356.70 1050.63   0
  -4   9  14 1806.51 1177.47   7
  -4   9  13 1498.83 1203.31   0
  -4   9  13 1331.62 1170.87   7
  -4   9  12 700.493 1150.28   0
  -4   9  12 941.374 910.230   7
  -4   9  11 3316.11 1057.45   0
  -4   9  11 2423.78 1070.94   7
  -4   9  10 883.540 971.038   7
  -4   9  10 2054.58 1227.92   0
  -4   9   9 22140.9 1535.30   0
  -4   9   9 23231.4 1480.51   7
  -4   9   8 3455.89 1185.71   0
  -4   9   8 2842.82 1021.28   7
  -4   9   7 205.972 1109.76   0
  -4   9   7 157.139 965.119   7
  -4   9   6 27.2697 774.458   7
  -4   9   6-183.927 1042.64   0
  -4   9   5-249.701 1034.10   1
  -4   9   5 285.134 994.754   0
  -4   9   5-176.607 918.285   7
  -4   9   4 164.403 975.947   0
  -4   9   4-269.718 1052.56   1
  -4   9   4 167.580 918.841   7
  -4   9   3-27.9204 963.652   0
  -4   9   3 143.525 994.577   1
  -4   9   3-141.521 838.121   7
  -4   9   2 29624.3 1477.63   7
  -4   9   2 28176.6 1424.46   1
  -4   9   1 297.170 860.210   0
  -4   9   1-508.040 934.049   1
  -4   9   0 12767.8 985.374   8
  -4   9   0 13317.6 1060.12   0
  -4   9   0 13618.0 1114.11   1
  -4   9  -1 15805.3 1057.33   0
  -4   9  -1 14270.8 1076.98   8
  -4   9  -1 14800.1 1156.61   1
  -4   9  -2 2208.09 728.768   0
  -4   9  -2 2302.39 805.994   8
  -4   9  -2 1506.02 819.440   1
  -4   9  -3 8877.91 819.868   0
  -4   9  -3 9814.52 922.444   8
  -4   9  -3 9456.22 915.171   1
  -4   9  -4 14565.4 1052.05   8
  -4   9  -4 14672.4 895.270   0
  -4   9  -4 12593.8 962.629   1
  -4   9  -5 145.273 668.221   8
  -4   9  -5-6.18199 482.737   0
  -4   9  -5 198.563 610.008   1
  -4   9  -6 676.211 573.270   1
   4  -9   6 980.426 794.551   9
  -4   9  -6 1155.41 500.102   0
  -4   9  -6 838.847 786.831   8
   4  -9   7 4544.80 870.359   9
  -4   9  -7 3878.65 889.205   8
   4  -9   8-110.304 714.246   9
  -4   9  -8 176.178 754.147   8
   4  -9   9 9265.44 1379.45  11
   4  -9   9 9496.98 936.098   9
  -4   9  -9 10461.9 1084.11   8
   4  -9  10 4262.70 797.650   9
   4  -9  10 4529.92 1130.19  11
   4  -9  10 4944.00 1137.31   4
   4  -9  11 2898.82 1102.81  11
   4  -9  11 2460.76 959.569   4
   4  -9  12 15046.3 1544.55  11
   4  -9  12 15123.3 1517.08   4
   4  -9  13 208.987 1088.08  11
   4  -9  13 1238.21 1185.85   4
   4  -9  14 2367.97 1164.61   6
   4  -9  14 723.130 1221.18   4
   4  -9  14 1058.28 1009.89  11
   4  -9  15 731.171 1150.02   6
   4  -9  15 1073.92 1226.74  11
   4  -9  15 255.903 1048.82   4
   4  -9  16 3024.32 1158.20   6
   4  -9  16 1760.30 1287.59   4
  -4   8  19 2963.05 1244.33   0
  -4   8  18 862.612 1181.23   0
  -4   8  17 1663.77 1231.73   0
  -4   8  17 1341.20 1204.47   7
  -4   8  16 1838.30 1220.94   0
  -4   8  16 988.860 1192.55   7
  -4   8  15 356.646 1239.94   7
  -4   8  15-691.355 1130.37   0
  -4   8  14 2135.55 1095.07   0
  -4   8  14 2968.81 1263.98   7
  -4   8  13 1763.70 984.803   0
  -4   8  13 1890.85 1197.24   7
  -4   8  12 3284.25 1240.35   0
  -4   8  12 2660.15 930.128   7
  -4   8  11 732.462 1114.66   0
  -4   8  11 277.514 1044.22   7
  -4   8  10 3434.66 1084.16   0
  -4   8  10 3598.94 1104.94   7
  -4   8   9-273.114 1100.51   0
  -4   8   9-477.565 830.266   7
  -4   8   8 13204.2 683.776   5
  -4   8   8 13717.9 1301.84   7
  -4   8   8 15785.2 1363.22   0
  -4   8   7 16555.7 651.759   5
  -4   8   7 18738.5 1325.00   7
  -4   8   7 18090.2 1293.34   0
  -4   8   6 2080.41 953.818   0
  -4   8   6 1846.52 323.402   5
  -4   8   6 2786.17 935.782   7
  -4   8   5 5781.95 352.630   5
  -4   8   5 6857.38 1072.42   0
  -4   8   5 5602.03 918.182   7
  -4   8   5 6906.11 372.009  10
  -4   8   4 2225.85 911.300   0
  -4   8   4 3233.77 901.496   7
  -4   8   4 2855.69 255.421  10
  -4   8   3-353.654 868.799   1
  -4   8   3-601.287 804.932   0
  -4   8   3-348.352 825.197   7
  -4   8   3-100.133 165.301  10
  -4   8   2 2226.32 875.108   0
  -4   8   2 2116.77 938.109   1
  -4   8   2 2627.52 897.026   7
   4  -8  -1 2613.15 241.016   5
  -4   8   1 3118.79 758.841   0
  -4   8   1 1469.73 887.280   1
   4  -8   0 13595.1 456.833   5
  -4   8   0 15440.7 1009.02   8
  -4   8   0 16451.9 1009.69   0
  -4   8   0 13516.8 1082.11   1
  -4   8  -1 23298.1 1135.89   8
  -4   8  -1 24210.5 1101.88   0
  -4   8  -1 24198.0 1179.18   1
  -4   8  -2 2395.76 658.047   0
  -4   8  -2 2049.20 725.870   1
  -4   8  -2 1299.38 686.803   8
  -4   8  -3 12314.4 948.366   8
  -4   8  -3 12473.7 816.132   0
  -4   8  -3 12291.0 920.570   1
  -4   8  -4 56679.1 1595.11   8
  -4   8  -4 57672.4 1352.99   0
  -4   8  -4 56625.8 1470.89   1
  -4   8  -5 4026.83 653.175   1
  -4   8  -5 4370.14 841.040   8
  -4   8  -5 5068.82 556.026   0
   4  -8   6 4294.08 755.860   9
  -4   8  -6 3360.46 465.512   0
  -4   8  -7 11843.2 984.670   8
  -4   8  -7 11742.1 593.092   0
   4  -8   7 11073.1 923.616   9
   4  -8   8 2124.77 682.714   9
  -4   8  -8 2097.14 776.250   8
   4  -8   8 2219.78 904.701   4
   4  -8   9 4885.11 736.334   9
   4  -8   9 5800.94 1133.47  11
   4  -8   9 4568.53 1072.67   4
   4  -8  10 2292.48 1198.93  11
   4  -8  10 3494.55 699.663   9
   4  -8  10 4362.00 1111.78   4
   4  -8  11 2119.05 988.319   4
   4  -8  11 2403.56 1230.10  11
   4  -8  12 3899.01 1191.65   4
   4  -8  12 3485.13 1232.57  11
   4  -8  13 302.237 1089.23  11
   4  -8  13 117.061 1115.73   4
   4  -8  14 2319.46 943.903   6
   4  -8  14 4634.58 1295.39  11
   4  -8  14 1936.08 1100.31   4
   4  -8  15 542.772 1253.01   6
   4  -8  15-219.692 1198.26   4
   4  -8  15-950.328 1273.35  11
   4  -8  16 2754.94 1088.87   6
   4  -8  16 1509.37 1323.68  11
   4  -8  16 1819.36 987.545   4
   4  -8  17 1179.75 1120.99   4
  -4   7  18 2685.17 1019.41   0
  -4   7  18 2590.68 1332.69   7
  -4   7  17-102.757 981.331   0
  -4   7  17 675.916 1311.55   7
  -4   7  16-434.873 1035.14   0
  -4   7  16-286.413 922.311   7
  -4   7  15 448.036 992.426   0
  -4   7  15 47.5258 1185.95   7
  -4   7  14 955.989 931.062   0
  -4   7  14 105.881 1194.15   7
  -4   7  13 432.516 1017.67   0
  -4   7  13 6.66068 1161.61   7
  -4   7  12 1962.85 1024.31   7
  -4   7  12 1447.24 1124.30   0
  -4   7  11 302.415 984.644   0
  -4   7  11 786.544 1091.02   7
  -4   7  10 17650.6 793.046   3
  -4   7  10 20051.3 1481.71   7
  -4   7  10 19285.3 1441.86   0
  -4   7   9 882.764 472.621   5
  -4   7   9 594.081 1003.39   0
  -4   7   9 850.341 428.495   3
  -4   7   9 712.558 973.895   7
  -4   7   8 18257.9 1381.16   0
  -4   7   8 17960.5 813.203   5
  -4   7   8 17652.1 1334.54   7
  -4   7   7 11779.7 640.187   5
  -4   7   7 9659.33 1163.07   7
  -4   7   7 11973.6 1117.87   0
  -4   7   6 510.333 322.066   5
  -4   7   6 312.772 826.474   0
  -4   7   6 886.618 798.835   7
  -4   7   5 10474.1 493.858   5
  -4   7   5 9865.58 1008.69   7
  -4   7   5 10402.0 1024.67   0
  -4   7   4 737.212 280.946  10
  -4   7   4 568.433 774.703   0
  -4   7   4 66.3829 853.592   7
  -4   7   3 1256.01 859.309   0
  -4   7   3 1646.82 886.537   7
  -4   7   3 1619.36 287.738  10
  -4   7   2 7890.73 384.724  10
  -4   7   2 8915.39 965.215   7
  -4   7   2 9065.89 952.524   0
  -4   7   1 30168.0 1372.64   7
  -4   7   1 29667.5 1233.77   0
   4  -7  -1 28096.2 636.354   5
   4  -7   0 5571.08 361.960   5
  -4   7   0 6086.59 799.761   0
  -4   7   0 6316.70 899.303   1
  -4   7  -1 41619.8 1250.62   0
  -4   7  -1 41707.3 1386.85   8
  -4   7  -1 41274.1 1334.66   1
  -4   7  -2 8225.41 780.380   1
  -4   7  -2 8398.21 834.900   8
  -4   7  -2 9338.50 734.215   0
  -4   7  -3 1107.21 499.576   0
  -4   7  -3 1403.05 748.531   8
  -4   7  -4 77715.5 1792.68   8
  -4   7  -4 77656.9 1412.09   0
  -4   7  -5 6856.28 882.085   8
  -4   7  -5 7023.20 547.992   0
   4  -7   6 189.646 689.283   4
  -4   7  -6 477.164 669.677   8
  -4   7  -6 318.585 341.799   0
   4  -7   6 594.385 588.374   9
   4  -7   7 27460.0 1091.43   9
   4  -7   7 27797.6 1320.74   4
  -4   7  -7 27399.5 1296.17   8
  -4   7  -7 27167.1 692.969   0
   4  -7   8 14973.1 1137.51   4
   4  -7   8 16644.7 907.302   9
  -4   7  -8 13982.3 1056.16   8
   4  -7   9 1877.11 955.639   4
   4  -7   9 1783.62 575.710   9
   4  -7   9 2014.77 1101.85  11
   4  -7  10 12256.7 1242.70  11
   4  -7  10 12515.3 1219.51   4
   4  -7  10 12498.8 816.485   9
   4  -7  11 9141.49 1396.80  11
   4  -7  11 7307.32 1200.64   4
   4  -7  12 5243.46 1216.78  11
   4  -7  12 4562.32 1149.77   4
   4  -7  13 1273.50 1030.72  11
   4  -7  13-129.146 1114.42   4
   4  -7  14 2156.95 945.686   6
   4  -7  14 2928.65 1110.71  11
   4  -7  14 2092.62 950.084   4
   4  -7  15-622.256 1231.92   6
   4  -7  15-255.060 1110.43  11
   4  -7  15-80.4282 1159.54   4
   4  -7  16 1655.48 970.672   6
   4  -7  16 2087.43 1345.25  11
   4  -7  16 2110.18 1299.11   4
   4  -7  17 2116.28 1341.76   6
   4  -7  17 2265.86 1356.59   4
  -4   6  20 529.171 1276.32   4
  -4   6  18 2158.49 1103.97   0
  -4   6  18 2278.67 1279.64   7
  -4   6  17-68.9612 1054.79   0
  -4   6  17-93.9011 1022.57   7
  -4   6  16 196.764 1064.28   0
  -4   6  16 595.640 1127.67   7
  -4   6  15-520.883 1022.39   0
  -4   6  15-467.872 1128.22   7
  -4   6  14 7180.58 1183.46   0
  -4   6  14 6384.47 1346.00   7
  -4   6  13 4899.47 1039.02   0
  -4   6  13 6084.02 1287.94   7
  -4   6  12 4685.34 1048.91   0
  -4   6  12 5218.60 1181.14   7
  -4   6  11 172.071 1046.33   0
  -4   6  11 394.520 942.531   7
  -4   6  11-46.4203 446.924   3
  -4   6  10 16831.9 717.734   3
  -4   6  10 19045.4 1268.61   7
  -4   6  10 17769.2 1267.25   0
  -4   6   9 5359.72 1136.86   0
  -4   6   9 5527.19 490.492   3
  -4   6   9 6252.25 1097.92   7
  -4   6   8 16543.4 819.962   5
  -4   6   8 14701.5 610.765   3
  -4   6   8 17224.9 1183.14   7
  -4   6   8 14988.7 1213.60   0
  -4   6   7 15946.4 748.348   5
  -4   6   7 16031.7 1164.06   0
  -4   6   7 16145.8 1157.09   7
  -4   6   6-153.676 373.998   5
  -4   6   6 55.7612 843.010   0
  -4   6   6-100.827 802.481   7
  -4   6   5 2941.05 885.479   0
  -4   6   5 1833.85 362.023   5
  -4   6   5 2308.56 781.227   7
  -4   6   4 59244.5 1018.26   5
  -4   6   4 64505.0 1746.32   7
  -4   6   4 64702.1 1698.37   0
  -4   6   3 12088.9 514.214  10
  -4   6   3 11218.0 1031.25   7
  -4   6   3 11224.1 1040.05   0
   4  -6  -2 14809.7 517.477   5
  -4   6   2 14292.2 1025.04   7
  -4   6   2 14789.3 1002.26   0
  -4   6   2 14203.1 529.280  10
   4  -6  -1 34665.9 740.450   5
  -4   6   1 34333.3 1203.99   0
  -4   6   1 34455.1 747.551  10
  -4   6   0 39973.5 1202.10   0
  -4   6  -1 21070.0 1085.06   8
  -4   6  -1 20431.1 904.610   0
  -4   6  -2 46189.8 1160.52   0
  -4   6  -2 42514.7 1354.74   8
  -4   6  -3 13531.8 684.843   0
  -4   6  -3 13096.8 955.872   8
  -4   6  -4 24250.6 780.792   0
  -4   6  -4 22438.9 1076.84   8
   4  -6   5 1641.89 615.933   4
  -4   6  -5 1400.46 665.848   8
  -4   6  -5 1080.95 332.861   0
  -4   6  -6 1344.03 287.315   0
   4  -6   6 1025.63 498.999   9
  -4   6  -6 1234.79 758.222   8
   4  -6   6 811.169 644.728   4
  -4   6  -7 16285.7 452.260   0
   4  -6   7 17152.0 1057.63   4
   4  -6   7 16503.5 801.567   9
  -4   6  -7 17645.8 1095.62   8
   4  -6   8 32704.1 1541.13  11
   4  -6   8 31460.9 1029.88   9
   4  -6   8 32837.7 1384.52   4
  -4   6  -8 34096.9 1450.69   8
   4  -6   9 1138.98 495.953   9
   4  -6   9 1529.10 1044.58  11
   4  -6   9 1509.84 854.727   4
   4  -6  10 5064.24 1005.10   4
   4  -6  10 4918.20 1117.03  11
   4  -6  10 5314.81 593.771   9
   4  -6  11 35169.7 1737.55  11
   4  -6  11 31303.5 1617.66   4
   4  -6  12 138.923 954.885   4
   4  -6  12 195.690 997.129  11
   4  -6  13 2738.43 1109.78   4
   4  -6  13 4396.77 1249.03  11
   4  -6  14-248.741 1091.51   6
   4  -6  14 822.763 1163.28  11
   4  -6  14-76.7847 902.524   4
   4  -6  15-280.543 1054.15   6
   4  -6  15 383.092 1153.71  11
   4  -6  15-724.194 1043.70   4
   4  -6  16 1758.30 1221.91   6
   4  -6  16 1921.82 1078.13   4
   4  -6  17 1691.91 1268.47   6
   4  -6  17 1362.19 1091.43   4
   4  -6  18 363.695 1332.52   4
  -4   5  20-366.027 1146.64   4
  -4   5  19 1067.08 1202.29   4
  -4   5  18 2834.88 961.134   0
  -4   5  17 243.629 920.978   0
  -4   5  16 3155.61 991.174   0
  -4   5  15 774.128 867.254   0
  -4   5  14 4963.13 976.790   0
  -4   5  14 4577.55 1276.57   7
  -4   5  13 1993.76 949.634   0
  -4   5  13 2647.33 1113.18   7
  -4   5  12 8947.15 690.739   3
  -4   5  12 10343.3 1263.73   7
  -4   5  12 9421.92 1167.32   0
  -4   5  11 2110.56 498.284   3
  -4   5  11 2602.06 903.748   0
  -4   5  11 2812.00 1026.13   7
  -4   5  10 28366.2 851.751   3
  -4   5  10 29684.5 1549.73   7
  -4   5  10 28275.4 1474.13   0
  -4   5   9 7775.67 500.400   3
  -4   5   9 8158.61 1124.44   7
  -4   5   9 8341.01 1029.74   0
  -4   5   8 27306.6 714.600   3
  -4   5   8 26386.5 1365.99   7
  -4   5   8 27856.7 1385.78   0
  -4   5   7 29395.2 986.961   5
  -4   5   7 29653.5 1396.64   7
  -4   5   7 29566.7 669.997   3
  -4   5   7 30392.0 1402.45   0
  -4   5   6 11824.5 657.478   5
  -4   5   6 12052.8 1039.24   7
  -4   5   6 13443.0 1130.83   0
  -4   5   5 12680.7 628.627   5
  -4   5   5 11578.5 1042.44   7
  -4   5   5 12465.1 1086.30   0
  -4   5   4 509.085 347.586   5
  -4   5   4 347.690 770.643   0
  -4   5   4 150.980 814.404   7
  -4   5   3 5407.86 446.222   5
  -4   5   3 4941.44 911.855   0
  -4   5   3 5475.97 965.218   7
  -4   5   2 93295.1 1848.11   7
  -4   5   2 90025.7 1196.77  10
  -4   5   1 125128. 1404.15  10
  -4   5   1 131760. 2129.89   7
  -4   5   1 128767. 1940.05   0
  -4   5   0 16200.6 617.057  10
  -4   5   0 16273.2 851.600   0
  -4   5  -1 15942.8 967.264   8
  -4   5  -1 16996.5 802.562   0
  -4   5  -2 43549.5 1305.95   8
  -4   5  -2 44004.6 1038.43   0
  -4   5  -3 3846.94 710.509   8
  -4   5  -3 2554.57 451.926   0
   4  -5   3 2972.48 524.458   4
   4  -5   4 13286.7 756.585   4
  -4   5  -4 14440.4 963.108   8
  -4   5  -4 13824.0 563.105   0
  -4   5  -5 424.439 272.630   0
  -4   5  -5 230.353 624.857   8
   4  -5   5 295.741 547.697   4
  -4   5  -6 533.960 737.762   8
   4  -5   6 607.408 280.799   1
   4  -5   6 714.174 586.332   4
  -4   5  -6 852.120 210.303   0
   4  -5   6 740.126 407.610   9
   4  -5   7 530.323 632.348   4
  -4   5  -7 79.0231 666.900   8
   4  -5   7 200.218 226.467   2
   4  -5   7 235.790 407.561   9
   4  -5   8 30724.5 1389.00  11
   4  -5   8 29457.8 1244.23   4
   4  -5   8 27758.7 843.541   9
   4  -5   9 26381.3 820.337   9
   4  -5   9 26826.3 1387.54  11
   4  -5   9 27821.0 1350.37   4
   4  -5  10 2883.88 960.739  11
   4  -5  10 3195.44 939.038   4
   4  -5  11 13449.3 1347.80  11
   4  -5  11 12580.5 1236.61   4
   4  -5  12 889.852 912.456  11
   4  -5  12 1360.23 897.271   4
   4  -5  13 277.271 909.478   6
   4  -5  13-349.628 1021.53  11
   4  -5  13-100.767 962.650   4
   4  -5  14 908.403 1050.04   6
   4  -5  14 649.055 1089.98  11
   4  -5  14 453.256 1020.72   4
   4  -5  15 4128.89 1303.25   6
   4  -5  15 3995.54 1154.08  11
   4  -5  15 4026.44 1010.94   4
   4  -5  16 741.423 1037.12   6
   4  -5  16-609.447 1108.88   4
   4  -5  17 6221.34 1398.85   6
   4  -5  17 4198.55 1312.17   4
   4  -5  18 29.1861 1322.02   6
   4  -5  18 1031.47 1122.98   4
  -4   4  20 1161.78 1136.70   4
  -4   4  19 395.689 1187.42   4
  -4   4  18 3361.25 1184.43   4
  -4   4  17-111.132 926.717   0
  -4   4  17 630.518 865.072   4
  -4   4  16 431.196 925.659   0
  -4   4  15 167.622 864.416   0
  -4   4  14 1100.95 832.327   0
  -4   4  13 2152.34 573.042   3
  -4   4  13 479.850 897.832   0
  -4   4  12 33771.9 1081.61   3
  -4   4  12 33400.8 1553.31   0
  -4   4  11 14958.4 1120.91   0
  -4   4  11 13541.3 712.359   3
  -4   4  10 5149.04 974.425   0
  -4   4  10 4231.60 466.349   3
  -4   4  10 5255.56 995.437   7
  -4   4   9 4736.26 948.314   0
  -4   4   9 4867.35 418.413   3
  -4   4   9 4846.07 940.869   7
  -4   4   8 2319.36 830.835   0
  -4   4   8 3927.77 355.279   3
  -4   4   8 3743.47 921.028   7
  -4   4   7 62045.9 1659.89   0
  -4   4   7 60804.0 835.279   3
  -4   4   7 62848.6 1752.37   7
  -4   4   6 59862.1 1307.47   5
  -4   4   6 57289.7 704.073   3
  -4   4   6 57208.5 1618.45   7
  -4   4   5 5947.19 567.727   5
  -4   4   5 5294.28 226.553   3
  -4   4   5 6964.51 950.498   0
  -4   4   5 5420.63 845.640   7
  -4   4   4 55285.1 1099.71   5
  -4   4   4 57358.0 1513.13   7
  -4   4   4 54921.0 1482.27   0
  -4   4   3 255810. 2130.36   5
  -4   4   3 258984. 2814.47   7
  -4   4   3 259562. 2718.05   0
  -4   4   2 16845.3 650.647   5
  -4   4   2 16083.5 636.915  10
  -4   4   2 16877.7 962.046   7
  -4   4   2 18761.4 975.312   0
  -4   4   2 18097.5 426.885   3
  -4   4   1 16590.0 651.378  10
  -4   4   1 17498.9 992.569   7
  -4   4   1 15981.6 471.623   3
  -4   4   1 16123.2 842.500   0
  -4   4   0 40623.1 896.719  10
  -4   4   0 42624.6 1229.56   8
  -4   4   0 42907.4 718.591   4
  -4   4   0 41852.6 787.076   3
  -4   4   0 41288.0 1063.29   0
  -4   4  -1 81.2537 466.137   0
  -4   4  -1 289.205 667.963   8
  -4   4  -1 286.907 241.150   4
  -4   4  -1 74.8670 438.370  10
   4  -4   2 68933.6 1079.68   4
  -4   4  -2 70455.9 1503.43   8
  -4   4  -2 69182.3 1150.51   0
   4  -4   3 67.0335 431.864   4
  -4   4  -3 357.975 359.526   0
  -4   4  -3 324.529 689.203   8
  -4   4  -4 20991.9 582.550   0
   4  -4   4 21351.1 820.475   4
  -4   4  -4 20219.6 1025.93   8
   4  -4   4 21032.1 954.319   3
  -4   4  -5 2092.45 258.473   0
   4  -4   5 1771.36 736.065   3
  -4   4  -5 1583.79 756.930   8
   4  -4   5 1945.03 570.583   4
   4  -4   5 2351.96 301.866   1
   4  -4   6-375.834 724.146   3
   4  -4   6 332.627 220.335   1
   4  -4   6 189.828 329.933   9
   4  -4   6 282.046 571.150   4
  -4   4  -6 17.0438 748.478   8
   4  -4   7 7.44552 833.648   3
   4  -4   7 3.29881 303.393   9
   4  -4   7-13.1407 640.779   4
   4  -4   7 3.23067 152.653   1
  -4   4  -7-362.544 766.254   8
   4  -4   8 11523.8 1039.22  11
   4  -4   8 11100.5 930.186   4
   4  -4   8 10871.3 499.780   9
   4  -4   8 10257.7 1074.83   3
   4  -4   9 24077.5 1389.61   3
   4  -4   9 22789.9 1188.19   4
   4  -4   9 24985.2 1274.80  11
   4  -4  10 693.287 1069.59   3
   4  -4  10 752.762 830.051  11
   4  -4  10 324.827 867.088   4
   4  -4  11 21705.0 1370.37   4
   4  -4  11 18659.8 1293.89  11
   4  -4  11 21552.4 1389.99   3
   4  -4  12-24.1861 1136.38   3
   4  -4  12 264.080 955.044  11
   4  -4  12 624.061 958.385   4
   4  -4  13 15178.7 1336.35   6
   4  -4  13 14472.1 1390.42   4
   4  -4  13 14062.3 1359.06  11
   4  -4  13 15081.8 1487.31   3
   4  -4  14 2426.55 1044.84   3
   4  -4  14 2962.21 1185.15   6
   4  -4  14 2284.64 1102.73  11
   4  -4  14 1979.57 1177.85   4
   4  -4  15 10824.4 1389.60   6
   4  -4  15 10329.8 1243.20   4
   4  -4  15 10060.6 1335.83   3
   4  -4  16-285.705 1123.24   6
   4  -4  16-883.911 1201.89   4
   4  -4  17 6085.22 1280.79   6
   4  -4  17 5721.79 1322.63   4
   4  -4  18 1150.05 1309.93   6
   4  -4  18 63.6359 996.098   4
   4  -4  19 3520.82 1313.45   4
  -4   3  20 1086.42 1212.70   4
  -4   3  19 341.172 1071.20   4
  -4   3  19 252.394 1243.17   6
  -4   3  18 4587.17 1225.57   4
  -4   3  18 5457.22 1320.69   6
  -4   3  17 546.107 1052.30   4
  -4   3  17-82.8632 810.695   0
  -4   3  17 26.3798 958.693   6
  -4   3  16 2082.24 855.412   0
  -4   3  16 1372.63 935.830   4
  -4   3  16 2102.84 943.589   6
  -4   3  15 4514.17 957.579   0
  -4   3  15 5000.69 1132.93   4
  -4   3  15 4912.43 1120.77   6
  -4   3  14 296.036 546.433   3
  -4   3  14 340.816 1100.32   6
  -4   3  14-856.235 875.957   0
  -4   3  13 822.107 542.239   3
  -4   3  13 383.836 812.232   0
  -4   3  12 43316.0 1622.55   0
  -4   3  12 48042.1 1254.88   3
  -4   3  11 19163.4 1152.12   0
  -4   3  11 20058.4 818.787   3
  -4   3  10 2806.73 442.153   3
  -4   3  10 4414.59 840.324   0
  -4   3   9 5396.29 852.743   0
  -4   3   9 5689.43 448.807   3
  -4   3   8-132.358 282.243   3
  -4   3   8-36.0617 723.633   0
  -4   3   8-295.719 749.836   7
  -4   3   7 13672.6 1013.67   7
  -4   3   7 13884.0 438.028   3
  -4   3   7 13306.8 935.127   0
  -4   3   6 30664.7 1055.28   5
  -4   3   6 30449.8 1203.86   7
  -4   3   6 28464.1 465.570   3
  -4   3   6 28516.7 1201.26   0
  -4   3   5 42008.5 1122.86   5
  -4   3   5 43578.4 1293.23   0
  -4   3   5 43285.2 1359.95   7
  -4   3   4 58957.6 1184.56   5
  -4   3   4 57990.7 1413.84   7
  -4   3   4 57580.6 1394.05   0
  -4   3   3 371418. 2611.97   5
  -4   3   3 383403. 3126.19   7
  -4   3   3 378914. 3069.47   0
  -4   3   2 169283. 1760.33   5
  -4   3   2 168616. 867.365   3
  -4   3   2 170031. 2092.34   7
  -4   3   2 167842. 2020.24   0
  -4   3   1 5551.23 217.491   4
  -4   3   1 5835.60 709.269   7
  -4   3   1 5185.85 276.870   3
  -4   3   1 5662.40 531.369  10
  -4   3   1 5548.90 612.135   0
  -4   3   0 150206. 1722.81   0
  -4   3   0 149020. 987.323   4
  -4   3   0 152719. 1659.69  10
  -4   3   0 150228. 1904.77   7
  -4   3   0 149647. 1290.16   3
  -4   3   0 152273. 1905.12   8
  -4   3  -1 19558.9 700.803   0
  -4   3  -1 20077.9 736.911  10
   4  -3   1 20231.8 489.585   4
  -4   3  -1 21043.5 471.568   4
  -4   3  -1 19658.0 856.728   8
   4  -3   1 19848.4 634.769   3
  -4   3  -2 93651.4 1224.22   0
  -4   3  -2 96001.7 1629.71   8
   4  -3   2 97764.5 1121.54   4
  -4   3  -2 95526.8 1440.79  10
   4  -3   2 96266.6 1363.86   3
  -4   3  -3 6857.45 439.921   0
  -4   3  -3 6048.11 802.707   8
   4  -3   3 6718.60 506.142   4
   4  -3   3 7724.77 641.788   3
   4  -3   3 6343.08 381.109   0
   4  -3   4 1862.88 620.043   3
   4  -3   4 2351.04 495.727   4
   4  -3   4 1822.94 289.616   1
  -4   3  -4 1579.57 740.976   8
   4  -3   4 2033.48 265.066   0
  -4   3  -5 6874.20 790.720   8
   4  -3   5 6872.29 651.653   4
   4  -3   5 8139.28 858.644   3
   4  -3   5 7622.97 365.798   1
   4  -3   5 7379.28 315.824   0
   4  -3   6 5255.78 668.753   4
   4  -3   6 3899.95 843.456   3
  -4   3  -6 5128.95 847.877   8
   4  -3   6 5040.31 317.682   9
   4  -3   6 4598.98 263.607   1
   4  -3   7 4535.79 188.512   2
   4  -3   7 5612.67 833.775  11
   4  -3   7 4651.66 290.984   9
   4  -3   7 4371.21 182.357   1
   4  -3   7 5160.66 756.375   4
   4  -3   7 5173.80 880.787   3
   4  -3   8 40406.4 1326.03   4
   4  -3   8 39675.7 1391.44  11
   4  -3   8 38843.9 1497.61   3
   4  -3   9 24072.2 1195.50  11
   4  -3   9 22481.6 1216.27   4
   4  -3   9 22181.7 1279.33   3
   4  -3  10-15.2158 986.696   3
   4  -3  10 349.638 753.027  11
   4  -3  10 233.491 852.399   4
   4  -3  11 4670.16 1198.23   3
   4  -3  11 4319.26 960.939  11
   4  -3  11 5140.60 968.192   4
   4  -3  12-334.480 1144.31   3
   4  -3  12 182.918 898.773  11
   4  -3  12 423.387 948.748   4
   4  -3  13 16545.3 1318.65   6
   4  -3  13 16361.3 1543.88   3
   4  -3  13 17662.8 1425.30   4
   4  -3  13 19004.2 1396.56  11
   4  -3  14 2030.77 1251.07   3
   4  -3  14 2566.78 1092.38   6
   4  -3  14 2056.21 1185.72   4
   4  -3  15 17481.3 1601.01   6
   4  -3  15 18756.1 1490.92   4
   4  -3  15 14553.8 1600.28   3
   4  -3  16 1398.84 1193.57   3
   4  -3  16 1640.90 1056.47   6
   4  -3  16 689.866 968.273   4
   4  -3  17 7782.10 1218.59   3
   4  -3  17 7529.71 1416.52   6
   4  -3  17 7645.64 1320.98   4
   4  -3  18 1853.24 1314.18   3
   4  -3  18 1201.98 1301.04   6
   4  -3  18 1246.72 1210.15   4
   4  -3  19 1695.60 1247.72   6
   4  -3  19 923.705 1184.37   4
  -4   2  20 1105.82 1209.69   6
  -4   2  20 3534.67 1364.04   4
  -4   2  19 1000.19 1204.83   6
  -4   2  19 458.909 1160.47   4
  -4   2  18 2990.18 1008.41   4
  -4   2  18 2483.50 1103.71   6
  -4   2  17 794.880 1208.50   6
  -4   2  17 858.099 1087.97   4
  -4   2  17 548.915 802.815   0
  -4   2  16-254.955 1182.52   6
  -4   2  16-471.960 822.702   0
  -4   2  16-176.181 1027.82   4
  -4   2  15 395.899 1148.77   6
  -4   2  15 1212.98 890.038   4
  -4   2  15 1882.42 819.498   0
  -4   2  14 3131.84 1182.57   6
  -4   2  14 1639.48 946.649   4
  -4   2  14 2429.44 816.530   0
  -4   2  13 199.347 898.919   6
  -4   2  13-181.514 803.354   0
  -4   2  13-343.464 916.423   4
  -4   2  12 37300.2 1696.39   6
  -4   2  12 38013.1 1458.14   0
  -4   2  12 39799.0 1552.83   4
  -4   2  11 11543.9 961.986   0
  -4   2  11 11726.0 979.218   4
  -4   2  11 11278.0 1210.38   6
  -4   2  10 1292.39 681.364   0
  -4   2  10 2941.82 928.344   6
  -4   2   9 1222.26 685.428   0
  -4   2   8 12555.4 944.269   0
  -4   2   7 5369.13 749.646   0
   4  -2  -7 4880.79 321.829   3
  -4   2   6 265.638 650.538   0
  -4   2   6-371.763 642.010   7
  -4   2   5 8367.67 764.346   0
  -4   2   5 7217.51 651.185   5
  -4   2   5 7595.71 789.967   7
  -4   2   4 3882.35 528.674   5
  -4   2   4 3932.98 703.845   0
  -4   2   4 3386.59 641.247   7
  -4   2   3 36010.1 1066.15   0
  -4   2   3 36895.4 943.256   5
  -4   2   3 37814.8 1029.73   7
  -4   2   2 266757. 2251.68   5
  -4   2   2 265341. 2347.75   7
  -4   2   2 264344. 2387.40   0
  -4   2   1 62260.8 1168.91   0
  -4   2   1 60394.3 1101.31  10
  -4   2   1 62152.9 1127.25   5
   4  -2  -1 61570.4 674.537   3
  -4   2   1 58724.7 1134.52   7
  -4   2   0 60468.1 1113.84   0
  -4   2   0 62335.1 1137.09  10
  -4   2   0 61295.7 1197.37   8
  -4   2   0 63485.5 817.415   3
  -4   2   0 61518.5 1177.14   7
   4  -2   0 60736.5 819.933   3
  -4   2  -1 130354. 1460.70   0
[truncated: 4,302,834 more chars]
