# Supplementary material for: A phase transition caught in mid-course: independent and concomitant analyses of the monoclinic and triclinic structures of (nBu4N)[Co(orotate)2(bipy)]·3H2O
Source: Acta Crystallogr C Struct Chem. 2017 Aug 17;73(Pt 9):731–42. doi: 10.1107/S2053229617010841 (PMC5601254; doi:10.1107/S2053229617010841)
Supplement: Supplementary file 2 [file c-73-00731-1sup2.hkl]

data_1                                                                          
_shelx_title ' L "exo MilaBeaNBu4CoOrotatoest027-08-2" T = 295 K'               
_shelx_refln_list_code          4                                               
_shelx_F_calc_maximum      190.77                                               
_exptl_crystal_F_000       998.00                                               
_reflns_d_resolution_high  0.7375                                               
                                                                                
loop_                                                                           
 _space_group_symop_operation_xyz                                               
 'x, y, z'                                                                      
 '-x, -y, -z'                                                                   
                                                                                
_cell_length_a    12.3630                                                       
_cell_length_b    12.6281                                                       
_cell_length_c    16.3765                                                       
_cell_angle_alpha  89.948                                                       
_cell_angle_beta   95.460                                                       
_cell_angle_gamma  96.455                                                       
                                                                                
_shelx_F_squared_multiplier     1.000                                           
                                                                                
loop_                                                                           
 _refln_index_h                                                                 
 _refln_index_k                                                                 
 _refln_index_l                                                                 
 _refln_F_squared_calc                                                          
 _refln_F_squared_meas                                                          
 _refln_F_squared_sigma                                                         
 _refln_observed_status                                                         
   2   0   0       9607.29       8839.79        24.50 o                         
   3   0   0        884.52        846.52         8.53 o                         
   4   0   0        137.61        118.12         7.97 o                         
   5   0   0        431.85        453.62        12.98 o                         
   6   0   0        266.43        261.15        19.59 o                         
   7   0   0       1399.38       1480.95        34.32 o                         
   8   0   0         84.50        101.41        20.05 o                         
   9   0   0        123.45         93.36        21.44 o                         
  10   0   0        169.10        186.91        25.25 o                         
  11   0   0        137.46        132.07        19.00 o                         
  12   0   0         20.30          0.20        17.06 o                         
  13   0   0         11.81         11.39        21.52 o                         
  14   0   0          8.33          2.45        21.33 o                         
  15   0   0         30.74         50.46        33.36 o                         
  16   0   0          0.48        -21.07        50.34 o                         
 -16   1   0         14.76        -33.08        41.89 o                         
 -15   1   0         35.59         42.70        23.06 o                         
 -14   1   0         73.05         91.59        30.54 o                         
 -13   1   0         13.78         12.85        25.34 o                         
 -12   1   0        319.42        304.59        30.46 o                         
 -11   1   0         31.33         20.50        16.65 o                         
 -10   1   0         94.70         76.65        16.35 o                         
  -9   1   0        332.78        331.68        18.78 o                         
  -8   1   0         49.42         30.32        13.37 o                         
  -7   1   0       2687.03       2808.68        41.07 o                         
  -6   1   0       2656.42       2686.44        45.10 o                         
  -5   1   0         57.71         22.92        10.44 o                         
  -4   1   0         32.28         28.35         6.66 o                         
  -3   1   0         70.57         59.44         4.56 o                         
  -2   1   0       3869.39       3243.33        18.27 o                         
   2   1   0        747.21        648.30         9.42 o                         
   3   1   0       3995.90       4217.99        44.99 o                         
   4   1   0        465.69        435.17         8.44 o                         
   5   1   0         13.25         26.23         6.75 o                         
   6   1   0        796.71        784.65        15.92 o                         
   7   1   0          0.90          5.16        16.41 o                         
   8   1   0        159.76        131.80        20.10 o                         
   9   1   0          4.99          0.34        19.99 o                         
  10   1   0       1344.72       1456.51        34.11 o                         
  11   1   0        435.63        391.12        29.51 o                         
  12   1   0          0.69         -4.56        20.08 o                         
  13   1   0         43.84         50.59        21.99 o                         
  14   1   0          0.03         14.64        32.81 o                         
  15   1   0         35.96         61.53        34.26 o                         
 -16   2   0         60.38         50.87        43.86 o                         
 -15   2   0          1.82         16.09        27.51 o                         
 -14   2   0         57.84         56.37        29.57 o                         
 -13   2   0          0.93          7.91        24.14 o                         
 -12   2   0        198.86        195.36        29.72 o                         
 -11   2   0         20.87         31.70        16.13 o                         
 -10   2   0         40.05         71.65        15.70 o                         
  -9   2   0        297.05        304.64        17.86 o                         
  -8   2   0        429.93        440.45        18.47 o                         
  -7   2   0       4468.33       4473.90        40.22 o                         
  -6   2   0       3899.51       4225.34        36.15 o                         
  -5   2   0       5547.52       5688.90        37.41 o                         
  -4   2   0       2538.28       2360.45        15.62 o                         
  -3   2   0      16065.67      15916.78        71.01 o                         
  -2   2   0       4465.69       4800.40        19.94 o                         
  -1   2   0        376.26        422.43         7.83 o                         
   0   2   0       4543.15       5300.61        20.89 o                         
   1   2   0         93.37         94.31         4.04 o                         
   2   2   0       9685.69      10533.33        61.30 o                         
   3   2   0        837.19        884.61         9.32 o                         
   4   2   0        145.81        174.29         7.90 o                         
   5   2   0         40.96         35.20        10.77 o                         
   6   2   0         47.67         38.68        12.58 o                         
   7   2   0       1250.13       1283.88        25.66 o                         
   8   2   0        326.01        305.43        18.47 o                         
   9   2   0        271.30        278.77        29.37 o                         
  10   2   0        433.80        433.69        28.76 o                         
  11   2   0        393.70        361.47        24.84 o                         
  12   2   0          5.62          2.36        20.06 o                         
  13   2   0         97.89         96.01        29.66 o                         
  14   2   0          3.88          4.49        32.32 o                         
  15   2   0         31.82         53.27        37.60 o                         
 -16   3   0        137.49        165.27        49.07 o                         
 -15   3   0          0.73         -4.83        30.10 o                         
 -14   3   0         49.96         49.41        28.59 o                         
 -13   3   0         28.07         24.60        26.46 o                         
 -12   3   0        112.57        133.76        28.67 o                         
 -11   3   0         74.08         90.51        30.97 o                         
 -10   3   0        228.00        220.66        17.01 o                         
  -9   3   0        519.97        541.30        27.78 o                         
  -8   3   0        200.60        217.46        15.22 o                         
  -7   3   0         36.56         46.81        11.72 o                         
  -6   3   0        118.21        171.44        11.71 o                         
  -5   3   0         51.29         44.18         7.38 o                         
  -4   3   0       5417.01       5738.99        22.52 o                         
  -3   3   0         98.26         84.08         5.64 o                         
  -2   3   0       2476.88       2304.03        19.38 o                         
  -1   3   0      15483.74      15927.02        47.58 o                         
   0   3   0        109.20         98.87         6.70 o                         
   1   3   0       5221.54       5355.51        41.17 o                         
   2   3   0       1252.01       1402.89        13.51 o                         
   3   3   0        738.31        760.89        10.43 o                         
   4   3   0        902.15        890.61        15.79 o                         
   5   3   0        618.70        643.61        14.35 o                         
   6   3   0        307.61        291.22        14.66 o                         
   7   3   0       2033.04       2171.20        30.85 o                         
   8   3   0        634.16        638.08        21.91 o                         
   9   3   0       1728.53       1852.14        34.83 o                         
  10   3   0         50.44         48.35        18.36 o                         
  11   3   0        235.69        243.73        22.29 o                         
  12   3   0         23.55         51.12        30.76 o                         
  13   3   0         62.60         68.99        31.22 o                         
  14   3   0         12.41          9.17        32.69 o                         
  15   3   0         10.04         15.63        47.68 o                         
 -16   4   0         80.99         38.47        47.96 o                         
 -15   4   0         11.96         -4.96        27.93 o                         
 -14   4   0          9.73         17.40        30.44 o                         
 -13   4   0        131.06        117.46        27.90 o                         
 -12   4   0         13.85          3.79        28.68 o                         
 -11   4   0        361.86        414.60        31.73 o                         
 -10   4   0          3.22         -0.56        14.18 o                         
  -9   4   0        150.19        141.79        14.69 o                         
  -8   4   0         53.83         41.21        12.98 o                         
  -7   4   0        314.48        283.99        13.48 o                         
  -6   4   0       1140.52       1188.21        25.08 o                         
  -5   4   0        572.80        550.55        15.23 o                         
  -4   4   0       1390.94       1603.03        15.17 o                         
  -3   4   0       1095.61       1177.20        12.45 o                         
  -2   4   0       1135.44        975.76        16.74 o                         
  -1   4   0          3.07         21.38        20.89 o                         
   0   4   0        364.12        266.71        13.46 o                         
   1   4   0         69.08         71.64         6.92 o                         
   2   4   0         40.82         46.07         4.73 o                         
   3   4   0        963.32       1044.73        13.43 o                         
   4   4   0       4969.52       4841.94        33.33 o                         
   5   4   0          3.65          1.98         4.80 o                         
   6   4   0       1249.53       1314.10        27.76 o                         
   7   4   0       1190.60       1228.14        46.97 o                         
   8   4   0        866.83        847.96        36.55 o                         
   9   4   0       1896.91       2122.26        57.41 o                         
  10   4   0        213.56        230.20        30.55 o                         
  11   4   0          8.46          3.51        24.27 o                         
  12   4   0         22.40          8.89        30.09 o                         
  13   4   0         53.22         69.46        31.81 o                         
  14   4   0          3.69         35.29        32.42 o                         
 -15   5   0         23.80         -2.42        32.31 o                         
 -14   5   0         20.05         10.21        27.36 o                         
 -13   5   0        165.64        190.15        31.26 o                         
 -12   5   0          0.26        -14.12        25.78 o                         
 -11   5   0        631.32        638.29        58.26 o                         
 -10   5   0         95.87         64.28        23.20 o                         
  -9   5   0         19.18         -7.63        22.45 o                         
  -8   5   0        400.77        387.56        20.47 o                         
  -7   5   0        121.00        165.13        28.25 o                         
  -6   5   0        777.00        743.56        14.32 o                         
  -5   5   0        374.63        411.19        12.12 o                         
  -4   5   0        637.90        619.99        19.09 o                         
  -3   5   0       1503.26       1479.75        19.78 o                         
  -2   5   0       1020.76       1079.98        15.66 o                         
  -1   5   0        663.76        523.67        31.02 o                         
   0   5   0          8.29          3.63         4.03 o                         
   1   5   0        211.31        197.63        10.11 o                         
   2   5   0        101.80         79.02         6.43 o                         
   3   5   0         50.81         45.41         5.84 o                         
   4   5   0       3582.18       3403.93        74.87 o                         
   5   5   0        106.65        110.14         6.07 o                         
   6   5   0        576.63        564.90        13.96 o                         
   7   5   0       1571.60       1548.49        41.65 o                         
   8   5   0          3.74        -11.05        24.93 o                         
   9   5   0        427.12        409.84        55.76 o                         
  10   5   0          0.94        -20.32        27.91 o                         
  11   5   0         94.43        106.72        31.90 o                         
  12   5   0         19.45          2.46        30.53 o                         
  13   5   0         12.27          7.08        29.76 o                         
  14   5   0         21.00         18.76        28.67 o                         
 -15   6   0         35.21         14.88        29.35 o                         
 -14   6   0         32.96         14.91        30.22 o                         
 -13   6   0        223.43        260.38        31.86 o                         
 -12   6   0        157.14        156.10        41.68 o                         
 -11   6   0        360.96        385.03        33.32 o                         
 -10   6   0         92.59        112.85        23.42 o                         
  -9   6   0        125.97        154.74        19.86 o                         
  -8   6   0         59.17         53.50        16.37 o                         
  -7   6   0          4.91         17.76         7.47 o                         
  -6   6   0        426.34        396.21        17.64 o                         
  -5   6   0       1197.65       1239.10        23.88 o                         
  -4   6   0       1495.28       1527.39        45.93 o                         
  -3   6   0       2451.88       2561.38        55.12 o                         
  -2   6   0        323.13        363.34         9.41 o                         
  -1   6   0        156.17        159.07        28.37 o                         
   0   6   0        665.43        696.73        42.54 o                         
   1   6   0          5.96          1.13         5.67 o                         
   2   6   0       1915.19       1922.39        25.87 o                         
   3   6   0        246.57        205.81         8.40 o                         
   4   6   0        670.72        649.27        21.27 o                         
   5   6   0         70.82         68.84         3.98 o                         
   6   6   0         70.90         51.46        18.26 o                         
   7   6   0       1360.71       1315.31        48.89 o                         
   8   6   0        208.99        153.15        26.66 o                         
   9   6   0         15.63          5.59        26.41 o                         
  10   6   0          8.19         16.18        28.00 o                         
  11   6   0         15.54         10.16        29.54 o                         
  12   6   0         36.15         60.80        30.47 o                         
  13   6   0          1.64        -16.93        25.39 o                         
 -15   7   0         27.32         25.00        38.74 o                         
 -14   7   0         19.76          8.01        29.17 o                         
 -13   7   0        137.48        154.19        30.91 o                         
 -12   7   0        501.08        516.28        34.40 o                         
 -11   7   0        143.88         92.97        27.20 o                         
 -10   7   0        279.36        323.66        23.73 o                         
  -9   7   0          0.98          2.72        17.54 o                         
  -8   7   0         31.19         18.04        16.84 o                         
  -7   7   0         97.08        127.04        16.68 o                         
  -6   7   0        108.49        105.31        14.54 o                         
  -5   7   0        138.74        148.89        21.56 o                         
  -4   7   0        219.75        219.72        11.83 o                         
  -3   7   0        702.16        652.63        15.05 o                         
  -2   7   0         28.98         56.95        28.17 o                         
  -1   7   0        322.14        364.34        37.04 o                         
   0   7   0       1282.50       1319.81        50.05 o                         
   1   7   0          2.27         -0.67         7.74 o                         
   2   7   0       1644.29       1641.96        23.31 o                         
   3   7   0        367.53        392.06        13.25 o                         
   4   7   0       1968.60       1893.89        33.71 o                         
   5   7   0       1162.54       1293.55        30.26 o                         
   6   7   0          7.21        -15.73        18.49 o                         
   7   7   0        397.69        380.02        24.54 o                         
   8   7   0        114.62         89.84        21.31 o                         
   9   7   0         25.71         21.55        24.40 o                         
  10   7   0         55.05         62.08        27.15 o                         
  11   7   0          1.54          6.83        30.73 o                         
  12   7   0         14.74          7.45        31.20 o                         
  13   7   0          2.94         -0.97        28.83 o                         
 -14   8   0         13.57         30.50        29.34 o                         
 -13   8   0         61.34         63.59        25.41 o                         
 -12   8   0        339.32        408.03        34.94 o                         
 -11   8   0         12.45          8.33        20.29 o                         
 -10   8   0        118.50        120.49        20.73 o                         
  -9   8   0        200.50        192.31        20.19 o                         
  -8   8   0        100.87         56.95        17.55 o                         
  -7   8   0        152.64        132.13        16.24 o                         
  -6   8   0         56.56         63.51        22.12 o                         
  -5   8   0         41.56         21.04        18.99 o                         
  -4   8   0        497.60        545.37        26.37 o                         
  -3   8   0        973.52        958.18        46.39 o                         
  -2   8   0       1973.86       1928.62        61.02 o                         
  -1   8   0         29.07         35.25        28.43 o                         
   0   8   0        191.61        192.28        32.18 o                         
   1   8   0        325.55        314.82        11.98 o                         
   2   8   0          1.22         -9.59         9.81 o                         
   3   8   0        284.71        298.52        13.10 o                         
   4   8   0          7.41         -0.54         9.59 o                         
   5   8   0        427.61        458.87        23.10 o                         
   6   8   0         36.89         17.51        18.25 o                         
   7   8   0        250.28        240.83        23.01 o                         
   8   8   0         49.99         33.35        19.67 o                         
   9   8   0         57.67         36.92        26.98 o                         
  10   8   0         39.32         41.61        27.25 o                         
  11   8   0         12.00         -0.90        26.49 o                         
  12   8   0         10.59         38.36        30.80 o                         
  13   8   0         32.95         41.70        45.06 o                         
 -13   9   0          1.24         11.71        48.09 o                         
 -12   9   0        145.90        132.02        50.97 o                         
 -11   9   0          0.30        -20.37        28.00 o                         
 -10   9   0          2.14        -11.17        24.90 o                         
  -9   9   0        208.95        196.09        27.82 o                         
  -8   9   0        106.48         96.88        25.01 o                         
  -7   9   0        621.82        635.93        32.58 o                         
  -6   9   0        232.17        258.12        25.70 o                         
  -5   9   0         34.91         33.12        20.87 o                         
  -4   9   0        529.05        504.69        23.15 o                         
  -3   9   0        372.78        266.52        39.64 o                         
  -2   9   0       3065.34       3110.77        78.80 o                         
  -1   9   0         83.72         77.87        32.24 o                         
   0   9   0        423.69        446.66        43.62 o                         
   1   9   0          2.36          1.48         5.84 o                         
   2   9   0        120.08        129.17        11.70 o                         
   3   9   0        229.36        224.29        12.26 o                         
   4   9   0         44.40         31.67        10.18 o                         
   5   9   0        535.64        539.64        24.31 o                         
   6   9   0         29.04         27.08        18.63 o                         
   7   9   0        198.54        196.17        23.26 o                         
   8   9   0         62.94         84.20        21.25 o                         
   9   9   0          0.67         -7.01        22.16 o                         
  10   9   0         12.13          9.82        25.30 o                         
  11   9   0          2.50          1.58        26.92 o                         
  12   9   0          7.58         20.16        39.33 o                         
  13   9   0         24.08         32.68        37.32 o                         
 -12  10   0         19.09         12.36        27.27 o                         
 -11  10   0          7.35          3.24        25.80 o                         
 -10  10   0          2.07          1.87        28.49 o                         
  -9  10   0        459.96        468.24        34.50 o                         
  -8  10   0         64.26         43.25        33.64 o                         
  -7  10   0       1339.14       1569.61        47.47 o                         
  -6  10   0          5.32          1.30        23.64 o                         
  -5  10   0         64.41         45.33        22.25 o                         
  -4  10   0         66.92         61.39        18.84 o                         
  -3  10   0         86.19         97.19        22.98 o                         
  -2  10   0        332.51        343.36        25.24 o                         
  -1  10   0         19.35          4.48        34.41 o                         
   0  10   0        565.68        607.20        51.84 o                         
   1  10   0        398.08        416.83        36.61 o                         
   2  10   0          0.56        -19.22        29.22 o                         
   3  10   0        115.01        142.95        17.69 o                         
   4  10   0         38.00         23.67        24.36 o                         
   5  10   0        129.64         82.07        30.97 o                         
   6  10   0         95.23        110.94        30.58 o                         
   7  10   0         10.38         14.04        30.46 o                         
   8  10   0        101.86         91.98        31.64 o                         
   9  10   0         47.49         33.05        30.86 o                         
  10  10   0          0.85        -13.89        47.04 o                         
 -12  11   0          0.19          3.12        42.95 o                         
 -11  11   0          2.38        -19.58        27.59 o                         
 -10  11   0         12.66         10.54        25.62 o                         
  -9  11   0        445.47        451.37        34.04 o                         
  -8  11   0        239.81        259.62        30.78 o                         
  -7  11   0        475.34        579.00        35.82 o                         
  -6  11   0        141.39        149.81        26.67 o                         
  -5  11   0          1.47         -8.21        24.33 o                         
  -4  11   0        402.22        383.35        24.01 o                         
  -3  11   0         60.68         41.42        22.79 o                         
  -2  11   0         32.59          6.81        20.03 o                         
  -1  11   0         65.52         33.10        19.16 o                         
   0  11   0         83.30         67.67        17.78 o                         
   1  11   0        152.18        186.16        30.49 o                         
   2  11   0          1.46          5.60        27.28 o                         
   3  11   0         82.32         88.27        32.48 o                         
   4  11   0         10.29         10.51        27.92 o                         
   5  11   0        115.99         90.91        23.55 o                         
   6  11   0        130.64        142.91        35.86 o                         
   7  11   0         10.56         16.99        30.87 o                         
   8  11   0         54.27         69.20        29.84 o                         
   9  11   0         37.17         40.50        34.63 o                         
 -11  12   0          6.43         -9.21        50.12 o                         
 -10  12   0          0.77        -15.80        28.76 o                         
  -9  12   0        110.47        135.63        26.73 o                         
  -8  12   0         75.50         77.10        29.35 o                         
  -7  12   0        118.98        134.94        29.68 o                         
  -6  12   0        106.38        128.33        27.80 o                         
  -5  12   0         40.56         36.19        23.22 o                         
  -4  12   0         48.32         33.61        20.22 o                         
  -3  12   0        191.14        197.12        25.35 o                         
  -2  12   0         10.08        -10.41        20.62 o                         
  -1  12   0          8.11         28.57        40.69 o                         
   0  12   0        112.02        110.12        37.82 o                         
   1  12   0         19.36         28.70        32.14 o                         
   2  12   0         69.02         55.59        32.43 o                         
   3  12   0         16.50         35.35        29.02 o                         
   4  12   0         74.81         64.14        31.43 o                         
   5  12   0          2.85          2.78        31.90 o                         
   6  12   0          7.75          7.88        26.25 o                         
   7  12   0         10.39         25.35        25.60 o                         
   8  12   0          0.29        -21.07        33.16 o                         
   9  12   0          6.10          1.15        40.07 o                         
 -10  13   0         30.61         32.39        46.90 o                         
  -9  13   0          6.83         13.28        28.16 o                         
  -8  13   0         26.71         20.37        28.86 o                         
  -7  13   0         12.56         -6.54        25.58 o                         
  -6  13   0          7.74        -21.31        24.97 o                         
  -5  13   0          5.47         -3.28        21.04 o                         
  -4  13   0         18.64         33.79        19.82 o                         
  -3  13   0         50.82         65.60        23.51 o                         
  -2  13   0         10.47        -22.73        39.75 o                         
  -1  13   0          4.50          9.66        39.22 o                         
   0  13   0         70.58        138.74        34.33 o                         
   1  13   0         39.32         31.23        32.72 o                         
   2  13   0        152.91        153.89        33.59 o                         
   3  13   0          2.02         17.86        32.35 o                         
   4  13   0         85.49         90.89        30.30 o                         
   5  13   0          0.29         -0.18        30.60 o                         
   6  13   0         13.48         22.16        31.56 o                         
   7  13   0         13.18         15.66        30.52 o                         
   8  13   0          2.75         12.96        48.97 o                         
  -9  14   0          7.77        -14.84        43.57 o                         
  -8  14   0         41.80         44.74        26.67 o                         
  -7  14   0          9.84         38.20        28.11 o                         
  -6  14   0          1.11        -13.95        25.42 o                         
  -5  14   0         27.13         30.26        26.81 o                         
  -4  14   0          1.02         -7.80        28.69 o                         
  -3  14   0         18.63         27.30        45.15 o                         
  -2  14   0          1.72        -28.01        35.64 o                         
  -1  14   0          0.18         13.74        44.85 o                         
   0  14   0         65.42         60.03        31.79 o                         
   1  14   0          0.78         29.54        31.92 o                         
   2  14   0         63.97         87.45        55.70 o                         
   3  14   0         39.41         76.15        35.44 o                         
   4  14   0         17.54         13.67        33.53 o                         
   5  14   0         29.85         30.55        30.96 o                         
   6  14   0          3.03        -34.86        48.29 o                         
  -8  15   0          9.96        -19.22        47.14 o                         
  -7  15   0         12.61          3.89        28.49 o                         
  -6  15   0          1.60         45.52        38.05 o                         
  -5  15   0         47.56         83.24        39.13 o                         
  -4  15   0         10.88         19.45        29.40 o                         
  -3  15   0          1.27         16.79        49.15 o                         
  -2  15   0          1.85        -18.00        46.54 o                         
  -1  15   0         30.56         51.74        32.86 o                         
   0  15   0        105.70        105.11        35.34 o                         
   1  15   0          1.49         15.97        29.00 o                         
   2  15   0         16.58         34.80        34.22 o                         
   3  15   0          5.37          1.41        35.30 o                         
  -6  16   0          2.79         10.65        46.28 o                         
  -5  16   0         37.21         74.81        44.99 o                         
  -4  16   0         25.30         35.10        31.28 o                         
  -3  16   0         12.38         22.31        33.66 o                         
  -2  16   0         62.39         49.89        50.45 o                         
  -1  16   0         14.39         26.76        42.39 o                         
   0  16   0         34.40         35.22        54.03 o                         
   3 -17   1          2.64         12.72        37.65 o                         
   0 -16   1         20.30         14.37        46.32 o                         
   1 -16   1         49.12         56.14        53.15 o                         
   2 -16   1         10.01        -14.54        51.03 o                         
   3 -16   1          9.17         57.78        37.21 o                         
   4 -16   1         19.85         20.77        31.42 o                         
   5 -16   1          3.05         17.92        35.43 o                         
  -3 -15   1         31.53         39.37        29.60 o                         
  -2 -15   1          7.07         -4.16        30.55 o                         
  -1 -15   1        148.50        184.44        39.07 o                         
   0 -15   1         17.04         40.02        33.22 o                         
   1 -15   1          1.68         26.26        33.13 o                         
   2 -15   1          9.50        -24.51        30.10 o                         
   3 -15   1          0.83         12.43        43.08 o                         
   4 -15   1         32.99         43.69        29.54 o                         
   5 -15   1          1.24          2.53        39.06 o                         
   6 -15   1          5.57         38.69        42.72 o                         
   7 -15   1          5.97         22.38        37.14 o                         
   8 -15   1          0.76        -22.13        40.19 o                         
  -5 -14   1          4.88         12.14        26.96 o                         
  -4 -14   1          2.62         19.05        36.82 o                         
  -3 -14   1         17.58         51.74        30.62 o                         
  -2 -14   1          7.08         13.54        35.80 o                         
  -1 -14   1        134.43        166.60        34.16 o                         
   0 -14   1         35.15         46.28        28.47 o                         
   1 -14   1          5.31         -3.25        26.42 o                         
   2 -14   1          7.49         12.76        44.67 o                         
   3 -14   1          7.48          8.27        40.10 o                         
   4 -14   1         59.39         87.21        27.61 o                         
   5 -14   1          0.22         12.97        23.64 o                         
   6 -14   1          0.78         -1.91        26.00 o                         
   7 -14   1         44.39         24.70        25.07 o                         
   8 -14   1          4.73        -17.06        41.74 o                         
   9 -14   1         35.92         14.09        46.73 o                         
  -7 -13   1          6.91         -8.37        23.97 o                         
  -6 -13   1          0.11         -8.29        33.66 o                         
  -5 -13   1         63.46         65.99        31.35 o                         
  -4 -13   1          0.79        -10.05        33.94 o                         
  -3 -13   1        200.05        238.11        35.18 o                         
  -2 -13   1        107.13        125.04        33.58 o                         
  -1 -13   1          9.85         -2.70        30.17 o                         
   0 -13   1         12.65         14.61        29.43 o                         
   1 -13   1         17.24         -0.49        30.69 o                         
   2 -13   1         50.72         78.55        42.03 o                         
   3 -13   1        105.74        113.73        24.82 o                         
   4 -13   1         10.38          0.51        19.82 o                         
   5 -13   1          1.50        -13.61        19.31 o                         
   6 -13   1        164.75        166.11        28.97 o                         
   7 -13   1         60.80         84.20        27.82 o                         
   8 -13   1         74.52         79.96        25.96 o                         
   9 -13   1         80.75         93.64        45.03 o                         
  10 -13   1         96.49        112.85        48.47 o                         
  -9 -12   1          0.07        -21.25        36.26 o                         
  -8 -12   1          0.69         10.69        26.89 o                         
  -7 -12   1         13.62         11.69        30.53 o                         
  -6 -12   1          7.94        -15.63        26.07 o                         
  -5 -12   1         15.39          2.31        28.53 o                         
  -4 -12   1          4.78          1.40        31.37 o                         
  -3 -12   1        111.99        118.88        31.97 o                         
  -2 -12   1         41.16         52.99        33.34 o                         
  -1 -12   1          3.18          3.59        31.40 o                         
   0 -12   1         26.14         33.06        26.21 o                         
   1 -12   1          0.58        -26.25        34.94 o                         
   2 -12   1        117.83        110.96        21.82 o                         
   3 -12   1          9.63         19.06        22.13 o                         
   4 -12   1          5.58         -4.83        19.35 o                         
   5 -12   1         20.01         17.77        23.42 o                         
   6 -12   1        288.64        311.87        57.86 o                         
   7 -12   1        143.73        141.30        29.99 o                         
   8 -12   1        300.33        303.44        31.26 o                         
   9 -12   1          9.47          3.79        25.68 o                         
  10 -12   1         29.66         -0.72        41.51 o                         
  11 -12   1         35.04         40.25        50.40 o                         
  -9 -11   1         41.09         63.05        35.84 o                         
  -8 -11   1          0.15         -4.21        35.21 o                         
  -7 -11   1         52.94         81.72        33.86 o                         
  -6 -11   1         56.50         52.24        31.42 o                         
  -5 -11   1         47.26         47.36        24.75 o                         
  -4 -11   1        165.25        198.09        34.46 o                         
  -3 -11   1          0.73         -1.08        27.67 o                         
  -2 -11   1         15.34         10.91        17.56 o                         
  -1 -11   1          0.18          5.35        29.10 o                         
   0 -11   1          0.58         -1.80        27.83 o                         
   1 -11   1         77.58         71.09        22.13 o                         
   2 -11   1         10.73         14.99        19.82 o                         
   3 -11   1        224.38        255.13        25.11 o                         
   4 -11   1         16.64          9.19        18.14 o                         
   5 -11   1        117.27        107.79        24.79 o                         
   6 -11   1        284.18        220.43        26.98 o                         
   7 -11   1        229.14        249.72        30.10 o                         
   8 -11   1        540.42        609.61        33.73 o                         
   9 -11   1         11.45          8.93        25.12 o                         
  10 -11   1          5.89        -16.14        24.17 o                         
  11 -11   1          4.57         34.88        37.93 o                         
  12 -11   1         57.13          8.60        46.61 o                         
 -10 -10   1          2.01         -0.77        46.45 o                         
  -9 -10   1         90.50         96.96        34.81 o                         
  -8 -10   1         18.48          7.25        28.07 o                         
  -7 -10   1        181.75        183.52        32.92 o                         
  -6 -10   1        193.31        192.10        35.68 o                         
  -5 -10   1         33.78         29.05        29.10 o                         
  -4 -10   1         43.58         31.17        24.78 o                         
  -3 -10   1        179.54        194.20        19.84 o                         
  -2 -10   1          4.28        -17.32        17.32 o                         
  -1 -10   1          1.84          6.08        13.50 o                         
   0 -10   1         11.97         -1.88        15.67 o                         
   1 -10   1         11.61         10.19        16.94 o                         
   2 -10   1          4.37          3.44        19.31 o                         
   3 -10   1         13.11         17.28        20.04 o                         
   4 -10   1        204.17        211.06        20.76 o                         
   5 -10   1         31.85          7.34        21.60 o                         
   6 -10   1        864.50       1010.77        38.41 o                         
   7 -10   1         46.65         45.66        25.58 o                         
   8 -10   1        585.26        619.39        35.29 o                         
   9 -10   1         30.24         41.12        23.65 o                         
  10 -10   1          8.18          3.70        24.93 o                         
  11 -10   1         58.38         67.08        27.18 o                         
  12 -10   1         26.08         48.76        49.01 o                         
 -13  -9   1         13.56          5.59        41.50 o                         
 -12  -9   1          0.06        -27.39        35.86 o                         
 -11  -9   1          5.95          5.04        27.08 o                         
 -10  -9   1          0.12          7.36        24.45 o                         
  -9  -9   1        141.28        159.27        26.86 o                         
  -8  -9   1         45.22         39.22        21.97 o                         
  -7  -9   1         74.42         73.91        20.33 o                         
  -6  -9   1         77.40         65.74        18.90 o                         
  -5  -9   1          5.88        -12.02        17.16 o                         
  -4  -9   1         20.07         28.67        10.85 o                         
  -3  -9   1        129.09        122.24        11.74 o                         
  -2  -9   1          7.58          0.74         4.33 o                         
  -1  -9   1         75.18         58.53         5.87 o                         
   0  -9   1        167.72        133.85        12.78 o                         
   1  -9   1       1550.03       1569.67       113.76 o                         
   2  -9   1        341.13        452.24        25.21 o                         
   3  -9   1        208.68        176.88        22.72 o                         
   4  -9   1        531.45        573.36        24.15 o                         
   5  -9   1        142.00        129.96        22.01 o                         
   6  -9   1        467.65        471.43        29.20 o                         
   7  -9   1         15.74          4.83        21.92 o                         
   8  -9   1         72.92         28.65        21.54 o                         
   9  -9   1         31.80         47.33        24.83 o                         
  10  -9   1          0.38        -23.95        23.95 o                         
  11  -9   1        286.45        290.26        32.50 o                         
  12  -9   1          0.39          7.49        47.91 o                         
  13  -9   1         25.69        -11.09        49.20 o                         
 -13  -8   1         59.46         55.74        39.35 o                         
 -12  -8   1          1.06        -11.91        29.93 o                         
 -11  -8   1         32.57         38.61        27.83 o                         
 -10  -8   1          8.61         -4.44        28.00 o                         
  -9  -8   1         30.30         35.16        25.38 o                         
  -8  -8   1         82.78         71.89        20.48 o                         
  -7  -8   1         12.98         20.15        19.89 o                         
  -6  -8   1         29.62         28.36        18.09 o                         
  -5  -8   1          0.29         -4.72        17.09 o                         
  -4  -8   1         13.00          6.37        10.68 o                         
  -3  -8   1          1.72         -2.83         4.28 o                         
  -2  -8   1        161.79        146.18         6.02 o                         
  -1  -8   1         33.09         26.22         6.99 o                         
   0  -8   1         13.56         14.64         5.45 o                         
   1  -8   1       1823.86       1983.39        19.06 o                         
   2  -8   1       1897.79       1787.72        28.87 o                         
   3  -8   1         90.57         68.19         8.09 o                         
   4  -8   1        928.71        913.57        25.10 o                         
   5  -8   1         51.32         51.51        20.46 o                         
   6  -8   1        582.91        608.26        29.45 o                         
   7  -8   1        148.18        178.63        23.96 o                         
   8  -8   1        425.54        425.53        29.01 o                         
   9  -8   1          5.30         -5.23        23.35 o                         
  10  -8   1         12.56         -1.05        18.75 o                         
  11  -8   1        267.98        235.12        28.59 o                         
  12  -8   1         68.04         88.43        26.78 o                         
  13  -8   1         48.23         54.57        26.69 o                         
  14  -8   1         16.84         15.65        38.64 o                         
 -13  -7   1         21.43         14.57        28.91 o                         
 -12  -7   1          6.90         11.98        30.15 o                         
 -11  -7   1         89.92        119.18        29.07 o                         
 -10  -7   1        184.30        204.42        38.68 o                         
  -9  -7   1          0.39        -14.17        25.69 o                         
  -8  -7   1        283.97        276.21        28.87 o                         
  -7  -7   1         59.08         49.86        20.29 o                         
  -6  -7   1        290.96        211.82        21.50 o                         
  -5  -7   1        959.68       1020.54        27.87 o                         
  -4  -7   1        150.23        137.44         7.73 o                         
  -3  -7   1       1089.41       1096.75        24.17 o                         
  -2  -7   1        644.91        636.74        11.47 o                         
  -1  -7   1        876.70       1011.30        19.43 o                         
   0  -7   1        392.92        362.65        15.22 o                         
   1  -7   1          1.35          7.29        14.30 o                         
   2  -7   1       1434.46       1455.93        18.28 o                         
   3  -7   1         11.25          7.19         7.74 o                         
   4  -7   1       1482.81       1587.03        29.13 o                         
   5  -7   1          6.29          4.01        18.02 o                         
   6  -7   1        121.46        141.82        20.79 o                         
   7  -7   1        515.90        472.90        23.57 o                         
   8  -7   1        221.23        173.41        18.47 o                         
   9  -7   1         62.46         51.33        18.14 o                         
  10  -7   1         86.68         80.67        25.17 o                         
  11  -7   1        117.39        106.29        27.88 o                         
  12  -7   1        218.56        215.60        32.43 o                         
  13  -7   1         27.95          9.67        28.79 o                         
  14  -7   1         40.41         46.31        29.74 o                         
  15  -7   1        113.39        116.81        44.85 o                         
 -14  -6   1          0.02        -36.13        40.96 o                         
 -13  -6   1         23.73         60.96        32.79 o                         
 -12  -6   1         29.77         18.89        26.55 o                         
 -11  -6   1          2.30         -7.00        28.70 o                         
 -10  -6   1         17.95         13.63        26.19 o                         
  -9  -6   1         50.78         31.24        27.43 o                         
  -8  -6   1        494.38        504.01        32.44 o                         
  -7  -6   1        156.34        163.73        21.36 o                         
  -6  -6   1         84.40         81.61        18.27 o                         
  -5  -6   1        997.96        921.29        30.22 o                         
  -4  -6   1        114.02        101.48         7.53 o                         
  -3  -6   1       1110.83        972.13        14.46 o                         
  -2  -6   1         54.22         41.87         5.41 o                         
  -1  -6   1       1931.00       2084.40        29.84 o                         
   0  -6   1       2035.26       1966.19        35.69 o                         
   1  -6   1        635.88        751.03        28.16 o                         
   2  -6   1        989.52        986.86        15.67 o                         
   3  -6   1         52.87         54.60         8.31 o                         
   4  -6   1        911.21        790.87        26.55 o                         
   5  -6   1         49.53         55.51        18.08 o                         
   6  -6   1          0.75         -6.51        12.97 o                         
   7  -6   1          1.74          2.18        14.34 o                         
   8  -6   1        180.72        216.44        19.25 o                         
   9  -6   1        255.68        196.42        20.33 o                         
  10  -6   1        241.56        188.93        26.82 o                         
  11  -6   1          0.65        -16.79        24.02 o                         
  12  -6   1        312.77        296.19        32.13 o                         
  13  -6   1         30.04         27.59        30.14 o                         
  14  -6   1         68.93         69.88        33.04 o                         
  15  -6   1        148.99        105.51        49.40 o                         
 -14  -5   1          1.14         -6.10        30.05 o                         
 -13  -5   1         10.43          7.12        27.97 o                         
 -12  -5   1         94.36         75.66        27.98 o                         
 -11  -5   1          0.54        -17.66        29.96 o                         
 -10  -5   1        225.69        241.30        33.50 o                         
  -9  -5   1         13.06         14.07        27.79 o                         
  -8  -5   1       1351.62       1472.65        43.97 o                         
  -7  -5   1        264.65        199.91        35.90 o                         
  -6  -5   1         13.55         -4.30        13.60 o                         
  -5  -5   1        847.55        871.83        22.53 o                         
  -4  -5   1        696.02        685.23        15.83 o                         
  -3  -5   1          1.49         -2.33         5.84 o                         
  -2  -5   1         48.56         42.77         4.80 o                         
  -1  -5   1         13.37         -7.23         8.54 o                         
   0  -5   1        135.35        129.72        23.10 o                         
   1  -5   1       1707.79       1612.08        26.53 o                         
   2  -5   1        313.55        274.48        12.07 o                         
   3  -5   1          4.04          6.17         7.69 o                         
   4  -5   1        606.91        633.64        23.60 o                         
   5  -5   1       1209.82       1162.14        23.04 o                         
   6  -5   1        216.01        169.99         9.97 o                         
   7  -5   1        388.17        371.90        19.27 o                         
   8  -5   1         52.95         52.96        16.28 o                         
   9  -5   1          6.87         -0.63        13.78 o                         
  10  -5   1        666.00        610.73        23.25 o                         
  11  -5   1        222.51        197.70        30.12 o                         
  12  -5   1        150.34        188.26        33.54 o                         
  13  -5   1         43.87         25.42        28.96 o                         
  14  -5   1         65.53         64.57        29.40 o                         
  15  -5   1        218.83        229.87        35.86 o                         
 -14  -4   1          6.14          4.09        34.55 o                         
 -13  -4   1          2.46         -5.42        32.90 o                         
 -12  -4   1          5.27         19.25        30.74 o                         
 -11  -4   1          9.16          9.18        26.22 o                         
 -10  -4   1        382.63        381.93        33.75 o                         
  -9  -4   1        292.74        307.60        34.70 o                         
  -8  -4   1        298.45        280.05        27.72 o                         
  -7  -4   1         15.04          1.04        23.34 o                         
  -6  -4   1        176.08        150.38        10.19 o                         
  -5  -4   1       1681.06       1501.55        16.49 o                         
  -4  -4   1       1453.40       1401.74        22.51 o                         
  -3  -4   1          4.68          3.56         4.00 o                         
  -2  -4   1          6.74          3.18         4.31 o                         
  -1  -4   1       4835.69       4898.26        45.04 o                         
   0  -4   1       1085.93       1104.72        33.47 o                         
   1  -4   1        297.88        289.21        13.87 o                         
   2  -4   1         45.61         65.54         9.99 o                         
   3  -4   1       1702.25       1999.30        22.65 o                         
   4  -4   1         14.79          7.47         7.07 o                         
   5  -4   1       4411.72       4433.55        29.05 o                         
   6  -4   1       2691.03       2718.24        30.70 o                         
   7  -4   1       1006.92        954.61        19.51 o                         
   8  -4   1       1145.89       1109.14        38.91 o                         
   9  -4   1        109.17        116.26        18.28 o                         
  10  -4   1        462.14        465.50        22.04 o                         
  11  -4   1        443.85        482.68        34.37 o                         
  12  -4   1         46.31         54.97        25.25 o                         
  13  -4   1         44.08         48.66        28.06 o                         
  14  -4   1         76.13         91.67        32.55 o                         
  15  -4   1        116.43        113.77        31.91 o                         
 -15  -3   1          2.50          6.63        36.34 o                         
 -14  -3   1          1.01         30.77        32.28 o                         
 -13  -3   1         22.92          8.84        29.20 o                         
 -12  -3   1         12.86          4.15        27.01 o                         
 -11  -3   1         51.80          9.23        29.56 o                         
 -10  -3   1        511.81        471.12        23.81 o                         
  -9  -3   1        515.58        496.42        22.23 o                         
  -8  -3   1         52.24         37.22        13.78 o                         
  -7  -3   1         41.06         27.73        11.51 o                         
  -6  -3   1        892.08        882.06        17.65 o                         
  -5  -3   1       2840.56       3060.36        36.62 o                         
  -4  -3   1        887.35        961.20        10.26 o                         
  -3  -3   1         11.89         11.82         4.65 o                         
  -2  -3   1        424.43        441.64         6.17 o                         
  -1  -3   1      36391.56      37920.26       174.74 o                         
   0  -3   1        291.82        278.91         7.79 o                         
   1  -3   1       2436.35       3076.82        36.93 o                         
   2  -3   1       7410.48       7778.02        33.30 o                         
   3  -3   1        130.84        114.68         5.12 o                         
   4  -3   1        755.21        774.22         9.44 o                         
   5  -3   1        729.65        794.57        11.66 o                         
   6  -3   1       1275.54       1155.84        15.53 o                         
   7  -3   1        762.70        826.58        22.18 o                         
   8  -3   1       1728.18       1884.39        44.14 o                         
   9  -3   1         46.76         41.54        14.62 o                         
  10  -3   1         19.83         -1.48        15.59 o                         
  11  -3   1        367.08        362.36        28.06 o                         
  12  -3   1         45.02         22.52        24.88 o                         
  13  -3   1         51.02         47.46        27.09 o                         
  14  -3   1          0.39          8.24        26.68 o                         
  15  -3   1         49.03         78.58        36.66 o                         
  16  -3   1          0.60         11.91        39.34 o                         
 -15  -2   1          0.38         29.23        46.54 o                         
 -14  -2   1          5.06          0.12        29.92 o                         
 -13  -2   1          0.95          5.14        27.89 o                         
 -12  -2   1        112.59        121.27        28.43 o                         
 -11  -2   1        272.18        276.38        23.08 o                         
 -10  -2   1         37.74         29.15        18.06 o                         
  -9  -2   1        925.70        903.76        27.02 o                         
  -8  -2   1        231.19        194.08        16.63 o                         
  -7  -2   1          7.63         -4.58        12.55 o                         
  -6  -2   1        727.36        722.18        17.16 o                         
  -5  -2   1        289.79        263.09         7.90 o                         
  -4  -2   1        533.19        609.14         8.72 o                         
  -3  -2   1        182.49        157.23         7.18 o                         
  -2  -2   1       2690.42       3188.76        25.15 o                         
  -1  -2   1      22849.21      23939.13        82.52 o                         
   0  -2   1       6679.61       5548.34        31.05 o                         
   1  -2   1      19055.42      19447.67        86.83 o                         
   2  -2   1       3946.37       3646.33        21.35 o                         
   3  -2   1        122.87         99.54         3.88 o                         
   4  -2   1       5083.58       4941.46        20.46 o                         
   5  -2   1       1501.16       1497.68        15.33 o                         
   6  -2   1        634.81        584.17        11.40 o                         
   7  -2   1        580.34        686.67        15.62 o                         
   8  -2   1       1441.37       1421.12        33.90 o                         
   9  -2   1        467.15        466.12        20.78 o                         
  10  -2   1         38.93         29.61        15.92 o                         
  11  -2   1        154.81        234.08        20.43 o                         
  12  -2   1          3.26         -4.10        23.96 o                         
  13  -2   1         39.21         51.99        28.71 o                         
  14  -2   1         36.61         21.44        27.43 o                         
  15  -2   1          5.32          6.74        27.43 o                         
  16  -2   1          7.15        -17.64        31.79 o                         
 -15  -1   1         13.30          0.03        34.28 o                         
 -14  -1   1          7.20          6.84        31.18 o                         
 -13  -1   1         12.79         33.23        21.81 o                         
 -12  -1   1        307.76        308.72        32.39 o                         
 -11  -1   1       1237.55       1290.06        40.20 o                         
 -10  -1   1         61.26         47.93        21.79 o                         
  -9  -1   1        888.68        932.71        32.54 o                         
  -8  -1   1        668.59        653.22        26.54 o                         
  -7  -1   1         30.59          2.44        15.91 o                         
  -6  -1   1       1102.92       1128.70        14.81 o                         
  -5  -1   1        131.76        138.72         9.30 o                         
  -4  -1   1        324.15        384.53         9.99 o                         
  -3  -1   1       1097.25        948.18        13.21 o                         
  -2  -1   1        908.04       1212.45        23.99 o                         
   2  -1   1        145.17        135.84         3.46 o                         
   3  -1   1       8006.06       8098.43        33.37 o                         
   4  -1   1        339.19        352.98        12.40 o                         
   5  -1   1        345.51        447.18        15.07 o                         
   6  -1   1       1170.84       1269.88        23.46 o                         
   7  -1   1        234.49        207.50        16.08 o                         
   8  -1   1        486.58        468.49        19.96 o                         
   9  -1   1        708.21        734.78        23.64 o                         
  10  -1   1         46.66         58.46        16.85 o                         
  11  -1   1        324.30        346.57        22.36 o                         
  12  -1   1          3.66          5.78        18.07 o                         
  13  -1   1         65.10         74.17        27.85 o                         
  14  -1   1        141.68        174.70        26.32 o                         
  15  -1   1          0.91         -4.02        23.12 o                         
  16  -1   1         83.97        127.07        41.10 o                         
 -15   0   1         32.56         35.63        30.27 o                         
 -14   0   1         12.53         36.73        22.80 o                         
 -13   0   1         64.70         62.39        24.72 o                         
 -12   0   1        101.75         81.16        25.26 o                         
 -11   0   1        220.80        217.01        27.82 o                         
 -10   0   1         56.00         48.08        22.11 o                         
  -9   0   1         84.67         73.19        21.34 o                         
  -8   0   1        557.73        580.84        26.00 o                         
  -7   0   1        171.89        119.63        19.12 o                         
  -6   0   1       1002.50       1104.91        18.60 o                         
  -5   0   1        782.44        856.11        19.91 o                         
  -4   0   1        411.59        380.77         9.21 o                         
  -3   0   1       2629.27       2715.38        36.07 o                         
  -2   0   1        646.58        699.28         9.32 o                         
   2   0   1       2193.10       2506.00        24.46 o                         
   3   0   1       9785.70      11092.74       108.81 o                         
   4   0   1        737.00        620.54        12.96 o                         
   5   0   1         16.96         23.06         7.74 o                         
   6   0   1        307.21        250.17        20.60 o                         
   7   0   1       1034.19       1066.92        66.57 o                         
   8   0   1         93.66         83.22        19.80 o                         
   9   0   1        365.83        352.66        20.06 o                         
  10   0   1         45.10         27.05        16.35 o                         
  11   0   1          2.70          3.07        16.95 o                         
  12   0   1         38.92         46.78        16.09 o                         
  13   0   1         12.69          9.48        21.14 o                         
  14   0   1         99.13        104.35        22.48 o                         
  15   0   1          2.99          4.05        32.48 o                         
  16   0   1         32.63          9.55        48.39 o                         
 -16   1   1         32.76         26.67        51.95 o                         
 -15   1   1         39.65         41.58        27.72 o                         
 -14   1   1          8.88         -9.43        27.05 o                         
 -13   1   1        200.59        203.20        31.42 o                         
 -12   1   1         41.87         45.40        25.74 o                         
 -11   1   1        356.05        344.16        20.58 o                         
 -10   1   1        145.63        122.12        16.09 o                         
  -9   1   1          1.19          0.03        13.10 o                         
  -8   1   1          5.20         10.38         4.80 o                         
  -7   1   1          0.76         -0.93         8.08 o                         
  -6   1   1        123.62        111.86         5.89 o                         
  -5   1   1        186.53        165.32        11.31 o                         
  -4   1   1         90.85        180.81        13.74 o                         
  -3   1   1      16077.96      16423.81       121.82 o                         
  -2   1   1       2345.74       2066.72        23.53 o                         
   2   1   1        308.90        310.60         5.34 o                         
   3   1   1         67.52         84.80         5.73 o                         
   4   1   1        308.92        318.40         7.66 o                         
   5   1   1        384.34        418.94        10.96 o                         
   6   1   1        523.52        518.64        14.36 o                         
   7   1   1        159.79        199.83        20.57 o                         
   8   1   1          5.15         -5.98        15.42 o                         
   9   1   1        945.62       1018.41        28.47 o                         
  10   1   1        346.25        369.35        23.30 o                         
  11   1   1        160.18        161.99        21.10 o                         
  12   1   1        203.91        207.20        19.27 o                         
  13   1   1          3.06         -1.63        18.51 o                         
  14   1   1          2.07          3.60        31.71 o                         
  15   1   1          3.05          4.40        41.17 o                         
 -16   2   1          4.44         11.87        36.23 o                         
 -15   2   1         18.46          9.88        27.88 o                         
 -14   2   1          0.03          5.34        28.80 o                         
 -13   2   1        138.35        104.33        29.32 o                         
 -12   2   1        170.91        194.16        28.16 o                         
 -11   2   1         69.08         93.83        24.43 o                         
 -10   2   1         20.25         18.09        13.33 o                         
  -9   2   1        421.77        387.51        17.87 o                         
  -8   2   1        398.60        361.22        24.19 o                         
  -7   2   1        618.29        627.51        15.62 o                         
  -6   2   1       2517.81       2275.55        23.03 o                         
  -5   2   1       1913.08       2032.35        29.59 o                         
  -4   2   1       2501.33       2337.52        21.74 o                         
  -3   2   1      16066.81      16805.54        61.10 o                         
  -2   2   1       4779.19       5197.56        35.27 o                         
  -1   2   1       3805.98       3528.42        19.39 o                         
   0   2   1       1024.09        985.29         9.93 o                         
   1   2   1       7994.64       6831.86        19.94 o                         
   2   2   1       1125.02       1022.39        11.41 o                         
   3   2   1         62.36         47.33         5.80 o                         
   4   2   1        786.20        664.17        14.64 o                         
   5   2   1        547.34        600.37        10.34 o                         
   6   2   1        323.90        264.63         9.72 o                         
   7   2   1        275.17        225.67        13.92 o                         
   8   2   1        615.28        603.23        14.32 o                         
   9   2   1        538.65        600.94        26.74 o                         
  10   2   1        240.36        228.11        20.41 o                         
  11   2   1          4.10          0.43        19.19 o                         
  12   2   1        117.66        123.12        20.75 o                         
  13   2   1         15.50          8.24        27.18 o                         
  14   2   1          4.16          5.22        32.98 o                         
  15   2   1         30.77         23.23        43.17 o                         
 -16   3   1         20.59         49.40        45.42 o                         
 -15   3   1         39.79         50.58        29.86 o                         
 -14   3   1         25.44         19.27        27.37 o                         
 -13   3   1          0.67        -15.11        26.45 o                         
 -12   3   1        167.94        214.52        28.99 o                         
 -11   3   1        245.83        221.34        28.82 o                         
 -10   3   1        272.81        305.64        17.53 o                         
  -9   3   1          2.27         -7.34        11.19 o                         
  -8   3   1        480.96        421.28        16.41 o                         
  -7   3   1        517.35        515.05        14.62 o                         
  -6   3   1       2884.64       2753.00        23.10 o                         
  -5   3   1       3036.04       2993.62        31.11 o                         
  -4   3   1        210.50        208.94         5.87 o                         
  -3   3   1      18068.56      19572.49       102.01 o                         
  -2   3   1       2330.11       2470.06        14.92 o                         
  -1   3   1       6269.51       7079.72        36.55 o                         
   0   3   1       1367.87       1274.99        17.43 o                         
   1   3   1       5764.55       5405.26        32.71 o                         
   2   3   1         37.55         44.54         4.86 o                         
   3   3   1        779.31        750.01        12.45 o                         
   4   3   1        512.27        533.60        12.42 o                         
   5   3   1          3.28         -6.87        13.79 o                         
   6   3   1        996.37        934.65        31.07 o                         
   7   3   1         20.83         26.28        20.36 o                         
   8   3   1       1118.35       1245.84        38.61 o                         
   9   3   1          0.81        -12.19        25.13 o                         
  10   3   1          3.72        -19.42        24.03 o                         
  11   3   1         13.89          5.46        30.23 o                         
  12   3   1        136.80        152.70        29.99 o                         
  13   3   1          3.04         -2.34        28.77 o                         
  14   3   1          0.63          9.98        32.41 o                         
  15   3   1         62.60         80.53        53.04 o                         
 -16   4   1         57.20         90.54        48.03 o                         
 -15   4   1         56.15         52.10        26.44 o                         
 -14   4   1        116.68        140.26        30.58 o                         
 -13   4   1         70.82         76.73        30.64 o                         
 -12   4   1        310.75        296.16        30.24 o                         
 -11   4   1         17.05         15.29        24.03 o                         
 -10   4   1        122.80        133.98        25.56 o                         
  -9   4   1         75.96         31.15        11.87 o                         
  -8   4   1        838.07        902.10        18.65 o                         
  -7   4   1        151.16        121.13        14.21 o                         
  -6   4   1         58.03         39.49         8.14 o                         
  -5   4   1       5068.88       5016.09        26.96 o                         
  -4   4   1        542.31        624.27        12.55 o                         
  -3   4   1        817.83        820.11        14.95 o                         
  -2   4   1         59.99         41.02         5.17 o                         
  -1   4   1       4873.89       4652.63       105.38 o                         
   0   4   1        187.41        175.67        11.10 o                         
   1   4   1       4426.59       4245.05        22.11 o                         
   2   4   1         43.41         44.96         4.58 o                         
   3   4   1       2096.22       2240.27        27.30 o                         
   4   4   1          3.07          2.68         7.41 o                         
   5   4   1        806.36        706.61        21.70 o                         
   6   4   1        497.94        498.35        21.13 o                         
   7   4   1         24.87         17.68         4.72 o                         
   8   4   1       1699.04       1645.36        45.65 o                         
   9   4   1        505.12        526.28        33.63 o                         
  10   4   1         10.31         -3.77        26.09 o                         
  11   4   1         21.89         31.48        25.92 o                         
  12   4   1         21.95         29.36        30.63 o                         
  13   4   1          3.90         -0.26        25.54 o                         
  14   4   1          0.11         -9.63        28.58 o                         
 -15   5   1        153.42        192.99        36.07 o                         
 -14   5   1         44.92         37.64        26.22 o                         
 -13   5   1         85.35        109.61        29.74 o                         
 -12   5   1        323.66        326.13        32.07 o                         
 -11   5   1         94.30        105.50        27.69 o                         
 -10   5   1         72.28         39.59        23.58 o                         
  -9   5   1        128.07         80.25        18.92 o                         
  -8   5   1         60.52         65.77        17.23 o                         
  -7   5   1        772.56        733.74        23.00 o                         
  -6   5   1       1930.67       1769.46        26.21 o                         
  -5   5   1         11.33          9.50         8.00 o                         
  -4   5   1       5177.69       4876.78        69.96 o                         
  -3   5   1        843.64        898.07        12.03 o                         
  -2   5   1         20.18         27.79         4.21 o                         
  -1   5   1       2615.70       2468.50        36.24 o                         
   0   5   1       2465.47       2447.01        34.33 o                         
   1   5   1        266.35        270.32        10.81 o                         
   2   5   1         83.12         79.64         5.74 o                         
   3   5   1       1985.20       1947.43        18.78 o                         
   4   5   1       1840.50       1892.62        21.05 o                         
   5   5   1        948.00        946.36        13.69 o                         
   6   5   1        794.14        834.93        29.76 o                         
   7   5   1          1.44        -15.71        17.51 o                         
   8   5   1        668.98        687.30        34.91 o                         
   9   5   1         15.90         -5.74        25.90 o                         
  10   5   1         12.30          3.41        27.16 o                         
  11   5   1         15.26         17.49        29.83 o                         
  12   5   1         32.86         44.51        28.04 o                         
  13   5   1         34.83         43.27        27.76 o                         
  14   5   1         12.31         -4.86        31.09 o                         
 -15   6   1         91.93         77.22        32.93 o                         
 -14   6   1         16.64          8.49        27.59 o                         
 -13   6   1         98.34        108.53        27.50 o                         
 -12   6   1        185.04        190.29        31.76 o                         
 -11   6   1         89.00        101.65        26.94 o                         
 -10   6   1        263.50        238.56        28.68 o                         
  -9   6   1         97.40         44.07        18.89 o                         
  -8   6   1        136.87        174.81        19.48 o                         
  -7   6   1          8.03         11.01         6.45 o                         
  -6   6   1         13.55          5.34        13.94 o                         
  -5   6   1         88.34         54.03        13.02 o                         
  -4   6   1       1349.20       1319.22        18.42 o                         
  -3   6   1       4337.80       4885.03        32.40 o                         
  -2   6   1        648.56        632.42        26.81 o                         
  -1   6   1       3539.21       3620.28        87.35 o                         
   0   6   1        686.82        652.05        23.70 o                         
   1   6   1          3.20          7.22         6.78 o                         
   2   6   1         67.81         42.03         7.56 o                         
   3   6   1         56.56         41.43         8.20 o                         
   4   6   1       2050.00       2017.03        54.54 o                         
   5   6   1        214.20        194.67        10.88 o                         
   6   6   1       1208.88       1268.90        30.27 o                         
   7   6   1        580.86        576.53        26.20 o                         
   8   6   1         40.52         26.03        24.48 o                         
   9   6   1         81.63         81.63        27.32 o                         
  10   6   1         35.05         16.55        27.59 o                         
  11   6   1         76.10        128.12        30.18 o                         
  12   6   1          0.45         18.88        30.89 o                         
  13   6   1         35.40         49.87        32.33 o                         
 -15   7   1         27.42        -18.79        35.18 o                         
 -14   7   1          7.07          9.63        27.35 o                         
 -13   7   1        160.83        135.30        31.39 o                         
 -12   7   1         19.33         11.15        26.88 o                         
 -11   7   1         66.34         58.22        26.04 o                         
 -10   7   1        237.35        261.89        25.04 o                         
  -9   7   1         18.75          1.03        17.14 o                         
  -8   7   1       1201.20       1185.26        30.22 o                         
  -7   7   1        412.36        412.75        20.59 o                         
  -6   7   1         34.52         25.70        14.90 o                         
  -5   7   1         14.22          3.18        16.16 o                         
  -4   7   1       1009.45       1096.80        27.33 o                         
  -3   7   1       2352.37       2373.12        57.59 o                         
  -2   7   1       2287.90       2414.46        44.13 o                         
  -1   7   1       2699.52       2713.75        43.93 o                         
   0   7   1        298.64        266.04        36.17 o                         
   1   7   1       1656.62       1718.32        49.35 o                         
   2   7   1        665.01        636.83        13.01 o                         
   3   7   1        333.78        308.41        12.03 o                         
   4   7   1       1154.85       1198.55        18.17 o                         
   5   7   1         30.48         22.12        17.19 o                         
   6   7   1        830.50        841.46        28.34 o                         
   7   7   1        575.54        615.30        26.93 o                         
   8   7   1         27.75          2.28        19.89 o                         
   9   7   1         22.02         13.96        26.19 o                         
  10   7   1         24.79          4.58        26.09 o                         
  11   7   1         12.62         12.22        29.28 o                         
  12   7   1          0.18        -15.88        29.46 o                         
  13   7   1         13.95         -1.31        32.85 o                         
 -14   8   1          0.23        -10.35        48.71 o                         
 -13   8   1         55.86         63.91        26.30 o                         
 -12   8   1          0.49          8.29        25.47 o                         
 -11   8   1         33.37         33.06        18.63 o                         
 -10   8   1        420.03        448.57        25.83 o                         
  -9   8   1         30.12          8.59        18.26 o                         
  -8   8   1       1629.75       1603.06        49.28 o                         
  -7   8   1         23.76         14.23        13.69 o                         
  -6   8   1          1.47         -1.50        12.76 o                         
  -5   8   1          1.25         -4.57        27.87 o                         
  -4   8   1        111.32         99.05        15.04 o                         
  -3   8   1        195.00        149.76        35.97 o                         
  -2   8   1        175.03        183.69        34.71 o                         
  -1   8   1        311.09        280.51        38.63 o                         
   0   8   1         38.63         60.06        33.96 o                         
   1   8   1         31.03         20.18        10.07 o                         
   2   8   1        244.14        260.23        13.36 o                         
   3   8   1         71.13         57.60         9.22 o                         
   4   8   1       1763.63       1710.04        25.44 o                         
   5   8   1        376.41        390.96        21.75 o                         
   6   8   1         40.17         38.01        18.20 o                         
   7   8   1         23.57         23.07        18.58 o                         
   8   8   1          8.48         13.13        19.18 o                         
   9   8   1         55.53         38.58        25.53 o                         
  10   8   1         93.60         85.66        31.27 o                         
  11   8   1          0.77         -9.05        27.98 o                         
  12   8   1         15.68         13.19        27.31 o                         
  13   8   1          3.90        -11.08        44.17 o                         
 -13   9   1         42.67         28.30        45.04 o                         
 -12   9   1         19.37         -3.78        27.62 o                         
 -11   9   1          5.56        -14.09        24.21 o                         
 -10   9   1        132.91        175.25        29.54 o                         
  -9   9   1          0.00          3.91        26.98 o                         
  -8   9   1        963.61        959.81        56.05 o                         
  -7   9   1          1.57         -3.31        24.29 o                         
  -6   9   1          8.29         21.57        24.86 o                         
  -5   9   1        486.71        488.27        43.15 o                         
  -4   9   1          0.08         -3.40        24.18 o                         
  -3   9   1       1281.46       1482.14        62.62 o                         
  -2   9   1          8.00         -3.83        34.63 o                         
  -1   9   1        147.48        134.08        38.28 o                         
   0   9   1          2.00        -10.11        32.86 o                         
   1   9   1         13.09         42.67        38.74 o                         
   2   9   1        475.27        493.47        29.40 o                         
   3   9   1         34.98         20.48         9.21 o                         
   4   9   1        109.05        104.80        14.96 o                         
   5   9   1         11.83         15.56        15.48 o                         
   6   9   1          6.46         10.16        17.50 o                         
   7   9   1         50.03         69.28        20.15 o                         
   8   9   1         25.73         33.84        20.46 o                         
   9   9   1         29.25         36.08        21.13 o                         
  10   9   1          9.30          6.32        26.07 o                         
  11   9   1          0.62         -2.86        29.27 o                         
  12   9   1         16.55          0.39        38.68 o                         
 -12  10   1         12.48          8.32        29.32 o                         
 -11  10   1         10.67          2.25        28.81 o                         
 -10  10   1         26.42         13.95        26.37 o                         
  -9  10   1         20.58         33.81        25.59 o                         
  -8  10   1        346.72        276.96        30.45 o                         
  -7  10   1         47.16         27.50        25.46 o                         
  -6  10   1        129.16        130.84        31.96 o                         
  -5  10   1         86.18         88.78        24.19 o                         
  -4  10   1        255.06        229.14        29.87 o                         
  -3  10   1        179.71        165.98        39.85 o                         
  -2  10   1        231.64        198.06        39.15 o                         
  -1  10   1          0.21         10.75        37.50 o                         
   0  10   1        280.51        299.10        44.99 o                         
   1  10   1          2.85         -6.44        39.57 o                         
   2  10   1         90.82         85.44        27.05 o                         
   3  10   1        206.99        176.16        30.40 o                         
   4  10   1         26.63          3.30        30.99 o                         
   5  10   1        259.52        284.68        29.30 o                         
   6  10   1         12.06         18.55        27.90 o                         
   7  10   1         87.37         80.91        28.82 o                         
   8  10   1         84.11         83.48        30.28 o                         
   9  10   1          0.60          1.18        30.14 o                         
  10  10   1         17.14         -1.12        46.12 o                         
 -12  11   1         23.02         43.55        26.15 o                         
 -11  11   1         11.21         18.53        27.71 o                         
 -10  11   1         63.86         39.01        26.73 o                         
  -9  11   1        268.25        292.17        34.00 o                         
  -8  11   1        114.20        117.22        27.95 o                         
  -7  11   1         36.12         48.28        27.87 o                         
  -6  11   1         23.45         21.00        25.80 o                         
  -5  11   1        274.09        297.51        28.51 o                         
  -4  11   1        111.06         95.36        25.21 o                         
  -3  11   1          7.54         23.18        38.24 o                         
  -2  11   1         94.90         51.30        40.32 o                         
  -1  11   1          4.76         21.13        40.71 o                         
   0  11   1         74.48        114.99        43.53 o                         
   1  11   1         83.77        110.87        43.91 o                         
   2  11   1          4.66          9.00        27.74 o                         
   3  11   1         48.93         16.96        32.12 o                         
   4  11   1         38.64         42.30        29.25 o                         
   5  11   1         87.02        109.18        34.53 o                         
   6  11   1          6.60          0.81        22.06 o                         
   7  11   1          3.61         -6.49        30.79 o                         
   8  11   1         95.71        117.34        31.27 o                         
   9  11   1          2.01        -17.23        31.37 o                         
 -12  12   1          4.21        -14.56        40.91 o                         
 -11  12   1          1.67         16.42        31.49 o                         
 -10  12   1         26.51         18.76        29.94 o                         
  -9  12   1        205.35        210.67        31.00 o                         
  -8  12   1          1.11        -11.58        27.44 o                         
  -7  12   1         65.93         72.29        24.71 o                         
  -6  12   1         41.36         48.58        27.84 o                         
  -5  12   1         84.74         86.18        26.92 o                         
  -4  12   1         46.36         23.92        18.67 o                         
  -3  12   1          0.36         -1.78        22.91 o                         
  -2  12   1          0.64         -8.78        42.23 o                         
  -1  12   1         64.18         97.73        46.49 o                         
   0  12   1         17.24         53.30        36.29 o                         
   1  12   1        102.36         78.78        32.24 o                         
   2  12   1         41.73          3.73        30.30 o                         
   3  12   1         83.97         72.51        33.95 o                         
   4  12   1         37.88         38.67        33.01 o                         
   5  12   1          2.59         -2.15        31.97 o                         
   6  12   1         47.68         58.71        29.40 o                         
   7  12   1         16.69         30.11        27.17 o                         
   8  12   1         19.40         25.72        28.49 o                         
   9  12   1          0.81        -19.65        40.45 o                         
 -11  13   1         36.23         13.49        34.48 o                         
 -10  13   1         14.93         36.63        27.49 o                         
  -9  13   1         35.14         45.72        26.96 o                         
  -8  13   1          0.46         11.83        27.96 o                         
  -7  13   1         65.48         78.13        29.97 o                         
  -6  13   1         78.48         72.27        25.22 o                         
  -5  13   1          0.06         -4.15        26.45 o                         
  -4  13   1          4.90         -3.87        20.72 o                         
  -3  13   1          8.29        -13.32        23.83 o                         
  -2  13   1          0.34         -1.03        45.99 o                         
  -1  13   1         47.35         62.12        37.27 o                         
   0  13   1          5.04          6.83        43.84 o                         
   1  13   1        148.85        162.29        33.92 o                         
   2  13   1          7.13         14.29        32.55 o                         
   3  13   1        113.44        123.29        34.11 o                         
   4  13   1         20.95         20.56        30.20 o                         
   5  13   1         13.65          9.81        35.45 o                         
   6  13   1         20.85         -0.31        32.60 o                         
   7  13   1         20.12         41.82        35.45 o                         
   8  13   1         10.39         -5.94        50.92 o                         
 -10  14   1          3.26          6.55        34.11 o                         
  -9  14   1         12.79         15.55        26.86 o                         
  -8  14   1          6.40        -21.44        27.53 o                         
  -7  14   1          8.28          2.80        26.52 o                         
  -6  14   1         51.51         58.17        26.45 o                         
  -5  14   1         13.90          1.06        26.59 o                         
  -4  14   1          8.90          6.03        21.82 o                         
  -3  14   1          8.77          7.61        36.17 o                         
  -2  14   1          0.60         -7.10        47.47 o                         
  -1  14   1         36.30         48.58        48.97 o                         
   0  14   1          0.18        -14.06        33.43 o                         
   1  14   1         89.42         93.12        35.70 o                         
   2  14   1         31.82         29.73        31.32 o                         
   3  14   1         47.71        112.35        38.09 o                         
   4  14   1        103.61        151.55        39.16 o                         
   5  14   1          1.79         13.52        31.00 o                         
   6  14   1         20.38         29.17        42.38 o                         
  -9  15   1          0.33        -41.96        44.36 o                         
  -8  15   1         11.23         16.73        32.26 o                         
  -7  15   1          0.42        -21.13        27.21 o                         
  -6  15   1         53.17         70.64        26.24 o                         
  -5  15   1         30.84         59.88        39.78 o                         
  -4  15   1          1.14          5.17        31.68 o                         
  -3  15   1         18.98         12.38        40.18 o                         
  -2  15   1          0.53        -34.72        42.95 o                         
  -1  15   1         28.97         31.05        29.02 o                         
   0  15   1          2.42         17.41        33.29 o                         
   1  15   1          7.77          7.45        32.88 o                         
   2  15   1          1.38         12.43        37.80 o                         
   3  15   1          7.04         16.71        31.64 o                         
  -7  16   1          0.42         20.57        38.24 o                         
  -6  16   1          4.01         14.94        43.96 o                         
  -5  16   1         41.71        100.31        48.00 o                         
  -4  16   1          4.41         -3.31        30.91 o                         
  -3  16   1        100.35         95.07        30.28 o                         
  -2  16   1         28.97         45.87        48.03 o                         
  -1  16   1         60.73         52.90        54.17 o                         
  -1 -16   2          3.92         -8.29        42.48 o                         
   0 -16   2          2.86          2.93        49.68 o                         
   1 -16   2         30.58         30.15        42.33 o                         
   2 -16   2          7.69         13.38        39.76 o                         
   3 -16   2         19.98         31.65        31.98 o                         
   4 -16   2          0.26         -3.32        45.70 o                         
  -3 -15   2          0.05         -8.30        45.33 o                         
  -2 -15   2         84.97         68.99        36.46 o                         
  -1 -15   2         37.15         72.83        36.51 o                         
   0 -15   2          0.04          7.05        35.17 o                         
   1 -15   2         48.87         32.49        32.32 o                         
   2 -15   2         19.43         34.41        33.77 o                         
   3 -15   2         14.34         26.17        30.71 o                         
   4 -15   2          2.79         15.85        29.31 o                         
   7 -15   2         15.17         16.07        43.14 o                         
   8 -15   2         15.27         -8.82        37.32 o                         
  -5 -14   2          1.59         10.58        32.94 o                         
  -4 -14   2          2.10         13.15        33.94 o                         
  -3 -14   2          1.71          8.43        33.77 o                         
  -2 -14   2         99.77        143.73        37.40 o                         
  -1 -14   2        129.64        146.98        36.50 o                         
   0 -14   2         11.69         -2.44        31.49 o                         
   1 -14   2         16.78          1.49        31.96 o                         
   2 -14   2          0.60          9.69        29.83 o                         
   3 -14   2         23.64         24.27        34.45 o                         
   4 -14   2          3.23         -3.92        25.50 o                         
   5 -14   2          3.47          9.42        23.55 o                         
   6 -14   2         85.58         67.15        25.66 o                         
   7 -14   2         16.92         18.29        34.94 o                         
   8 -14   2         62.99         87.79        43.59 o                         
   9 -14   2          3.24         12.19        46.49 o                         
  -7 -13   2          1.05          7.54        27.83 o                         
  -6 -13   2         41.47         35.18        33.80 o                         
  -5 -13   2          0.04         -6.47        28.30 o                         
  -4 -13   2        128.19         93.65        35.88 o                         
  -3 -13   2        107.74        128.20        32.37 o                         
  -2 -13   2          4.51         27.62        32.56 o                         
  -1 -13   2         93.71         81.29        21.06 o                         
   0 -13   2         43.58         64.38        31.82 o                         
   1 -13   2         38.97         40.25        29.52 o                         
   2 -13   2         89.48         76.56        37.94 o                         
   3 -13   2          6.65         14.72        33.94 o                         
   4 -13   2          7.58         17.90        18.57 o                         
   5 -13   2        163.47        192.61        26.83 o                         
   6 -13   2         35.28         20.14        24.38 o                         
   7 -13   2         50.06         34.80        26.77 o                         
   8 -13   2         63.76         19.18        43.67 o                         
   9 -13   2         12.82        -14.78        44.86 o                         
  10 -13   2         16.86         -6.04        41.35 o                         
  -9 -12   2          0.10         10.02        43.20 o                         
  -8 -12   2         37.93         42.06        33.16 o                         
  -7 -12   2         13.88          3.55        35.47 o                         
  -6 -12   2         22.66         21.89        27.73 o                         
  -5 -12   2          0.94        -14.51        24.54 o                         
  -4 -12   2        116.64         98.78        33.46 o                         
  -3 -12   2        123.30        156.29        38.29 o                         
  -2 -12   2          7.75         -5.10        20.06 o                         
  -1 -12   2         42.20         19.48        28.24 o                         
   0 -12   2          0.37          9.63        29.89 o                         
   1 -12   2        107.55         89.68        28.79 o                         
   2 -12   2          8.76         -2.38        19.89 o                         
   3 -12   2         24.55         24.03        22.38 o                         
   4 -12   2          6.75          3.69        18.27 o                         
   5 -12   2        171.54        205.43        26.55 o                         
   6 -12   2         80.75         44.53        24.53 o                         
   7 -12   2        427.68        362.76        32.83 o                         
   8 -12   2          5.25         18.37        25.15 o                         
   9 -12   2         31.71         63.69        42.82 o                         
  10 -12   2         87.90         68.29        39.94 o                         
  11 -12   2         11.04         25.22        49.75 o                         
  -9 -11   2          0.25        -27.02        30.78 o                         
  -8 -11   2         47.78         45.53        32.71 o                         
  -7 -11   2         26.48         51.01        27.75 o                         
  -6 -11   2         34.61         53.76        28.17 o                         
  -5 -11   2        190.93        224.25        37.02 o                         
  -4 -11   2         29.81         36.81        25.51 o                         
  -3 -11   2        124.50        117.13        19.48 o                         
  -2 -11   2        154.79        163.08        20.87 o                         
  -1 -11   2         19.78         24.94        26.34 o                         
   0 -11   2        596.58        600.48        40.31 o                         
   1 -11   2         15.61         18.32        18.14 o                         
   2 -11   2        527.28        561.09        28.88 o                         
   3 -11   2          3.98         -4.93        20.20 o                         
   4 -11   2        338.85        393.97        22.97 o                         
   5 -11   2        166.61        174.53        25.04 o                         
   6 -11   2        202.46        157.90        25.61 o                         
   7 -11   2        654.42        610.09        34.44 o                         
   8 -11   2         64.80         64.05        25.85 o                         
   9 -11   2          1.89         11.39        22.98 o                         
  10 -11   2         64.57         57.02        47.85 o                         
  11 -11   2          8.23        -17.66        38.32 o                         
 -10 -10   2         26.41          5.58        53.40 o                         
  -9 -10   2         40.83         59.63        53.16 o                         
  -8 -10   2         78.10        101.62        34.53 o                         
  -7 -10   2         88.40         66.78        34.26 o                         
  -6 -10   2          9.53         20.47        33.08 o                         
  -5 -10   2        136.20        117.18        31.13 o                         
  -4 -10   2         20.43         23.68        15.71 o                         
  -3 -10   2         16.44          9.93        16.66 o                         
  -2 -10   2        141.99        140.96        20.59 o                         
  -1 -10   2        153.55        137.85        28.79 o                         
   0 -10   2        362.45        356.86        22.14 o                         
   1 -10   2        112.67         86.56        18.84 o                         
   2 -10   2        171.65        157.79        21.61 o                         
   3 -10   2        311.55        338.52        25.87 o                         
   4 -10   2          1.46         -4.84        16.83 o                         
   5 -10   2        281.48        298.19        30.11 o                         
   6 -10   2        102.82         82.77        23.10 o                         
   7 -10   2        896.38        889.19        46.90 o                         
   8 -10   2         29.04         21.36        22.67 o                         
   9 -10   2         22.73         20.36        23.94 o                         
  10 -10   2         86.06        106.84        25.90 o                         
  11 -10   2          0.56         11.88        40.14 o                         
  12 -10   2          9.48         20.93        49.00 o                         
 -13  -9   2          2.12        -42.65        42.65 o                         
 -12  -9   2          0.90        -19.41        40.85 o                         
 -11  -9   2          1.77         13.80        30.86 o                         
 -10  -9   2         46.56         44.81        27.74 o                         
  -9  -9   2        125.31        122.78        27.81 o                         
  -8  -9   2         18.84         17.95        20.34 o                         
  -7  -9   2        186.70        179.23        24.02 o                         
  -6  -9   2        140.38        144.11        21.46 o                         
  -5  -9   2        491.99        559.25        19.60 o                         
  -4  -9   2        322.81        334.29        16.25 o                         
  -3  -9   2       1105.93       1089.85        24.46 o                         
  -2  -9   2        465.18        415.69         9.27 o                         
  -1  -9   2        545.61        546.78        11.76 o                         
   0  -9   2       1319.80       1357.37        31.97 o                         
   1  -9   2        286.98        288.98        11.38 o                         
   2  -9   2        907.87        887.32        30.37 o                         
   3  -9   2       1701.98       1636.87        39.08 o                         
   4  -9   2         72.66         77.02        17.24 o                         
   5  -9   2        262.80        252.90        23.81 o                         
   6  -9   2         35.81          2.94        20.76 o                         
   7  -9   2         30.84         24.97        22.01 o                         
   8  -9   2         83.00         65.69        21.20 o                         
   9  -9   2          2.76          0.70        23.07 o                         
  10  -9   2        126.01         97.77        24.91 o                         
  11  -9   2        110.44        143.54        42.87 o                         
  12  -9   2          1.56         48.31        47.69 o                         
  13  -9   2         24.28          5.24        51.52 o                         
 -13  -8   2          1.87         -2.59        36.36 o                         
 -12  -8   2         30.98         39.24        29.52 o                         
 -11  -8   2         56.42         32.17        30.41 o                         
 -10  -8   2          5.49        -14.50        28.25 o                         
  -9  -8   2        289.03        281.44        31.42 o                         
  -8  -8   2          2.04          1.36        21.54 o                         
  -7  -8   2         85.76        100.04        20.68 o                         
  -6  -8   2         11.50          7.91        14.11 o                         
  -5  -8   2         87.14         83.06        17.22 o                         
  -4  -8   2          2.50          0.09        10.82 o                         
  -3  -8   2        120.46        154.52         7.62 o                         
  -2  -8   2        146.52        141.77         6.41 o                         
  -1  -8   2          2.08          8.30         7.31 o                         
   0  -8   2       1644.35       1797.58        22.83 o                         
   1  -8   2       1323.93       1327.71        31.29 o                         
   2  -8   2         64.05         61.75         8.49 o                         
   3  -8   2       1647.62       1650.29        36.94 o                         
   4  -8   2         48.00         74.60        15.19 o                         
   5  -8   2        340.40        365.56        24.00 o                         
   6  -8   2        520.83        489.93        27.02 o                         
   7  -8   2        130.38        119.58        22.88 o                         
   8  -8   2         58.78         23.73        20.60 o                         
   9  -8   2          0.83        -21.91        22.07 o                         
  10  -8   2        187.96        200.43        26.70 o                         
  11  -8   2        278.96        227.58        46.29 o                         
  12  -8   2         27.30         31.74        34.35 o                         
  13  -8   2        160.17        163.81        44.79 o                         
 -13  -7   2          3.04         15.65        31.98 o                         
 -12  -7   2         46.24         66.28        34.15 o                         
 -11  -7   2        183.57        170.39        48.65 o                         
 -10  -7   2         46.82         35.95        28.31 o                         
  -9  -7   2        506.48        585.06        36.94 o                         
  -8  -7   2          0.20        -17.42        24.74 o                         
  -7  -7   2         47.74         19.22        19.63 o                         
  -6  -7   2        135.39        165.44        20.17 o                         
  -5  -7   2        224.99        177.70        18.95 o                         
  -4  -7   2        769.70        775.94        25.58 o                         
  -3  -7   2        239.86        244.36         8.84 o                         
  -2  -7   2          1.81         -0.06         4.63 o                         
  -1  -7   2         17.85         -3.93         7.09 o                         
   0  -7   2         16.32         10.09        13.02 o                         
   1  -7   2        999.66       1052.42        35.62 o                         
   2  -7   2        282.91        302.41        11.91 o                         
   3  -7   2       1552.77       1495.66        33.35 o                         
   4  -7   2        332.10        333.33        17.21 o                         
   5  -7   2         31.34         23.16        16.62 o                         
   6  -7   2        673.70        697.97        28.75 o                         
   7  -7   2        286.92        213.14        22.06 o                         
   8  -7   2         70.31         70.49        22.52 o                         
   9  -7   2        211.79        177.16        19.11 o                         
  10  -7   2         51.49         25.37        22.52 o                         
  11  -7   2        306.11        295.39        32.04 o                         
  12  -7   2         19.53          8.64        28.03 o                         
  13  -7   2        209.95        229.41        35.11 o                         
  14  -7   2        109.01        106.02        30.45 o                         
  15  -7   2         58.96         77.39        46.12 o                         
 -14  -6   2         10.94         -6.53        38.58 o                         
 -13  -6   2         21.67          3.28        29.63 o                         
 -12  -6   2         19.00         11.27        31.59 o                         
 -11  -6   2        136.56        127.06        29.25 o                         
 -10  -6   2          0.33         -8.89        29.10 o                         
  -9  -6   2          7.43         19.21        25.27 o                         
  -8  -6   2          7.25          6.92        25.02 o                         
  -7  -6   2         38.21         26.25        17.79 o                         
  -6  -6   2        670.50        656.50        25.35 o                         
  -5  -6   2        576.12        537.22         9.93 o                         
  -4  -6   2        244.15        186.22         9.82 o                         
  -3  -6   2       1757.63       1945.62        18.50 o                         
  -2  -6   2        149.17        190.64         6.07 o                         
  -1  -6   2       3264.97       3411.85        42.86 o                         
   0  -6   2        628.10        657.41        22.22 o                         
   1  -6   2       1773.73       1775.99        30.15 o                         
   2  -6   2        615.80        675.58        14.94 o                         
   3  -6   2        182.36        187.20        14.63 o                         
   4  -6   2       1661.89       1708.31        70.21 o                         
   5  -6   2         84.72         95.91        18.20 o                         
   6  -6   2       1613.19       1775.51        41.04 o                         
   7  -6   2        244.79        213.26        17.03 o                         
   8  -6   2        483.36        448.45        21.75 o                         
   9  -6   2        382.93        465.11        28.91 o                         
  10  -6   2        136.75        161.61        28.17 o                         
  11  -6   2        155.06        129.64        29.17 o                         
  12  -6   2          3.65          7.74        28.92 o                         
  13  -6   2        144.35        150.55        31.42 o                         
  14  -6   2         97.90         98.26        33.78 o                         
  15  -6   2         25.48         -1.66        46.77 o                         
 -14  -5   2         13.24         18.95        30.07 o                         
 -13  -5   2         92.20         80.07        29.10 o                         
 -12  -5   2         20.73         27.03        32.32 o                         
 -11  -5   2        124.93        137.74        27.13 o                         
 -10  -5   2          0.36         -7.68        28.67 o                         
  -9  -5   2        306.70        336.62        31.01 o                         
  -8  -5   2          2.19         -5.03        24.86 o                         
  -7  -5   2         32.35         27.31        20.46 o                         
  -6  -5   2         69.81         58.79        17.30 o                         
  -5  -5   2        317.44        300.57         8.15 o                         
  -4  -5   2        833.05        768.31        17.71 o                         
  -3  -5   2          2.74          5.36         7.22 o                         
  -2  -5   2        185.90        191.47         8.87 o                         
  -1  -5   2       4659.06       4604.15        27.29 o                         
   0  -5   2         98.89        142.70        21.55 o                         
   1  -5   2        675.40        643.62        21.20 o                         
   2  -5   2       1854.39       1895.16        21.59 o                         
   3  -5   2        380.81        366.87        14.81 o                         
   4  -5   2       1491.55       1674.73        31.06 o                         
   5  -5   2         36.97         19.52        15.17 o                         
   6  -5   2       2276.67       2242.71        31.89 o                         
   7  -5   2        347.61        335.58        18.28 o                         
   8  -5   2         15.05         13.14        14.82 o                         
   9  -5   2        530.05        547.28        22.81 o                         
  10  -5   2        602.80        610.94        24.44 o                         
  11  -5   2        148.81        113.70        27.66 o                         
  12  -5   2        178.79        159.14        27.55 o                         
  13  -5   2          9.04          4.82        28.34 o                         
  14  -5   2        101.42         79.67        30.19 o                         
  15  -5   2          0.72         12.10        28.43 o                         
 -14  -4   2          2.97        -15.92        29.65 o                         
 -13  -4   2         43.25         58.12        28.06 o                         
 -12  -4   2         44.74         38.80        27.52 o                         
 -11  -4   2        168.77        153.52        33.38 o                         
 -10  -4   2        450.39        517.39        34.73 o                         
  -9  -4   2          1.36         -9.61        12.26 o                         
  -8  -4   2        495.58        552.16        17.03 o                         
  -7  -4   2        122.31        127.88        19.52 o                         
  -6  -4   2       1071.33       1075.10        18.47 o                         
  -5  -4   2        908.01        813.77        23.95 o                         
  -4  -4   2        235.24        273.61        11.25 o                         
  -3  -4   2         10.88          0.76         7.64 o                         
  -2  -4   2       4061.31       4143.36        23.27 o                         
  -1  -4   2       4405.36       4060.37        19.80 o                         
   0  -4   2         64.14         93.42         8.56 o                         
   1  -4   2        288.22        374.15        25.06 o                         
   2  -4   2        351.05        315.97        11.36 o                         
   3  -4   2         17.20         12.30        11.46 o                         
   4  -4   2       2499.48       2650.17        26.65 o                         
   5  -4   2       1691.37       1727.81        15.87 o                         
   6  -4   2       1983.03       2001.01        20.04 o                         
   7  -4   2        529.23        528.28        13.53 o                         
   8  -4   2         16.83         12.10         7.34 o                         
   9  -4   2        671.36        661.33        23.47 o                         
  10  -4   2        725.73        748.88        39.37 o                         
  11  -4   2         11.51          1.81        17.26 o                         
  12  -4   2        153.66        160.53        29.77 o                         
  13  -4   2          0.22          5.90        29.60 o                         
  14  -4   2         75.23        102.97        32.68 o                         
  15  -4   2         13.73          2.11        32.00 o                         
 -15  -3   2         14.50        -13.49        51.61 o                         
 -14  -3   2         10.98         -6.62        30.04 o                         
 -13  -3   2          6.22         13.93        27.33 o                         
 -12  -3   2          3.60         -8.27        30.90 o                         
 -11  -3   2        458.79        491.44        35.91 o                         
 -10  -3   2       1019.63       1024.04        28.81 o                         
  -9  -3   2        105.75         86.12        16.24 o                         
  -8  -3   2        553.34        552.78        17.93 o                         
  -7  -3   2          3.64          2.07         4.88 o                         
  -6  -3   2        560.84        518.84        11.96 o                         
  -5  -3   2        363.51        326.94        10.13 o                         
  -4  -3   2        795.11        716.80        14.56 o                         
  -3  -3   2       1233.50       1113.58        14.13 o                         
  -2  -3   2      12875.57      13414.73        51.35 o                         
  -1  -3   2       4333.22       4508.86        20.11 o                         
   0  -3   2       1790.07       1562.56        12.74 o                         
   1  -3   2       1142.01       1531.76        12.02 o                         
   2  -3   2       4249.83       4146.46        28.58 o                         
   3  -3   2          6.27          6.63         4.34 o                         
   4  -3   2       3546.55       3665.73        22.60 o                         
   5  -3   2        933.25       1000.13        14.15 o                         
   6  -3   2       1273.89       1267.61        17.96 o                         
   7  -3   2        919.19        851.87        15.72 o                         
   8  -3   2       1277.08       1328.73        30.11 o                         
   9  -3   2        459.34        456.43        21.38 o                         
  10  -3   2        244.27        205.23        19.30 o                         
  11  -3   2          0.33         -5.38        17.25 o                         
  12  -3   2         85.59         74.92        26.37 o                         
  13  -3   2         20.45         38.46        25.96 o                         
  14  -3   2         42.42         43.52        28.72 o                         
  15  -3   2         47.56         54.13        32.62 o                         
  16  -3   2         42.88         92.79        44.21 o                         
 -15  -2   2         17.24          8.41        43.90 o                         
 -14  -2   2          7.71          8.66        29.13 o                         
 -13  -2   2        116.95         97.25        34.02 o                         
 -12  -2   2        339.26        387.68        37.60 o                         
 -11  -2   2         15.23          8.49        17.61 o                         
 -10  -2   2        339.15        344.18        23.05 o                         
  -9  -2   2        114.62        132.63        18.04 o                         
  -8  -2   2         58.74         26.85        14.14 o                         
  -7  -2   2        439.47        449.88        13.18 o                         
  -6  -2   2        294.39        284.54        10.72 o                         
  -5  -2   2         12.77         12.87         6.50 o                         
  -4  -2   2        794.30        824.36        15.18 o                         
  -3  -2   2         25.75         11.47         7.29 o                         
  -2  -2   2      19456.61      19081.16        80.64 o                         
  -1  -2   2       1055.08        706.39         6.57 o                         
   0  -2   2       3958.52       3816.12        19.92 o                         
   1  -2   2       1967.47       1788.02         9.85 o                         
   2  -2   2       3448.71       4006.32        18.82 o                         
   3  -2   2        122.65        149.74         5.86 o                         
   4  -2   2        664.56        730.47        12.43 o                         
   5  -2   2       1558.68       1650.88        19.39 o                         
   6  -2   2         14.76          5.93         8.18 o                         
   7  -2   2       6520.81       6703.43        38.40 o                         
   8  -2   2       2722.61       2820.66        32.92 o                         
   9  -2   2          0.46          0.03         7.79 o                         
  10  -2   2         43.63         30.01        16.66 o                         
  11  -2   2         80.51         51.34        18.08 o                         
  12  -2   2         50.49         44.85        18.15 o                         
  13  -2   2         12.95         19.65        25.58 o                         
  14  -2   2          1.54          6.88        24.91 o                         
  15  -2   2         20.42         42.14        21.62 o                         
  16  -2   2          0.03        -10.51        40.50 o                         
 -15  -1   2          8.25          9.92        30.70 o                         
 -14  -1   2          0.51        -18.49        30.70 o                         
 -13  -1   2        184.63        173.60        31.73 o                         
 -12  -1   2        706.11        751.78        36.67 o                         
 -11  -1   2         76.12         73.53        23.16 o                         
 -10  -1   2        151.47        141.49        23.79 o                         
  -9  -1   2       1021.05       1026.26        32.64 o                         
  -8  -1   2         91.41         87.53        10.86 o                         
  -7  -1   2       1501.42       1548.89        23.60 o                         
  -6  -1   2        609.08        598.97        15.24 o                         
  -5  -1   2        238.07        206.16         8.51 o                         
  -4  -1   2        798.36        684.93        17.00 o                         
  -3  -1   2        154.08        188.65        10.57 o                         
  -2  -1   2       5126.23       5420.52        45.57 o                         
  -1  -1   2          0.33          4.75         3.80 o                         
   1  -1   2       4757.48       4683.52        27.52 o                         
   2  -1   2         55.06         35.63         4.08 o                         
   3  -1   2       4675.71       4878.95        25.17 o                         
   4  -1   2       4599.43       4614.23        28.52 o                         
   5  -1   2       1328.55       1225.76        22.00 o                         
   6  -1   2        515.83        543.37        18.83 o                         
   7  -1   2        343.41        330.94        18.71 o                         
   8  -1   2       1752.57       1736.28        31.49 o                         
   9  -1   2         72.23         59.51        16.42 o                         
  10  -1   2        434.76        440.35        23.36 o                         
  11  -1   2         50.79         32.16        18.39 o                         
  12  -1   2        129.62        105.21        20.03 o                         
  13  -1   2         33.72         32.45        22.23 o                         
  14  -1   2          5.19         13.18        21.35 o                         
  15  -1   2         60.34         53.37        23.51 o                         
  16  -1   2         26.06         12.59        38.35 o                         
 -15   0   2          8.15        -10.35        28.48 o                         
 -14   0   2         11.69         36.94        43.58 o                         
 -13   0   2         26.14         39.87        25.67 o                         
 -12   0   2        461.63        462.30        31.80 o                         
 -11   0   2        437.26        473.19        30.59 o                         
 -10   0   2          9.01          7.63        20.86 o                         
  -9   0   2       1848.98       1854.04        42.52 o                         
  -8   0   2        184.31        178.10         9.38 o                         
  -7   0   2        365.98        344.99        10.82 o                         
  -6   0   2        127.81        116.87         8.08 o                         
  -5   0   2        112.94        113.28         8.05 o                         
  -4   0   2       4762.27       4994.12        28.25 o                         
  -3   0   2       2190.76       2461.50        20.06 o                         
  -2   0   2      29197.83      28074.54       198.27 o                         
   2   0   2          1.51         18.80         4.29 o                         
   3   0   2       9488.67       9211.78        41.96 o                         
   4   0   2       4264.72       4209.83        41.66 o                         
   5   0   2        404.75        419.76        13.10 o                         
   6   0   2          4.35          5.76        18.19 o                         
   7   0   2         23.23         31.47        15.13 o                         
   8   0   2        898.11        942.09        24.96 o                         
   9   0   2          7.80          7.99        16.27 o                         
  10   0   2        114.56        113.73        19.15 o                         
  11   0   2        192.34        230.38        18.76 o                         
  12   0   2         13.17          9.01        16.46 o                         
  13   0   2         44.11         37.94        20.29 o                         
  14   0   2         73.61         93.55        23.12 o                         
  15   0   2         11.28          4.71        32.27 o                         
  16   0   2         85.33        111.74        51.37 o                         
 -15   1   2          3.20         24.29        48.81 o                         
 -14   1   2        145.93        125.49        27.91 o                         
 -13   1   2        107.14         72.70        25.28 o                         
 -12   1   2        210.71        179.51        25.74 o                         
 -11   1   2        212.35        228.62        27.83 o                         
 -10   1   2        425.88        410.02        19.35 o                         
  -9   1   2        838.11        876.97        24.70 o                         
  -8   1   2          2.42          0.22         4.07 o                         
  -7   1   2         97.27         87.57         6.71 o                         
  -6   1   2       1130.03       1071.83        47.38 o                         
  -5   1   2       2488.21       2892.96        45.26 o                         
  -4   1   2       3132.92       3143.53        28.80 o                         
  -3   1   2        560.69        546.08         7.34 o                         
  -2   1   2      15422.40      15499.22        47.56 o                         
  -1   1   2        718.19        682.94         9.93 o                         
   0   1   2         47.38         42.21         9.34 o                         
   1   1   2        383.95        424.69        10.11 o                         
   2   1   2        230.71        199.27         4.59 o                         
   3   1   2       7726.68       7538.12        56.73 o                         
   4   1   2        147.18        137.61         8.49 o                         
   5   1   2        429.23        498.69        17.01 o                         
   6   1   2        239.82        199.74        10.48 o                         
   7   1   2        759.98        824.10        23.46 o                         
   8   1   2        509.68        484.67        20.99 o                         
   9   1   2        332.35        342.05        21.91 o                         
  10   1   2         96.89         85.17        19.22 o                         
  11   1   2        148.84        150.21        20.25 o                         
  12   1   2         27.02          5.61        15.95 o                         
  13   1   2         25.95         14.21        17.16 o                         
  14   1   2        126.37        181.53        34.49 o                         
  15   1   2          0.65         -9.35        43.38 o                         
  16   1   2         87.12         82.56        42.13 o                         
 -15   2   2          1.17         -4.85        29.12 o                         
 -14   2   2        116.86        117.01        29.64 o                         
 -13   2   2        216.06        195.86        29.22 o                         
 -12   2   2         67.62         19.66        23.42 o                         
 -11   2   2        173.87        150.47        24.98 o                         
 -10   2   2         95.09         84.08        13.91 o                         
  -9   2   2        102.94        117.32        11.97 o                         
  -8   2   2        377.71        363.88        13.68 o                         
  -7   2   2        259.56        250.66        10.80 o                         
  -6   2   2       1666.84       1624.09        26.45 o                         
  -5   2   2        149.08        175.67         7.77 o                         
  -4   2   2      10299.11      10146.06        51.33 o                         
  -3   2   2       7982.17       7354.08        39.22 o                         
  -2   2   2       6674.92       7411.82        43.09 o                         
  -1   2   2        438.08        427.14         9.42 o                         
   0   2   2        451.80        533.86        11.87 o                         
   1   2   2       7700.23       8008.24        35.64 o                         
   2   2   2       2348.83       2501.13        34.21 o                         
   3   2   2       2252.29       2190.59        30.17 o                         
   4   2   2       1059.81        935.21        19.36 o                         
   5   2   2          0.12          3.16        15.87 o                         
   6   2   2        695.62        756.26        13.92 o                         
   7   2   2        671.36        639.02        16.11 o                         
   8   2   2        170.60        158.87        19.09 o                         
   9   2   2        449.86        498.57        23.54 o                         
  10   2   2         19.56         -7.46        18.82 o                         
  11   2   2        464.10        462.49        26.55 o                         
  12   2   2        199.36        204.91        23.57 o                         
  13   2   2          7.86         17.30        19.88 o                         
  14   2   2         98.37        116.80        35.79 o                         
  15   2   2          4.89        -11.84        40.56 o                         
 -16   3   2        154.39        151.29        42.94 o                         
 -15   3   2          0.74         -6.50        27.59 o                         
 -14   3   2         18.53         26.42        26.29 o                         
 -13   3   2        171.04        190.94        28.94 o                         
 -12   3   2         58.49         27.20        24.46 o                         
 -11   3   2          1.59        -19.12        24.60 o                         
 -10   3   2        307.88        267.99        28.62 o                         
  -9   3   2        184.45        171.13        11.91 o                         
  -8   3   2        280.88        310.57        12.43 o                         
  -7   3   2          8.89          9.13         7.30 o                         
  -6   3   2       1812.87       1840.51        24.10 o                         
  -5   3   2       3809.62       3972.12        45.22 o                         
  -4   3   2       6248.48       6449.19        26.21 o                         
  -3   3   2      16377.09      17263.08        95.43 o                         
  -2   3   2      33610.18      33708.80       178.33 o                         
  -1   3   2         76.03         73.62        19.33 o                         
   0   3   2        363.11        366.79         8.10 o                         
   1   3   2       3748.33       4288.64        40.13 o                         
   2   3   2         55.81         54.18         4.27 o                         
   3   3   2         13.14         56.59        11.15 o                         
   4   3   2         40.84         47.61        12.61 o                         
   5   3   2         30.52         19.76        13.39 o                         
   6   3   2        643.04        567.22        26.74 o                         
   7   3   2        731.54        738.84        39.10 o                         
   8   3   2         35.19          4.75        22.00 o                         
   9   3   2        258.75        293.85        29.84 o                         
  10   3   2          5.20         -0.85        26.88 o                         
  11   3   2        528.21        608.65        37.91 o                         
  12   3   2         95.21         84.62        31.11 o                         
  13   3   2         20.21         15.81        28.10 o                         
  14   3   2         64.59         64.71        24.27 o                         
  15   3   2         17.69          2.55        49.19 o                         
 -16   4   2         77.61         28.84        35.03 o                         
 -15   4   2          9.04         33.57        32.52 o                         
 -14   4   2         14.45          5.54        26.19 o                         
 -13   4   2        104.81         96.67        29.08 o                         
 -12   4   2         18.03         14.20        26.61 o                         
 -11   4   2          0.91        -16.21        25.88 o                         
 -10   4   2         65.61         61.90        23.61 o                         
  -9   4   2        227.50        229.02        12.16 o                         
  -8   4   2        153.17        143.77        15.70 o                         
  -7   4   2        137.41        113.92        16.45 o                         
  -6   4   2       2369.75       2227.42        36.15 o                         
  -5   4   2       4032.86       3891.68        37.61 o                         
  -4   4   2        708.36        667.03        17.23 o                         
  -3   4   2       4537.22       4589.55        64.08 o                         
  -2   4   2          5.24         -1.43         5.99 o                         
  -1   4   2       1723.44       1840.69        29.16 o                         
   0   4   2       1475.86       1309.32        14.14 o                         
   1   4   2        370.33        352.58         9.53 o                         
   2   4   2        886.87        771.60        10.46 o                         
   3   4   2         31.55         33.24         3.97 o                         
   4   4   2       1276.72       1374.28        24.46 o                         
   5   4   2        882.33        831.75        22.01 o                         
   6   4   2        117.39        110.09        16.18 o                         
   7   4   2       1037.33       1045.92        46.62 o                         
   8   4   2        396.05        370.26        36.49 o                         
   9   4   2        129.50        118.45        28.75 o                         
  10   4   2         86.23        110.01        29.72 o                         
  11   4   2         78.18         71.37        29.44 o                         
  12   4   2        157.84        160.72        30.39 o                         
  13   4   2          0.25         -7.88        29.65 o                         
  14   4   2         57.44         64.69        28.92 o                         
 -15   5   2          0.65        -30.23        30.58 o                         
 -14   5   2         27.49         13.83        26.44 o                         
 -13   5   2        135.66        123.19        26.47 o                         
 -12   5   2        364.14        432.75        34.06 o                         
 -11   5   2         27.34         37.32        25.14 o                         
 -10   5   2          3.01          0.17        22.03 o                         
  -9   5   2        467.57        449.18        23.79 o                         
  -8   5   2        882.97        936.39        24.34 o                         
  -7   5   2        148.28        172.14        17.31 o                         
  -6   5   2        936.60        929.68        12.30 o                         
  -5   5   2       5260.58       5676.19        43.56 o                         
  -4   5   2       3781.77       3477.74        62.46 o                         
  -3   5   2        295.05        326.48        11.43 o                         
  -2   5   2        109.05         74.60        13.17 o                         
  -1   5   2        397.08        370.19        19.59 o                         
   0   5   2        275.15        210.30        17.26 o                         
   1   5   2        733.63        741.47        10.80 o                         
   2   5   2        346.25        343.30         9.65 o                         
   3   5   2       2606.10       2637.51        53.08 o                         
   4   5   2        361.86        345.60        15.17 o                         
   5   5   2       1387.12       1437.44        29.59 o                         
   6   5   2          2.67         -4.50        15.10 o                         
   7   5   2        497.91        494.18        23.93 o                         
   8   5   2        131.53         89.21        24.76 o                         
   9   5   2         80.92         76.05        25.25 o                         
  10   5   2          6.67         -2.17        24.23 o                         
  11   5   2         85.04         58.95        28.93 o                         
  12   5   2        164.89        193.10        42.21 o                         
  13   5   2          6.91         12.83        26.67 o                         
  14   5   2         29.76         39.64        33.36 o                         
 -15   6   2          0.31          8.05        30.77 o                         
 -14   6   2         24.14         11.13        25.44 o                         
 -13   6   2         87.15         65.69        26.50 o                         
 -12   6   2        203.74        194.96        28.63 o                         
 -11   6   2         62.70         24.31        25.73 o                         
 -10   6   2         30.83         16.85        20.61 o                         
  -9   6   2        651.89        602.58        26.83 o                         
  -8   6   2       1612.49       1590.53        29.37 o                         
  -7   6   2          9.22          7.05         5.07 o                         
  -6   6   2        511.50        463.22        16.32 o                         
  -5   6   2       1380.12       1402.22        25.51 o                         
  -4   6   2        562.95        555.05        12.56 o                         
  -3   6   2       1688.11       1547.50        25.05 o                         
  -2   6   2          2.21          5.95        20.22 o                         
  -1   6   2       1852.26       2021.68        78.23 o                         
   0   6   2       3163.10       3513.81        54.39 o                         
   1   6   2        154.90        166.94         5.68 o                         
   2   6   2        583.44        537.84        10.95 o                         
   3   6   2       2380.03       2220.17        27.72 o                         
   4   6   2          1.31          0.10        14.06 o                         
   5   6   2       2703.14       2873.12        42.49 o                         
   6   6   2        816.98        854.78        26.70 o                         
   7   6   2          9.35         -6.04        17.85 o                         
   8   6   2          6.04        -15.12        17.44 o                         
   9   6   2        134.74        125.00        27.30 o                         
  10   6   2         47.28         61.45        26.03 o                         
  11   6   2          0.20        -19.96        26.58 o                         
  12   6   2         77.57         88.27        32.44 o                         
  13   6   2         46.18         60.84        32.83 o                         
 -15   7   2          2.56        -21.85        35.16 o                         
 -14   7   2         85.58         77.72        28.48 o                         
 -13   7   2          1.03          0.48        26.36 o                         
 -12   7   2         62.25         38.35        25.95 o                         
 -11   7   2          4.17         -7.42        19.89 o                         
 -10   7   2        107.94        100.99        20.68 o                         
  -9   7   2       1080.51       1101.84        38.08 o                         
  -8   7   2        448.15        426.13        22.86 o                         
  -7   7   2        642.39        630.70        23.28 o                         
  -6   7   2         59.27         55.53        13.96 o                         
  -5   7   2        124.12        123.22        12.81 o                         
  -4   7   2        345.30        312.80        17.15 o                         
  -3   7   2        547.29        644.22        24.44 o                         
  -2   7   2       1502.73       1459.28        36.84 o                         
  -1   7   2        447.58        454.38        24.73 o                         
   0   7   2       1724.22       1789.29        37.47 o                         
   1   7   2       2255.76       2260.57        39.87 o                         
   2   7   2          0.13          0.18         6.15 o                         
   3   7   2        941.11        995.40        26.96 o                         
   4   7   2         15.92         18.76         5.87 o                         
   5   7   2        910.87        868.01        25.89 o                         
   6   7   2        879.02        954.67        28.10 o                         
   7   7   2        133.60         91.94        19.57 o                         
   8   7   2         15.24        -12.05        18.60 o                         
   9   7   2         70.14         52.29        25.12 o                         
  10   7   2          2.32         -6.68        24.75 o                         
  11   7   2          5.80         12.54        27.23 o                         
  12   7   2          5.66          0.79        28.56 o                         
  13   7   2          9.40         11.93        31.39 o                         
 -14   8   2        119.41         75.49        50.68 o                         
 -13   8   2         26.60         18.58        24.51 o                         
 -12   8   2          5.69        -13.51        25.86 o                         
 -11   8   2         37.57         28.24        20.27 o                         
 -10   8   2         18.91          4.16        18.80 o                         
  -9   8   2       1068.96       1105.92        31.73 o                         
  -8   8   2        143.85        127.13        19.31 o                         
  -7   8   2        125.45        109.40        19.46 o                         
  -6   8   2        361.73        320.25        31.92 o                         
  -5   8   2        349.49        296.08        19.00 o                         
  -4   8   2         87.69         88.87        19.91 o                         
  -3   8   2          0.24          5.29        20.72 o                         
  -2   8   2         41.29         41.74        21.14 o                         
  -1   8   2        781.40        849.33        30.83 o                         
   0   8   2        399.67        418.39        27.67 o                         
   1   8   2        692.74        656.66        12.44 o                         
   2   8   2        120.47        113.98         8.43 o                         
   3   8   2        457.57        446.52        18.34 o                         
   4   8   2        626.51        631.11        14.37 o                         
   5   8   2         61.13         42.04        16.63 o                         
   6   8   2         86.61         87.19        17.89 o                         
   7   8   2         52.66         72.59        19.79 o                         
   8   8   2        158.67        171.92        21.38 o                         
   9   8   2         20.80         -2.88        21.28 o                         
  10   8   2          9.18          1.07        28.88 o                         
  11   8   2         30.31         28.89        27.34 o                         
  12   8   2          4.60         -8.19        31.48 o                         
  13   8   2          5.70         10.01        37.45 o                         
 -13   9   2         26.62         16.83        37.11 o                         
 -12   9   2         18.81         21.29        30.35 o                         
 -11   9   2         63.76         49.24        28.05 o                         
 -10   9   2         11.27        -20.87        28.69 o                         
  -9   9   2        274.52        307.88        32.27 o                         
  -8   9   2          1.90        -14.00        27.67 o                         
  -7   9   2        208.24        160.03        39.57 o                         
  -6   9   2        850.70        949.50        54.35 o                         
  -5   9   2          1.37         -0.78        23.14 o                         
  -4   9   2        956.58       1103.97        39.19 o                         
  -3   9   2         49.45         39.02        22.60 o                         
  -2   9   2         33.03         27.97        20.51 o                         
  -1   9   2        437.91        437.75        28.52 o                         
   0   9   2          3.50         -4.28        34.86 o                         
   1   9   2        542.09        620.37        50.45 o                         
   2   9   2         89.79        104.93        43.02 o                         
   3   9   2        322.93        301.58        16.47 o                         
   4   9   2        201.48        213.41        22.32 o                         
   5   9   2         22.39         20.46        15.19 o                         
   6   9   2        102.00         56.67        17.99 o                         
   7   9   2        126.06         94.99        19.87 o                         
   8   9   2         94.30         89.22        21.92 o                         
   9   9   2         20.40         12.35        20.76 o                         
  10   9   2          0.03        -14.06        25.99 o                         
  11   9   2          9.36         16.28        27.73 o                         
 -12  10   2          3.75          1.25        38.00 o                         
 -11  10   2         18.84         27.51        28.35 o                         
 -10  10   2         13.26         10.46        26.05 o                         
  -9  10   2         42.76         41.86        27.20 o                         
  -8  10   2         11.73         23.30        25.75 o                         
  -7  10   2         20.42         -5.36        27.75 o                         
  -6  10   2         10.24        -10.16        37.03 o                         
  -5  10   2         71.10         18.15        36.53 o                         
  -4  10   2        205.89        178.51        28.70 o                         
  -3  10   2        272.57        250.01        40.15 o                         
  -2  10   2         22.00         43.19        38.27 o                         
  -1  10   2        792.02        826.49        58.19 o                         
   0  10   2         50.77         31.10        39.00 o                         
   1  10   2        889.63       1004.97        60.35 o                         
   2  10   2        331.15        343.82        34.84 o                         
   3  10   2         67.17         67.20        30.94 o                         
   4  10   2        104.08         71.97        30.32 o                         
   5  10   2          2.68        -15.18        23.28 o                         
   6  10   2          0.36         -7.13        29.83 o                         
   7  10   2         14.70         31.96        31.09 o                         
   8  10   2          0.07         16.04        30.57 o                         
   9  10   2          4.34         37.26        30.99 o                         
  10  10   2          0.14        -15.30        51.55 o                         
 -13  11   2          6.35        -33.92        45.14 o                         
 -12  11   2          0.06          9.86        26.83 o                         
 -11  11   2         42.88         34.07        26.96 o                         
 -10  11   2         11.68         12.34        27.54 o                         
  -9  11   2         13.65         -2.99        26.86 o                         
  -8  11   2         57.08         58.82        28.52 o                         
  -7  11   2          1.55         -4.13        23.26 o                         
  -6  11   2        102.33        135.16        38.85 o                         
  -5  11   2        170.95        229.11        44.04 o                         
  -4  11   2         61.90         69.41        29.58 o                         
  -3  11   2         18.77         49.86        35.45 o                         
  -2  11   2          0.38          4.55        40.30 o                         
  -1  11   2        435.16        492.56        54.70 o                         
   0  11   2        113.15        109.51        45.04 o                         
   1  11   2        261.42        253.28        45.01 o                         
   2  11   2         92.20        131.52        27.87 o                         
   3  11   2          2.10         -5.20        31.19 o                         
   4  11   2          1.70         -6.21        26.88 o                         
   5  11   2          0.26        -12.73        27.61 o                         
   6  11   2          0.53        -11.48        25.83 o                         
   7  11   2        125.80        131.00        27.78 o                         
   8  11   2          6.31         21.11        26.99 o                         
   9  11   2         50.85         84.57        34.74 o                         
 -13  12   2          0.52        -40.33        40.33 o                         
 -12  12   2          1.33         11.47        40.30 o                         
 -11  12   2          0.08         19.70        31.73 o                         
 -10  12   2         17.64         43.65        31.31 o                         
  -9  12   2         28.71         41.79        30.97 o                         
  -8  12   2         98.63         73.36        29.59 o                         
  -7  12   2        112.26        125.78        30.34 o                         
  -6  12   2         78.16         80.84        29.60 o                         
  -5  12   2        150.01        192.33        39.56 o                         
  -4  12   2          9.78         -1.58        29.67 o                         
  -3  12   2          4.89        -11.15        43.46 o                         
  -2  12   2         17.73         17.55        44.99 o                         
  -1  12   2        248.88        271.63        50.80 o                         
   0  12   2        142.62        160.90        46.53 o                         
   1  12   2          4.37         29.40        36.97 o                         
   2  12   2         68.46         52.16        32.34 o                         
   3  12   2         26.88         14.09        31.77 o                         
   4  12   2         16.97         40.30        29.61 o                         
   5  12   2         72.65         59.11        28.76 o                         
   6  12   2         32.26         55.15        33.42 o                         
   7  12   2         20.32         17.46        31.40 o                         
   8  12   2          4.19         28.81        25.23 o                         
   9  12   2         39.98         19.26        38.84 o                         
  10  12   2         35.63        100.59        51.26 o                         
 -12  13   2         19.75          2.65        40.11 o                         
 -11  13   2          0.41          3.25        36.77 o                         
 -10  13   2          1.71          1.01        30.53 o                         
  -9  13   2          4.18         -6.07        29.27 o                         
  -8  13   2         58.33         42.87        28.08 o                         
  -7  13   2        112.49         99.75        27.44 o                         
  -6  13   2          0.37          4.39        26.16 o                         
  -5  13   2         44.19         58.50        27.58 o                         
  -4  13   2          3.77         -4.39        21.31 o                         
  -3  13   2         30.62         58.10        40.39 o                         
  -2  13   2         37.27         57.64        46.11 o                         
  -1  13   2          0.21        -17.01        38.27 o                         
   0  13   2         68.66         70.32        44.24 o                         
   1  13   2          0.06         14.04        28.11 o                         
   2  13   2        114.40         78.67        32.51 o                         
   3  13   2        101.37        108.56        32.85 o                         
   4  13   2          2.90          3.83        31.37 o                         
   5  13   2         20.50         32.58        29.62 o                         
   6  13   2         30.53         42.41        32.82 o                         
   7  13   2          7.89          0.78        46.91 o                         
   8  13   2          8.16         -3.60        50.94 o                         
 -11  14   2         27.70         24.13        36.66 o                         
 -10  14   2          4.51          4.54        44.38 o                         
  -9  14   2         16.15         17.19        31.51 o                         
  -8  14   2         14.60         28.97        30.88 o                         
  -7  14   2         35.17         30.21        27.30 o                         
  -6  14   2         17.52         17.32        28.84 o                         
  -5  14   2          4.26         15.27        24.67 o                         
  -4  14   2          2.31         -4.88        20.66 o                         
  -3  14   2          6.31         15.82        47.76 o                         
  -2  14   2         13.74          4.60        47.33 o                         
  -1  14   2          2.97        -22.93        47.53 o                         
   0  14   2         35.70          6.62        50.98 o                         
   1  14   2         38.38         62.72        32.00 o                         
   2  14   2         47.42         75.06        37.99 o                         
   3  14   2        195.17        237.05        38.41 o                         
   4  14   2          0.06         12.85        30.83 o                         
   5  14   2         65.31         56.28        35.32 o                         
   6  14   2         27.54         14.25        48.18 o                         
  -9  15   2         14.02          1.63        36.25 o                         
  -8  15   2          0.63        -13.21        31.45 o                         
  -7  15   2         15.85          9.61        28.91 o                         
  -6  15   2          7.92          4.48        28.74 o                         
  -5  15   2          2.82          2.73        43.60 o                         
  -4  15   2         25.15         36.20        32.58 o                         
  -3  15   2          0.46        -14.69        33.92 o                         
  -2  15   2          2.18        -27.68        52.63 o                         
  -1  15   2          0.14        -48.41        48.41 o                         
   0  15   2          4.10         -4.66        33.94 o                         
   1  15   2          6.29         -1.09        35.49 o                         
   2  15   2          9.21        -14.54        31.96 o                         
   3  15   2         19.83         33.67        53.56 o                         
  -6  16   2          8.39         13.66        47.63 o                         
  -5  16   2          4.49        -11.27        42.47 o                         
  -4  16   2         67.85         93.04        51.82 o                         
  -3  16   2          2.19         27.40        50.76 o                         
  -1 -16   3          1.95        -38.37        50.46 o                         
   0 -16   3         14.41         15.93        39.97 o                         
   1 -16   3          0.77         -0.47        41.30 o                         
   2 -16   3          4.74         18.04        36.32 o                         
   3 -16   3          0.34          0.09        44.28 o                         
   4 -16   3         20.10         16.05        41.24 o                         
  -3 -15   3         35.73         80.63        51.35 o                         
  -2 -15   3          5.25         15.09        35.13 o                         
  -1 -15   3          1.04         49.65        32.52 o                         
   0 -15   3          8.07          7.20        29.56 o                         
   1 -15   3          4.18         -1.55        28.37 o                         
   2 -15   3          1.88         15.14        34.35 o                         
   3 -15   3          0.70         14.57        27.62 o                         
   4 -15   3          0.27          8.42        28.81 o                         
   8 -15   3          0.19         14.66        44.86 o                         
  -5 -14   3          1.26        -33.76        34.64 o                         
  -4 -14   3          4.48         -5.88        29.66 o                         
  -3 -14   3          5.34        -17.70        33.27 o                         
  -2 -14   3         54.92         63.68        33.25 o                         
  -1 -14   3         47.81         48.79        32.31 o                         
   0 -14   3          8.62          4.79        22.72 o                         
   1 -14   3          5.30         -1.23        31.56 o                         
   2 -14   3          4.40          4.97        27.91 o                         
   3 -14   3          0.31         -6.97        26.91 o                         
   4 -14   3          3.77         11.08        24.17 o                         
   6 -14   3        127.55         82.13        37.02 o                         
   7 -14   3         24.17         12.76        40.56 o                         
   8 -14   3          5.73          5.61        37.20 o                         
   9 -14   3          2.84        -21.00        38.45 o                         
  -7 -13   3         19.09         21.31        24.60 o                         
  -6 -13   3          5.62         -3.40        26.54 o                         
  -5 -13   3          7.20          1.05        29.14 o                         
  -4 -13   3         52.62         45.66        33.96 o                         
  -3 -13   3          2.93          0.11        27.20 o                         
  -2 -13   3        141.13        149.78        36.52 o                         
  -1 -13   3        256.99        253.65        37.64 o                         
   0 -13   3          1.69         -6.09        28.89 o                         
   1 -13   3         75.96         94.24        30.07 o                         
   2 -13   3          4.86        -13.28        27.99 o                         
   3 -13   3         60.28         68.25        35.15 o                         
   4 -13   3         45.13         49.38        19.69 o                         
   5 -13   3         98.77         83.16        24.89 o                         
   6 -13   3        113.16        126.63        37.03 o                         
   7 -13   3        106.98        121.81        44.27 o                         
   8 -13   3         57.23         57.64        35.99 o                         
   9 -13   3         11.48        -33.33        36.34 o                         
  10 -13   3         14.92          4.16        35.09 o                         
  -8 -12   3         20.09          9.59        32.19 o                         
  -7 -12   3         17.43          6.16        32.20 o                         
  -6 -12   3         11.08         10.17        34.78 o                         
  -5 -12   3         49.87         46.85        25.85 o                         
  -4 -12   3        244.31        265.55        37.11 o                         
  -3 -12   3        103.11         31.97        30.14 o                         
  -2 -12   3         19.39         11.00        20.00 o                         
  -1 -12   3         87.76         99.89        21.13 o                         
   0 -12   3         87.50         86.43        27.45 o                         
   1 -12   3        116.14        109.07        28.99 o                         
   2 -12   3         17.92         18.60        28.09 o                         
   3 -12   3          5.92          4.72        20.94 o                         
   4 -12   3         23.24          6.01        18.16 o                         
   5 -12   3         21.51         26.29        22.41 o                         
   6 -12   3        218.28        208.27        25.89 o                         
   7 -12   3         19.80         -0.09        39.48 o                         
   8 -12   3         82.62         75.78        40.26 o                         
   9 -12   3         84.01         42.59        39.35 o                         
  10 -12   3          1.14         35.09        44.94 o                         
  11 -12   3         11.67          2.23        48.54 o                         
  -9 -11   3         27.34         11.13        38.79 o                         
  -8 -11   3         42.11         81.59        34.88 o                         
  -7 -11   3          2.56         -1.37        30.86 o                         
  -6 -11   3        121.70        158.62        34.06 o                         
  -5 -11   3          7.30        -15.17        35.67 o                         
  -4 -11   3        319.10        317.40        35.08 o                         
  -3 -11   3        164.22        164.24        21.19 o                         
  -2 -11   3         34.27         48.80        19.73 o                         
  -1 -11   3        373.01        494.95        27.05 o                         
   0 -11   3          0.75          3.55        26.43 o                         
   1 -11   3        225.02        218.71        19.67 o                         
   2 -11   3         83.15         75.47        20.39 o                         
   3 -11   3         92.16         93.24        29.60 o                         
   4 -11   3         24.73         16.66        17.51 o                         
   5 -11   3          6.93          5.89        20.74 o                         
   6 -11   3         74.61         90.42        21.75 o                         
   7 -11   3         53.85         53.43        36.88 o                         
   8 -11   3          5.82          6.36        42.62 o                         
   9 -11   3        102.03         82.23        44.87 o                         
  10 -11   3          3.01          2.34        39.08 o                         
  11 -11   3          6.97         -7.62        44.10 o                         
 -10 -10   3         36.38         11.66        52.68 o                         
  -9 -10   3         36.65         32.08        49.07 o                         
  -8 -10   3         45.38         47.63        21.59 o                         
  -7 -10   3         25.58         20.42        20.26 o                         
  -6 -10   3        438.35        410.37        20.78 o                         
  -5 -10   3         95.22         63.42        18.80 o                         
  -4 -10   3         22.12         16.52        12.76 o                         
  -3 -10   3        147.87        129.38        13.26 o                         
  -2 -10   3          9.31         -8.61        18.69 o                         
  -1 -10   3         45.94         25.29        11.72 o                         
   0 -10   3        409.84        463.48        22.91 o                         
   1 -10   3        119.45        136.29        17.33 o                         
   2 -10   3        287.55        276.81        23.09 o                         
   3 -10   3         18.17          2.73        19.53 o                         
   4 -10   3         71.05         61.90        16.70 o                         
   5 -10   3         76.47         56.99        20.47 o                         
   6 -10   3         86.08         87.69        25.65 o                         
   7 -10   3         98.60         77.99        22.36 o                         
   8 -10   3          1.39         -3.76        20.71 o                         
   9 -10   3        148.30        169.70        48.43 o                         
  10 -10   3          2.32         16.60        44.34 o                         
  11 -10   3        109.38        117.92        43.93 o                         
  12 -10   3         32.32        -11.21        48.86 o                         
 -12  -9   3          6.07        -27.89        40.71 o                         
 -11  -9   3         24.44         44.08        26.13 o                         
 -10  -9   3         52.38         39.82        30.16 o                         
  -9  -9   3         59.21         19.81        25.00 o                         
  -8  -9   3         75.58         97.44        23.88 o                         
  -7  -9   3          8.62         10.22        16.33 o                         
  -6  -9   3        239.09        250.01        23.00 o                         
  -5  -9   3        124.02        125.89        19.36 o                         
  -4  -9   3        654.33        686.38        20.68 o                         
  -3  -9   3        121.86        125.48        14.04 o                         
  -2  -9   3          5.89         -0.02         7.66 o                         
  -1  -9   3          3.04          1.42         6.95 o                         
   0  -9   3        268.23        252.06        12.15 o                         
   1  -9   3          7.43        -10.30        15.75 o                         
   2  -9   3       1197.40       1172.43        75.01 o                         
   3  -9   3        111.57         81.24        19.92 o                         
   4  -9   3        359.40        357.61        19.46 o                         
   5  -9   3        573.00        593.23        28.36 o                         
   6  -9   3        245.30        193.35        21.89 o                         
   7  -9   3         13.77          9.65        18.78 o                         
   8  -9   3         74.76         48.10        25.90 o                         
   9  -9   3         40.13         58.53        22.20 o                         
  10  -9   3         39.54         36.38        43.37 o                         
  11  -9   3        105.94         69.52        43.48 o                         
  12  -9   3         87.35        112.18        45.42 o                         
  13  -9   3         42.82         28.28        53.84 o                         
 -13  -8   3         15.33         -3.46        35.71 o                         
 -12  -8   3         30.80         21.51        30.02 o                         
 -11  -8   3         18.21          8.39        27.22 o                         
 -10  -8   3        137.13        171.99        33.55 o                         
  -9  -8   3         10.80        -20.26        25.37 o                         
  -8  -8   3          4.67         11.40        23.63 o                         
  -7  -8   3          9.37         -5.03        18.50 o                         
  -6  -8   3         78.43         52.89        19.62 o                         
  -5  -8   3        143.58        162.82        19.73 o                         
  -4  -8   3         22.12         23.19        11.90 o                         
  -3  -8   3         50.86         40.71         8.11 o                         
  -2  -8   3         50.45         56.80         5.85 o                         
  -1  -8   3         47.83         25.01         6.74 o                         
   0  -8   3       1041.19        962.00        22.68 o                         
   1  -8   3          3.83         -4.20        15.51 o                         
   2  -8   3        697.45        711.01        32.39 o                         
   3  -8   3        371.12        401.03        23.71 o                         
   4  -8   3        496.08        472.69        19.62 o                         
   5  -8   3       1666.54       1838.53        40.82 o                         
   6  -8   3        267.59        248.49        22.27 o                         
   7  -8   3         16.46         26.01        18.32 o                         
   8  -8   3        141.35        124.12        22.51 o                         
   9  -8   3         41.77         21.98        20.81 o                         
  10  -8   3         43.34         38.42        35.36 o                         
  11  -8   3         45.60          9.22        47.11 o                         
  12  -8   3        100.52        129.35        46.98 o                         
  13  -8   3         64.80         53.77        37.73 o                         
 -13  -7   3         15.60        -14.18        45.15 o                         
 -12  -7   3        106.20        138.54        33.14 o                         
 -11  -7   3          2.10          7.82        28.76 o                         
 -10  -7   3        250.00        280.60        32.28 o                         
  -9  -7   3          1.53          7.18        25.77 o                         
  -8  -7   3         17.87         25.81        18.84 o                         
  -7  -7   3        149.27        153.16        19.97 o                         
  -6  -7   3        195.06        239.30        20.91 o                         
  -5  -7   3        150.72        156.34        18.60 o                         
  -4  -7   3        520.51        496.99        21.74 o                         
  -3  -7   3         13.64          4.51         7.64 o                         
  -2  -7   3        142.30        115.15         6.07 o                         
  -1  -7   3         45.92         46.86         6.72 o                         
   0  -7   3       1767.17       1825.17        26.83 o                         
   1  -7   3        207.33        177.14        16.53 o                         
   2  -7   3         89.72         71.58        16.31 o                         
   3  -7   3       2397.52       2409.57        42.28 o                         
   4  -7   3         70.52         46.83        15.88 o                         
   5  -7   3        944.32        970.78        28.91 o                         
   6  -7   3         15.98          2.94        16.87 o                         
   7  -7   3         15.58          9.97        17.90 o                         
   8  -7   3          1.18        -10.27        18.47 o                         
   9  -7   3        162.65        121.66        41.23 o                         
  10  -7   3        122.58        123.09        44.82 o                         
  11  -7   3          7.57        -20.48        42.43 o                         
  12  -7   3         89.26         82.73        38.68 o                         
  13  -7   3        139.36        159.89        50.42 o                         
  14  -7   3         12.05         46.72        50.56 o                         
 -13  -6   3         11.01          6.25        33.55 o                         
 -12  -6   3         74.22         84.57        28.45 o                         
 -11  -6   3         31.36         53.11        29.37 o                         
 -10  -6   3         32.71         30.42        27.02 o                         
  -9  -6   3         15.19         14.35        19.45 o                         
  -8  -6   3          4.54         -5.76        22.68 o                         
  -7  -6   3        347.50        378.90        27.56 o                         
  -6  -6   3         47.91         37.64        18.61 o                         
  -5  -6   3        153.09        167.33        17.97 o                         
  -4  -6   3        193.66        147.19        17.55 o                         
  -3  -6   3         67.78         67.82         8.99 o                         
  -2  -6   3       2413.65       2469.45        22.59 o                         
  -1  -6   3        762.56        778.64        13.19 o                         
   0  -6   3       1689.45       1825.96        38.44 o                         
   1  -6   3        344.28        341.11        17.75 o                         
   2  -6   3         78.55         83.21        15.66 o                         
   3  -6   3       5626.36       5180.08        40.98 o                         
   4  -6   3        493.93        511.54        21.27 o                         
   5  -6   3        172.47        171.32        16.96 o                         
   6  -6   3         19.47         17.12        15.38 o                         
   7  -6   3         10.51          3.96        16.82 o                         
   8  -6   3        245.92        279.35        23.09 o                         
   9  -6   3        371.71        324.05        44.58 o                         
  10  -6   3         18.31          7.79        26.49 o                         
  11  -6   3         27.88         36.41        25.14 o                         
  12  -6   3         28.21          0.48        23.84 o                         
  13  -6   3        129.22        125.66        30.28 o                         
  14  -6   3          5.63        -19.69        32.12 o                         
 -14  -5   3         55.01         57.73        34.81 o                         
 -13  -5   3         16.04         17.26        31.70 o                         
 -12  -5   3         51.20         62.90        27.55 o                         
 -11  -5   3         12.70          9.12        31.17 o                         
 -10  -5   3         46.63         77.67        29.61 o                         
  -9  -5   3        119.87        111.62        22.68 o                         
  -8  -5   3         14.97         20.67        24.38 o                         
  -7  -5   3          5.73          7.67        20.92 o                         
  -6  -5   3        253.41        277.23        23.57 o                         
  -5  -5   3        104.28         97.00        16.16 o                         
  -4  -5   3         55.98         14.93        15.28 o                         
  -3  -5   3        614.24        589.39        13.76 o                         
  -2  -5   3       2662.39       2890.00        23.07 o                         
  -1  -5   3       4546.61       4346.23        55.19 o                         
   0  -5   3       2443.97       2417.60        25.65 o                         
   1  -5   3         70.72         68.02        12.86 o                         
   2  -5   3          0.08          0.73        13.20 o                         
   3  -5   3       5290.58       5328.10        37.73 o                         
   4  -5   3        101.94        115.35        12.06 o                         
   5  -5   3          0.75          3.86        10.22 o                         
   6  -5   3       1402.20       1452.61        23.85 o                         
   7  -5   3         82.61         76.81        10.08 o                         
   8  -5   3        374.62        329.44        20.11 o                         
   9  -5   3        532.00        505.64        23.61 o                         
  10  -5   3         23.07         30.72        16.89 o                         
  11  -5   3        260.56        269.15        32.48 o                         
  12  -5   3          9.15          4.86        28.61 o                         
  13  -5   3        160.73        168.58        28.49 o                         
  14  -5   3         36.19         30.61        28.51 o                         
  15  -5   3         16.62          3.86        32.93 o                         
 -14  -4   3         43.82         46.21        34.09 o                         
 -13  -4   3         50.98         74.04        31.62 o                         
 -12  -4   3          7.56         15.64        31.49 o                         
 -11  -4   3        239.37        224.87        45.44 o                         
 -10  -4   3        165.35        116.77        28.84 o                         
  -9  -4   3          6.64        -10.76        18.90 o                         
  -8  -4   3        131.40        144.91        15.76 o                         
  -7  -4   3         30.45         23.47         5.07 o                         
  -6  -4   3         24.67         36.57         5.13 o                         
  -5  -4   3        159.09        158.36        10.93 o                         
  -4  -4   3       3771.93       3805.02        41.24 o                         
  -3  -4   3      16523.53      17387.72       135.59 o                         
  -2  -4   3       2367.63       2308.54        19.94 o                         
  -1  -4   3       5716.41       6336.87        48.25 o                         
   0  -4   3        378.41        296.79         9.11 o                         
   1  -4   3        774.53        872.65        13.42 o                         
   2  -4   3        730.42        818.93        13.56 o                         
   3  -4   3       3173.68       3028.08        27.20 o                         
   4  -4   3          6.75          9.46         9.80 o                         
   5  -4   3       2544.49       2601.52        24.84 o                         
   6  -4   3       1161.53       1186.60        19.53 o                         
   7  -4   3         33.85         28.16         9.76 o                         
   8  -4   3        260.39        279.53        12.77 o                         
   9  -4   3        552.88        598.75        24.66 o                         
  10  -4   3          4.14         -5.11        17.31 o                         
  11  -4   3        354.72        339.05        23.06 o                         
  12  -4   3         34.07         28.72        25.63 o                         
  13  -4   3         90.95        100.79        27.75 o                         
  14  -4   3         39.25         13.97        30.00 o                         
  15  -4   3          0.12         -5.73        33.03 o                         
 -14  -3   3          0.22          9.12        31.97 o                         
 -13  -3   3          3.35         -3.16        30.77 o                         
 -12  -3   3          3.25         17.13        29.21 o                         
 -11  -3   3        109.48        110.42        31.79 o                         
 -10  -3   3        556.03        517.34        24.07 o                         
  -9  -3   3          3.67         -0.72        13.47 o                         
  -8  -3   3        727.67        765.91        15.54 o                         
  -7  -3   3        219.80        205.57         9.25 o                         
  -6  -3   3        458.92        418.96        14.99 o                         
  -5  -3   3         23.10         -2.03         8.14 o                         
  -4  -3   3       5871.77       6162.11        32.45 o                         
  -3  -3   3       6564.50       6748.33        43.44 o                         
  -2  -3   3       6408.35       6583.40        33.62 o                         
  -1  -3   3       7695.71       8294.95        45.50 o                         
   0  -3   3        406.94        479.57         8.98 o                         
   1  -3   3       1189.18       1570.70        19.04 o                         
   2  -3   3        442.64        474.90         7.88 o                         
   3  -3   3       1037.53       1222.22        12.85 o                         
   4  -3   3        194.74        257.03         8.56 o                         
   5  -3   3        297.99        372.60        13.22 o                         
   6  -3   3        753.40        743.01        18.10 o                         
   7  -3   3       2664.06       2595.55        35.32 o                         
   8  -3   3         42.36         46.91        10.08 o                         
   9  -3   3        522.74        521.88        23.45 o                         
  10  -3   3         39.57         27.47        16.63 o                         
  11  -3   3        207.91        179.23        21.27 o                         
  12  -3   3         22.92         29.65        24.91 o                         
  13  -3   3         25.38         16.02        27.78 o                         
  14  -3   3         44.44         51.33        31.10 o                         
  15  -3   3          8.41         14.86        32.77 o                         
 -15  -2   3         10.09          5.96        50.80 o                         
 -14  -2   3          0.09         -8.21        31.02 o                         
 -13  -2   3         37.60         58.39        31.96 o                         
 -12  -2   3         21.95          4.50        27.96 o                         
 -11  -2   3        155.02        142.58        20.31 o                         
 -10  -2   3       2339.39       2387.13        40.47 o                         
  -9  -2   3         12.02         12.68         9.61 o                         
  -8  -2   3       1877.05       1979.27        26.56 o                         
  -7  -2   3         55.62         55.62         9.12 o                         
  -6  -2   3        119.38        152.41        10.21 o                         
  -5  -2   3          5.18          1.93        12.71 o                         
  -4  -2   3         95.32         82.63        24.01 o                         
  -3  -2   3       2900.99       3145.67        34.19 o                         
  -2  -2   3      13070.71      13267.42        73.86 o                         
  -1  -2   3      21749.34      22108.10       101.73 o                         
   0  -2   3       7301.94       7406.33        32.92 o                         
   1  -2   3          5.80          1.94         3.42 o                         
   2  -2   3       7493.41       7645.48        38.66 o                         
   3  -2   3         16.38         18.51         6.02 o                         
   4  -2   3        162.13        179.87         8.24 o                         
   5  -2   3         47.69         27.24         9.81 o                         
   6  -2   3        310.98        240.68        11.94 o                         
   7  -2   3       3957.43       4177.29        40.85 o                         
   8  -2   3        223.16        217.81        12.73 o                         
   9  -2   3        542.37        575.23        16.46 o                         
  10  -2   3        418.75        466.88        24.29 o                         
  11  -2   3        104.00         88.37        19.02 o                         
  12  -2   3         29.80         45.42        19.74 o                         
  13  -2   3         11.15         32.38        25.45 o                         
  14  -2   3          0.73         -3.29        20.26 o                         
  15  -2   3          0.75        -10.35        28.20 o                         
  16  -2   3         37.30         33.40        37.57 o                         
 -15  -1   3          1.82         16.34        31.23 o                         
 -14  -1   3          0.23        -10.34        31.02 o                         
 -13  -1   3        533.23        546.90        55.09 o                         
 -12  -1   3        485.65        475.29        31.84 o                         
 -11  -1   3        102.04         90.26        22.37 o                         
 -10  -1   3        319.06        321.72        18.65 o                         
  -9  -1   3        661.52        649.90        18.81 o                         
  -8  -1   3       1296.91       1301.92        24.16 o                         
  -7  -1   3        628.15        605.76        17.34 o                         
  -6  -1   3         37.95         37.71        12.92 o                         
  -5  -1   3        216.51        179.81        17.66 o                         
  -4  -1   3          4.73          7.72         9.23 o                         
  -3  -1   3       3575.51       3452.30        26.21 o                         
  -2  -1   3       1965.52       2444.22        18.33 o                         
  -1  -1   3       1371.88       1477.25        15.63 o                         
   0  -1   3       8133.22       7675.58        33.01 o                         
   1  -1   3        682.63        611.27         7.49 o                         
   2  -1   3       9813.90       9055.92       115.62 o                         
   3  -1   3       1373.42       1180.04        34.76 o                         
   4  -1   3       1494.23       1466.18        29.13 o                         
   5  -1   3       1600.49       1561.05        25.94 o                         
   6  -1   3        797.35        891.08        23.52 o                         
   7  -1   3       6657.70       6916.38        55.68 o                         
   8  -1   3        365.62        336.80        20.06 o                         
   9  -1   3        754.72        781.06        26.29 o                         
  10  -1   3        371.88        399.72        23.12 o                         
  11  -1   3        184.24        198.72        21.41 o                         
  12  -1   3          8.06         13.23        15.81 o                         
  13  -1   3          1.66        -19.39        19.39 o                         
  14  -1   3          0.46         -6.89        20.85 o                         
  15  -1   3         41.85         57.94        28.92 o                         
 -15   0   3         15.82         35.36        28.11 o                         
 -14   0   3          7.96          5.68        44.27 o                         
 -13   0   3        650.44        702.03        38.79 o                         
 -12   0   3        274.20        292.00        29.03 o                         
 -11   0   3         66.36         76.54        22.26 o                         
 -10   0   3        177.09        162.49        16.24 o                         
  -9   0   3         53.22         56.27        12.86 o                         
  -8   0   3        362.34        341.06        11.68 o                         
  -7   0   3       1657.53       1753.53        27.33 o                         
  -6   0   3        949.94        889.42        33.28 o                         
  -5   0   3        646.25        669.02        13.90 o                         
  -4   0   3         22.35         30.50         6.12 o                         
  -3   0   3       3246.58       3421.30        23.29 o                         
  -2   0   3        844.32        880.97        14.80 o                         
  -1   0   3       2066.63       1878.05        12.81 o                         
   0   0   3        534.16        611.09         5.69 o                         
   1   0   3        180.26        145.67         6.62 o                         
   2   0   3         99.50        107.79         7.03 o                         
   3   0   3      12368.55      12293.82        79.50 o                         
   4   0   3        194.68        176.98         7.13 o                         
   5   0   3       7360.49       8223.25        34.93 o                         
   6   0   3       2059.03       2287.56        48.13 o                         
   7   0   3        723.49        675.85        22.69 o                         
   8   0   3         61.95         29.41        12.84 o                         
   9   0   3        163.81        135.31        15.33 o                         
  10   0   3        724.51        738.70        23.57 o                         
  11   0   3          0.13          5.59        16.62 o                         
  12   0   3         26.45         18.06        16.15 o                         
  13   0   3         44.72         41.87        18.61 o                         
  14   0   3          0.19          4.26        21.31 o                         
  15   0   3        107.04        110.41        39.47 o                         
 -15   1   3         89.12         61.01        44.90 o                         
 -14   1   3        216.87        236.67        33.27 o                         
 -13   1   3        134.32        148.72        27.25 o                         
 -12   1   3         89.53         84.08        25.76 o                         
 -11   1   3         68.29         52.08        24.25 o                         
 -10   1   3         26.33         34.99        11.11 o                         
  -9   1   3         21.22         12.02        12.81 o                         
  -8   1   3        220.56        205.47        16.01 o                         
  -7   1   3        213.47        131.92        17.20 o                         
  -6   1   3        151.41        194.80        18.35 o                         
  -5   1   3        162.99        153.35        16.29 o                         
  -4   1   3        281.06        236.50         8.87 o                         
  -3   1   3       2108.97       1983.39        29.08 o                         
  -2   1   3       4617.79       4622.36        24.13 o                         
  -1   1   3       4722.56       4685.51        37.01 o                         
   0   1   3         49.89         69.17         4.76 o                         
   1   1   3      23760.89      21109.70       171.90 o                         
   2   1   3       1341.32       1433.28        34.49 o                         
   3   1   3       3576.00       3909.23        30.73 o                         
   4   1   3       2273.16       2399.54        22.45 o                         
   5   1   3       2763.87       2796.23        24.41 o                         
   6   1   3       2067.33       2174.76        47.82 o                         
   7   1   3         41.81         43.50        14.48 o                         
   8   1   3        160.31        125.23        17.39 o                         
   9   1   3          0.11         -4.72        17.05 o                         
  10   1   3        438.60        440.67        23.14 o                         
  11   1   3          0.40         -5.26        15.71 o                         
  12   1   3         10.51          6.46        16.45 o                         
  13   1   3         71.19         78.26        19.06 o                         
  14   1   3         31.08         13.86        25.47 o                         
  15   1   3         54.69         73.98        46.81 o                         
 -15   2   3         65.73         71.97        32.62 o                         
 -14   2   3        471.36        436.18        35.29 o                         
 -13   2   3          4.73         -4.62        23.88 o                         
 -12   2   3        102.51         81.22        28.45 o                         
 -11   2   3         16.80          1.26        21.27 o                         
 -10   2   3         22.37         32.26        17.30 o                         
  -9   2   3        549.72        531.59        15.50 o                         
  -8   2   3         13.24          0.24         8.19 o                         
  -7   2   3        700.09        680.88        14.64 o                         
  -6   2   3        152.39        161.19         8.27 o                         
  -5   2   3        313.49        301.95         7.99 o                         
  -4   2   3       1344.72       1411.44        22.26 o                         
  -3   2   3        416.61        396.38        15.74 o                         
  -2   2   3       3496.35       3842.55        63.60 o                         
  -1   2   3       8347.20       8861.57        69.19 o                         
   0   2   3        129.07        143.69         6.57 o                         
   1   2   3       3105.49       3696.74        26.83 o                         
   2   2   3        690.34        600.06        20.80 o                         
   3   2   3       3184.35       3538.05        27.73 o                         
   4   2   3        267.46        252.70         7.06 o                         
   5   2   3        756.76        721.53        25.22 o                         
   6   2   3        373.91        408.14        23.17 o                         
   7   2   3        279.55        238.44        12.41 o                         
   8   2   3        672.83        692.10        31.63 o                         
   9   2   3        128.75        150.77        24.58 o                         
  10   2   3        453.96        435.29        33.75 o                         
  11   2   3        246.48        225.31        30.30 o                         
  12   2   3          0.19        -17.33        21.59 o                         
  13   2   3        166.67        193.10        25.41 o                         
  14   2   3        116.13        112.09        32.19 o                         
  15   2   3         26.94         -0.70        39.05 o                         
 -16   3   3          1.98        -11.90        38.93 o                         
 -15   3   3          3.77         10.99        26.74 o                         
 -14   3   3        278.42        335.55        34.97 o                         
 -13   3   3         41.64         17.22        27.33 o                         
 -12   3   3         29.92         25.80        24.92 o                         
 -11   3   3         34.89         11.48        23.88 o                         
 -10   3   3         22.53         15.24        17.61 o                         
  -9   3   3        641.01        611.74        18.11 o                         
  -8   3   3        163.83        169.16         9.20 o                         
  -7   3   3        474.29        433.76        13.82 o                         
  -6   3   3        501.55        500.04        20.29 o                         
  -5   3   3        163.34        117.97        15.78 o                         
  -4   3   3      14446.13      14412.16       123.54 o                         
  -3   3   3       6908.59       7274.76        42.46 o                         
  -2   3   3        328.66        460.02        18.31 o                         
  -1   3   3       1726.14       1850.97        20.74 o                         
   0   3   3        729.42        816.84        24.72 o                         
   1   3   3          5.71         31.55         4.98 o                         
   2   3   3       5099.23       4967.62        33.59 o                         
   3   3   3       1531.67       1303.84        20.43 o                         
   4   3   3          1.43         -1.66        11.52 o                         
   5   3   3        219.35        217.71        14.27 o                         
   6   3   3        483.44        416.70        17.58 o                         
   7   3   3         14.40         10.51         3.53 o                         
   8   3   3        133.02        166.78        24.77 o                         
   9   3   3         32.61         37.12        24.38 o                         
  10   3   3        114.41        125.79        29.65 o                         
  11   3   3        162.82        178.10        31.76 o                         
  12   3   3         10.34         -7.35        26.21 o                         
  13   3   3        128.89        159.69        26.67 o                         
  14   3   3         90.07         88.76        25.17 o                         
  15   3   3         21.54         25.13        48.58 o                         
 -16   4   3         52.20         34.88        45.84 o                         
 -15   4   3         21.00         43.55        29.29 o                         
 -14   4   3        156.31        174.70        29.51 o                         
 -13   4   3         35.31         33.92        24.91 o                         
 -12   4   3         41.39         29.14        26.14 o                         
 -11   4   3         60.31         31.38        26.59 o                         
 -10   4   3        232.17        209.35        20.69 o                         
  -9   4   3         80.82         67.32        17.96 o                         
  -8   4   3         55.87         20.14        16.10 o                         
  -7   4   3        753.20        756.47        19.77 o                         
  -6   4   3       1186.21       1309.19        26.92 o                         
  -5   4   3         70.32         57.95        15.42 o                         
  -4   4   3       9644.46       9847.03        55.04 o                         
  -3   4   3       5305.86       5842.12        91.39 o                         
  -2   4   3        942.40        964.45        14.68 o                         
  -1   4   3          5.61          9.08        14.30 o                         
   0   4   3       1093.50       1193.44        12.87 o                         
   1   4   3        261.96        305.96        14.92 o                         
   2   4   3          5.35         -1.47         5.68 o                         
   3   4   3       1022.59        969.14        11.56 o                         
   4   4   3       1317.98       1213.10        19.82 o                         
   5   4   3         14.41         -1.15        13.12 o                         
   6   4   3        859.57        885.06        23.45 o                         
   7   4   3        270.51        295.49        25.15 o                         
   8   4   3          4.99         -3.10        24.01 o                         
   9   4   3        264.34        296.33        28.89 o                         
  10   4   3         13.07         -0.89        25.62 o                         
  11   4   3        250.54        234.43        32.35 o                         
  12   4   3         55.23         50.53        27.79 o                         
  13   4   3         98.32        100.85        33.17 o                         
  14   4   3         92.26        117.51        23.84 o                         
 -15   5   3          7.59         26.39        26.38 o                         
 -14   5   3         43.19         55.72        26.68 o                         
 -13   5   3         84.33         75.78        26.82 o                         
 -12   5   3          1.17         -0.20        27.01 o                         
 -11   5   3          2.78        -16.87        26.45 o                         
 -10   5   3       1085.66       1193.44        41.23 o                         
  -9   5   3         37.21         26.58        16.83 o                         
  -8   5   3        216.41        220.34        19.62 o                         
  -7   5   3        914.03        972.80        26.39 o                         
  -6   5   3       4566.87       4498.55        44.83 o                         
  -5   5   3       6913.88       7090.19        37.31 o                         
  -4   5   3        212.76        204.31        14.14 o                         
  -3   5   3       1165.22       1045.56        31.19 o                         
  -2   5   3        176.82        187.62         8.79 o                         
  -1   5   3       1554.99       1525.68        50.93 o                         
   0   5   3        491.13        506.24         9.37 o                         
   1   5   3        156.59         89.39        10.61 o                         
   2   5   3        562.80        529.97        17.13 o                         
   3   5   3        487.58        475.69        19.53 o                         
   4   5   3       2164.62       2024.15        48.22 o                         
   5   5   3        137.86        131.16         6.98 o                         
   6   5   3        577.40        616.94        23.14 o                         
   7   5   3        496.07        509.12        22.59 o                         
   8   5   3         42.49         28.83        21.80 o                         
   9   5   3        116.85         91.12        25.99 o                         
  10   5   3         37.88          9.86        25.10 o                         
  11   5   3         59.86         65.83        25.43 o                         
  12   5   3         19.48         33.37        26.36 o                         
  13   5   3         32.74         35.08        29.68 o                         
  14   5   3         35.56         84.50        49.55 o                         
 -15   6   3          0.29          7.96        26.37 o                         
 -14   6   3          1.50          3.56        23.72 o                         
 -13   6   3         66.70         73.67        25.05 o                         
 -12   6   3        115.00         94.84        25.84 o                         
 -11   6   3         24.17         15.04        24.52 o                         
 -10   6   3       1552.94       1717.23        34.37 o                         
  -9   6   3        224.13        209.26        19.54 o                         
  -8   6   3        519.38        470.83        25.02 o                         
  -7   6   3          7.89          7.33        14.79 o                         
  -6   6   3        348.62        345.38        11.67 o                         
  -5   6   3       2496.89       2743.61        38.28 o                         
  -4   6   3        410.99        451.51        16.08 o                         
  -3   6   3        322.95        296.49        14.90 o                         
  -2   6   3         12.43          2.76         3.63 o                         
  -1   6   3        155.36        119.86        21.38 o                         
   0   6   3          2.98          0.61         3.04 o                         
   1   6   3         97.46        116.83         5.97 o                         
   2   6   3        296.34        315.12        21.75 o                         
   3   6   3         98.36         76.57         9.71 o                         
   4   6   3       1470.20       1590.70        20.47 o                         
   5   6   3        559.00        522.04        21.37 o                         
   6   6   3        112.14         91.67        17.44 o                         
   7   6   3        136.73        102.40        18.07 o                         
   8   6   3         43.89         10.34        17.83 o                         
   9   6   3        102.62         65.59        25.29 o                         
  10   6   3         15.09          8.19        24.52 o                         
  11   6   3        171.67        218.32        47.14 o                         
  12   6   3        134.70        145.65        33.05 o                         
  13   6   3          0.15         -6.74        27.22 o                         
 -15   7   3          7.31         17.60        38.51 o                         
 -14   7   3          7.85         18.83        30.06 o                         
 -13   7   3         28.44         34.06        27.05 o                         
 -12   7   3         36.05         23.11        25.78 o                         
 -11   7   3         52.27         53.04        21.72 o                         
 -10   7   3        988.16       1048.76        36.01 o                         
  -9   7   3         22.69         14.93        17.68 o                         
  -8   7   3        815.88        811.61        26.64 o                         
  -7   7   3        796.20        833.44        26.76 o                         
  -6   7   3         98.14         96.27        15.03 o                         
  -5   7   3       1698.63       1615.84        45.83 o                         
  -4   7   3         58.27         60.18         9.96 o                         
  -3   7   3       2089.27       2112.44        49.21 o                         
  -2   7   3        432.80        369.58        25.76 o                         
  -1   7   3       1109.50       1126.20        33.02 o                         
   0   7   3       2863.89       2897.18        32.83 o                         
   1   7   3          0.36          0.05         4.13 o                         
   2   7   3        128.86        111.03        16.02 o                         
   3   7   3        314.62        308.25        13.70 o                         
   4   7   3        666.31        634.05        24.50 o                         
   5   7   3        739.43        757.99        25.00 o                         
   6   7   3        219.35        229.15        20.38 o                         
   7   7   3         19.53         21.55        17.26 o                         
   8   7   3         71.35         49.81        19.29 o                         
   9   7   3         50.93         70.91        25.97 o                         
  10   7   3         21.02         17.66        23.72 o                         
  11   7   3          7.39         17.91        27.23 o                         
  12   7   3          3.49         -9.53        26.84 o                         
  13   7   3         40.43         32.22        27.90 o                         
 -14   8   3         44.23         56.93        36.86 o                         
 -13   8   3          0.82          3.22        42.15 o                         
 -12   8   3         14.13          8.58        21.35 o                         
 -11   8   3         18.36         -2.87        20.45 o                         
 -10   8   3        589.51        643.03        28.86 o                         
  -9   8   3          1.35          5.71        16.77 o                         
  -8   8   3        508.16        600.44        24.75 o                         
  -7   8   3        188.45        175.17        16.69 o                         
  -6   8   3        374.58        391.93        18.46 o                         
  -5   8   3         39.86         12.51        10.25 o                         
  -4   8   3          0.89         -5.97         5.97 o                         
  -3   8   3        223.71        230.21        26.05 o                         
  -2   8   3         59.70         28.81        21.60 o                         
  -1   8   3          0.13         -6.40        18.95 o                         
   0   8   3       1246.13       1118.49        43.90 o                         
   1   8   3        154.96        135.43         9.28 o                         
   2   8   3        175.77        194.77        11.27 o                         
   3   8   3        815.34        854.11        23.51 o                         
   4   8   3        148.27        174.28        15.63 o                         
   5   8   3        160.54        164.31        18.08 o                         
   6   8   3          6.04        -11.23        16.43 o                         
   7   8   3        239.80        246.23        21.81 o                         
   8   8   3          9.60         13.53        18.30 o                         
   9   8   3         25.61         18.84        20.07 o                         
  10   8   3         36.90         70.58        29.35 o                         
  11   8   3         41.45         30.98        27.68 o                         
  12   8   3         11.00         19.55        30.39 o                         
  13   8   3         37.05         46.19        43.33 o                         
 -13   9   3          1.14         39.36        44.28 o                         
 -12   9   3         42.87         50.06        30.74 o                         
 -11   9   3          1.16        -15.49        28.66 o                         
 -10   9   3         86.09         56.22        27.92 o                         
  -9   9   3         39.35         21.67        33.60 o                         
  -8   9   3        287.89        237.92        30.24 o                         
  -7   9   3        748.54        872.29        40.49 o                         
  -6   9   3         12.65         11.53        25.17 o                         
  -5   9   3        611.73        660.84        34.88 o                         
  -4   9   3          2.05         -0.63        20.39 o                         
  -3   9   3        166.78        148.05        26.31 o                         
  -2   9   3        331.95        324.12        27.32 o                         
  -1   9   3        207.78        196.79        24.57 o                         
   0   9   3       1474.85       1373.60        38.98 o                         
   1   9   3        121.49        107.58        20.50 o                         
   2   9   3        233.75        265.04        22.51 o                         
   3   9   3        507.05        537.68        34.50 o                         
   4   9   3        312.02        289.26        23.01 o                         
   5   9   3        602.83        556.88        20.86 o                         
   6   9   3         54.72         34.48        17.75 o                         
   7   9   3        101.90         69.69        19.18 o                         
   8   9   3        222.23        246.38        24.10 o                         
   9   9   3          6.26          8.30        18.85 o                         
  10   9   3         68.41         78.83        26.95 o                         
  11   9   3         99.99         85.06        49.76 o                         
 -13  10   3          0.89        -41.77        44.61 o                         
 -12  10   3         15.21         14.29        26.36 o                         
 -11  10   3         12.10         12.96        29.69 o                         
 -10  10   3          5.19        -10.06        28.65 o                         
  -9  10   3         19.33         -9.43        27.64 o                         
  -8  10   3          1.26         17.00        34.57 o                         
  -7  10   3        119.00        173.68        42.05 o                         
  -6  10   3         34.83         32.07        28.52 o                         
  -5  10   3         20.00         27.15        27.77 o                         
  -4  10   3        445.73        463.95        27.71 o                         
  -3  10   3        121.62        102.38        26.48 o                         
  -2  10   3        574.00        563.62        35.03 o                         
  -1  10   3        664.61        725.30        33.68 o                         
   0  10   3        188.30        196.19        25.05 o                         
   1  10   3        340.26        333.88        43.87 o                         
   2  10   3        133.74        137.32        47.92 o                         
   3  10   3        198.14        185.92        32.80 o                         
   4  10   3        154.08        133.03        28.44 o                         
   5  10   3         30.93          4.68        24.92 o                         
   6  10   3         15.57          2.44        24.76 o                         
   7  10   3         11.04         -7.48        29.97 o                         
   8  10   3         56.31         33.88        30.28 o                         
   9  10   3          0.07         -7.63        30.79 o                         
  10  10   3         33.02         59.31        48.29 o                         
 -13  11   3          9.24          1.00        46.03 o                         
 -12  11   3         41.36         57.82        30.37 o                         
 -11  11   3         11.34          9.43        26.98 o                         
 -10  11   3          2.77          6.26        30.49 o                         
  -9  11   3         79.91         86.19        30.65 o                         
  -8  11   3          4.78         -1.78        26.33 o                         
  -7  11   3         35.07         24.98        37.66 o                         
  -6  11   3         66.32         92.60        41.56 o                         
  -5  11   3         21.19         23.78        38.11 o                         
  -4  11   3         43.26         40.97        27.68 o                         
  -3  11   3         19.92         -6.52        35.60 o                         
  -2  11   3         93.50        141.61        44.76 o                         
  -1  11   3        334.96        330.75        48.69 o                         
   0  11   3          6.46          5.71        38.86 o                         
   1  11   3        618.75        673.33        58.81 o                         
   2  11   3        351.13        413.74        35.88 o                         
   3  11   3         21.45         20.67        27.17 o                         
   4  11   3         14.95         10.70        30.57 o                         
   5  11   3          4.86         12.32        28.93 o                         
   6  11   3        123.22        100.30        36.68 o                         
   7  11   3         24.48         22.59        25.08 o                         
   8  11   3         54.09         44.04        24.38 o                         
   9  11   3         15.20         56.80        32.99 o                         
 -12  12   3          0.33        -34.24        44.07 o                         
 -11  12   3         21.64         22.48        29.88 o                         
 -10  12   3          7.52         -3.68        29.19 o                         
  -9  12   3        146.80        150.00        30.91 o                         
  -8  12   3        131.98        132.93        29.71 o                         
  -7  12   3          4.54         -4.00        25.72 o                         
  -6  12   3        255.81        251.17        49.52 o                         
  -5  12   3        124.86        117.42        42.63 o                         
  -4  12   3          1.24        -19.23        26.15 o                         
  -3  12   3         11.45         -4.33        41.51 o                         
  -2  12   3         67.36         23.60        46.57 o                         
  -1  12   3        267.14        237.67        47.95 o                         
   0  12   3         12.45         27.43        46.60 o                         
   1  12   3        173.21        214.67        51.66 o                         
   2  12   3        110.51        118.53        33.82 o                         
   3  12   3          2.62         -4.07        27.49 o                         
   4  12   3         14.99         10.58        31.80 o                         
   5  12   3          5.22         -5.30        29.20 o                         
   6  12   3         47.16         66.74        33.72 o                         
   7  12   3          9.55          0.15        30.34 o                         
   8  12   3         32.12         39.03        33.28 o                         
   9  12   3         27.04         30.63        45.23 o                         
 -11  13   3         17.93         37.29        45.44 o                         
 -10  13   3          0.23         -8.96        30.65 o                         
  -9  13   3         56.64         84.96        29.35 o                         
  -8  13   3         79.48         90.76        28.59 o                         
  -7  13   3          3.09         -7.97        25.58 o                         
  -6  13   3         73.02        120.60        38.20 o                         
  -5  13   3         77.61         74.99        39.18 o                         
  -4  13   3         18.58         40.77        30.20 o                         
  -3  13   3         66.85         61.05        46.40 o                         
  -2  13   3          1.61          6.69        45.33 o                         
  -1  13   3         36.41         47.06        37.32 o                         
   0  13   3          5.58         12.07        37.73 o                         
   1  13   3         61.27         21.24        44.22 o                         
   2  13   3         54.55        108.35        34.77 o                         
   3  13   3          0.27         21.84        34.00 o                         
   4  13   3         44.24         75.45        34.75 o                         
   5  13   3         43.50         24.63        32.40 o                         
   6  13   3          0.16         -7.28        27.03 o                         
   7  13   3          4.17         -3.81        46.16 o                         
   8  13   3          1.23          1.93        48.23 o                         
 -10  14   3          7.20         32.57        42.66 o                         
  -9  14   3         22.68         21.06        30.89 o                         
  -8  14   3         22.20         14.88        32.71 o                         
  -7  14   3          7.54          5.38        29.68 o                         
  -6  14   3          0.39         -4.79        24.66 o                         
  -5  14   3         28.05         55.62        28.00 o                         
  -4  14   3         42.91         38.63        33.30 o                         
  -3  14   3        115.76        138.39        33.76 o                         
  -2  14   3          9.70         22.17        45.78 o                         
  -1  14   3         21.04        -20.16        47.78 o                         
   0  14   3         17.81         65.57        51.76 o                         
   1  14   3         27.50         34.22        30.65 o                         
   2  14   3         97.89        111.25        33.16 o                         
   3  14   3          0.08         -0.53        32.78 o                         
   4  14   3         59.75         67.26        33.70 o                         
   5  14   3         24.01         37.62        52.42 o                         
   6  14   3          3.91        -11.95        48.84 o                         
  -8  15   3          1.52        -15.73        30.94 o                         
  -7  15   3          7.61         20.01        31.94 o                         
  -6  15   3          1.65          1.01        27.30 o                         
  -5  15   3         27.71          9.54        48.10 o                         
  -4  15   3          0.96        -19.25        31.90 o                         
  -3  15   3         39.37         34.80        29.79 o                         
  -2  15   3         10.04         29.08        50.22 o                         
  -1  15   3          0.08         13.49        51.52 o                         
   0  15   3         27.78         23.85        42.84 o                         
   1  15   3          3.15          0.58        33.35 o                         
   2  15   3         15.91         52.24        34.82 o                         
   3  15   3          6.25         22.30        48.46 o                         
  -5  16   3         51.78         71.61        44.28 o                         
  -4  16   3         15.16         56.86        38.98 o                         
  -3  16   3         58.25         74.89        38.86 o                         
  -1 -16   4          3.11        -10.80        45.01 o                         
   0 -16   4          4.90          5.57        43.56 o                         
   1 -16   4          4.02        -31.48        41.76 o                         
   2 -16   4         18.98         25.81        28.86 o                         
   3 -16   4         15.33         15.71        44.60 o                         
  -4 -15   4          2.69         -0.34        45.69 o                         
  -3 -15   4          2.91         -6.30        39.00 o                         
  -2 -15   4          1.54          6.24        35.24 o                         
  -1 -15   4          9.95         11.91        31.75 o                         
   0 -15   4         15.19         11.94        28.82 o                         
   1 -15   4         17.47         15.14        23.05 o                         
   2 -15   4         13.69         -5.26        31.00 o                         
   3 -15   4          2.82         -6.17        31.62 o                         
   4 -15   4        162.40        226.00        36.25 o                         
   5 -15   4         72.56        115.25        51.54 o                         
   8 -15   4          3.18         18.99        38.75 o                         
  -5 -14   4         10.20         19.82        34.88 o                         
  -4 -14   4          0.08        -27.65        32.40 o                         
  -3 -14   4         44.89         39.95        33.43 o                         
  -2 -14   4         23.98         23.75        38.96 o                         
  -1 -14   4         25.86         21.78        33.08 o                         
   0 -14   4         30.14         33.75        23.00 o                         
   1 -14   4          4.94         11.87        25.56 o                         
   2 -14   4          5.11        -10.70        27.43 o                         
   3 -14   4         10.60         11.54        27.06 o                         
   4 -14   4        250.29        287.89        36.99 o                         
   6 -14   4          3.33          4.31        34.15 o                         
   7 -14   4          2.88         -3.89        37.51 o                         
   8 -14   4          1.44         30.53        42.79 o                         
   9 -14   4         15.31         21.62        42.07 o                         
  -7 -13   4         12.18         40.17        25.84 o                         
  -6 -13   4          0.22         18.01        23.10 o                         
  -5 -13   4         23.82         22.76        33.51 o                         
  -4 -13   4          0.21        -11.28        31.50 o                         
  -3 -13   4         45.26         18.10        31.58 o                         
  -2 -13   4         76.20         97.86        31.39 o                         
  -1 -13   4         12.94         12.60        20.61 o                         
   0 -13   4         75.91         76.93        24.02 o                         
   1 -13   4          6.18         13.28        28.88 o                         
   2 -13   4         97.43        128.05        30.47 o                         
   3 -13   4          0.91          3.09        26.12 o                         
   4 -13   4        127.28         76.51        18.94 o                         
   5 -13   4         59.68         73.86        30.87 o                         
   6 -13   4         30.74         27.12        30.57 o                         
   7 -13   4         33.15         27.63        35.57 o                         
   8 -13   4          9.35         -7.11        41.28 o                         
   9 -13   4          3.45         17.49        44.63 o                         
  10 -13   4          4.04         -4.64        44.21 o                         
  -8 -12   4         22.62         51.05        30.22 o                         
  -7 -12   4         29.32         54.02        34.08 o                         
  -6 -12   4         12.19         -3.29        33.56 o                         
  -5 -12   4        197.65        165.78        25.91 o                         
  -4 -12   4         70.85         74.74        32.63 o                         
  -3 -12   4         11.95         -0.16        28.79 o                         
  -2 -12   4         38.47         44.03        20.06 o                         
  -1 -12   4          0.01          0.24        19.96 o                         
   0 -12   4         53.18         36.87        21.07 o                         
   1 -12   4          9.70          6.37        27.99 o                         
   2 -12   4         24.77        -10.62        27.84 o                         
   3 -12   4         90.75         96.56        21.65 o                         
   4 -12   4          2.56        -15.35        17.40 o                         
   5 -12   4         18.03         14.14        19.27 o                         
   6 -12   4         43.26         80.71        31.96 o                         
   7 -12   4        106.15        133.05        40.46 o                         
   8 -12   4         73.83         92.45        36.78 o                         
   9 -12   4          0.02        -22.63        44.22 o                         
  10 -12   4         76.51         70.55        46.27 o                         
  -9 -11   4         17.89         10.34        41.74 o                         
  -8 -11   4          1.83        -31.48        32.12 o                         
  -7 -11   4         42.88         65.49        34.40 o                         
  -6 -11   4         20.00         41.52        30.72 o                         
  -5 -11   4        359.86        337.45        36.23 o                         
  -4 -11   4        194.67        228.49        28.73 o                         
  -3 -11   4          4.15         13.68        19.32 o                         
  -2 -11   4        103.26        127.00        20.49 o                         
  -1 -11   4          4.54        -11.19        20.04 o                         
   0 -11   4        366.02        420.63        32.88 o                         
   1 -11   4        110.97        130.30        18.14 o                         
   2 -11   4        278.08        250.68        20.41 o                         
   3 -11   4         25.24         11.41        19.34 o                         
   4 -11   4        105.41         92.36        17.74 o                         
   5 -11   4         18.05         20.25        19.14 o                         
   6 -11   4          0.42         -7.66        19.58 o                         
   7 -11   4          7.47         17.03        36.66 o                         
   8 -11   4         58.08         45.62        41.95 o                         
   9 -11   4          7.43        -34.67        41.92 o                         
  10 -11   4         91.75         83.46        46.06 o                         
  11 -11   4         37.66         24.23        49.08 o                         
 -10 -10   4         22.41         -7.49        52.88 o                         
  -9 -10   4         44.13         28.65        27.90 o                         
  -8 -10   4          0.36         15.20        22.15 o                         
  -7 -10   4        218.64        205.81        19.06 o                         
  -6 -10   4        164.87        177.46        22.50 o                         
  -5 -10   4         59.72         37.40        18.56 o                         
  -4 -10   4          3.65         -0.65        13.01 o                         
  -3 -10   4         71.09         70.22        12.97 o                         
  -2 -10   4         96.66         90.73        14.58 o                         
  -1 -10   4        185.48        175.23        11.70 o                         
   0 -10   4        180.42        209.21        12.64 o                         
   1 -10   4         28.52         27.42        15.01 o                         
   2 -10   4        141.30        103.82        16.83 o                         
   3 -10   4         13.58         -9.39        19.38 o                         
   4 -10   4          4.45         -1.82        14.97 o                         
   5 -10   4         54.66         31.33        19.04 o                         
   6 -10   4          8.49         -7.49        18.60 o                         
   7 -10   4         12.77         13.25        19.67 o                         
   8 -10   4         27.23         43.75        35.56 o                         
   9 -10   4         15.54         17.48        34.22 o                         
  10 -10   4        226.24        278.55        47.77 o                         
  11 -10   4        101.74        103.18        50.37 o                         
  12 -10   4         13.37         -6.13        46.94 o                         
 -12  -9   4         25.92         12.86        38.11 o                         
 -11  -9   4         56.68         66.88        28.90 o                         
 -10  -9   4          7.61         13.96        26.49 o                         
  -9  -9   4         82.10         91.45        26.60 o                         
  -8  -9   4         33.60         30.69        18.47 o                         
  -7  -9   4        333.05        279.45        24.89 o                         
  -6  -9   4        998.01       1064.22        33.72 o                         
  -5  -9   4        235.43        272.47        22.91 o                         
  -4  -9   4         84.50         92.56        14.91 o                         
  -3  -9   4        546.00        554.83        23.92 o                         
  -2  -9   4        727.74        752.87        17.13 o                         
  -1  -9   4         18.64         18.41         7.58 o                         
   0  -9   4         56.61         33.23        13.07 o                         
   1  -9   4        121.64        123.84        16.05 o                         
   2  -9   4        148.26        114.32        19.06 o                         
   3  -9   4        266.37        292.79        22.63 o                         
   4  -9   4        563.47        535.48        23.68 o                         
   5  -9   4         34.54         37.77        18.18 o                         
   6  -9   4          3.01          0.94        18.18 o                         
   7  -9   4        289.13        334.43        33.13 o                         
   8  -9   4         13.98          9.89        18.57 o                         
   9  -9   4        121.59        185.51        42.92 o                         
  10  -9   4         91.87        126.19        47.36 o                         
  11  -9   4        223.43        243.17        52.79 o                         
  12  -9   4         15.84         36.45        36.38 o                         
 -13  -8   4          9.00          0.35        39.09 o                         
 -12  -8   4         19.97         15.52        28.38 o                         
 -11  -8   4         50.37         45.41        27.19 o                         
 -10  -8   4         10.42         12.44        27.50 o                         
  -9  -8   4        115.28        110.80        20.04 o                         
  -8  -8   4        122.25        102.58        24.67 o                         
  -7  -8   4          1.23         -2.00        19.95 o                         
  -6  -8   4        380.25        340.77        24.31 o                         
  -5  -8   4         50.88         61.12        17.68 o                         
  -4  -8   4          0.88         -9.84         9.84 o                         
  -3  -8   4        165.51        159.68        10.97 o                         
  -2  -8   4        108.55         98.46        10.33 o                         
  -1  -8   4         18.57         14.55         8.20 o                         
   0  -8   4          3.94          0.29        11.59 o                         
   1  -8   4        378.53        362.50        24.15 o                         
   2  -8   4       1443.23       1449.57        32.85 o                         
   3  -8   4        126.99        135.66        19.33 o                         
   4  -8   4       2162.97       2180.01        32.28 o                         
   5  -8   4        249.31        278.20        21.10 o                         
   6  -8   4         22.97         19.17        16.45 o                         
   7  -8   4         47.90         60.74        17.96 o                         
   8  -8   4         14.26         10.69        18.65 o                         
   9  -8   4         80.10         43.88        43.73 o                         
  10  -8   4         29.71         19.40        42.87 o                         
  11  -8   4        300.92        316.01        44.41 o                         
  12  -8   4         27.68         -5.90        47.29 o                         
  13  -8   4         67.90         75.90        39.00 o                         
 -13  -7   4         57.50         49.15        42.43 o                         
 -12  -7   4          0.42        -12.40        27.37 o                         
 -11  -7   4         98.33        122.26        30.19 o                         
 -10  -7   4          2.37          4.60        28.16 o                         
  -9  -7   4        276.55        295.98        28.88 o                         
  -8  -7   4          2.16         11.15        22.91 o                         
  -7  -7   4         51.05         29.18        23.17 o                         
  -6  -7   4         50.48         59.30        18.50 o                         
  -5  -7   4          4.16         -7.59        16.63 o                         
  -4  -7   4        600.66        539.92        16.49 o                         
  -3  -7   4        418.69        425.80        13.37 o                         
  -2  -7   4          9.56         17.62         9.26 o                         
  -1  -7   4        655.15        626.22        13.50 o                         
   0  -7   4        120.60        124.58        12.60 o                         
   1  -7   4          6.08          4.72        11.87 o                         
   2  -7   4       1381.86       1427.68        30.64 o                         
   3  -7   4          1.89          5.18        15.22 o                         
   4  -7   4       2878.90       2968.14        42.39 o                         
   5  -7   4        357.56        312.51        20.64 o                         
   6  -7   4         63.10         76.37        16.60 o                         
   7  -7   4        288.91        254.31        24.19 o                         
   8  -7   4          1.89        -16.35        16.49 o                         
   9  -7   4        387.46        445.68        48.93 o                         
  10  -7   4         44.00          4.89        44.57 o                         
  11  -7   4        210.27        259.65        49.59 o                         
  12  -7   4         46.41         51.09        42.69 o                         
  13  -7   4         32.34         37.02        43.41 o                         
 -13  -6   4         42.87         62.34        34.34 o                         
 -12  -6   4         24.21         30.04        26.27 o                         
 -11  -6   4          4.91        -10.42        30.28 o                         
 -10  -6   4         61.72         74.67        20.79 o                         
  -9  -6   4          8.93          6.25        24.32 o                         
  -8  -6   4         31.82         50.26        25.58 o                         
  -7  -6   4          0.55         -9.79        23.39 o                         
  -6  -6   4        207.08        193.10        20.01 o                         
  -5  -6   4        214.18        187.92        29.10 o                         
  -4  -6   4        634.30        614.37        17.06 o                         
  -3  -6   4       4065.21       4221.34        30.96 o                         
  -2  -6   4       4058.15       4628.95        49.20 o                         
  -1  -6   4       1084.55       1095.74        15.73 o                         
   0  -6   4        624.60        501.19        16.54 o                         
   1  -6   4        441.16        441.99        16.33 o                         
   2  -6   4       2469.00       2420.15        51.51 o                         
   3  -6   4       1757.18       1765.42        28.23 o                         
   4  -6   4        801.98        903.96        34.61 o                         
   5  -6   4         25.72         25.40        13.94 o                         
   6  -6   4        446.94        429.71        20.95 o                         
   7  -6   4        155.59        175.17        19.25 o                         
   8  -6   4        149.51         86.82        39.20 o                         
   9  -6   4         41.68         57.14        40.12 o                         
  10  -6   4         55.77         42.42        43.71 o                         
  11  -6   4         68.04         30.77        39.63 o                         
  12  -6   4         42.76        106.10        45.70 o                         
  13  -6   4          1.61        -13.20        39.40 o                         
  14  -6   4         71.04         69.35        51.55 o                         
 -14  -5   4          8.27         -1.30        48.39 o                         
 -13  -5   4         40.19         74.40        33.99 o                         
 -12  -5   4         29.80         31.23        27.44 o                         
 -11  -5   4         47.80         46.75        28.35 o                         
 -10  -5   4          3.27          8.10        18.70 o                         
  -9  -5   4          0.19         25.87        24.93 o                         
  -8  -5   4         73.14         62.88        23.20 o                         
  -7  -5   4          0.95         -2.81         6.78 o                         
  -6  -5   4         21.49         21.45        20.28 o                         
  -5  -5   4         90.16         47.19        16.25 o                         
  -4  -5   4         13.02         -7.86        11.70 o                         
  -3  -5   4       7483.26       7972.90        45.58 o                         
  -2  -5   4       5236.45       5397.45        26.51 o                         
  -1  -5   4        935.22        953.63        14.11 o                         
   0  -5   4          7.88         22.39         8.81 o                         
   1  -5   4         92.74         82.92        11.63 o                         
   2  -5   4       3144.21       3216.50        60.25 o                         
   3  -5   4        999.50       1001.08        16.30 o                         
   4  -5   4        581.73        526.88        15.63 o                         
   5  -5   4          5.36          3.94         9.74 o                         
   6  -5   4          6.44          0.37        10.63 o                         
   7  -5   4       1015.23       1045.69        25.89 o                         
   8  -5   4        371.70        331.63        16.97 o                         
   9  -5   4          2.47          4.53        21.23 o                         
  10  -5   4        306.56        319.20        27.65 o                         
  11  -5   4          2.50          2.01        22.18 o                         
  12  -5   4        192.14        133.34        47.11 o                         
  13  -5   4        151.54        192.48        48.44 o                         
  14  -5   4          7.01         15.42        36.14 o                         
 -14  -4   4         48.04         69.95        32.89 o                         
 -13  -4   4          1.33         28.40        32.03 o                         
 -12  -4   4        114.84        140.29        34.81 o                         
 -11  -4   4          9.57         15.33        31.22 o                         
 -10  -4   4        316.96        307.59        25.46 o                         
  -9  -4   4        190.31        184.71        28.54 o                         
  -8  -4   4          0.81          0.98         6.47 o                         
  -7  -4   4          8.08          2.06         6.10 o                         
  -6  -4   4         47.29         42.60         7.37 o                         
  -5  -4   4       1734.50       1745.61        19.55 o                         
  -4  -4   4        923.88        976.05        20.12 o                         
  -3  -4   4       2893.16       2724.18        46.05 o                         
  -2  -4   4       3210.92       3129.13        26.77 o                         
  -1  -4   4        392.12        408.08        10.10 o                         
   0  -4   4        502.10        523.22         9.95 o                         
   1  -4   4       1026.02        895.73        12.32 o                         
   2  -4   4        319.24        264.08         7.97 o                         
   3  -4   4        648.57        684.89        12.05 o                         
   4  -4   4        753.25        801.40        15.01 o                         
   5  -4   4        101.87         97.33         9.78 o                         
   6  -4   4        772.96        636.84        19.48 o                         
   7  -4   4        207.74        198.70        14.48 o                         
   8  -4   4        196.44        235.81        14.99 o                         
   9  -4   4         34.60          6.78        17.90 o                         
  10  -4   4        364.01        369.38        23.92 o                         
  11  -4   4         31.28         25.83        17.89 o                         
  12  -4   4        160.62        134.75        28.77 o                         
  13  -4   4         82.54        103.36        28.85 o                         
  14  -4   4          6.73         19.83        28.94 o                         
  15  -4   4         13.90          9.75        46.47 o                         
 -14  -3   4         50.55         42.63        35.66 o                         
 -13  -3   4          3.61         20.18        30.44 o                         
 -12  -3   4        150.75        154.53        28.29 o                         
 -11  -3   4          9.43          5.70        19.72 o                         
 -10  -3   4         57.25         52.19        26.16 o                         
  -9  -3   4         83.54         78.32        16.33 o                         
  -8  -3   4        127.62        112.90         9.98 o                         
  -7  -3   4         48.76         34.82         8.17 o                         
  -6  -3   4        437.25        475.11        15.74 o                         
  -5  -3   4       2489.84       2454.98        43.81 o                         
  -4  -3   4         10.56         -2.10        18.82 o                         
  -3  -3   4         79.97         71.82        12.59 o                         
  -2  -3   4       2922.89       3189.86        35.21 o                         
  -1  -3   4        339.64        352.13        10.75 o                         
   0  -3   4       2069.79       2270.03        15.24 o                         
   1  -3   4       1937.66       2088.33        24.77 o                         
   2  -3   4         11.60         18.92         3.80 o                         
   3  -3   4        597.48        626.20         9.47 o                         
   4  -3   4         76.13         75.38         6.49 o                         
   5  -3   4         24.71          5.47        11.75 o                         
   6  -3   4       2854.85       2988.50        34.33 o                         
   7  -3   4        414.37        360.33        14.92 o                         
   8  -3   4       1009.21        991.10        20.63 o                         
   9  -3   4        292.68        262.09        14.46 o                         
  10  -3   4        218.54        217.89        20.31 o                         
  11  -3   4         28.47         47.22        18.18 o                         
  12  -3   4         57.48         65.91        20.60 o                         
  13  -3   4         17.14         28.84        25.43 o                         
  14  -3   4          0.07         -4.77        31.73 o                         
  15  -3   4        132.78        120.60        50.11 o                         
 -15  -2   4          0.56         40.61        51.43 o                         
 -14  -2   4         48.30         35.70        34.30 o                         
 -13  -2   4          0.53        -16.63        28.65 o                         
 -12  -2   4        161.34        165.66        33.56 o                         
 -11  -2   4         47.25         36.06        15.13 o                         
 -10  -2   4          3.54          1.72        18.53 o                         
  -9  -2   4        239.78        277.59        14.61 o                         
  -8  -2   4          2.39         -0.66        10.25 o                         
  -7  -2   4        141.52        102.19        13.75 o                         
  -6  -2   4        594.28        590.51        20.27 o                         
  -5  -2   4       1038.26       1013.09        42.40 o                         
  -4  -2   4       4819.29       4408.73        71.46 o                         
  -3  -2   4        657.68        616.06        16.42 o                         
  -2  -2   4       7647.32       7922.68       102.82 o                         
  -1  -2   4       1837.88       1825.13        16.18 o                         
   0  -2   4       2934.57       3216.31        15.45 o                         
   1  -2   4         42.98         31.62         6.41 o                         
   2  -2   4        336.99        358.79         6.39 o                         
   3  -2   4        366.47        326.13         8.62 o                         
   4  -2   4       3945.01       3793.08        29.35 o                         
   5  -2   4         51.53         63.50        12.96 o                         
   6  -2   4       2003.03       2021.10        25.47 o                         
   7  -2   4         49.60         38.69        16.78 o                         
   8  -2   4        236.39        188.55        18.93 o                         
   9  -2   4        462.97        435.72        16.85 o                         
  10  -2   4         41.28         60.67        19.57 o                         
  11  -2   4        124.06        156.14        21.76 o                         
  12  -2   4         34.41         19.26        18.45 o                         
  13  -2   4         42.72         21.75        22.15 o                         
  14  -2   4          2.71          7.66        27.63 o                         
  15  -2   4        110.79        121.55        44.57 o                         
 -15  -1   4          0.05         -3.23        32.43 o                         
 -14  -1   4        189.23        196.73        37.96 o                         
 -13  -1   4         77.45         57.63        41.93 o                         
 -12  -1   4        110.91        115.45        22.98 o                         
 -11  -1   4          3.11         -9.77        19.83 o                         
 -10  -1   4        234.80        208.59        16.16 o                         
  -9  -1   4         66.05         62.54        13.56 o                         
  -8  -1   4        350.49        317.43        15.99 o                         
  -7  -1   4        274.67        272.54        17.79 o                         
  -6  -1   4        885.08        944.39        25.75 o                         
  -5  -1   4        118.88        119.75        28.26 o                         
  -4  -1   4        423.03        436.58        17.81 o                         
  -3  -1   4        322.56        367.68        16.46 o                         
  -2  -1   4         74.75        115.78        10.75 o                         
  -1  -1   4       2546.42       2474.66        18.27 o                         
   0  -1   4       3549.92       4135.51        18.51 o                         
   1  -1   4      13059.52      12693.75        82.69 o                         
   2  -1   4       1420.09       1630.85        47.65 o                         
   3  -1   4         76.83         67.20        15.58 o                         
   4  -1   4        719.99        690.90        24.64 o                         
   5  -1   4         20.48          5.95        15.49 o                         
   6  -1   4       1490.85       1604.89        29.71 o                         
   7  -1   4       1061.74       1096.08        21.71 o                         
   8  -1   4        249.80        285.46        20.68 o                         
   9  -1   4        106.41         66.61        17.42 o                         
  10  -1   4        276.56        253.19        17.69 o                         
  11  -1   4        139.21        151.81        17.97 o                         
  12  -1   4         24.22         24.27        16.21 o                         
  13  -1   4         64.58         21.25        17.27 o                         
  14  -1   4         59.55         70.16        21.48 o                         
  15  -1   4         25.80         12.52        43.24 o                         
 -15   0   4          3.96         -7.10        49.06 o                         
 -14   0   4        126.91        118.30        44.38 o                         
 -13   0   4        239.26        253.45        28.59 o                         
 -12   0   4         38.75         21.75        23.68 o                         
 -11   0   4         52.30         41.56        15.48 o                         
 -10   0   4        495.55        503.24        19.46 o                         
  -9   0   4        860.62        832.55        24.05 o                         
  -8   0   4        669.46        701.15        26.12 o                         
  -7   0   4        529.28        492.59        16.42 o                         
  -6   0   4       1662.87       1597.58        22.24 o                         
  -5   0   4         89.19        100.09         7.99 o                         
  -4   0   4        969.54       1031.57        16.23 o                         
  -3   0   4         41.04         24.07         8.58 o                         
  -2   0   4        139.76        125.23         6.28 o                         
  -1   0   4       1110.02       1137.44        10.96 o                         
   0   0   4       1284.79       1378.62         9.87 o                         
   1   0   4       1059.15       1107.30        11.35 o                         
   2   0   4         61.25         46.14         5.07 o                         
   3   0   4       1710.55       1701.07        18.80 o                         
   4   0   4       3189.63       2791.74        32.86 o                         
   5   0   4       1741.71       1733.95        16.46 o                         
   6   0   4          1.61         10.47         6.90 o                         
   7   0   4        219.73        220.53        10.26 o                         
   8   0   4         25.10         22.43        13.09 o                         
   9   0   4         83.18         67.49        14.89 o                         
  10   0   4          8.81          4.76        15.36 o                         
  11   0   4        310.60        380.62        21.79 o                         
  12   0   4         33.00         16.25        16.38 o                         
  13   0   4          0.07         -6.99        17.33 o                         
  14   0   4        185.69        198.86        33.09 o                         
 -15   1   4        131.62        113.61        43.05 o                         
 -14   1   4          0.06         -2.88        28.56 o                         
 -13   1   4        172.58        217.29        28.92 o                         
 -12   1   4        187.29        197.02        26.89 o                         
 -11   1   4         18.12          5.53        16.29 o                         
 -10   1   4          4.03         -1.97        13.75 o                         
  -9   1   4          3.91         -7.63        15.00 o                         
  -8   1   4        385.20        341.14        22.16 o                         
  -7   1   4        591.04        516.38        23.92 o                         
  -6   1   4       1673.53       1535.89        32.80 o                         
  -5   1   4        323.53        323.15        12.02 o                         
  -4   1   4         13.00          8.75         8.05 o                         
  -3   1   4          4.15          4.57         5.34 o                         
  -2   1   4       1299.67       1385.64        19.16 o                         
  -1   1   4       7253.64       8431.65        45.99 o                         
   0   1   4        281.47        372.87         7.55 o                         
   1   1   4       1436.03       1178.60        16.02 o                         
   2   1   4       5249.83       4820.40        23.66 o                         
   3   1   4        238.48        255.46         7.56 o                         
   4   1   4       6793.87       6932.94        77.11 o                         
   5   1   4       4015.81       4311.59        47.76 o                         
   6   1   4         98.67         75.76         9.37 o                         
   7   1   4        406.60        366.82        18.89 o                         
   8   1   4          0.32         -3.43        16.35 o                         
   9   1   4         43.22         62.67        14.80 o                         
  10   1   4         25.06          9.05        19.29 o                         
  11   1   4          6.31         27.23        20.80 o                         
  12   1   4          5.66         -3.13        20.79 o                         
  13   1   4         11.65         12.72        21.44 o                         
  14   1   4        137.40        117.63        30.84 o                         
 -15   2   4        413.09        410.66        36.77 o                         
 -14   2   4         71.83         73.73        29.14 o                         
 -13   2   4         58.81         73.77        27.36 o                         
 -12   2   4        102.59         77.22        19.40 o                         
 -11   2   4         95.15         83.85        18.62 o                         
 -10   2   4          2.07         -2.22        14.47 o                         
  -9   2   4          8.91         17.67         8.46 o                         
  -8   2   4        581.44        519.33        43.85 o                         
  -7   2   4        457.74        484.17        29.30 o                         
  -6   2   4        244.80        242.35        11.09 o                         
  -5   2   4        878.46        891.97        17.25 o                         
  -4   2   4        148.39        143.67        13.49 o                         
  -3   2   4       1213.05       1166.50        20.50 o                         
  -2   2   4       1085.09       1048.51        25.03 o                         
  -1   2   4       1362.87       1293.49        18.16 o                         
   0   2   4       3324.13       3063.03        46.35 o                         
   1   2   4        109.00         90.20         8.45 o                         
   2   2   4       2974.21       2787.65        56.16 o                         
   3   2   4        488.88        448.87        14.69 o                         
   4   2   4       2252.75       2226.89        17.89 o                         
   5   2   4        886.49        864.23        13.82 o                         
   6   2   4         75.93         62.22         8.02 o                         
   7   2   4        900.54        854.52        30.28 o                         
   8   2   4          0.50          2.34        21.34 o                         
   9   2   4         68.69         67.83        27.09 o                         
  10   2   4        605.92        666.60        35.59 o                         
  11   2   4         21.37          1.85        19.23 o                         
  12   2   4        271.16        302.50        25.02 o                         
  13   2   4         76.72         43.13        22.90 o                         
  14   2   4         47.43         41.40        23.24 o                         
  15   2   4         12.55         16.93        43.96 o                         
 -16   3   4         36.25         34.47        45.19 o                         
 -15   3   4        126.42        134.62        29.32 o                         
 -14   3   4         91.39         78.84        29.35 o                         
 -13   3   4          2.21          9.07        25.95 o                         
 -12   3   4         15.74          1.84        19.39 o                         
 -11   3   4        828.42        768.61        29.14 o                         
 -10   3   4          7.96          9.88        17.82 o                         
  -9   3   4          0.36         -9.37        16.43 o                         
  -8   3   4        242.68        293.22        23.09 o                         
  -7   3   4        309.11        267.11        18.89 o                         
  -6   3   4         17.44         20.63         6.94 o                         
  -5   3   4      12278.46      12537.56        85.44 o                         
  -4   3   4       2106.41       2226.64        29.07 o                         
  -3   3   4          8.80          1.05        11.22 o                         
  -2   3   4        204.20        227.24        31.10 o                         
  -1   3   4        626.31        663.66        20.28 o                         
   0   3   4        370.63        392.32        12.76 o                         
   1   3   4        109.28         85.11         7.73 o                         
   2   3   4       3847.07       3906.86        29.47 o                         
   3   3   4       3191.67       3346.75        50.93 o                         
   4   3   4          2.54         -2.03        10.82 o                         
   5   3   4         90.76         46.60        11.47 o                         
   6   3   4          7.76          5.23        11.80 o                         
   7   3   4        399.66        393.41        25.47 o                         
   8   3   4         13.43         11.53        21.61 o                         
   9   3   4        133.39        114.38        25.13 o                         
  10   3   4        830.63        850.40        39.68 o                         
  11   3   4         39.95         37.05        27.53 o                         
  12   3   4        115.95        102.59        23.59 o                         
  13   3   4         31.44         33.23        22.56 o                         
  14   3   4         13.51         15.80        21.83 o                         
  15   3   4          3.43        -10.89        35.83 o                         
 -16   4   4          0.21          6.83        42.87 o                         
 -15   4   4         16.96         40.61        32.47 o                         
 -14   4   4         10.51         18.91        26.71 o                         
 -13   4   4          0.36        -16.76        26.23 o                         
 -12   4   4         45.03         35.52        20.47 o                         
 -11   4   4        713.89        763.26        31.43 o                         
 -10   4   4        184.37        171.40        20.78 o                         
  -9   4   4        408.31        415.56        27.10 o                         
  -8   4   4         55.28         43.52        16.36 o                         
  -7   4   4         34.17         23.54         3.77 o                         
  -6   4   4        162.09        168.04        16.88 o                         
  -5   4   4       6222.05       6711.31       114.32 o                         
  -4   4   4       2016.10       2129.54        29.15 o                         
  -3   4   4        131.33        130.79        12.58 o                         
  -2   4   4        132.08         68.69        15.14 o                         
  -1   4   4        250.64        208.88        17.06 o                         
   0   4   4        190.74        195.26        10.68 o                         
   1   4   4        432.92        389.88         9.97 o                         
   2   4   4        734.99        711.71        16.93 o                         
   3   4   4       2701.56       2751.67        18.10 o                         
   4   4   4        100.25         96.46        13.40 o                         
   5   4   4        548.76        511.36        18.49 o                         
   6   4   4        641.47        600.18        20.43 o                         
   7   4   4         14.04          9.27        14.17 o                         
   8   4   4        115.13        111.43        25.18 o                         
   9   4   4         58.90         52.24        26.53 o                         
  10   4   4        262.67        257.96        30.00 o                         
  11   4   4         18.68         35.79        28.63 o                         
  12   4   4         62.99         69.04        29.27 o                         
  13   4   4        107.09        147.67        29.33 o                         
  14   4   4          2.52        -25.18        30.79 o                         
  15   4   4          6.34         20.60        47.68 o                         
 -15   5   4          7.02         13.60        27.40 o                         
 -14   5   4         18.45         15.51        25.09 o                         
 -13   5   4          2.82         -3.62        31.68 o                         
 -12   5   4        216.25        219.24        31.89 o                         
 -11   5   4        449.17        402.92        24.86 o                         
 -10   5   4        195.78        220.88        22.66 o                         
  -9   5   4        625.27        655.94        27.13 o                         
  -8   5   4          7.04         -0.72        13.39 o                         
  -7   5   4        131.24        162.31        17.52 o                         
  -6   5   4       1869.69       1832.49        31.80 o                         
  -5   5   4        335.11        356.06         8.99 o                         
  -4   5   4         13.28         14.86        11.28 o                         
  -3   5   4         88.70         73.31        11.12 o                         
  -2   5   4        491.27        515.50        25.22 o                         
  -1   5   4       1021.75        918.33        28.20 o                         
   0   5   4        803.56        924.04        14.25 o                         
   1   5   4          4.12          2.01         5.57 o                         
   2   5   4        247.04        253.27        12.40 o                         
   3   5   4       1470.72       1609.70        18.48 o                         
   4   5   4        114.20         99.97         6.99 o                         
   5   5   4        984.01       1018.31        16.77 o                         
   6   5   4        957.35        958.27        25.78 o                         
   7   5   4         44.51         31.76        16.25 o                         
   8   5   4        362.19        367.78        32.51 o                         
   9   5   4         30.27         -3.54        24.53 o                         
  10   5   4         23.64         10.13        25.41 o                         
  11   5   4          1.38         -2.43        27.15 o                         
  12   5   4          0.01        -12.52        30.98 o                         
  13   5   4         32.57         80.15        33.72 o                         
  14   5   4         24.83         18.77        37.80 o                         
 -15   6   4          4.55         -9.29        27.12 o                         
 -14   6   4         19.37         14.32        25.66 o                         
 -13   6   4         17.37         28.65        24.31 o                         
 -12   6   4         71.61         45.84        26.11 o                         
 -11   6   4        190.55        177.76        23.54 o                         
 -10   6   4        300.80        247.43        20.93 o                         
  -9   6   4        904.60        947.90        30.87 o                         
  -8   6   4          6.32          5.30        16.80 o                         
  -7   6   4        301.57        261.22        28.49 o                         
  -6   6   4       3167.57       3117.00        54.44 o                         
  -5   6   4        124.51        143.77        14.60 o                         
  -4   6   4       2387.72       2352.40        75.63 o                         
  -3   6   4        487.22        516.66        13.96 o                         
  -2   6   4         36.12         10.82         6.86 o                         
  -1   6   4          6.98          7.91        18.91 o                         
   0   6   4        450.25        521.37        13.67 o                         
   1   6   4         91.06         64.06         6.46 o                         
   2   6   4         22.62         21.14        14.06 o                         
   3   6   4        781.12        732.54        21.32 o                         
   4   6   4         78.83         67.99         4.93 o                         
   5   6   4        358.04        338.87         9.01 o                         
   6   6   4        530.06        555.99        23.20 o                         
   7   6   4          0.38        -16.56        16.60 o                         
   8   6   4        363.71        376.57        22.47 o                         
   9   6   4        158.40        178.08        28.09 o                         
  10   6   4          5.43          5.25        25.90 o                         
  11   6   4         86.37         70.89        29.18 o                         
  12   6   4          1.01          4.55        29.98 o                         
  13   6   4         41.14         43.01        28.81 o                         
 -15   7   4          2.36         29.73        42.70 o                         
 -14   7   4          6.59         29.78        30.42 o                         
 -13   7   4         18.14         25.75        28.23 o                         
 -12   7   4         17.23         12.54        26.81 o                         
 -11   7   4         78.92         79.81        19.55 o                         
 -10   7   4         42.05         22.42        17.74 o                         
  -9   7   4        984.30        960.65        43.77 o                         
  -8   7   4        487.14        475.62        23.74 o                         
  -7   7   4         74.01         61.76        17.05 o                         
  -6   7   4        718.52        798.72        38.02 o                         
  -5   7   4        350.91        331.66        16.68 o                         
  -4   7   4         17.67         21.80         9.64 o                         
  -3   7   4         88.22         63.99         9.18 o                         
  -2   7   4         62.42         56.40         6.81 o                         
  -1   7   4        748.57        776.51        30.09 o                         
   0   7   4         15.31         16.81        11.59 o                         
   1   7   4       1263.55       1181.42        22.31 o                         
   2   7   4        423.56        429.08        22.07 o                         
   3   7   4          8.06         17.45        13.62 o                         
   4   7   4        337.15        317.61        14.90 o                         
   5   7   4         79.40         55.49        16.07 o                         
   6   7   4         41.45         36.76        16.54 o                         
   7   7   4         21.26         25.60        17.78 o                         
   8   7   4         78.53         92.88        20.15 o                         
   9   7   4         29.52         13.52        23.90 o                         
  10   7   4        130.78        135.18        30.39 o                         
  11   7   4         20.02         35.91        30.03 o                         
  12   7   4        113.18        112.49        32.85 o                         
  13   7   4          0.49        -18.13        32.25 o                         
 -14   8   4          0.29         -8.47        47.57 o                         
 -13   8   4         32.43         76.03        49.06 o                         
 -12   8   4          5.05         -2.68        29.34 o                         
 -11   8   4        129.35        119.19        22.99 o                         
 -10   8   4         12.86          7.89        18.33 o                         
  -9   8   4        361.04        285.16        24.00 o                         
  -8   8   4         55.56         36.71        17.14 o                         
  -7   8   4         89.68         63.49        15.28 o                         
  -6   8   4        336.79        317.88        18.14 o                         
  -5   8   4          1.20         -2.46        10.45 o                         
  -4   8   4        122.91        108.69         9.18 o                         
  -3   8   4        202.79        190.81        20.55 o                         
  -2   8   4         19.69         10.94        20.17 o                         
  -1   8   4        867.01        953.64        34.06 o                         
   0   8   4         64.88        104.13        20.96 o                         
   1   8   4          2.72          4.27         6.34 o                         
   2   8   4        744.40        722.18        27.75 o                         
   3   8   4          9.50          0.04        14.94 o                         
   4   8   4        201.38        192.90        14.77 o                         
   5   8   4         15.92          5.70        14.74 o                         
   6   8   4        110.88         91.05        19.19 o                         
   7   8   4        195.67        194.67        20.90 o                         
   8   8   4        230.23        211.20        22.17 o                         
   9   8   4         96.32         96.31        20.63 o                         
  10   8   4         45.35         55.56        28.51 o                         
  11   8   4         12.45         25.81        24.92 o                         
  12   8   4         73.06         81.88        33.58 o                         
 -13   9   4         41.44         18.33        49.85 o                         
 -12   9   4          6.67          2.13        30.44 o                         
 -11   9   4        130.16        108.98        29.15 o                         
 -10   9   4        213.42        168.24        28.01 o                         
  -9   9   4         15.68          9.54        26.29 o                         
  -8   9   4        192.08        157.74        31.81 o                         
  -7   9   4         40.96         10.78        27.96 o                         
  -6   9   4        158.08        145.18        28.41 o                         
  -5   9   4          5.31         14.28        26.70 o                         
  -4   9   4         10.17          1.18        21.57 o                         
  -3   9   4        127.02        129.39        21.73 o                         
  -2   9   4        102.38         72.46        23.47 o                         
  -1   9   4        265.01        283.85        25.82 o                         
   0   9   4        496.82        526.36        29.91 o                         
   1   9   4        205.61        155.72        22.55 o                         
   2   9   4        859.05        838.35        31.42 o                         
   3   9   4         78.01         34.31        15.20 o                         
   4   9   4        329.24        236.55        31.66 o                         
   5   9   4          0.81        -14.52        30.67 o                         
   6   9   4         36.39         33.12        15.94 o                         
   7   9   4        273.71        272.37        25.96 o                         
   8   9   4         44.56         46.36        20.63 o                         
   9   9   4         58.98         63.15        20.49 o                         
  10   9   4        110.06        124.94        41.42 o                         
  11   9   4          0.15         49.55        46.87 o                         
 -13  10   4         11.37        -29.90        47.61 o                         
 -12  10   4          3.61          9.15        28.20 o                         
 -11  10   4          0.53        -19.80        32.24 o                         
 -10  10   4        140.56        150.03        31.69 o                         
  -9  10   4         96.19         63.67        39.64 o                         
  -8  10   4         92.78         91.72        32.02 o                         
  -7  10   4        154.30        163.37        29.39 o                         
  -6  10   4         23.25         -7.39        27.30 o                         
  -5  10   4        105.37         99.87        28.16 o                         
  -4  10   4        123.22         98.03        23.27 o                         
  -3  10   4        149.05        129.79        28.13 o                         
  -2  10   4        796.43        799.30        36.65 o                         
  -1  10   4         19.47         29.68        24.55 o                         
   0  10   4        580.05        665.83        54.39 o                         
   1  10   4          0.03         -7.41        20.39 o                         
   2  10   4        282.50        281.62        25.08 o                         
   3  10   4        105.35         84.38        29.45 o                         
   4  10   4         45.63         24.45        26.39 o                         
   5  10   4        146.18        156.05        31.98 o                         
   6  10   4         97.25         97.09        29.09 o                         
   7  10   4         18.82         14.51        24.54 o                         
   8  10   4          0.16         -1.25        29.46 o                         
   9  10   4          2.17         10.67        27.81 o                         
  10  10   4         93.69         53.63        45.97 o                         
 -13  11   4          7.24         26.11        47.60 o                         
 -12  11   4          6.59         -2.74        40.94 o                         
 -11  11   4         12.86         16.53        32.06 o                         
 -10  11   4         39.33         31.87        28.18 o                         
  -9  11   4         20.17         25.83        26.88 o                         
  -8  11   4         32.23         33.81        35.28 o                         
  -7  11   4         27.14          9.58        29.71 o                         
  -6  11   4          7.24        -13.88        30.75 o                         
  -5  11   4        153.60        151.35        31.27 o                         
  -4  11   4          2.50          1.35        20.20 o                         
  -3  11   4        100.72         90.56        27.19 o                         
  -2  11   4        168.14        176.40        28.34 o                         
  -1  11   4         71.53         78.56        25.35 o                         
   0  11   4        422.53        435.26        32.03 o                         
   1  11   4        161.75        147.77        25.25 o                         
   2  11   4         12.74         28.72        44.91 o                         
   3  11   4          3.47         -7.32        27.82 o                         
   4  11   4         23.13          9.35        27.52 o                         
   5  11   4         66.22         71.79        28.72 o                         
   6  11   4         81.77         90.90        29.94 o                         
   7  11   4          7.20         -0.90        27.73 o                         
   8  11   4         22.73         66.30        25.43 o                         
   9  11   4          0.22         32.41        32.81 o                         
 -12  12   4         21.05         14.22        46.82 o                         
 -11  12   4          5.49         17.97        29.15 o                         
 -10  12   4         32.92         30.66        40.18 o                         
  -9  12   4         33.11         44.03        31.81 o                         
  -8  12   4          4.53        -29.08        41.80 o                         
  -7  12   4        153.79        226.60        46.71 o                         
  -6  12   4        306.07        279.98        49.37 o                         
  -5  12   4         23.05         23.94        42.74 o                         
  -4  12   4        105.81         87.52        29.59 o                         
  -3  12   4         19.19         18.04        43.22 o                         
  -2  12   4         88.04         77.97        48.57 o                         
  -1  12   4          0.84         21.61        40.02 o                         
   0  12   4         87.36         92.35        42.78 o                         
   1  12   4        155.52        173.28        43.23 o                         
   2  12   4         11.29          4.96        27.91 o                         
   3  12   4          6.62          9.89        28.80 o                         
   4  12   4         26.63         20.69        25.96 o                         
   5  12   4        100.78        105.17        34.14 o                         
   6  12   4         13.94          7.00        28.91 o                         
   7  12   4         18.43          5.60        27.41 o                         
   8  12   4         43.00         37.13        31.36 o                         
 -11  13   4          0.45          6.86        42.34 o                         
 -10  13   4          2.99         22.51        30.61 o                         
  -9  13   4          4.91          0.87        27.21 o                         
  -8  13   4          0.15        -28.04        28.04 o                         
  -7  13   4         14.74          8.14        38.16 o                         
  -6  13   4        118.46        134.86        48.54 o                         
  -5  13   4         19.65         48.92        48.89 o                         
  -4  13   4        165.59        201.89        32.48 o                         
  -3  13   4          0.51          0.66        32.57 o                         
  -2  13   4         42.02         24.18        47.75 o                         
  -1  13   4         58.32         86.78        45.15 o                         
   0  13   4          3.01         -6.07        45.51 o                         
   1  13   4         28.08          8.06        49.47 o                         
   2  13   4          2.57          1.18        30.05 o                         
   3  13   4         41.55         35.53        28.32 o                         
   4  13   4         28.52         46.09        32.21 o                         
   5  13   4          0.17          4.10        32.94 o                         
   6  13   4          5.84         24.49        29.98 o                         
   7  13   4          2.11         19.63        46.86 o                         
   8  13   4          9.88         17.79        39.80 o                         
 -10  14   4          0.68         10.09        47.87 o                         
  -9  14   4         20.65         30.32        31.62 o                         
  -8  14   4         25.52         40.15        33.15 o                         
  -7  14   4          0.72        -13.84        30.39 o                         
  -6  14   4         73.81        140.63        46.16 o                         
  -5  14   4         35.28         52.38        47.73 o                         
  -4  14   4        261.43        318.28        39.33 o                         
  -3  14   4         41.32         64.18        32.58 o                         
  -2  14   4         16.46         31.64        44.96 o                         
  -1  14   4         41.59         31.89        50.44 o                         
   0  14   4          0.82         -9.38        48.70 o                         
   1  14   4         24.08         40.13        48.70 o                         
   2  14   4          2.43        -13.95        32.18 o                         
   3  14   4         34.26         13.87        33.79 o                         
   4  14   4         21.28         21.62        36.00 o                         
   5  14   4          1.20         15.08        50.56 o                         
   6  14   4         23.08         46.35        50.31 o                         
  -8  15   4         21.30        -13.30        48.31 o                         
  -7  15   4          0.04          2.89        30.27 o                         
  -6  15   4          3.74          0.13        29.23 o                         
  -5  15   4          5.10         24.69        37.89 o                         
  -4  15   4         40.08         33.02        31.47 o                         
  -3  15   4         24.47         32.18        30.14 o                         
  -2  15   4          0.24         -4.99        46.52 o                         
  -1  15   4         21.27          6.20        52.80 o                         
   0  15   4          6.34         38.07        47.61 o                         
   1  15   4          0.12         -4.07        29.19 o                         
   2  15   4          0.72         -5.14        53.37 o                         
   3  15   4          2.17         16.45        39.68 o                         
  -7  16   4          0.62          0.00        39.86 o                         
  -1 -16   5          0.65         -6.33        40.29 o                         
   0 -16   5          6.12          7.08        38.97 o                         
   1 -16   5          4.10          9.18        26.28 o                         
   2 -16   5          1.13         14.21        37.05 o                         
   3 -16   5         10.33         24.13        40.47 o                         
  -4 -15   5          3.44         14.37        44.48 o                         
  -3 -15   5          1.28         48.75        45.91 o                         
  -2 -15   5          1.10         13.18        35.94 o                         
  -1 -15   5          0.08          4.38        30.08 o                         
   0 -15   5          5.27          2.96        24.41 o                         
   1 -15   5         17.36         22.76        23.17 o                         
   2 -15   5          2.29          5.24        23.74 o                         
   3 -15   5         50.41         34.61        31.16 o                         
   4 -15   5         65.91         68.18        41.16 o                         
   5 -15   5         38.98         83.33        44.67 o                         
   6 -15   5         80.12         77.83        50.61 o                         
   7 -15   5         11.74         21.34        42.95 o                         
  -5 -14   5          0.27         10.69        39.56 o                         
  -4 -14   5         21.35         26.47        35.81 o                         
  -3 -14   5         16.09          6.95        31.09 o                         
  -2 -14   5          2.53          4.04        29.54 o                         
  -1 -14   5         49.28         47.95        21.85 o                         
   0 -14   5          2.24         14.81        23.71 o                         
   1 -14   5         18.76         48.96        23.28 o                         
   2 -14   5         10.49         -2.19        26.09 o                         
   3 -14   5        230.48        257.66        36.01 o                         
   4 -14   5        264.04        276.39        33.62 o                         
   5 -14   5          3.61         25.35        44.65 o                         
   6 -14   5         19.80         56.84        45.14 o                         
   7 -14   5          0.05          1.76        32.41 o                         
   8 -14   5         15.70         19.20        38.91 o                         
   9 -14   5         12.52        -44.06        47.51 o                         
  -7 -13   5          9.71         84.48        51.94 o                         
  -6 -13   5         41.74         69.22        27.75 o                         
  -5 -13   5          1.92          4.76        33.90 o                         
  -4 -13   5          9.94         15.86        34.29 o                         
  -3 -13   5         39.47         48.73        32.65 o                         
  -2 -13   5          0.90          7.68        22.85 o                         
  -1 -13   5        164.46        213.03        26.35 o                         
   0 -13   5         22.51         12.09        21.12 o                         
   1 -13   5         84.55         87.22        24.11 o                         
   2 -13   5          2.06         -3.55        27.76 o                         
   3 -13   5        166.26        150.18        29.41 o                         
   4 -13   5         55.92         71.89        28.86 o                         
   5 -13   5         12.29         11.91        26.80 o                         
   6 -13   5         19.93         33.16        30.54 o                         
   7 -13   5          0.37        -15.22        31.06 o                         
   8 -13   5         14.37         -4.09        39.70 o                         
   9 -13   5         45.96         40.49        42.72 o                         
  -8 -12   5         41.98         45.70        32.98 o                         
  -7 -12   5          0.58        -12.06        32.83 o                         
  -6 -12   5         96.15         81.87        30.96 o                         
  -5 -12   5          3.48         27.77        25.57 o                         
  -4 -12   5         48.10         33.22        31.40 o                         
  -3 -12   5         41.63         34.90        21.21 o                         
  -2 -12   5          6.74         15.54        21.52 o                         
  -1 -12   5         63.74         49.22        21.41 o                         
   0 -12   5         22.44         34.32        20.59 o                         
   1 -12   5        135.32         97.86        33.44 o                         
   2 -12   5        374.75        406.61        35.29 o                         
   3 -12   5         75.83         27.76        24.43 o                         
   4 -12   5          0.95        -11.58        18.36 o                         
   5 -12   5         24.06         13.45        33.39 o                         
   6 -12   5         32.30         32.56        32.62 o                         
   7 -12   5          9.92         -1.25        37.04 o                         
   8 -12   5          0.53          6.63        42.23 o                         
   9 -12   5        149.78        182.76        44.54 o                         
  10 -12   5         52.00         49.68        38.11 o                         
  -9 -11   5          1.71         32.42        48.10 o                         
  -8 -11   5         25.86         48.77        50.46 o                         
  -7 -11   5         42.56         52.57        28.87 o                         
  -6 -11   5        155.40        201.85        35.70 o                         
  -5 -11   5        128.43        117.89        32.97 o                         
  -4 -11   5          0.94         -7.31        19.72 o                         
  -3 -11   5          2.28        -15.63        18.88 o                         
  -2 -11   5          8.16         -4.90        20.27 o                         
  -1 -11   5        215.23        208.41        23.28 o                         
   0 -11   5         15.03         23.05        13.98 o                         
   1 -11   5         43.70         51.35        26.47 o                         
   2 -11   5        272.58        277.60        21.60 o                         
   3 -11   5        109.46         87.41        18.95 o                         
   4 -11   5          2.42          4.59        15.79 o                         
   5 -11   5         38.70         25.68        29.97 o                         
   6 -11   5         13.69        -22.77        34.57 o                         
   7 -11   5         31.97         61.06        37.17 o                         
   8 -11   5         53.67         60.35        38.86 o                         
   9 -11   5        152.09        159.71        43.97 o                         
  10 -11   5        142.28        132.74        50.61 o                         
  11 -11   5          0.09         -0.44        49.16 o                         
 -10 -10   5         19.23         21.97        28.82 o                         
  -9 -10   5          0.48         -7.72        20.50 o                         
  -8 -10   5         50.49         49.37        25.77 o                         
  -7 -10   5         62.34         33.82        20.07 o                         
  -6 -10   5          2.84         -3.93        20.18 o                         
  -5 -10   5          6.99         13.15        19.05 o                         
  -4 -10   5        149.55        147.56        16.23 o                         
  -3 -10   5         10.09          5.72        13.45 o                         
  -2 -10   5        165.11        157.45        15.22 o                         
  -1 -10   5          1.41         -5.39        10.54 o                         
   0 -10   5          1.86         -2.46        12.78 o                         
   1 -10   5        131.28        121.89        16.06 o                         
   2 -10   5        218.45        210.33        19.09 o                         
   3 -10   5        406.27        472.14        22.91 o                         
   4 -10   5         46.49         36.96        14.81 o                         
   5 -10   5        519.89        496.62        26.31 o                         
   6 -10   5         23.31        -12.04        35.54 o                         
   7 -10   5         31.71         24.34        38.35 o                         
   8 -10   5         60.13         38.83        32.68 o                         
   9 -10   5         96.35         61.77        42.96 o                         
  10 -10   5        150.12        156.40        49.98 o                         
  11 -10   5         29.10         15.11        49.12 o                         
 -12  -9   5         34.49         33.60        40.57 o                         
 -11  -9   5          1.04         10.78        28.72 o                         
 -10  -9   5         20.73         19.75        30.98 o                         
  -9  -9   5          9.08          8.38        21.20 o                         
  -8  -9   5        179.19        130.45        27.05 o                         
  -7  -9   5        460.08        511.82        29.27 o                         
  -6  -9   5          3.75          1.05        19.64 o                         
  -5  -9   5         31.64          6.15        17.86 o                         
  -4  -9   5          4.87         -2.85        16.61 o                         
  -3  -9   5        178.86        196.81        12.77 o                         
  -2  -9   5        452.61        455.23        14.83 o                         
  -1  -9   5        124.52         92.16        14.28 o                         
   0  -9   5         68.08         71.13        12.55 o                         
   1  -9   5        465.67        403.11        19.49 o                         
   2  -9   5        178.14        158.30        16.81 o                         
   3  -9   5        597.20        528.60        27.41 o                         
   4  -9   5          0.47          3.89        12.59 o                         
   5  -9   5        255.12        243.13        21.12 o                         
   6  -9   5        128.19        111.04        31.83 o                         
   7  -9   5          0.99          5.96        38.17 o                         
   8  -9   5        349.79        400.37        47.08 o                         
   9  -9   5          4.38         11.23        37.09 o                         
  10  -9   5        241.49        225.16        47.07 o                         
  11  -9   5          4.54         29.91        38.58 o                         
  12  -9   5        105.12        141.77        44.84 o                         
 -13  -8   5          4.36          7.02        45.60 o                         
 -12  -8   5         21.19         33.67        29.65 o                         
 -11  -8   5          0.73         11.16        29.36 o                         
 -10  -8   5          9.99          2.76        23.14 o                         
  -9  -8   5        142.27        137.13        27.85 o                         
  -8  -8   5         11.34         -3.36        22.26 o                         
  -7  -8   5        188.85        221.36        27.55 o                         
  -6  -8   5        158.12        131.63        21.13 o                         
  -5  -8   5         54.51         36.56        18.24 o                         
  -4  -8   5        661.84        679.14        19.39 o                         
  -3  -8   5        267.31        254.34        13.40 o                         
  -2  -8   5        860.81        952.26        25.45 o                         
  -1  -8   5        201.42        190.25        13.07 o                         
   0  -8   5          2.27         -2.38        10.64 o                         
   1  -8   5        659.50        694.53        21.30 o                         
   2  -8   5          0.17          1.97        13.93 o                         
   3  -8   5       1635.95       1765.04        36.56 o                         
   4  -8   5        215.44        176.79        14.45 o                         
   5  -8   5        228.51        190.47        18.16 o                         
   6  -8   5         57.54         69.81        16.11 o                         
   7  -8   5         10.79         13.36        15.20 o                         
   8  -8   5         61.62         41.50        41.01 o                         
   9  -8   5          2.02        -16.63        43.28 o                         
  10  -8   5        221.76        186.41        48.93 o                         
  11  -8   5        147.74        184.62        50.49 o                         
  12  -8   5          2.46         22.81        45.95 o                         
  13  -8   5          3.33         10.72        37.31 o                         
 -13  -7   5         11.02         28.49        37.51 o                         
 -12  -7   5         55.95         85.34        29.48 o                         
 -11  -7   5         22.39         14.30        26.93 o                         
 -10  -7   5         59.22         58.01        24.25 o                         
  -9  -7   5         90.04         66.82        29.33 o                         
  -8  -7   5         37.55         26.69        22.93 o                         
  -7  -7   5         13.81         12.47        21.90 o                         
  -6  -7   5        174.36        214.44        30.99 o                         
  -5  -7   5         29.44         22.26        18.60 o                         
  -4  -7   5        632.43        576.50        18.27 o                         
  -3  -7   5         43.44         19.17        10.37 o                         
  -2  -7   5         95.97         85.10        12.79 o                         
  -1  -7   5        378.52        335.56        15.61 o                         
   0  -7   5          6.71          7.97        10.36 o                         
   1  -7   5       1138.87       1165.46        23.29 o                         
   2  -7   5          0.88          3.64        12.23 o                         
   3  -7   5       1336.59       1367.62        23.63 o                         
   4  -7   5        310.84        266.61        17.79 o                         
   5  -7   5         52.70         31.33        13.79 o                         
   6  -7   5        292.33        319.93        19.88 o                         
   7  -7   5          7.18         10.41        15.60 o                         
   8  -7   5        248.86        245.23        46.01 o                         
   9  -7   5        224.82        243.04        44.19 o                         
  10  -7   5         55.83         45.96        38.78 o                         
  11  -7   5        423.50        462.28        55.04 o                         
  12  -7   5         39.03         41.94        47.08 o                         
  13  -7   5         68.14         80.26        43.16 o                         
 -13  -6   5         33.44         18.33        33.70 o                         
 -12  -6   5         10.16         15.47        26.72 o                         
 -11  -6   5        144.32        136.57        24.44 o                         
 -10  -6   5          6.79          3.88        28.81 o                         
  -9  -6   5        331.38        355.93        32.03 o                         
  -8  -6   5         17.02          8.91        25.19 o                         
  -7  -6   5        128.35        111.93        23.93 o                         
  -6  -6   5        197.99        205.22        24.89 o                         
  -5  -6   5        308.94        348.00        21.28 o                         
  -4  -6   5        998.53        950.07        24.13 o                         
  -3  -6   5       2819.74       2835.78        37.02 o                         
  -2  -6   5        396.49        395.74        10.67 o                         
  -1  -6   5       1580.38       1570.83        23.83 o                         
   0  -6   5        189.53        198.53        12.22 o                         
   1  -6   5        985.80       1040.01        21.00 o                         
   2  -6   5        227.59        218.51        12.58 o                         
   3  -6   5         45.35         39.11         8.71 o                         
   4  -6   5         45.64         49.63        10.24 o                         
   5  -6   5          0.18          0.29        10.26 o                         
   6  -6   5        333.90        304.46        15.07 o                         
   7  -6   5         26.11         -2.45        15.94 o                         
   8  -6   5          7.09         10.62        16.46 o                         
   9  -6   5        121.75        145.52        43.39 o                         
  10  -6   5          2.34          1.51        23.15 o                         
  11  -6   5        212.39        206.02        28.08 o                         
  12  -6   5          2.20         12.05        45.06 o                         
  13  -6   5         66.93         48.18        36.06 o                         
  14  -6   5         60.96         73.98        51.27 o                         
 -14  -5   5         16.01         33.02        43.50 o                         
 -13  -5   5         54.68         35.44        29.95 o                         
 -12  -5   5          8.93          5.50        27.33 o                         
 -11  -5   5         38.76         47.31        21.85 o                         
 -10  -5   5         25.86         31.04        28.62 o                         
  -9  -5   5          3.79          2.14        23.09 o                         
  -8  -5   5          8.36         -0.81        21.06 o                         
  -7  -5   5         46.11         53.29        23.44 o                         
  -6  -5   5        102.03         58.43        20.89 o                         
  -5  -5   5         29.29         11.77        18.20 o                         
  -4  -5   5        922.98        961.80        21.26 o                         
  -3  -5   5       2825.91       2985.16        56.17 o                         
  -2  -5   5        568.27        473.19        16.93 o                         
  -1  -5   5       2767.94       2748.56        27.36 o                         
   0  -5   5        362.62        283.66        14.13 o                         
   1  -5   5        874.33        885.06        23.10 o                         
   2  -5   5        803.29        810.19        15.98 o                         
   3  -5   5        319.30        341.66        12.91 o                         
   4  -5   5          8.44         13.28         8.69 o                         
   5  -5   5         89.64         91.31        10.43 o                         
   6  -5   5       2657.70       2551.42        35.71 o                         
   7  -5   5        424.67        413.88        19.47 o                         
   8  -5   5          0.25         -1.83        13.77 o                         
   9  -5   5        630.20        633.20        35.13 o                         
  10  -5   5        110.83        126.82        26.61 o                         
  11  -5   5        147.05        109.83        25.77 o                         
  12  -5   5         85.30         69.31        33.72 o                         
  13  -5   5          0.23        -11.85        46.24 o                         
  14  -5   5        115.66        133.39        42.69 o                         
 -14  -4   5          1.34         -5.40        33.85 o                         
 -13  -4   5        107.68         92.18        35.28 o                         
 -12  -4   5         27.29         31.74        32.46 o                         
 -11  -4   5          8.19         -7.27        22.10 o                         
 -10  -4   5         79.21         85.01        28.24 o                         
  -9  -4   5          0.86        -14.80        24.35 o                         
  -8  -4   5        660.28        662.04        21.37 o                         
  -7  -4   5         52.31         60.32        10.08 o                         
  -6  -4   5        121.76        114.22         9.22 o                         
  -5  -4   5        856.46        822.29        31.14 o                         
  -4  -4   5       1264.95       1310.18        25.89 o                         
  -3  -4   5      15607.90      16561.25       110.67 o                         
  -2  -4   5       1390.84       1530.91        15.98 o                         
  -1  -4   5       9375.32       9543.42        35.68 o                         
   0  -4   5       1471.98       1489.77        20.03 o                         
   1  -4   5         59.81         31.98         6.42 o                         
   2  -4   5        284.50        268.88         8.19 o                         
   3  -4   5         37.62         43.54         5.45 o                         
   4  -4   5         63.69         81.29         6.69 o                         
   5  -4   5         50.21         54.65         8.56 o                         
   6  -4   5        526.83        594.07        20.18 o                         
   7  -4   5        176.04        147.97        15.64 o                         
   8  -4   5         73.35         67.68        14.14 o                         
   9  -4   5        569.59        625.46        32.64 o                         
  10  -4   5        177.60        131.06        26.99 o                         
  11  -4   5         23.13         24.91        24.67 o                         
  12  -4   5         58.99         91.90        24.12 o                         
  13  -4   5        139.94        138.79        43.38 o                         
  14  -4   5         46.32          2.61        45.86 o                         
 -14  -3   5          6.26         -1.25        33.32 o                         
 -13  -3   5        107.57        121.85        30.75 o                         
 -12  -3   5         10.86         13.25        21.76 o                         
 -11  -3   5         29.83         34.82        37.33 o                         
 -10  -3   5        256.01        256.04        31.83 o                         
  -9  -3   5        321.97        317.72        19.78 o                         
  -8  -3   5        258.10        255.54        12.36 o                         
  -7  -3   5        167.43        117.69         9.95 o                         
  -6  -3   5        831.69        850.03        36.66 o                         
  -5  -3   5       2541.79       2754.43        46.64 o                         
  -4  -3   5         15.00         17.72        21.26 o                         
  -3  -3   5        423.34        397.13        17.46 o                         
  -2  -3   5        813.82        814.10        18.93 o                         
  -1  -3   5       3951.93       3863.08        25.59 o                         
   0  -3   5       4610.50       4879.65        22.74 o                         
   1  -3   5       1334.83       1406.94        12.33 o                         
   2  -3   5        392.29        488.09        15.35 o                         
   3  -3   5        834.14        732.68        15.82 o                         
   4  -3   5        319.63        283.89         8.00 o                         
   5  -3   5        991.49        908.01        16.79 o                         
   6  -3   5         44.38          5.63        13.23 o                         
   7  -3   5       1368.88       1410.80        27.60 o                         
   8  -3   5          8.78          3.69        13.80 o                         
   9  -3   5       1040.72        984.84        24.91 o                         
  10  -3   5        333.03        365.01        30.56 o                         
  11  -3   5          2.30         -9.70        19.12 o                         
  12  -3   5         24.75         68.03        21.00 o                         
  13  -3   5         33.52         66.57        38.51 o                         
  14  -3   5        172.25        178.78        49.93 o                         
  15  -3   5         16.39         13.94        43.29 o                         
 -14  -2   5         15.54          4.91        33.87 o                         
 -13  -2   5         73.00         74.72        29.08 o                         
 -12  -2   5          4.08         17.19        24.75 o                         
 -11  -2   5         33.60         48.58        38.95 o                         
 -10  -2   5        437.93        456.87        25.56 o                         
  -9  -2   5        580.87        603.91        19.37 o                         
  -8  -2   5        750.05        706.62        19.08 o                         
  -7  -2   5       1699.21       1680.33        33.97 o                         
  -6  -2   5       1797.39       1905.07        59.34 o                         
  -5  -2   5       2836.00       3025.08        68.57 o                         
  -4  -2   5        929.29        883.40        26.42 o                         
  -3  -2   5        761.21        693.49        22.81 o                         
  -2  -2   5       1762.74       1727.48        29.85 o                         
  -1  -2   5        432.14        456.94        13.60 o                         
   0  -2   5       1777.76       1909.10        15.79 o                         
   1  -2   5       1621.33       1513.80        16.13 o                         
   2  -2   5        113.43        130.70         8.85 o                         
   3  -2   5        933.92        970.92        24.21 o                         
   4  -2   5       2832.71       3077.37        32.29 o                         
   5  -2   5       1540.48       1540.76        19.80 o                         
   6  -2   5        457.12        459.44        25.15 o                         
   7  -2   5         56.33         62.06        21.88 o                         
   8  -2   5        710.55        612.71        30.39 o                         
   9  -2   5          4.89          3.41        12.33 o                         
  10  -2   5        393.19        461.59        25.96 o                         
  11  -2   5         55.15         43.07        16.41 o                         
  12  -2   5          0.92          3.01        16.63 o                         
  13  -2   5         15.23          3.33        20.35 o                         
  14  -2   5        119.87        114.87        50.00 o                         
  15  -2   5         64.81         43.00        46.88 o                         
 -15  -1   5         12.81        -16.66        50.42 o                         
 -14  -1   5         68.24         78.73        46.55 o                         
 -13  -1   5         75.81         67.73        40.51 o                         
 -12  -1   5          2.61         -3.42        18.00 o                         
 -11  -1   5         17.33         13.90        20.36 o                         
 -10  -1   5          5.89          9.37        13.03 o                         
  -9  -1   5        150.61        173.42        15.80 o                         
  -8  -1   5        315.92        333.56        21.26 o                         
  -7  -1   5        904.51        853.07        27.60 o                         
  -6  -1   5        851.62        888.28        26.74 o                         
  -5  -1   5        142.04         71.73        15.63 o                         
  -4  -1   5       1031.06       1116.17        36.34 o                         
  -3  -1   5        985.52       1033.40        30.93 o                         
  -2  -1   5       1477.42       1660.36        27.34 o                         
  -1  -1   5        281.49        284.37        10.84 o                         
   0  -1   5        901.90        697.73        10.87 o                         
   1  -1   5         30.37          8.63         6.98 o                         
   2  -1   5       5515.35       5736.16        47.59 o                         
   3  -1   5       2609.53       2473.63        51.26 o                         
   4  -1   5       1191.36       1289.60        21.84 o                         
   5  -1   5       1419.22       1578.54        24.21 o                         
   6  -1   5       2751.47       2729.97        33.42 o                         
   7  -1   5        724.68        628.31        16.24 o                         
   8  -1   5       1645.54       1841.23        29.03 o                         
   9  -1   5         68.89         92.59        16.01 o                         
  10  -1   5        113.52         98.95        16.21 o                         
  11  -1   5         31.76         36.69        15.68 o                         
  12  -1   5         15.53         11.03        16.60 o                         
  13  -1   5         59.00         76.94        22.52 o                         
  14  -1   5         16.68         19.79        29.37 o                         
 -15   0   5         24.01         37.84        40.45 o                         
 -14   0   5        183.31        123.08        44.86 o                         
 -13   0   5         12.03          4.49        32.13 o                         
 -12   0   5         41.55         16.92        23.78 o                         
 -11   0   5          0.44         -4.39        14.07 o                         
 -10   0   5        187.37        193.93        23.00 o                         
  -9   0   5        785.01        794.92        32.69 o                         
  -8   0   5        323.60        311.70        26.90 o                         
  -7   0   5        690.98        679.87        26.63 o                         
  -6   0   5       1286.97       1345.64        22.63 o                         
  -5   0   5        731.75        721.39        19.42 o                         
  -4   0   5       1608.34       1632.81        37.42 o                         
  -3   0   5         17.04         11.15         7.22 o                         
  -2   0   5          4.60         -2.54         7.11 o                         
  -1   0   5         11.14         13.13         5.64 o                         
   0   0   5         22.99          2.52         5.50 o                         
   1   0   5       9170.58       9226.26        27.74 o                         
   2   0   5       1939.33       1731.90        28.82 o                         
   3   0   5       2886.91       3002.52        45.56 o                         
   4   0   5       1886.65       1884.90        22.71 o                         
   5   0   5        553.06        483.45        26.30 o                         
   6   0   5       3690.15       3609.81        80.46 o                         
   7   0   5          3.27          8.56         6.88 o                         
   8   0   5        514.06        556.55        19.85 o                         
   9   0   5         38.49         20.39        14.77 o                         
  10   0   5        248.58        253.09        18.76 o                         
  11   0   5         77.69         78.93        16.71 o                         
  12   0   5         69.68         66.53        19.60 o                         
  13   0   5        232.34        223.51        23.23 o                         
  14   0   5         20.31         17.80        44.01 o                         
 -15   1   5          3.34         -4.83        51.14 o                         
 -14   1   5         80.02         83.13        27.98 o                         
 -13   1   5          0.27        -23.80        25.76 o                         
 -12   1   5        164.84        144.25        26.87 o                         
 -11   1   5        235.41        205.96        17.89 o                         
 -10   1   5        188.77        178.58        18.89 o                         
  -9   1   5        160.92        184.89        22.84 o                         
  -8   1   5          0.39        -12.38        17.52 o                         
  -7   1   5        626.50        612.20        26.52 o                         
  -6   1   5       2683.82       2786.15        29.51 o                         
  -5   1   5       1434.77       1390.33        19.51 o                         
  -4   1   5       1039.41       1128.42        22.62 o                         
  -3   1   5        147.33        164.73         8.57 o                         
  -2   1   5        132.01         80.82         7.10 o                         
  -1   1   5       7262.02       6996.00        58.10 o                         
   0   1   5       3986.35       3785.87        21.47 o                         
   1   1   5      13523.70      13919.34        50.38 o                         
   2   1   5       2171.65       2618.51        27.98 o                         
   3   1   5       4845.99       5152.82        44.00 o                         
   4   1   5       3693.66       3467.66        29.49 o                         
   5   1   5        606.87        724.88        17.08 o                         
   6   1   5        205.91        196.64        11.49 o                         
   7   1   5          2.64         -4.65        14.39 o                         
   8   1   5        291.67        227.62        19.04 o                         
   9   1   5        160.29        196.47        21.10 o                         
  10   1   5         51.03         49.10        18.90 o                         
  11   1   5         34.65         17.70        20.03 o                         
  12   1   5         12.42         12.07        20.98 o                         
  13   1   5        141.37        129.95        24.78 o                         
  14   1   5         63.86         54.43        31.16 o                         
 -15   2   5         78.13         79.31        31.97 o                         
 -14   2   5         30.97         30.16        29.28 o                         
 -13   2   5         30.48         29.92        23.81 o                         
 -12   2   5         16.50         -0.72        17.74 o                         
 -11   2   5        295.80        322.64        20.06 o                         
 -10   2   5          1.35          9.27        20.57 o                         
  -9   2   5        249.50        254.59        23.68 o                         
  -8   2   5          1.02          1.81         4.82 o                         
  -7   2   5         28.78         32.13         7.59 o                         
  -6   2   5       2485.16       2574.27        37.24 o                         
  -5   2   5         45.61         33.67         9.91 o                         
  -4   2   5        316.58        294.29        16.04 o                         
  -3   2   5        196.42        199.49         9.68 o                         
  -2   2   5        226.07        196.67        10.60 o                         
  -1   2   5       3681.30       3581.26        28.39 o                         
   0   2   5       1130.28        967.57        16.80 o                         
   1   2   5       2632.53       3032.31        48.66 o                         
   2   2   5       6011.74       5873.88        33.47 o                         
   3   2   5       3063.29       3062.72        48.71 o                         
   4   2   5       3981.68       4236.43        55.88 o                         
   5   2   5        387.78        383.01        10.60 o                         
   6   2   5        475.85        481.26        13.76 o                         
   7   2   5         14.59         12.58         8.61 o                         
   8   2   5         74.02         61.46        21.59 o                         
   9   2   5         92.14         91.36        18.85 o                         
  10   2   5         40.29         22.23        19.45 o                         
  11   2   5        245.42        260.40        24.32 o                         
  12   2   5         48.63         52.25        23.04 o                         
  13   2   5         11.00          1.96        22.50 o                         
  14   2   5         69.10         92.48        30.01 o                         
 -16   3   5         36.06         58.09        39.07 o                         
 -15   3   5        141.32        150.82        34.39 o                         
 -14   3   5          4.60        -10.97        27.54 o                         
 -13   3   5        188.37        201.35        22.56 o                         
 -12   3   5         89.19         62.19        20.58 o                         
 -11   3   5        494.56        499.53        26.34 o                         
 -10   3   5        100.58         54.26        20.03 o                         
  -9   3   5        135.29        130.98        21.90 o                         
  -8   3   5          2.37        -10.27        16.73 o                         
  -7   3   5        287.91        299.92        10.09 o                         
  -6   3   5       2293.95       2160.28        23.41 o                         
  -5   3   5        233.22        251.44        17.80 o                         
  -4   3   5       1736.66       1637.83        27.49 o                         
  -3   3   5         70.31         61.42         8.14 o                         
  -2   3   5       1408.98       1547.22        31.01 o                         
  -1   3   5       1230.37       1185.26        20.59 o                         
   0   3   5         16.89         13.24        12.07 o                         
   1   3   5       3014.84       2805.22        53.16 o                         
   2   3   5       8043.93       8159.43        53.48 o                         
   3   3   5         22.57          2.76        10.16 o                         
   4   3   5        608.40        572.18        18.76 o                         
   5   3   5        201.99        152.03        14.18 o                         
   6   3   5        551.80        528.39        18.91 o                         
   7   3   5          2.39         -3.10        19.54 o                         
   8   3   5         24.40         23.81        21.41 o                         
   9   3   5          7.19          2.95        23.43 o                         
  10   3   5          3.63         15.06        25.67 o                         
  11   3   5         77.59         85.73        22.46 o                         
  12   3   5        226.91        280.45        27.80 o                         
  13   3   5          7.76          1.84        20.55 o                         
  14   3   5         42.85         42.23        30.43 o                         
 -16   4   5          6.54         31.96        41.88 o                         
 -15   4   5         24.45         33.84        29.52 o                         
 -14   4   5          8.92         19.50        28.86 o                         
 -13   4   5         82.06         67.89        21.93 o                         
 -12   4   5        165.51        169.11        22.37 o                         
 -11   4   5        223.09        215.55        22.69 o                         
 -10   4   5         69.56         78.20        18.52 o                         
  -9   4   5         67.38         77.45        18.67 o                         
  -8   4   5         27.33         16.95        15.99 o                         
  -7   4   5         47.01         27.94         6.80 o                         
  -6   4   5       2395.92       2475.70        58.92 o                         
  -5   4   5       1996.19       1932.90        38.94 o                         
  -4   4   5        204.73        209.52        12.12 o                         
  -3   4   5       1040.52        985.10        46.57 o                         
  -2   4   5        616.64        611.39        20.55 o                         
  -1   4   5       1396.31       1492.68        34.50 o                         
   0   4   5        248.21        192.47        12.84 o                         
   1   4   5         92.93         85.90        12.91 o                         
   2   4   5       1974.92       1964.12        28.33 o                         
   3   4   5         22.32         30.50         5.73 o                         
   4   4   5        856.80        864.15        17.84 o                         
   5   4   5        413.95        400.61        20.44 o                         
   6   4   5          0.81          0.64        12.85 o                         
   7   4   5         36.32         19.49        13.69 o                         
   8   4   5         78.74         73.36        23.73 o                         
   9   4   5          1.05          1.97        23.29 o                         
  10   4   5        170.02        160.63        26.61 o                         
  11   4   5          0.09        -14.54        27.51 o                         
  12   4   5        205.43        273.30        34.46 o                         
  13   4   5          0.41         -2.04        23.69 o                         
  14   4   5         78.02         80.10        31.18 o                         
 -15   5   5          9.95         22.61        32.46 o                         
 -14   5   5          1.02          6.36        26.03 o                         
 -13   5   5         34.74         31.67        26.70 o                         
 -12   5   5         90.05         74.76        22.33 o                         
 -11   5   5          7.65         -4.88        20.41 o                         
 -10   5   5        361.00        305.35        23.67 o                         
  -9   5   5          9.55          5.59        14.87 o                         
  -8   5   5        181.19        139.24        19.30 o                         
  -7   5   5        612.68        623.80        23.73 o                         
  -6   5   5          0.56        -10.01        14.21 o                         
  -5   5   5         97.88         87.55        14.37 o                         
  -4   5   5        477.38        474.48        18.43 o                         
  -3   5   5       1910.11       1743.90        38.29 o                         
  -2   5   5       1045.91       1178.19        27.71 o                         
  -1   5   5       3894.88       3595.08        52.56 o                         
   0   5   5        127.43        105.25        18.92 o                         
   1   5   5          1.79         -5.83         9.74 o                         
   2   5   5       2353.48       2507.10        34.48 o                         
   3   5   5          1.92         -3.54         8.05 o                         
   4   5   5        587.35        570.41        17.80 o                         
   5   5   5        873.58        882.17        19.06 o                         
   6   5   5         66.19         64.67        15.00 o                         
   7   5   5        769.27        761.15        24.98 o                         
   8   5   5        378.09        355.77        37.46 o                         
   9   5   5         48.13         40.64        26.71 o                         
  10   5   5         70.64         61.36        28.89 o                         
  11   5   5        190.67        226.52        31.94 o                         
  12   5   5         28.57         53.90        27.14 o                         
  13   5   5         45.50         64.69        26.58 o                         
  14   5   5         11.36         29.14        31.57 o                         
 -15   6   5          5.60         -7.03        30.31 o                         
 -14   6   5         12.54         -2.46        26.48 o                         
 -13   6   5          1.89         -0.90        27.01 o                         
 -12   6   5        126.98        132.88        23.05 o                         
 -11   6   5         18.25         15.03        18.83 o                         
 -10   6   5        466.10        472.89        27.21 o                         
  -9   6   5          1.01        -12.36        19.86 o                         
  -8   6   5        601.05        613.20        21.01 o                         
  -7   6   5       1567.68       1534.89        31.88 o                         
  -6   6   5       1428.70       1353.43        29.13 o                         
  -5   6   5        116.64        153.96        15.06 o                         
  -4   6   5         80.34         80.65        11.77 o                         
  -3   6   5        533.65        522.66        15.65 o                         
  -2   6   5       1905.67       1940.61        41.06 o                         
  -1   6   5        793.67        853.30        29.01 o                         
   0   6   5        548.94        487.53        17.60 o                         
   1   6   5       1263.62       1200.13        20.07 o                         
   2   6   5        814.59        848.90        25.82 o                         
   3   6   5         17.26         13.87         6.79 o                         
   4   6   5         19.69         12.34         6.25 o                         
   5   6   5         90.00         85.54         7.73 o                         
   6   6   5         89.48         85.00        16.77 o                         
   7   6   5        966.79        947.98        28.08 o                         
   8   6   5        578.17        529.78        24.82 o                         
   9   6   5          7.71         -1.15        25.11 o                         
  10   6   5        110.24        126.53        29.45 o                         
  11   6   5         67.59         67.63        30.88 o                         
  12   6   5         40.06         34.43        28.50 o                         
  13   6   5          7.19         16.34        31.72 o                         
 -15   7   5          3.62         17.86        43.11 o                         
 -14   7   5         23.87         21.17        26.46 o                         
 -13   7   5          0.80         -9.03        26.02 o                         
 -12   7   5         36.85         40.11        20.91 o                         
 -11   7   5         40.35         42.62        18.19 o                         
 -10   7   5        252.31        283.15        32.72 o                         
  -9   7   5        728.65        717.78        28.91 o                         
  -8   7   5         32.97         24.94        17.83 o                         
  -7   7   5       1208.92       1211.85        26.33 o                         
  -6   7   5        156.11        159.09        15.98 o                         
  -5   7   5        156.19        153.17        14.54 o                         
  -4   7   5        358.20        396.18        15.55 o                         
  -3   7   5         25.86         27.52         8.15 o                         
  -2   7   5       1194.62       1140.24        18.77 o                         
  -1   7   5         75.82         68.23         7.52 o                         
   0   7   5       1192.09       1100.07        52.72 o                         
   1   7   5        311.16        287.55        12.25 o                         
   2   7   5        343.65        306.36        20.90 o                         
   3   7   5         79.21         76.18        15.74 o                         
   4   7   5        335.81        369.10        16.97 o                         
   5   7   5          0.85          4.30        20.78 o                         
   6   7   5        349.20        318.18        27.19 o                         
   7   7   5         70.21         84.09        18.66 o                         
   8   7   5         64.54         60.25        18.58 o                         
   9   7   5         99.95         85.66        25.79 o                         
  10   7   5         48.14         46.30        27.53 o                         
  11   7   5        301.80        405.55        37.38 o                         
  12   7   5          0.19          3.23        26.93 o                         
  13   7   5          3.17        -11.70        34.41 o                         
 -14   8   5          4.61          3.51        41.78 o                         
 -13   8   5          0.21          1.32        41.71 o                         
 -12   8   5         14.76          1.55        27.93 o                         
 -11   8   5        126.69        132.73        26.99 o                         
 -10   8   5         81.33         66.93        19.88 o                         
  -9   8   5        943.61        908.04        39.05 o                         
  -8   8   5        293.36        297.73        21.66 o                         
  -7   8   5         41.03         11.91        18.19 o                         
  -6   8   5         13.78         10.92        14.19 o                         
  -5   8   5        207.22        181.13        14.17 o                         
  -4   8   5        270.33        242.42        13.12 o                         
  -3   8   5          1.96          6.08         5.58 o                         
  -2   8   5        310.69        252.20        37.73 o                         
  -1   8   5         44.89         34.72        22.00 o                         
   0   8   5        101.64        128.13        21.30 o                         
   1   8   5        593.01        630.07        28.35 o                         
   2   8   5         56.62         37.27        17.19 o                         
   3   8   5        455.51        376.97        22.51 o                         
   4   8   5        302.74        337.46        22.16 o                         
   5   8   5        110.43         96.69        24.02 o                         
   6   8   5        263.69        242.79        27.86 o                         
   7   8   5         39.74         37.45        24.57 o                         
   8   8   5         23.92          2.45        18.68 o                         
   9   8   5        153.41        184.61        28.02 o                         
  10   8   5         15.39         26.66        27.03 o                         
  11   8   5        143.89        133.21        30.92 o                         
  12   8   5          6.92          2.26        29.42 o                         
 -13   9   5          2.69          4.68        27.44 o                         
 -12   9   5         47.30         60.08        29.90 o                         
 -11   9   5        286.54        308.85        28.25 o                         
 -10   9   5          5.09         -7.43        27.57 o                         
  -9   9   5        632.92        703.59        40.42 o                         
  -8   9   5        142.53        125.92        29.32 o                         
  -7   9   5          5.04         -3.52        27.73 o                         
  -6   9   5         38.43         11.55        29.60 o                         
  -5   9   5        213.49        194.10        26.77 o                         
  -4   9   5          6.48         -1.84        21.59 o                         
  -3   9   5         36.20         46.62        20.75 o                         
  -2   9   5        230.26        242.96        28.58 o                         
  -1   9   5        460.99        492.21        31.11 o                         
   0   9   5          0.23         -3.50        21.71 o                         
   1   9   5        588.54        636.38        30.79 o                         
   2   9   5        173.97        194.35        21.83 o                         
   3   9   5          1.77          4.04        17.14 o                         
   4   9   5         36.23         34.06        24.89 o                         
   5   9   5          1.09         18.75        25.48 o                         
   6   9   5        678.68        768.73        31.07 o                         
   7   9   5         32.47         20.62        22.36 o                         
   8   9   5        189.37        205.90        29.52 o                         
   9   9   5        270.84        333.29        56.08 o                         
  10   9   5          5.70         25.08        44.56 o                         
  11   9   5         96.18        117.42        53.89 o                         
 -13  10   5         45.80         84.69        47.49 o                         
 -12  10   5          2.64          9.98        33.57 o                         
 -11  10   5        228.05        260.17        32.91 o                         
 -10  10   5         36.57         38.84        28.18 o                         
  -9  10   5         64.34         60.58        30.13 o                         
  -8  10   5         25.75         22.95        31.77 o                         
  -7  10   5         30.43         28.25        29.76 o                         
  -6  10   5         42.36         52.37        29.00 o                         
  -5  10   5        293.45        336.21        32.57 o                         
  -4  10   5         14.36          9.09        21.99 o                         
  -3  10   5         89.03         86.43        28.94 o                         
  -2  10   5          9.82        -13.13        23.80 o                         
  -1  10   5        553.44        612.23        33.86 o                         
   0  10   5        152.96        150.50        39.87 o                         
   1  10   5        500.99        569.33        31.33 o                         
   2  10   5        561.41        608.99        30.96 o                         
   3  10   5         96.55        126.22        30.22 o                         
   4  10   5          8.44         -1.28        27.76 o                         
   5  10   5         34.61         24.69        27.58 o                         
   6  10   5        256.39        325.80        34.41 o                         
   7  10   5          6.11          4.51        27.96 o                         
   8  10   5         67.37         63.30        24.21 o                         
   9  10   5         98.57        114.73        41.61 o                         
  10  10   5          4.97          0.24        44.43 o                         
 -12  11   5          9.03        -12.33        46.64 o                         
 -11  11   5         37.35         68.33        31.68 o                         
 -10  11   5          4.40         -1.37        27.56 o                         
  -9  11   5          0.19         -2.95        28.97 o                         
  -8  11   5          2.50          4.97        26.85 o                         
  -7  11   5         17.24         -7.30        28.65 o                         
  -6  11   5         76.82        100.86        28.83 o                         
  -5  11   5         12.14         16.74        27.75 o                         
  -4  11   5         45.11         41.93        23.68 o                         
  -3  11   5         52.59         46.00        21.92 o                         
  -2  11   5         41.52         25.14        26.21 o                         
  -1  11   5        593.03        660.35        35.99 o                         
   0  11   5        275.94        254.91        28.86 o                         
   1  11   5        137.97        113.93        23.25 o                         
   2  11   5        382.40        466.33        52.97 o                         
   3  11   5         33.84          5.98        30.37 o                         
   4  11   5        245.21        290.38        35.76 o                         
   5  11   5         33.49         30.32        29.92 o                         
   6  11   5         36.77         27.58        27.33 o                         
   7  11   5         18.95         53.11        27.92 o                         
   8  11   5          0.61         -6.08        31.19 o                         
   9  11   5         31.46         70.25        45.48 o                         
 -11  12   5         18.65         51.40        46.73 o                         
 -10  12   5         30.98         12.69        30.29 o                         
  -9  12   5          3.42          3.72        45.55 o                         
  -8  12   5         49.84        -12.32        40.98 o                         
  -7  12   5        170.27        166.83        37.93 o                         
  -6  12   5         44.66         56.34        28.41 o                         
  -5  12   5        368.48        301.93        36.20 o                         
  -4  12   5         16.70         34.93        24.14 o                         
  -3  12   5        130.94        124.95        25.73 o                         
  -2  12   5         43.75         25.14        27.55 o                         
  -1  12   5        111.74        110.53        28.76 o                         
   0  12   5        195.01        234.07        50.99 o                         
   1  12   5          3.24        -22.45        48.56 o                         
   2  12   5          0.46          6.55        37.00 o                         
   3  12   5        195.87        205.61        36.74 o                         
   4  12   5        190.64        189.22        34.49 o                         
   5  12   5         32.06          7.61        30.92 o                         
   6  12   5          0.37        -12.13        29.22 o                         
   7  12   5         12.50        -22.08        29.02 o                         
 -10  13   5          8.69         10.10        30.15 o                         
  -9  13   5          0.60        -10.37        33.05 o                         
  -8  13   5         24.91         62.17        37.63 o                         
  -7  13   5         32.62         17.78        49.64 o                         
  -6  13   5          3.46          3.49        44.45 o                         
  -5  13   5        204.10        132.99        44.66 o                         
  -4  13   5          0.59         -1.98        22.67 o                         
  -3  13   5         61.06         71.92        24.13 o                         
  -2  13   5         67.89         64.08        50.88 o                         
  -1  13   5          0.28        -31.19        49.57 o                         
   0  13   5          0.53         19.91        47.93 o                         
   1  13   5          8.24         23.82        39.10 o                         
   2  13   5          1.34         -3.78        33.09 o                         
   3  13   5          1.67         18.72        33.17 o                         
   4  13   5         19.08         36.74        27.41 o                         
   5  13   5         35.59         38.96        35.96 o                         
   6  13   5          3.55         26.03        28.80 o                         
   7  13   5         10.21         -5.22        46.50 o                         
  -9  14   5          7.29          8.98        43.54 o                         
  -8  14   5          0.13         -7.13        49.63 o                         
  -7  14   5         17.58         56.71        37.71 o                         
  -6  14   5          1.95         20.34        48.97 o                         
  -5  14   5        282.33        351.38        54.85 o                         
  -4  14   5         32.26         24.45        30.63 o                         
  -3  14   5         38.91         36.14        33.22 o                         
  -2  14   5        106.49         60.82        49.79 o                         
  -1  14   5         26.21         37.27        50.71 o                         
   0  14   5         12.12         -2.45        38.37 o                         
   1  14   5         13.17         15.51        50.39 o                         
   2  14   5          8.92         20.10        35.19 o                         
   3  14   5         17.60         16.65        34.65 o                         
   4  14   5          6.11          2.61        31.42 o                         
   5  14   5         13.54        -24.22        48.62 o                         
   6  14   5          8.53         19.42        44.75 o                         
  -7  15   5          0.72          4.97        37.82 o                         
  -6  15   5          1.16        -22.15        50.20 o                         
  -5  15   5         28.38         40.27        51.10 o                         
  -4  15   5         20.50         -1.09        35.52 o                         
  -3  15   5          0.53        -11.15        33.24 o                         
  -2  15   5         34.21         28.69        48.39 o                         
  -1  15   5         16.18          1.41        50.11 o                         
   0  15   5          0.55          7.13        52.13 o                         
   1  15   5          2.18         13.21        50.30 o                         
   2  15   5          5.75          5.31        48.63 o                         
  -1 -16   6          1.27         18.54        42.05 o                         
   0 -16   6          4.28          1.43        36.22 o                         
   1 -16   6          0.57        -18.63        40.73 o                         
   2 -16   6         32.19         33.81        41.45 o                         
  -4 -15   6          0.04          3.17        48.54 o                         
  -3 -15   6          2.71          7.88        49.07 o                         
  -2 -15   6          8.07          1.56        39.89 o                         
  -1 -15   6          5.12         14.08        32.23 o                         
   0 -15   6         45.60         40.81        25.08 o                         
   1 -15   6          2.91        -13.48        24.83 o                         
   2 -15   6         24.08         31.10        29.82 o                         
   3 -15   6          5.66         16.71        29.11 o                         
   4 -15   6         34.33         12.52        42.10 o                         
   5 -15   6         29.93         47.92        39.87 o                         
   6 -15   6          0.95         46.75        48.21 o                         
  -5 -14   6         10.21         32.33        49.52 o                         
  -4 -14   6          1.09         24.02        33.02 o                         
  -3 -14   6          6.53         17.12        29.70 o                         
  -2 -14   6         14.09         48.47        32.94 o                         
  -1 -14   6         13.50         22.94        22.07 o                         
   0 -14   6         39.88         68.68        24.33 o                         
   1 -14   6          0.11          5.65        24.11 o                         
   2 -14   6         67.01         65.47        23.96 o                         
   3 -14   6        164.18        192.62        54.91 o                         
   4 -14   6         20.22         -6.33        45.96 o                         
   5 -14   6         10.38         24.91        43.33 o                         
   6 -14   6          2.91          7.05        42.42 o                         
   7 -14   6         11.14         14.33        39.61 o                         
   8 -14   6         25.39         32.82        43.27 o                         
  -7 -13   6         28.41          8.60        41.31 o                         
  -6 -13   6          0.41         -2.25        25.08 o                         
  -5 -13   6          0.92        -31.92        31.92 o                         
  -4 -13   6          1.20         11.13        30.13 o                         
  -3 -13   6          0.23        -19.43        32.15 o                         
  -2 -13   6         39.88         24.70        22.41 o                         
  -1 -13   6         15.78         11.68        21.76 o                         
   0 -13   6         25.34         26.87        20.79 o                         
   1 -13   6         10.17         14.00        21.88 o                         
   2 -13   6         46.53         48.74        22.75 o                         
   3 -13   6        133.61        104.46        27.68 o                         
   4 -13   6         54.80         14.15        35.69 o                         
   5 -13   6         11.15          7.21        24.50 o                         
   6 -13   6          1.09         15.72        22.81 o                         
   7 -13   6         21.00         29.14        37.06 o                         
   8 -13   6         62.69        106.34        41.08 o                         
   9 -13   6          4.07         38.08        39.30 o                         
  -8 -12   6          2.14         45.98        49.05 o                         
  -7 -12   6         22.90         28.74        32.24 o                         
  -6 -12   6         11.55         19.94        30.01 o                         
  -5 -12   6          4.89         19.74        29.68 o                         
  -4 -12   6          0.83         15.22        25.11 o                         
  -3 -12   6         21.44         17.92        21.34 o                         
  -2 -12   6         55.06         54.68        21.34 o                         
  -1 -12   6         91.44        114.12        22.96 o                         
   0 -12   6         52.79         43.62        21.70 o                         
   1 -12   6        388.69        418.34        28.13 o                         
   2 -12   6        183.26        173.83        28.68 o                         
   3 -12   6         37.38         43.93        24.20 o                         
   4 -12   6         16.66         19.16        18.02 o                         
   5 -12   6          6.09         -0.40        22.77 o                         
   6 -12   6          1.41          0.63        25.38 o                         
   7 -12   6          4.80         25.01        34.83 o                         
   8 -12   6         47.12         57.07        41.63 o                         
   9 -12   6         45.98         92.33        47.96 o                         
  10 -12   6         25.98         45.63        43.41 o                         
  -9 -11   6          6.38        -16.80        50.75 o                         
  -8 -11   6         37.98         47.71        46.01 o                         
  -7 -11   6         49.67         56.78        32.39 o                         
  -6 -11   6         14.70         31.73        33.48 o                         
  -5 -11   6          1.64        -28.18        28.18 o                         
  -4 -11   6          4.32         -6.92        25.48 o                         
  -3 -11   6         16.17         22.10        18.29 o                         
  -2 -11   6         34.12         12.09        20.62 o                         
  -1 -11   6          3.76          7.74        20.61 o                         
   0 -11   6         67.99         34.95        15.23 o                         
   1 -11   6        512.63        537.68        27.71 o                         
   2 -11   6        439.06        443.87        27.10 o                         
   3 -11   6          0.35          2.88        16.28 o                         
   4 -11   6         21.10          1.75        17.37 o                         
   5 -11   6          6.44          0.64        22.11 o                         
   6 -11   6          0.63          0.76        30.64 o                         
   7 -11   6         15.66         22.79        37.10 o                         
   8 -11   6          3.21          7.06        33.23 o                         
   9 -11   6        156.37        225.64        50.02 o                         
  10 -11   6          0.01         11.07        34.73 o                         
  11 -11   6        139.52        131.12        47.35 o                         
 -10 -10   6          2.25          4.66        22.60 o                         
  -9 -10   6          0.57        -16.74        27.60 o                         
  -8 -10   6         19.86          5.19        23.16 o                         
  -7 -10   6          2.55        -21.55        21.55 o                         
  -6 -10   6          0.79         -4.76        21.21 o                         
  -5 -10   6        152.95        164.15        24.20 o                         
  -4 -10   6          0.54         -4.18        17.09 o                         
  -3 -10   6        135.81        109.10        16.32 o                         
  -2 -10   6        320.91        272.90        14.67 o                         
  -1 -10   6        178.53        128.12        16.07 o                         
   0 -10   6          0.74        -12.18        14.24 o                         
   1 -10   6        118.19         99.11        15.38 o                         
   2 -10   6         87.69         81.04        17.54 o                         
   3 -10   6        235.27        261.37        19.76 o                         
   4 -10   6        115.77        133.49        14.32 o                         
   5 -10   6         21.60         20.67        32.06 o                         
   6 -10   6          6.79         -2.31        33.00 o                         
   7 -10   6         17.99         36.86        37.90 o                         
   8 -10   6          8.49         -0.84        35.17 o                         
   9 -10   6         93.82         79.34        44.59 o                         
  10 -10   6          0.08         14.42        33.86 o                         
  11 -10   6        210.27        179.21        46.36 o                         
 -12  -9   6          0.10        -13.57        45.08 o                         
 -11  -9   6         31.06         18.61        31.96 o                         
 -10  -9   6          8.03          8.88        22.55 o                         
  -9  -9   6         46.68         26.10        25.73 o                         
  -8  -9   6        166.54        160.28        30.11 o                         
  -7  -9   6         56.71         43.73        24.19 o                         
  -6  -9   6         26.88         -1.23        19.55 o                         
  -5  -9   6        122.16         98.50        21.11 o                         
  -4  -9   6          2.94         -1.69        17.86 o                         
  -3  -9   6        183.58        200.54        13.83 o                         
  -2  -9   6        145.07        103.12        12.96 o                         
  -1  -9   6         16.44         10.25        14.16 o                         
   0  -9   6         10.22         -6.38        11.21 o                         
   1  -9   6          3.03          6.72        12.86 o                         
   2  -9   6        141.16        135.00        16.29 o                         
   3  -9   6         36.55         26.68        14.81 o                         
   4  -9   6         41.19         35.27        11.94 o                         
   5  -9   6        294.03        316.72        40.40 o                         
   6  -9   6         34.64         32.62        30.94 o                         
   7  -9   6        347.81        445.40        45.45 o                         
   8  -9   6         99.67        121.60        38.65 o                         
   9  -9   6        104.99         66.86        44.07 o                         
  10  -9   6         57.91         86.97        46.11 o                         
  11  -9   6         75.19        133.42        46.30 o                         
  12  -9   6        104.89        120.25        50.55 o                         
 -12  -8   6          4.59         16.35        42.03 o                         
 -11  -8   6          0.39         -7.35        23.91 o                         
 -10  -8   6         32.48         27.84        37.99 o                         
  -9  -8   6          1.24         -9.62        23.54 o                         
  -8  -8   6        270.27        272.03        28.91 o                         
  -7  -8   6        235.99        195.70        27.11 o                         
  -6  -8   6          0.26        -14.18        20.22 o                         
  -5  -8   6         95.59         90.07        13.99 o                         
  -4  -8   6          4.89          9.42        12.57 o                         
  -3  -8   6        263.41        226.58        14.17 o                         
  -2  -8   6          4.63          6.05        13.07 o                         
  -1  -8   6         27.46         39.90        11.47 o                         
   0  -8   6        100.46         84.18        16.51 o                         
   1  -8   6        170.15        158.75        13.66 o                         
   2  -8   6       1122.73       1067.20        25.03 o                         
   3  -8   6         68.96         99.51        14.98 o                         
   4  -8   6        124.53        140.05        17.84 o                         
   5  -8   6        670.13        628.89        53.40 o                         
   6  -8   6         55.85         44.22        37.08 o                         
   7  -8   6        115.15         94.18        40.29 o                         
   8  -8   6        177.43        197.94        45.25 o                         
   9  -8   6         34.68         46.18        37.99 o                         
  10  -8   6        417.57        452.34        50.84 o                         
  11  -8   6          5.14         15.96        41.98 o                         
  12  -8   6          1.29         30.28        40.11 o                         
 -13  -7   6          9.73         -7.89        44.75 o                         
 -12  -7   6         15.61         -6.22        31.44 o                         
 -11  -7   6          0.00          3.57        20.58 o                         
 -10  -7   6         68.89         60.90        28.51 o                         
  -9  -7   6        172.72        174.78        30.41 o                         
  -8  -7   6          4.60         12.38        25.60 o                         
  -7  -7   6         52.21         48.69        22.68 o                         
  -6  -7   6         36.18         39.08        22.60 o                         
  -5  -7   6        440.32        472.57        18.60 o                         
  -4  -7   6       1308.08       1373.93        29.60 o                         
  -3  -7   6         41.68         38.09        11.20 o                         
  -2  -7   6          1.63          0.03        12.61 o                         
  -1  -7   6        293.52        319.36        15.95 o                         
   0  -7   6        335.87        315.84        18.77 o                         
   1  -7   6        105.60         65.07        11.28 o                         
   2  -7   6        828.14        890.35        21.53 o                         
   3  -7   6        234.32        205.34        11.08 o                         
   4  -7   6         13.03         14.79         9.62 o                         
   5  -7   6       1340.87       1363.94        24.99 o                         
   6  -7   6         22.46         29.97        11.48 o                         
   7  -7   6        289.85        258.24        41.71 o                         
   8  -7   6        332.30        317.03        25.35 o                         
   9  -7   6        204.31        229.48        39.45 o                         
  10  -7   6        751.16        667.54        58.67 o                         
  11  -7   6         33.47         76.45        46.89 o                         
  12  -7   6          5.57         -6.03        44.82 o                         
  13  -7   6          2.97         -4.31        38.82 o                         
 -13  -6   6          0.06         -4.34        32.22 o                         
 -12  -6   6        137.63        141.62        24.28 o                         
 -11  -6   6         47.96         77.79        29.18 o                         
 -10  -6   6        139.98        183.32        33.21 o                         
  -9  -6   6        120.72         99.62        28.75 o                         
  -8  -6   6          8.10         -2.21        24.66 o                         
  -7  -6   6         76.74        105.29        24.30 o                         
  -6  -6   6         10.91         20.35        22.07 o                         
  -5  -6   6        644.52        662.38        22.39 o                         
  -4  -6   6        923.59        952.78        21.81 o                         
  -3  -6   6        605.57        561.34        12.34 o                         
  -2  -6   6       1077.84       1105.28        17.13 o                         
  -1  -6   6        684.20        685.35        18.02 o                         
   0  -6   6         12.49         11.49        10.51 o                         
   1  -6   6        116.69        134.03        11.04 o                         
   2  -6   6          2.61          1.32         9.79 o                         
   3  -6   6         24.90          6.49         6.90 o                         
   4  -6   6         45.04         45.39         8.49 o                         
   5  -6   6        900.16        962.97        21.27 o                         
   6  -6   6        122.11        127.61        21.18 o                         
   7  -6   6        307.61        270.66        24.28 o                         
   8  -6   6        118.69         97.73        20.86 o                         
   9  -6   6         29.27         34.85        24.56 o                         
  10  -6   6         75.81         84.37        23.80 o                         
  11  -6   6         43.04         41.20        26.19 o                         
  12  -6   6          3.27         13.42        39.78 o                         
  13  -6   6        133.66        156.16        43.60 o                         
 -13  -5   6          2.12         17.93        32.94 o                         
 -12  -5   6        189.81        159.08        25.14 o                         
 -11  -5   6        156.97        131.16        30.51 o                         
 -10  -5   6         26.52         37.83        27.99 o                         
  -9  -5   6         97.73        114.62        29.22 o                         
  -8  -5   6         26.48         -1.35        23.91 o                         
  -7  -5   6        168.69        147.40        28.45 o                         
  -6  -5   6        101.47         72.19         6.39 o                         
  -5  -5   6        119.96        120.67        15.74 o                         
  -4  -5   6         21.08         31.02         5.97 o                         
  -3  -5   6         26.99         26.13         7.32 o                         
  -2  -5   6        568.76        621.19        13.25 o                         
  -1  -5   6        980.63       1005.07        18.27 o                         
   0  -5   6        349.58        271.71        13.88 o                         
   1  -5   6        902.08        914.96        17.94 o                         
   2  -5   6        578.44        559.81        11.36 o                         
   3  -5   6        352.27        285.73         8.10 o                         
   4  -5   6         49.97         28.09         5.63 o                         
   5  -5   6       1053.71       1003.91        31.24 o                         
   6  -5   6       1308.43       1397.78        29.96 o                         
   7  -5   6        360.81        425.72        20.90 o                         
   8  -5   6        575.51        603.39        23.77 o                         
   9  -5   6         54.95         96.57        25.85 o                         
  10  -5   6         33.19         44.67        26.43 o                         
  11  -5   6          1.94         -1.18        24.71 o                         
  12  -5   6          2.72         12.92        26.36 o                         
  13  -5   6        302.60        337.89        56.91 o                         
  14  -5   6          2.90        -33.09        40.88 o                         
 -14  -4   6        128.92        187.42        39.92 o                         
 -13  -4   6          7.14         25.04        34.74 o                         
 -12  -4   6         75.75         70.16        26.67 o                         
 -11  -4   6         60.02         61.80        37.58 o                         
 -10  -4   6         29.80         14.54        27.74 o                         
  -9  -4   6        219.32        244.00        31.60 o                         
  -8  -4   6        130.97        125.67        15.64 o                         
  -7  -4   6         50.09         50.39        24.21 o                         
  -6  -4   6          6.37         -2.24        19.12 o                         
  -5  -4   6        154.55        146.63        21.28 o                         
  -4  -4   6        402.68        352.08        18.21 o                         
  -3  -4   6          8.05         22.96        14.23 o                         
  -2  -4   6       1079.16       1024.34        19.96 o                         
  -1  -4   6       2264.77       2476.55        29.81 o                         
   0  -4   6         20.18          8.92         7.04 o                         
   1  -4   6       1371.81       1324.97        14.55 o                         
   2  -4   6        479.81        473.23         7.79 o                         
   3  -4   6        273.25        307.42         6.09 o                         
   4  -4   6         26.56          6.61         6.32 o                         
   5  -4   6        345.20        334.71        12.50 o                         
   6  -4   6       1126.33       1090.40        26.46 o                         
   7  -4   6          1.06         -3.29        15.23 o                         
   8  -4   6        265.01        268.71        19.56 o                         
   9  -4   6        209.45        226.95        29.12 o                         
  10  -4   6          0.46          4.71        23.49 o                         
  11  -4   6          5.93         18.70        22.79 o                         
  12  -4   6        325.62        328.95        31.19 o                         
  13  -4   6         26.39         35.88        42.45 o                         
  14  -4   6         19.74          2.48        46.50 o                         
 -14  -3   6        140.98        122.47        35.66 o                         
 -13  -3   6         14.78         -0.46        31.21 o                         
 -12  -3   6         41.13         23.66        24.05 o                         
 -11  -3   6          1.91          7.40        28.97 o                         
 -10  -3   6         11.35         -4.18        25.28 o                         
  -9  -3   6         80.29         85.92        11.20 o                         
  -8  -3   6          8.58         12.28         9.84 o                         
  -7  -3   6        206.51        144.12        34.63 o                         
  -6  -3   6         77.08         27.77        27.57 o                         
  -5  -3   6       1691.01       1573.34        38.54 o                         
  -4  -3   6       1638.36       1718.92        25.35 o                         
  -3  -3   6       1517.08       1625.61        26.93 o                         
  -2  -3   6        580.14        599.81        18.25 o                         
  -1  -3   6       2620.46       2454.73        24.61 o                         
   0  -3   6       1330.05       1409.63        17.08 o                         
   1  -3   6         21.27         10.97         5.78 o                         
   2  -3   6        265.99        340.10        13.23 o                         
   3  -3   6       1333.75       1357.00        30.36 o                         
   4  -3   6        161.29        183.81         8.08 o                         
   5  -3   6        181.71        156.70         6.97 o                         
   6  -3   6       1077.69       1013.39        25.27 o                         
   7  -3   6          6.87          6.24        14.34 o                         
   8  -3   6       1802.98       1931.29        38.76 o                         
   9  -3   6        960.12        952.70        33.10 o                         
  10  -3   6          2.35         12.76        25.58 o                         
  11  -3   6         11.19         22.52        23.77 o                         
  12  -3   6        270.95        273.91        31.05 o                         
  13  -3   6         16.00        -15.25        42.59 o                         
  14  -3   6         37.76         24.03        46.29 o                         
 -14  -2   6         76.50         86.93        31.58 o                         
 -13  -2   6         29.46         25.13        26.48 o                         
 -12  -2   6          5.72          1.89        37.29 o                         
 -11  -2   6          5.52          9.21        38.75 o                         
 -10  -2   6         18.93          9.47        18.01 o                         
  -9  -2   6        290.39        260.85        16.17 o                         
  -8  -2   6        183.84        189.20        19.18 o                         
  -7  -2   6         25.04          2.02        15.69 o                         
  -6  -2   6       2171.71       2168.34        66.18 o                         
  -5  -2   6       2774.80       3027.49        92.46 o                         
  -4  -2   6        923.08        895.88        42.08 o                         
  -3  -2   6       1401.85       1609.36        32.56 o                         
  -2  -2   6        707.91        704.13        24.11 o                         
  -1  -2   6        792.79        782.15        19.01 o                         
   0  -2   6       1244.66       1139.75        11.92 o                         
   1  -2   6         34.90          3.23         8.09 o                         
   2  -2   6        328.55        305.55        20.02 o                         
   3  -2   6         25.27         24.95        14.60 o                         
   4  -2   6         10.50         18.19         4.74 o                         
   5  -2   6       2192.13       2448.21        41.56 o                         
   6  -2   6         24.48          7.75        14.19 o                         
   7  -2   6        403.34        379.13        26.72 o                         
   8  -2   6         16.92         20.07        12.14 o                         
   9  -2   6        999.54        994.45        22.69 o                         
  10  -2   6        313.97        283.84        21.46 o                         
  11  -2   6          0.52         10.97        22.76 o                         
  12  -2   6        124.40        160.41        27.29 o                         
  13  -2   6         22.39         22.35        25.07 o                         
  14  -2   6         62.05         70.86        36.47 o                         
 -14  -1   6         42.42         46.32        41.94 o                         
 -13  -1   6         19.05         -4.99        36.74 o                         
 -12  -1   6          1.89         -6.94        35.24 o                         
 -11  -1   6         14.38          7.52        20.32 o                         
 -10  -1   6        128.92        103.55        15.35 o                         
  -9  -1   6        148.90        130.33        20.52 o                         
  -8  -1   6        444.26        416.05        25.53 o                         
  -7  -1   6       3042.89       3096.58        47.71 o                         
  -6  -1   6       1283.78       1221.68        30.62 o                         
  -5  -1   6       1888.65       1926.78        35.90 o                         
  -4  -1   6       1520.55       1598.99        40.57 o                         
  -3  -1   6         57.27         52.30        16.32 o                         
  -2  -1   6       1108.81       1178.61        26.55 o                         
  -1  -1   6        343.00        346.23        12.47 o                         
   0  -1   6        217.35        209.43         7.26 o                         
   1  -1   6       2607.80       2640.94        24.26 o                         
   2  -1   6       2454.91       2659.67        38.41 o                         
   3  -1   6          4.17          2.04         7.53 o                         
   4  -1   6        267.49        285.82        11.54 o                         
   5  -1   6        651.41        719.18        20.17 o                         
   6  -1   6        264.85        278.18        17.55 o                         
   7  -1   6        435.82        415.70        18.81 o                         
   8  -1   6          0.19         12.46        14.76 o                         
   9  -1   6        392.01        390.56        21.34 o                         
  10  -1   6        268.91        267.97        21.27 o                         
  11  -1   6          5.36         11.40        17.56 o                         
  12  -1   6         98.51        104.53        36.81 o                         
  13  -1   6          0.07          7.21        31.30 o                         
 -15   0   6         21.94         42.38        49.44 o                         
 -14   0   6          1.00         -0.34        48.26 o                         
 -13   0   6         16.00          3.02        46.73 o                         
 -12   0   6         24.46         24.69        20.05 o                         
 -11   0   6         12.60         18.27        15.06 o                         
 -10   0   6        454.44        456.46        26.92 o                         
  -9   0   6        537.66        457.39        26.17 o                         
  -8   0   6       1098.99       1145.28        34.37 o                         
  -7   0   6       3846.58       4000.90        54.93 o                         
  -6   0   6         60.88         46.86        12.38 o                         
  -5   0   6        762.53        672.07        31.19 o                         
  -4   0   6        217.99        191.33        12.08 o                         
  -3   0   6        225.00        196.38        14.26 o                         
  -2   0   6        125.36        112.95        12.06 o                         
  -1   0   6        953.48       1255.37        18.83 o                         
   0   0   6        313.37        328.69         8.95 o                         
   1   0   6       1365.22       1199.20        19.77 o                         
   2   0   6       1398.18       1305.95        14.37 o                         
   3   0   6        941.14       1003.46        17.72 o                         
   4   0   6         58.70         59.97        10.05 o                         
   5   0   6       1095.71       1017.72        19.88 o                         
   6   0   6         67.80         91.20        12.25 o                         
   7   0   6        587.14        644.05        25.73 o                         
   8   0   6        365.37        362.84        23.74 o                         
   9   0   6         82.39         62.07        21.13 o                         
  10   0   6        162.48        177.24        24.47 o                         
  11   0   6        124.96        115.95        20.76 o                         
  12   0   6        255.99        252.90        29.89 o                         
  13   0   6         22.79         25.57        38.28 o                         
  14   0   6         19.47         32.17        36.77 o                         
 -15   1   6          6.59          3.73        39.79 o                         
 -14   1   6         56.53         55.97        38.16 o                         
 -13   1   6         95.07         51.71        23.52 o                         
 -12   1   6         59.49         58.11        16.02 o                         
 -11   1   6          5.75         11.94        16.97 o                         
 -10   1   6        854.83        891.89        35.44 o                         
  -9   1   6         20.46          5.98        19.44 o                         
  -8   1   6         14.67         15.85        19.39 o                         
  -7   1   6       3783.72       3778.26        37.14 o                         
  -6   1   6         22.37         18.10         7.31 o                         
  -5   1   6       2587.42       2583.53        28.20 o                         
  -4   1   6          2.67          7.59         7.57 o                         
  -3   1   6        491.23        493.26        12.14 o                         
  -2   1   6          2.65          4.22         7.19 o                         
  -1   1   6          0.28         -4.57         9.77 o                         
   0   1   6        513.28        513.98        12.25 o                         
   1   1   6        277.67        303.40         7.98 o                         
   2   1   6        224.80        277.80        11.86 o                         
   3   1   6        504.54        538.15        17.18 o                         
   4   1   6       1120.80       1124.01        11.97 o                         
   5   1   6          6.91         13.33        10.03 o                         
   6   1   6         19.79          9.95        10.64 o                         
   7   1   6        163.03        178.13        13.38 o                         
   8   1   6        137.30        114.56        13.77 o                         
   9   1   6          0.05         -3.38        17.75 o                         
  10   1   6          7.75         27.52        19.58 o                         
  11   1   6        115.37         70.08        20.25 o                         
  12   1   6        195.00        168.76        23.66 o                         
  13   1   6        129.65        118.32        31.07 o                         
  14   1   6          0.21         -2.73        37.28 o                         
 -15   2   6          1.83        -10.66        47.60 o                         
 -14   2   6         34.83         18.47        26.29 o                         
 -13   2   6         37.66         26.19        35.58 o                         
 -12   2   6         55.24         56.30        17.52 o                         
 -11   2   6        113.37        130.59        19.99 o                         
 -10   2   6        235.69        226.27        25.78 o                         
  -9   2   6          1.75         -1.94        20.21 o                         
  -8   2   6          0.26         -4.63        19.82 o                         
  -7   2   6        718.42        794.59        18.77 o                         
  -6   2   6         18.83         33.36        10.01 o                         
  -5   2   6       1224.03       1372.85        36.91 o                         
  -4   2   6         14.23         -2.11        17.46 o                         
  -3   2   6        938.60        828.89        18.17 o                         
  -2   2   6        831.09        861.28        27.81 o                         
  -1   2   6        323.83        316.17        13.47 o                         
   0   2   6         70.14         20.97        10.71 o                         
   1   2   6       7904.26       8957.63        47.77 o                         
   2   2   6         11.64         13.13        11.68 o                         
   3   2   6       8941.36       8862.09        49.86 o                         
   4   2   6          0.46         -1.31         8.52 o                         
   5   2   6         72.55         68.87        11.70 o                         
   6   2   6         61.09         35.93         9.72 o                         
   7   2   6        190.94        184.56        12.27 o                         
   8   2   6        211.45        255.70        24.66 o                         
   9   2   6         21.12          4.65        18.82 o                         
  10   2   6         59.95         74.70        19.58 o                         
  11   2   6          5.05          9.52        20.03 o                         
  12   2   6         28.79         18.03        20.66 o                         
  13   2   6        167.09        183.78        35.25 o                         
  14   2   6          7.79         30.79        44.37 o                         
 -15   3   6         13.48          8.55        29.92 o                         
 -14   3   6         71.26         68.45        24.88 o                         
 -13   3   6         35.88         29.51        20.07 o                         
 -12   3   6        149.40        137.49        20.70 o                         
 -11   3   6        522.60        538.46        44.37 o                         
 -10   3   6        122.67        141.58        41.10 o                         
  -9   3   6         84.51         71.97        22.51 o                         
  -8   3   6        183.82        168.46         9.49 o                         
  -7   3   6        227.84        207.73        11.16 o                         
  -6   3   6          1.29         -1.78         8.92 o                         
  -5   3   6        459.40        561.32        20.96 o                         
  -4   3   6       1303.66       1107.40        22.80 o                         
  -3   3   6        170.64        156.29        10.87 o                         
  -2   3   6       1309.80       1122.60        22.81 o                         
  -1   3   6        269.18        210.11        11.66 o                         
   0   3   6        541.11        649.02        20.80 o                         
   1   3   6       6273.65       6441.94        50.64 o                         
   2   3   6        669.54        789.56        23.82 o                         
   3   3   6       2438.96       2429.30        28.76 o                         
   4   3   6         21.68         49.12        11.29 o                         
   5   3   6        143.39        134.08        13.07 o                         
   6   3   6        453.63        419.50        17.73 o                         
   7   3   6         98.90        138.33        27.26 o                         
   8   3   6          1.63         -0.49        21.25 o                         
   9   3   6         12.57        -10.47        21.44 o                         
  10   3   6        143.32        114.35        22.44 o                         
  11   3   6        208.95        194.59        23.68 o                         
  12   3   6         21.00         21.21        20.16 o                         
  13   3   6         60.09         43.42        22.62 o                         
  14   3   6         19.58        -23.34        45.43 o                         
 -16   4   6          0.27         -5.00        42.70 o                         
 -15   4   6          1.19         11.02        28.56 o                         
 -14   4   6         29.77         33.32        30.57 o                         
 -13   4   6         31.27         44.26        20.42 o                         
 -12   4   6         78.82         68.38        20.30 o                         
 -11   4   6        494.93        529.41        36.24 o                         
 -10   4   6          7.22          2.78        21.86 o                         
  -9   4   6         71.95         84.88        19.77 o                         
  -8   4   6         41.44         56.85         7.46 o                         
  -7   4   6         47.53         48.90         8.88 o                         
  -6   4   6         63.36         69.98        15.75 o                         
  -5   4   6         72.04         98.00        15.63 o                         
  -4   4   6       2181.83       2208.62        28.51 o                         
  -3   4   6       1936.29       1991.25        43.57 o                         
  -2   4   6        735.51        748.19        63.47 o                         
  -1   4   6       1522.64       1514.50        60.22 o                         
   0   4   6        184.29        165.89        16.99 o                         
   1   4   6       5084.80       5365.21       100.70 o                         
   2   4   6       1539.34       1722.02        29.14 o                         
   3   4   6         57.70         49.12         9.38 o                         
   4   4   6         90.52         95.72        10.96 o                         
   5   4   6         11.03          6.12        12.77 o                         
   6   4   6        540.44        615.50        22.87 o                         
   7   4   6          0.38         -1.30        14.06 o                         
   8   4   6         77.90         69.99        32.07 o                         
   9   4   6          4.83         -3.98        23.70 o                         
  10   4   6          0.03        -12.07        24.25 o                         
  11   4   6        162.32        149.94        28.28 o                         
  12   4   6          4.86          3.56        22.32 o                         
  13   4   6         67.78         57.70        25.02 o                         
  14   4   6         14.33          5.35        47.73 o                         
 -15   5   6          3.83        -28.73        28.73 o                         
 -14   5   6         15.54         11.50        27.68 o                         
 -13   5   6         16.51          2.54        21.08 o                         
 -12   5   6         16.70         -0.64        21.33 o                         
 -11   5   6        337.87        362.30        37.22 o                         
 -10   5   6         91.18        104.28        18.57 o                         
  -9   5   6        202.23        178.06        19.72 o                         
  -8   5   6         25.80         27.64        17.68 o                         
  -7   5   6          7.48         -6.99        15.05 o                         
  -6   5   6         27.38         20.98        14.59 o                         
  -5   5   6         55.55         33.15         4.54 o                         
  -4   5   6        529.35        467.06        19.05 o                         
  -3   5   6       2381.41       2360.53        44.48 o                         
  -2   5   6       1232.54       1304.52        28.92 o                         
  -1   5   6       4127.38       4172.73        52.99 o                         
   0   5   6        108.51         87.53        19.21 o                         
   1   5   6         53.41         30.42        10.96 o                         
   2   5   6          1.75         11.63        12.08 o                         
   3   5   6        187.99        188.41        21.95 o                         
   4   5   6        311.98        315.30        12.80 o                         
   5   5   6        284.87        261.42        13.94 o                         
   6   5   6        960.85        988.55        21.89 o                         
   7   5   6         31.58         32.71        17.87 o                         
   8   5   6        357.15        403.04        45.08 o                         
   9   5   6          5.12         -1.65        24.72 o                         
  10   5   6        604.42        672.13        38.41 o                         
  11   5   6         37.64         42.59        26.93 o                         
  12   5   6         78.40         63.02        30.06 o                         
  13   5   6         13.46         14.91        31.45 o                         
 -15   6   6          6.03        -16.37        31.12 o                         
 -14   6   6          7.47         -3.84        25.81 o                         
 -13   6   6          4.18        -14.30        23.45 o                         
 -12   6   6         10.51         24.48        19.50 o                         
 -11   6   6         43.18         42.49        20.20 o                         
 -10   6   6         24.96         25.23        19.85 o                         
  -9   6   6        398.46        369.92        23.29 o                         
  -8   6   6        277.77        254.16        21.06 o                         
  -7   6   6        423.45        468.41        22.77 o                         
  -6   6   6          1.16         -2.49        15.03 o                         
  -5   6   6        196.76        204.59        16.56 o                         
  -4   6   6          3.27         -3.52        12.02 o                         
  -3   6   6       1047.35       1176.63        23.68 o                         
  -2   6   6         66.51         63.17        17.91 o                         
  -1   6   6        210.06        195.46        22.91 o                         
   0   6   6        766.30        885.54        29.70 o                         
   1   6   6        156.48        169.69        19.47 o                         
   2   6   6         18.37         10.03         9.19 o                         
   3   6   6          5.23         -1.36         8.50 o                         
   4   6   6         19.59         20.36         8.02 o                         
   5   6   6        299.98        311.60        11.23 o                         
   6   6   6        632.30        610.56        28.56 o                         
   7   6   6        580.14        564.41        29.24 o                         
   8   6   6        191.06        155.58        37.86 o
[truncated: 532,092 more chars]
