# Supplementary material for: A phase transition caught in mid-course: independent and concomitant analyses of the monoclinic and triclinic structures of (nBu4N)[Co(orotate)2(bipy)]·3H2O
Source: Acta Crystallogr C Struct Chem. 2017 Aug 17;73(Pt 9):731–42. doi: 10.1107/S2053229617010841 (PMC5601254; doi:10.1107/S2053229617010841)
Supplement: Supplementary file 3 [file c-73-00731-2asup3.hkl]

data_2a                                                                         
_shelx_title '    Gema_2 in P2/n T = 277 K  Estr. 723  cpd 2a'                  
_shelx_refln_list_code          4                                               
_shelx_F_calc_maximum      234.43                                               
_exptl_crystal_F_000       868.00                                               
_reflns_d_resolution_high  0.7362                                               
                                                                                
loop_                                                                           
 _space_group_symop_operation_xyz                                               
 'x, y, z'                                                                      
 '-x+1/2, y, -z+1/2'                                                            
 '-x, -y, -z'                                                                   
 'x-1/2, -y, z-1/2'                                                             
                                                                                
_cell_length_a    13.1679                                                       
_cell_length_b     9.3413                                                       
_cell_length_c    16.3388                                                       
_cell_angle_alpha  90.000                                                       
_cell_angle_beta  102.669                                                       
_cell_angle_gamma  90.000                                                       
                                                                                
_shelx_F_squared_multiplier     1.000                                           
                                                                                
loop_                                                                           
 _refln_index_h                                                                 
 _refln_index_k                                                                 
 _refln_index_l                                                                 
 _refln_F_squared_calc                                                          
 _refln_F_squared_meas                                                          
 _refln_F_squared_sigma                                                         
 _refln_observed_status                                                         
   4   0   0       5545.20       5379.46       170.70 o                         
   6   0   0        229.49        113.11        41.19 o                         
   8   0   0       1019.68       1086.29        29.82 o                         
  10   0   0       1100.73       1075.51        33.02 o                         
  12   0   0        127.56        121.73        27.98 o                         
  14   0   0        108.82        165.63        40.37 o                         
  16   0   0        101.95         99.64        42.87 o                         
   3   1   0       5254.77       5808.37        92.44 o                         
   4   1   0          6.12          4.54         4.12 o                         
   5   1   0       1081.33       1254.34        36.06 o                         
   6   1   0        466.05        491.87        17.36 o                         
   7   1   0       1364.42       1317.75        28.76 o                         
   8   1   0        469.87        423.97        10.38 o                         
   9   1   0        696.80        612.35        42.69 o                         
  10   1   0          8.83         19.64        16.47 o                         
  11   1   0        428.16        420.84        21.44 o                         
  12   1   0         34.47         39.25        22.02 o                         
  13   1   0        221.76        195.49        24.02 o                         
  14   1   0         42.80         57.73        22.87 o                         
  15   1   0         89.08        135.83        28.85 o                         
  16   1   0          5.88         74.22        29.68 o                         
   0   2   0       7131.22       6860.04       145.86 o                         
   1   2   0       5149.93       4922.00        48.16 o                         
   2   2   0      32982.34      34417.21       368.04 o                         
   3   2   0       4519.83       4894.76       354.84 o                         
   4   2   0       7089.36       7920.37       347.35 o                         
   5   2   0       6275.57       6615.50       215.76 o                         
   6   2   0        131.73        123.16        14.37 o                         
   7   2   0       1021.39       1107.98        38.59 o                         
   8   2   0        680.58        655.54        27.58 o                         
   9   2   0        368.86        346.16        17.90 o                         
  10   2   0         18.88         27.86        10.16 o                         
  11   2   0        203.38        237.31        23.57 o                         
  12   2   0         18.75         38.55        21.73 o                         
  13   2   0        201.09        224.02        25.38 o                         
  14   2   0         30.38         37.11        22.87 o                         
  15   2   0         34.19         26.89        24.43 o                         
  16   2   0         21.41         49.83        38.23 o                         
   0   3   0        707.14        665.83        57.26 o                         
   1   3   0        148.70        150.69         8.53 o                         
   2   3   0       3133.47       2990.17        69.71 o                         
   3   3   0       3190.53       3074.05       114.48 o                         
   4   3   0       9138.88       9105.00       191.90 o                         
   5   3   0        121.42        199.74        26.19 o                         
   6   3   0        988.63        924.82        88.45 o                         
   7   3   0         35.50         47.32        25.39 o                         
   8   3   0         86.39         73.00         7.38 o                         
   9   3   0         47.60         40.41        14.46 o                         
  10   3   0         45.52         35.82        21.09 o                         
  11   3   0        145.78        136.51        23.18 o                         
  12   3   0        150.93        128.86        28.78 o                         
  13   3   0          0.00         11.92        23.31 o                         
  14   3   0        121.44        172.42        26.04 o                         
  15   3   0          0.14          9.36        24.13 o                         
  16   3   0         63.19         44.98        33.44 o                         
   0   4   0        426.44        498.97       122.29 o                         
   1   4   0        113.06        139.56        17.38 o                         
   2   4   0        753.68        736.66        17.82 o                         
   3   4   0       3102.48       3118.98        31.93 o                         
   4   4   0       1889.22       2036.65        61.08 o                         
   5   4   0       4304.95       4331.90        64.86 o                         
   6   4   0         20.03         23.55        17.48 o                         
   7   4   0        774.46        740.21        24.52 o                         
   8   4   0          1.31         30.12        19.63 o                         
   9   4   0         13.15         22.71        27.66 o                         
  10   4   0         65.38         32.28        38.30 o                         
  11   4   0        132.14        154.88        32.62 o                         
  12   4   0         66.05         86.50        30.23 o                         
  13   4   0         17.12         39.47        23.15 o                         
  14   4   0         45.30         35.10        23.72 o                         
  15   4   0         67.95         70.02        26.04 o                         
  16   4   0         80.60         77.75        34.06 o                         
   0   5   0         23.22         16.01        26.17 o                         
   1   5   0       1435.65       1357.69        24.18 o                         
   2   5   0        325.31        385.50        19.66 o                         
   3   5   0       2263.82       2071.69       113.95 o                         
   4   5   0          4.77          7.67         9.13 o                         
   5   5   0         69.45         57.90        14.81 o                         
   6   5   0        884.68        820.55        21.12 o                         
   7   5   0        258.36        237.89        21.19 o                         
   8   5   0        326.45        326.59        24.09 o                         
   9   5   0        433.83        390.50        40.52 o                         
  10   5   0        202.99        160.88        25.53 o                         
  11   5   0         53.91         60.78        23.85 o                         
  12   5   0          5.03         23.39        24.99 o                         
  13   5   0         79.75         85.64        20.22 o                         
  14   5   0          2.94         17.12        25.78 o                         
  15   5   0         11.05         34.32        26.28 o                         
   0   6   0       3053.75       3244.66       160.89 o                         
   1   6   0        521.26        533.80        20.81 o                         
   2   6   0       1681.50       1704.37        26.15 o                         
   3   6   0        166.92        163.52        28.70 o                         
   4   6   0         10.05         15.66        12.32 o                         
   5   6   0        297.61        391.51        40.06 o                         
   6   6   0        196.60        222.84        29.15 o                         
   7   6   0        101.97        111.05        19.38 o                         
   8   6   0        132.40        150.31        20.12 o                         
   9   6   0          8.44         20.02        20.06 o                         
  10   6   0        204.27        195.50        27.33 o                         
  11   6   0         12.61         -3.54        23.13 o                         
  12   6   0        102.98         74.73        24.92 o                         
  13   6   0          2.76         19.79        23.49 o                         
  14   6   0         28.55         43.43        31.08 o                         
  15   6   0          1.62          7.47        37.08 o                         
   0   7   0       1626.70       1830.10       173.70 o                         
   1   7   0       2089.87       2014.70        46.91 o                         
   2   7   0       1183.84       1159.95        40.29 o                         
   3   7   0          1.09         15.86        32.99 o                         
   4   7   0         26.42         31.26        20.64 o                         
   5   7   0        344.04        339.06        49.63 o                         
   6   7   0         37.31         42.89        22.84 o                         
   7   7   0         95.72         85.62        23.47 o                         
   8   7   0         12.13          3.25        21.99 o                         
   9   7   0        156.01        188.47        21.24 o                         
  10   7   0         62.36         54.76        27.70 o                         
  11   7   0         85.04         66.60        28.16 o                         
  12   7   0          8.78         28.82        27.05 o                         
  13   7   0          0.18         10.49        28.83 o                         
  14   7   0          0.08          5.22        33.59 o                         
   0   8   0        100.03        118.67        32.84 o                         
   1   8   0       1386.07       1315.49        57.81 o                         
   2   8   0         50.43         32.06        23.50 o                         
   3   8   0        490.81        478.31        79.25 o                         
   4   8   0         18.29         13.60        34.20 o                         
   5   8   0        179.92        161.80        35.16 o                         
   6   8   0         10.33         21.15        22.75 o                         
   7   8   0        110.40        175.40        38.98 o                         
   8   8   0          0.15         34.33        37.72 o                         
   9   8   0         94.56         76.03        39.30 o                         
  10   8   0         29.99         16.79        37.50 o                         
  11   8   0         27.18         60.87        40.68 o                         
  12   8   0         30.35         53.06        54.70 o                         
   0   9   0          1.74         48.68        35.03 o                         
   1   9   0         42.06         31.00        25.41 o                         
   2   9   0        347.54        404.73        32.96 o                         
   3   9   0         61.09         72.33        37.21 o                         
   4   9   0        465.65        471.23        92.99 o                         
   5   9   0          6.80         24.80        47.81 o                         
   6   9   0        451.70        402.47        93.06 o                         
   7   9   0         24.75         12.69        36.74 o                         
   8   9   0        104.82        104.91        41.30 o                         
   9   9   0          8.34         48.29        40.32 o                         
  10   9   0          7.55          6.35        38.55 o                         
  11   9   0          1.00          4.12        54.12 o                         
   0  10   0         71.51        120.65        57.29 o                         
   1  10   0        107.22        139.80        32.41 o                         
   2  10   0         72.21         77.85        32.75 o                         
   3  10   0        219.45        243.77        41.32 o                         
   4  10   0         27.43         33.29        37.80 o                         
   5  10   0        103.22        136.80        41.38 o                         
   6  10   0        139.56        108.33        42.25 o                         
   7  10   0         54.07         63.53        43.24 o                         
   8  10   0         27.52         35.23        42.08 o                         
   9  10   0         10.58         43.02        55.00 o                         
   0  11   0        126.08        186.21        59.84 o                         
   1  11   0          2.92         41.79        40.64 o                         
   2  11   0         43.35         52.58        44.47 o                         
   3  11   0         81.17         87.73        44.17 o                         
   4  11   0         16.50         54.79        42.56 o                         
   5  11   0         66.79         83.11        43.72 o                         
   6  11   0         42.35         68.53        44.58 o                         
   7  11   0         17.04         -5.19        73.15 o                         
   4  12   0         35.44         52.21        82.86 o                         
   5  12   0          2.77         -2.89        81.63 o                         
 -15   0   1        345.34        364.17        46.60 o                         
 -13   0   1         92.58        131.78        28.81 o                         
 -11   0   1        662.76        644.42        37.21 o                         
  -9   0   1       1616.26       1680.67        35.88 o                         
  -7   0   1         14.55         12.45         8.10 o                         
  -5   0   1        228.74        223.78         9.26 o                         
  -3   0   1        345.02        313.70        10.20 o                         
   3   0   1      11361.32      12077.48       158.94 o                         
   5   0   1       3740.52       4128.84        36.31 o                         
   7   0   1         95.43         87.46        21.23 o                         
   9   0   1       1441.42       1538.88        36.32 o                         
  11   0   1          1.52         14.36        26.31 o                         
  15   0   1         49.71         75.34        39.38 o                         
 -16   1   1        162.72        168.13        31.37 o                         
 -15   1   1         57.50         52.84        27.94 o                         
 -14   1   1        212.95        246.18        25.49 o                         
 -13   1   1         28.14         26.20        22.13 o                         
 -12   1   1        426.98        399.75        21.98 o                         
 -11   1   1        343.78        362.79        20.80 o                         
 -10   1   1        895.42        745.55        58.34 o                         
  -9   1   1         99.66        130.63         9.30 o                         
  -8   1   1         70.77         72.79         9.16 o                         
  -7   1   1        178.56        309.32        25.65 o                         
  -6   1   1       1052.33       1091.34        33.02 o                         
  -5   1   1         42.05         32.76         7.28 o                         
  -4   1   1        508.40        478.28        18.61 o                         
  -3   1   1        480.59        416.11        12.12 o                         
  -2   1   1       6911.02       5998.34       752.58 o                         
   2   1   1      10500.86      10926.27       274.87 o                         
   3   1   1      15328.41      15749.45       623.80 o                         
   4   1   1        866.45        873.82        55.66 o                         
   5   1   1        659.73        553.26        26.73 o                         
   6   1   1       1494.23       1480.80        67.78 o                         
   7   1   1        399.14        419.54        17.02 o                         
   8   1   1        310.69        279.79         8.16 o                         
   9   1   1        289.85        195.92        43.81 o                         
  10   1   1        557.71        594.83        29.27 o                         
  11   1   1        120.84        126.03        20.07 o                         
  12   1   1         20.90         15.18        21.52 o                         
  13   1   1          8.65          5.86        22.90 o                         
  14   1   1          3.53         -7.25        24.36 o                         
  15   1   1         20.27         53.02        28.19 o                         
  16   1   1          4.87         16.70        28.78 o                         
 -16   2   1          1.42         11.53        27.78 o                         
 -15   2   1         50.10         78.68        24.51 o                         
 -14   2   1        178.18        180.58        25.11 o                         
 -13   2   1        214.22        218.83        25.32 o                         
 -12   2   1        213.04        228.98        24.33 o                         
 -11   2   1         45.11         91.69        22.21 o                         
 -10   2   1        242.58        229.19        12.26 o                         
  -9   2   1        754.51        809.65        35.30 o                         
  -8   2   1        498.76        415.29        38.86 o                         
  -7   2   1        361.16        348.90        14.24 o                         
  -6   2   1        238.92        239.38        19.64 o                         
  -5   2   1         75.59         67.05        14.83 o                         
  -4   2   1        295.38        299.99        22.55 o                         
  -3   2   1       4061.91       4742.19        46.86 o                         
  -2   2   1       2268.37       2098.80        58.22 o                         
  -1   2   1       5864.80       6516.87        85.43 o                         
   0   2   1       2943.94       2851.73        35.58 o                         
   1   2   1       2794.02       3114.50        38.44 o                         
   2   2   1      13575.03      14219.69       153.39 o                         
   3   2   1       3930.72       4077.66        66.07 o                         
   4   2   1       4901.79       5010.99       150.98 o                         
   5   2   1       1749.70       1619.20        92.13 o                         
   6   2   1       1813.27       1899.59        81.55 o                         
   7   2   1        124.13         63.46        29.60 o                         
   8   2   1        544.52        523.90        19.58 o                         
   9   2   1          9.78         23.49        16.05 o                         
  10   2   1         25.25         44.60        17.68 o                         
  11   2   1          6.14         46.53        21.34 o                         
  12   2   1         77.53         88.64        22.79 o                         
  13   2   1         80.36        105.17        24.21 o                         
  14   2   1         22.80         24.26        23.38 o                         
  15   2   1          2.65        -11.30        24.94 o                         
  16   2   1         17.99          5.39        37.68 o                         
 -16   3   1          5.47          8.53        31.74 o                         
 -15   3   1         53.13         44.75        24.88 o                         
 -14   3   1          0.03         31.04        23.80 o                         
 -13   3   1        330.90        351.61        27.48 o                         
 -12   3   1         14.03         32.33        22.55 o                         
 -11   3   1         91.55         87.54        22.89 o                         
 -10   3   1        210.24        215.40        31.94 o                         
  -9   3   1         33.55         30.04        16.15 o                         
  -8   3   1        252.06        182.21        27.27 o                         
  -7   3   1        647.97        421.47       115.65 o                         
  -6   3   1        129.77        164.19        31.35 o                         
  -5   3   1       2616.97       2603.02        42.32 o                         
  -4   3   1       2641.10       2648.53        44.65 o                         
  -3   3   1        101.44         82.62        11.32 o                         
  -2   3   1        722.52        691.48        18.07 o                         
  -1   3   1       1567.98       1516.78        60.65 o                         
   0   3   1       1048.17       1046.40        31.88 o                         
   1   3   1        625.95        672.62        20.09 o                         
   2   3   1        570.69        599.98        21.53 o                         
   3   3   1      12646.19      12426.71        59.50 o                         
   4   3   1        105.54        146.29        19.45 o                         
   5   3   1      21108.49      21585.37       394.17 o                         
   6   3   1         81.98        106.39        25.37 o                         
   7   3   1       1423.36       1404.84        37.00 o                         
   8   3   1        104.58         53.75         7.36 o                         
   9   3   1          6.81          0.61        18.89 o                         
  10   3   1         92.37        107.07        20.65 o                         
  11   3   1         67.48         67.78        21.68 o                         
  12   3   1         43.98         68.48        23.00 o                         
  13   3   1         89.01        106.22        24.43 o                         
  14   3   1          4.12         24.25        24.00 o                         
  15   3   1         75.64         73.56        25.51 o                         
  16   3   1          6.10          6.55        36.91 o                         
 -16   4   1         10.53          1.92        33.13 o                         
 -15   4   1         21.22         29.04        25.24 o                         
 -14   4   1         17.40         18.77        24.36 o                         
 -13   4   1         24.95         31.20        23.39 o                         
 -12   4   1        275.23        285.40        27.47 o                         
 -11   4   1          1.35          6.60        30.51 o                         
 -10   4   1        144.98        122.20        40.54 o                         
  -9   4   1        109.80        106.01        29.53 o                         
  -8   4   1        231.93        226.53        35.03 o                         
  -7   4   1         22.21         33.52        17.48 o                         
  -6   4   1        707.70        615.00        29.99 o                         
  -5   4   1        821.69        877.84        27.66 o                         
  -4   4   1        472.92        442.95        16.04 o                         
  -3   4   1       1986.82       2242.81        69.61 o                         
  -2   4   1        140.30        116.05        13.81 o                         
  -1   4   1        101.42        122.90        16.93 o                         
   0   4   1       1017.85        991.11        20.84 o                         
   1   4   1        208.60        208.59        14.85 o                         
   2   4   1       1604.26       1519.99        33.44 o                         
   3   4   1       3566.77       3760.19       114.51 o                         
   4   4   1       6860.04       7100.38        62.08 o                         
   5   4   1       1641.63       1671.56        32.92 o                         
   6   4   1       2246.74       2335.66        45.78 o                         
   7   4   1       1284.22       1286.44        28.99 o                         
   8   4   1         83.77         92.10        20.56 o                         
   9   4   1        199.49        202.87        23.90 o                         
  10   4   1        215.15        210.28        70.38 o                         
  11   4   1          9.89         13.35        20.98 o                         
  12   4   1        112.70        129.83        23.62 o                         
  13   4   1         63.10         68.44        23.55 o                         
  14   4   1         58.80         78.01        24.43 o                         
  15   4   1         19.16         14.42        30.96 o                         
  16   4   1         11.13          0.31        33.83 o                         
 -15   5   1          0.24         12.15        30.92 o                         
 -14   5   1         75.08         91.35        21.85 o                         
 -13   5   1          1.90          4.84        19.43 o                         
 -12   5   1         35.12         63.73        23.30 o                         
 -11   5   1         32.36         44.81        23.10 o                         
 -10   5   1        199.60        206.83        29.12 o                         
  -9   5   1        321.71        343.14        25.43 o                         
  -8   5   1        516.19        475.91        43.61 o                         
  -7   5   1         69.40         84.75        18.80 o                         
  -6   5   1          5.07         18.04        14.59 o                         
  -5   5   1        309.95        289.54        21.33 o                         
  -4   5   1         77.35         77.13        11.15 o                         
  -3   5   1         95.13         66.57        14.17 o                         
  -2   5   1       1075.14       1013.38        54.03 o                         
  -1   5   1          4.74         10.34        19.47 o                         
   0   5   1        698.17        691.20        21.69 o                         
   1   5   1       1334.29       1269.96       115.45 o                         
   2   5   1        744.68        772.50        50.19 o                         
   3   5   1       1436.02       1349.45       117.00 o                         
   4   5   1       1190.94       1103.82        84.52 o                         
   5   5   1        944.52        940.54        54.70 o                         
   6   5   1       1875.20       1803.83        26.96 o                         
   7   5   1        443.61        398.49        28.33 o                         
   8   5   1        952.00        943.35        63.84 o                         
   9   5   1        852.04        716.47        30.57 o                         
  10   5   1         68.21         82.23        25.49 o                         
  11   5   1          5.65         19.65        24.40 o                         
  12   5   1         69.84         89.13        20.00 o                         
  13   5   1         57.43         63.79        20.76 o                         
  14   5   1         22.83         39.21        25.20 o                         
  15   5   1          0.04          5.33        39.26 o                         
 -15   6   1          6.03         -1.48        37.18 o                         
 -14   6   1          2.31          0.15        24.85 o                         
 -13   6   1         42.79         27.79        33.18 o                         
 -12   6   1         31.56         43.83        33.75 o                         
 -11   6   1        124.33        104.99        24.57 o                         
 -10   6   1          9.70         17.73        22.63 o                         
  -9   6   1        274.05        299.50        24.66 o                         
  -8   6   1          3.77          4.40        18.42 o                         
  -7   6   1         70.44         68.25        17.41 o                         
  -6   6   1        217.37        209.82        22.76 o                         
  -5   6   1        207.32        213.06        35.73 o                         
  -4   6   1        119.83        118.97        13.98 o                         
  -3   6   1        888.69        826.76        47.86 o                         
  -2   6   1          6.66         17.50        19.39 o                         
  -1   6   1        797.51        850.42        26.47 o                         
   0   6   1          8.43         19.89        18.02 o                         
   1   6   1       2579.83       2600.39       109.47 o                         
   2   6   1        644.91        601.44        40.35 o                         
   3   6   1        465.71        435.55        21.77 o                         
   4   6   1        145.46        124.01        22.33 o                         
   5   6   1        398.83        382.75        40.12 o                         
   6   6   1        319.56        310.19        25.50 o                         
   7   6   1        510.05        508.19        27.43 o                         
   8   6   1         65.36         61.66        20.16 o                         
   9   6   1        877.14        804.37        32.35 o                         
  10   6   1          0.24          5.82        20.90 o                         
  11   6   1        280.28        266.79        27.01 o                         
  12   6   1          1.14          9.32        24.89 o                         
  13   6   1         30.68         54.61        20.76 o                         
  14   6   1         14.67         45.72        31.09 o                         
 -13   7   1         17.09         32.82        28.16 o                         
 -12   7   1         34.68         25.24        27.69 o                         
 -11   7   1        157.20        187.61        28.41 o                         
 -10   7   1         71.00         74.04        30.54 o                         
  -9   7   1         10.47         -1.16        25.92 o                         
  -8   7   1         69.11         67.61        22.05 o                         
  -7   7   1          6.07          1.73        21.80 o                         
  -6   7   1         14.42         32.10        20.80 o                         
  -5   7   1         83.93         62.38        20.50 o                         
  -4   7   1        205.81        212.79        34.98 o                         
  -3   7   1         12.56         13.21        23.44 o                         
  -2   7   1        359.77        391.01        26.99 o                         
  -1   7   1        344.13        341.60        41.19 o                         
   0   7   1       3112.67       3170.69        77.89 o                         
   1   7   1        408.09        349.05        55.58 o                         
   2   7   1        179.81        168.06        22.50 o                         
   3   7   1        221.98        227.07        16.88 o                         
   4   7   1         32.93         31.28        21.56 o                         
   5   7   1          9.15         14.98        21.91 o                         
   6   7   1          7.07         27.69        23.03 o                         
   7   7   1         78.15         67.51        23.80 o                         
   8   7   1        494.47        510.59        41.70 o                         
   9   7   1         47.81         66.38        24.12 o                         
  10   7   1        370.42        388.75        25.81 o                         
  11   7   1         29.10         47.39        22.91 o                         
  12   7   1         12.19          9.21        27.87 o                         
  13   7   1          0.71         32.10        77.56 o                         
  14   7   1         12.31        -14.78        49.53 o                         
 -12   8   1         16.95         25.21        54.34 o                         
 -11   8   1         34.46         38.60        40.35 o                         
 -10   8   1         74.78         63.66        39.97 o                         
  -9   8   1          3.28         18.95        49.50 o                         
  -8   8   1        100.27         85.72        40.15 o                         
  -7   8   1        229.47        280.64       133.80 o                         
  -6   8   1        129.63        159.70        39.60 o                         
  -5   8   1        470.19        439.64       140.25 o                         
  -4   8   1        316.11        257.64        72.61 o                         
  -3   8   1        162.80        133.70        50.90 o                         
  -2   8   1          3.22         25.25        23.43 o                         
  -1   8   1        181.05        189.62        38.25 o                         
   0   8   1        421.55        438.49        30.25 o                         
   1   8   1          8.75         33.77        22.27 o                         
   2   8   1        125.54        146.64        22.65 o                         
   3   8   1        114.91        102.78        28.78 o                         
   4   8   1        107.63        142.83        24.46 o                         
   5   8   1        256.02        216.29        29.40 o                         
   6   8   1          3.08         17.42        23.22 o                         
   7   8   1        174.89        147.74        25.25 o                         
   8   8   1        107.51        111.86        39.64 o                         
   9   8   1         89.17         62.06        40.17 o                         
  10   8   1         34.50         61.67        37.66 o                         
  11   8   1        125.00        139.13        42.73 o                         
  12   8   1          2.60         26.03        51.16 o                         
 -11   9   1         33.18         39.02        55.73 o                         
 -10   9   1          1.45         -3.87        38.96 o                         
  -9   9   1         90.58         86.87        51.57 o                         
  -8   9   1          8.98         16.45        40.17 o                         
  -7   9   1        260.09        224.93        41.65 o                         
  -6   9   1          7.31         21.80        38.56 o                         
  -5   9   1         91.65         74.65        49.52 o                         
  -4   9   1          0.77         18.98        36.76 o                         
  -3   9   1        425.79        470.60        41.38 o                         
  -2   9   1         40.92         48.90        29.94 o                         
  -1   9   1          3.19         17.86        25.42 o                         
   0   9   1         27.97         38.01        25.54 o                         
   1   9   1        174.89        190.13        25.71 o                         
   2   9   1          4.58         35.92        30.29 o                         
   3   9   1        117.48        160.95        38.37 o                         
   4   9   1         64.97         62.47        39.29 o                         
   5   9   1        115.97         94.93        39.29 o                         
   6   9   1         39.41         15.48        39.39 o                         
   7   9   1        153.68        107.32        38.97 o                         
   8   9   1          1.03         44.86        39.59 o                         
   9   9   1         11.91         58.85        40.17 o                         
  10   9   1          0.64         50.58        41.60 o                         
  11   9   1         23.10         59.73        54.08 o                         
  -9  10   1          2.88          3.42        56.77 o                         
  -8  10   1         68.06        107.24        41.80 o                         
  -7  10   1         59.73         42.92        42.58 o                         
  -6  10   1         81.40         90.91        41.12 o                         
  -5  10   1         40.16         51.41        39.49 o                         
  -4  10   1        114.44        118.20        40.18 o                         
  -3  10   1         14.48         21.44        38.10 o                         
  -2  10   1        215.05        182.39        32.73 o                         
  -1  10   1          7.96         43.38        30.73 o                         
   0  10   1        177.87        178.68        33.64 o                         
   1  10   1          6.99         14.06        32.04 o                         
   2  10   1         60.07         71.56        33.61 o                         
   3  10   1          0.45          6.25        40.56 o                         
   4  10   1         95.00        122.26        42.34 o                         
   5  10   1        165.12        202.40        44.34 o                         
   6  10   1         61.33        104.30        41.65 o                         
   7  10   1         31.65         46.38        44.16 o                         
   8  10   1          5.40         22.68        44.04 o                         
   9  10   1          2.70         33.14        55.01 o                         
  -7  11   1         50.06         53.02        71.17 o                         
  -6  11   1         39.90         91.19        43.45 o                         
  -5  11   1          4.03         16.47        41.97 o                         
  -4  11   1        128.69        163.81        41.35 o                         
  -3  11   1          2.43         -1.88        40.50 o                         
  -2  11   1        115.39        181.09        58.71 o                         
  -1  11   1          1.49         42.18        40.24 o                         
   0  11   1         20.67         28.16        40.85 o                         
   1  11   1          2.41         44.66        39.54 o                         
   2  11   1         98.46        126.54        37.43 o                         
   3  11   1          3.36          6.55        76.55 o                         
   4  11   1        186.83        165.49        67.30 o                         
   5  11   1          4.02         15.69        45.29 o                         
   6  11   1        108.53        106.76        47.10 o                         
  -5  12   1         10.99          6.91        69.25 o                         
  -4  12   1          2.37          5.65        71.88 o                         
 -16   0   2         22.81         39.69        41.05 o                         
 -14   0   2          2.14          1.65        34.53 o                         
 -12   0   2        337.00        396.45        31.79 o                         
 -10   0   2        638.87        481.51        86.90 o                         
  -8   0   2       1044.05        863.33        29.01 o                         
  -6   0   2         37.24         48.54        11.56 o                         
  -4   0   2       1443.20       1418.80        52.81 o                         
   2   0   2       2861.84       2462.92       128.72 o                         
   4   0   2       7500.97       8600.16       326.48 o                         
   6   0   2       1573.87       1125.91        95.93 o                         
   8   0   2       4447.13       5070.21       419.20 o                         
  10   0   2       3843.25       4537.20       289.35 o                         
  12   0   2         41.15         45.11        29.54 o                         
  14   0   2         70.36        103.62        38.22 o                         
  16   0   2          6.21         24.00        41.91 o                         
 -16   1   2          1.52         17.63        28.07 o                         
 -15   1   2          0.97         13.18        26.53 o                         
 -14   1   2        133.09        193.95        24.98 o                         
 -13   1   2          7.01          8.54        21.92 o                         
 -12   1   2         74.00         39.96        19.26 o                         
 -11   1   2        146.31        136.37        19.52 o                         
 -10   1   2        210.71        219.85        11.66 o                         
  -9   1   2        607.21        621.61        18.38 o                         
  -8   1   2        647.56        603.65        76.87 o                         
  -7   1   2       1027.24       1065.09        14.27 o                         
  -6   1   2        576.85        580.80        11.69 o                         
  -5   1   2        282.87        273.56        11.43 o                         
  -4   1   2       1430.72       1695.99        53.31 o                         
  -3   1   2       1031.85       1165.54        43.24 o                         
  -2   1   2        519.47        519.95        11.13 o                         
   1   1   2        170.95         54.61        27.62 o                         
   2   1   2       1621.08       1572.61        32.10 o                         
   3   1   2        189.55        297.58        21.32 o                         
   4   1   2       2540.75       2500.40        47.93 o                         
   5   1   2        384.50        435.41        14.63 o                         
   6   1   2          1.97         17.46        15.02 o                         
   7   1   2       1584.86       1769.84        95.62 o                         
   8   1   2         46.78         73.58        15.22 o                         
   9   1   2        899.43        964.70        54.71 o                         
  10   1   2         93.38         85.67        19.95 o                         
  11   1   2        305.36        300.75        21.79 o                         
  12   1   2         35.93         73.00        22.74 o                         
  13   1   2         65.01         71.80        24.34 o                         
  14   1   2          0.55         -0.72        25.96 o                         
  15   1   2         14.78         20.96        27.37 o                         
  16   1   2          1.12         12.52        39.10 o                         
 -16   2   2          2.97         14.89        28.46 o                         
 -15   2   2         82.01         78.30        24.64 o                         
 -14   2   2          5.54         17.07        23.61 o                         
 -13   2   2        595.09        566.90        35.63 o                         
 -12   2   2        178.76        154.80        23.74 o                         
 -11   2   2       1245.19       1238.20        42.62 o                         
 -10   2   2        144.22        152.13        13.48 o                         
  -9   2   2        830.32        829.10        53.39 o                         
  -8   2   2         30.77         36.12         8.67 o                         
  -7   2   2       2923.70       2752.93       146.10 o                         
  -6   2   2          1.84         10.59        12.05 o                         
  -5   2   2       1540.97       1467.23        21.67 o                         
  -4   2   2        185.64        159.65        20.29 o                         
  -3   2   2        536.74        439.01        12.95 o                         
  -2   2   2        539.55        530.17        12.11 o                         
  -1   2   2         21.69         34.15         5.15 o                         
   0   2   2       1216.00       1213.10        38.65 o                         
   1   2   2       8895.09       9872.83       149.14 o                         
   2   2   2         80.39        110.51         8.81 o                         
   3   2   2       2409.48       2557.03        85.65 o                         
   4   2   2         35.31         52.75        13.13 o                         
   5   2   2       5200.46       4935.58       454.30 o                         
   6   2   2       2992.77       3330.13        37.57 o                         
   7   2   2        359.81        357.49        15.94 o                         
   8   2   2       2685.29       2838.41        28.68 o                         
   9   2   2       1205.73       1269.21        30.32 o                         
  10   2   2          0.28         11.35        17.19 o                         
  11   2   2        226.10        237.02        23.67 o                         
  12   2   2        168.80        254.49        26.88 o                         
  13   2   2         47.51         56.87        23.93 o                         
  14   2   2         35.88         50.18        30.00 o                         
  15   2   2          5.60          9.53        27.36 o                         
  16   2   2         27.62          4.27        38.49 o                         
 -16   3   2         27.41         29.24        31.07 o                         
 -15   3   2          0.05         37.91        42.85 o                         
 -14   3   2        200.63        196.75        26.54 o                         
 -13   3   2         57.51         82.92        24.30 o                         
 -12   3   2        568.26        633.95        29.76 o                         
 -11   3   2         77.23         54.20        16.30 o                         
 -10   3   2        314.69        326.68        33.56 o                         
  -9   3   2        433.40        399.29        46.11 o                         
  -8   3   2       1089.20       1000.02        66.19 o                         
  -7   3   2        258.99        176.14        83.95 o                         
  -6   3   2       1327.29       1405.07        41.45 o                         
  -5   3   2        700.42        490.73       122.62 o                         
  -4   3   2       5726.53       5804.78       149.77 o                         
  -3   3   2        407.10        394.07        11.44 o                         
  -2   3   2         77.10         92.98         6.29 o                         
  -1   3   2        230.32        217.04        11.54 o                         
   0   3   2        532.53        463.96        36.31 o                         
   1   3   2         90.75         62.40        12.13 o                         
   2   3   2       3834.68       3705.97       109.56 o                         
   3   3   2       1030.84       1045.68        45.20 o                         
   4   3   2       1170.03        886.67       131.48 o                         
   5   3   2       1043.37        974.85        25.07 o                         
   6   3   2        703.91        615.06        22.73 o                         
   7   3   2         40.86         58.91        24.12 o                         
   8   3   2        103.39        113.35        18.15 o                         
   9   3   2        117.94        147.42        19.86 o                         
  10   3   2          6.21          5.16        19.29 o                         
  11   3   2        141.33        151.16        22.69 o                         
  12   3   2        114.66        131.76        23.54 o                         
  13   3   2          0.36         15.90        22.02 o                         
  14   3   2         81.65         78.63        24.56 o                         
  15   3   2          4.89         13.21        25.78 o                         
  16   3   2         26.02         39.15        39.00 o                         
 -16   4   2         87.92        102.82        34.65 o                         
 -15   4   2         94.49        108.41        28.36 o                         
 -14   4   2         25.12         22.91        24.06 o                         
 -13   4   2        186.42        233.09        26.53 o                         
 -12   4   2        423.17        390.70        63.33 o                         
 -11   4   2        299.63        300.21        66.47 o                         
 -10   4   2        311.47        269.37        35.99 o                         
  -9   4   2        192.10        193.71        31.91 o                         
  -8   4   2        613.29        533.31        33.42 o                         
  -7   4   2       1460.10       1446.31        37.89 o                         
  -6   4   2       1273.05       1296.40        26.57 o                         
  -5   4   2       1096.09       1114.43        23.19 o                         
  -4   4   2       2168.22       2124.39       130.11 o                         
  -3   4   2        947.26        953.00        13.88 o                         
  -2   4   2        678.49        715.67        19.83 o                         
  -1   4   2        520.49        502.02        15.05 o                         
   0   4   2         14.42          3.25        20.52 o                         
   1   4   2        321.16        291.35        20.66 o                         
   2   4   2       2131.44       2122.34        27.90 o                         
   3   4   2       3996.03       4726.92        78.81 o                         
   4   4   2       1651.46       1628.55        81.57 o                         
   5   4   2       1270.25       1283.92        25.38 o                         
   6   4   2       1707.39       1535.55        29.51 o                         
   7   4   2        280.67        257.07        22.28 o                         
   8   4   2         28.19         52.33        21.80 o                         
   9   4   2          1.04         34.98        22.49 o                         
  10   4   2        101.78        112.43        19.08 o                         
  11   4   2         61.66         92.11        19.28 o                         
  12   4   2          0.22         13.27        22.45 o                         
  13   4   2         66.06         68.06        24.15 o                         
  14   4   2         40.91         57.24        21.37 o                         
  15   4   2         37.81         65.60        26.74 o                         
  16   4   2          5.94         18.17        34.23 o                         
 -15   5   2         20.29         20.57        31.60 o                         
 -14   5   2         78.04         57.31        24.79 o                         
 -13   5   2         31.77         28.29        24.65 o                         
 -12   5   2         45.55         48.88        23.82 o                         
 -11   5   2        247.30        247.10        25.32 o                         
 -10   5   2        352.82        354.16        25.65 o                         
  -9   5   2       2054.94       1844.93        58.11 o                         
  -8   5   2         31.02         63.51        19.48 o                         
  -7   5   2        232.85        253.44        35.30 o                         
  -6   5   2       1162.04       1138.36        23.66 o                         
  -5   5   2        519.61        461.46        30.72 o                         
  -4   5   2         44.09         94.00        16.11 o                         
  -3   5   2       1170.88        983.26       157.15 o                         
  -2   5   2        687.43        685.53        27.19 o                         
  -1   5   2       1117.54       1067.82        56.81 o                         
   0   5   2         25.76         34.43        22.04 o                         
   1   5   2        603.58        546.23        45.86 o                         
   2   5   2          0.40          9.21        14.10 o                         
   3   5   2         81.13         60.84        13.27 o                         
   4   5   2        642.71        583.88        42.39 o                         
   5   5   2        497.42        493.37        22.69 o                         
   6   5   2         96.81        102.22        17.41 o                         
   7   5   2       2225.10       2252.01        76.00 o                         
   8   5   2          8.64         20.28        21.77 o                         
   9   5   2        124.98        151.53        25.19 o                         
  10   5   2         29.20         27.59        24.19 o                         
  11   5   2         40.77         61.29        18.46 o                         
  12   5   2         22.11         33.72        19.88 o                         
  13   5   2         49.60         46.29        21.13 o                         
  14   5   2          0.92         18.24        21.96 o                         
  15   5   2          0.29          2.16        25.95 o                         
 -15   6   2          5.99        -11.22        36.75 o                         
 -14   6   2         98.62         75.86        36.18 o                         
 -13   6   2          0.01          9.98        33.28 o                         
 -12   6   2        156.04        116.79        35.58 o                         
 -11   6   2         13.05         14.33        31.88 o                         
 -10   6   2        456.36        410.38        25.78 o                         
  -9   6   2         31.23         31.93        20.81 o                         
  -8   6   2        786.23        776.68        37.25 o                         
  -7   6   2        282.22        251.51        21.72 o                         
  -6   6   2        380.13        353.02        17.73 o                         
  -5   6   2          1.23         10.70        15.91 o                         
  -4   6   2        474.15        456.66        28.38 o                         
  -3   6   2         52.93         61.57        20.16 o                         
  -2   6   2       1105.79       1124.84        25.38 o                         
  -1   6   2         39.46         22.52        18.75 o                         
   0   6   2        486.67        433.14        58.80 o                         
   1   6   2        127.11        143.05        19.01 o                         
   2   6   2        511.98        531.89        31.72 o                         
   3   6   2          2.77         18.34        13.65 o                         
   4   6   2        365.54        272.71        50.56 o                         
   5   6   2        336.37        309.61        22.87 o                         
   6   6   2        595.32        597.62        27.69 o                         
   7   6   2        122.41        106.96        24.19 o                         
   8   6   2        142.06        127.03        20.85 o                         
   9   6   2        276.61        277.11        23.42 o                         
  10   6   2        330.99        357.58        28.77 o                         
  11   6   2          6.10         27.45        16.63 o                         
  12   6   2         79.47         73.26        20.48 o                         
  13   6   2          6.38          9.00        20.14 o                         
 -13   7   2          0.22          3.96        28.31 o                         
 -12   7   2          5.92         12.30        26.72 o                         
 -11   7   2         43.16         43.93        26.35 o                         
 -10   7   2         18.44         33.36        26.42 o                         
  -9   7   2         38.56         42.83        25.81 o                         
  -8   7   2          0.36         14.22        24.55 o                         
  -7   7   2        451.31        424.14        59.12 o                         
  -6   7   2         82.63        101.87        20.69 o                         
  -5   7   2        394.01        411.25        51.08 o                         
  -4   7   2         36.62         37.20        21.58 o                         
  -3   7   2        136.99        173.80        33.83 o                         
  -2   7   2        365.95        290.06        32.30 o                         
  -1   7   2       1631.37       1755.30        40.84 o                         
   0   7   2        142.93        102.15        30.17 o                         
   1   7   2        148.97        107.96        22.03 o                         
   2   7   2         89.86         80.89        20.20 o                         
   3   7   2        109.50         91.95        15.76 o                         
   4   7   2         47.54         81.51        23.70 o                         
   5   7   2        167.27        211.75        45.51 o                         
   6   7   2          7.32         32.20        24.19 o                         
   7   7   2         39.19         34.15        24.11 o                         
   8   7   2        110.51        104.59        24.89 o                         
   9   7   2        394.31        356.49        30.03 o                         
  10   7   2        270.92        205.68        28.40 o                         
  11   7   2         44.49         22.64        26.80 o                         
  12   7   2         48.10         66.34        25.00 o                         
  14   7   2          0.06         14.65        55.78 o                         
 -12   8   2         26.49         19.38        30.10 o                         
 -11   8   2         59.69         45.92        41.40 o                         
 -10   8   2          2.95          5.74        38.52 o                         
  -9   8   2         99.56         90.14        41.86 o                         
  -8   8   2          3.87         27.79        40.02 o                         
  -7   8   2         26.80         63.15        38.30 o                         
  -6   8   2        104.47         97.26        39.49 o                         
  -5   8   2        327.42        266.22        83.45 o                         
  -4   8   2         63.40         37.92        37.15 o                         
  -3   8   2         19.66          4.85        33.92 o                         
  -2   8   2          0.78          9.50        23.60 o                         
  -1   8   2        458.92        491.01        46.00 o                         
   0   8   2         56.21         38.31        24.94 o                         
   1   8   2        157.28        205.29        25.86 o                         
   2   8   2          9.54         23.39        22.17 o                         
   3   8   2        208.57        162.30        30.35 o                         
   4   8   2          3.25         16.54        23.58 o                         
   5   8   2          1.11          2.49        25.23 o                         
   6   8   2          0.48          5.53        29.52 o                         
   7   8   2        109.38        100.33        26.28 o                         
   8   8   2         79.64         86.94        27.91 o                         
   9   8   2        299.49        307.29        30.71 o                         
  10   8   2         16.96         42.37        42.04 o                         
  11   8   2        188.12        211.00        44.52 o                         
  12   8   2          5.30         51.08        50.04 o                         
 -11   9   2          6.81         22.90        53.82 o                         
 -10   9   2          5.32         12.80        39.52 o                         
  -9   9   2          1.59         -3.36        39.83 o                         
  -8   9   2         48.66         46.29        39.71 o                         
  -7   9   2          8.79         17.61        37.54 o                         
  -6   9   2        206.72        197.64        56.32 o                         
  -5   9   2          0.60         -8.00        51.06 o                         
  -4   9   2        262.52        273.12        49.75 o                         
  -3   9   2         33.23         34.47        36.02 o                         
  -2   9   2         11.75         47.35        28.65 o                         
  -1   9   2         44.56         41.14        25.35 o                         
   0   9   2          2.22         21.57        24.46 o                         
   1   9   2         97.08        125.97        32.40 o                         
   2   9   2        155.12        175.21        33.52 o                         
   3   9   2          7.14         20.99        38.85 o                         
   4   9   2          6.13         35.14        38.54 o                         
   5   9   2         19.20         30.61        25.16 o                         
   6   9   2        203.33        201.42        41.09 o                         
   7   9   2          7.04          4.00        41.49 o                         
   8   9   2         43.08         56.78        40.23 o                         
   9   9   2         18.66         25.50        41.99 o                         
  10   9   2         87.31        132.00        56.27 o                         
  11   9   2          0.17          9.63        54.99 o                         
  -9  10   2         32.80         43.79        57.50 o                         
  -8  10   2         10.56         15.65        40.99 o                         
  -7  10   2          1.05         11.71        42.67 o                         
  -6  10   2         74.25         89.19        52.23 o                         
  -5  10   2         19.76         35.27        38.73 o                         
  -4  10   2          7.06         38.79        39.22 o                         
  -3  10   2         96.75        124.82        43.83 o                         
  -2  10   2        121.57        116.05        64.19 o                         
  -1  10   2         38.98         53.43        30.59 o                         
   0  10   2         39.36         46.94        32.87 o                         
   1  10   2         34.13         41.50        32.87 o                         
   2  10   2         19.20         14.66        32.04 o                         
   3  10   2          0.51         34.26        43.17 o                         
   4  10   2         60.72         68.01        44.58 o                         
   5  10   2          3.64         29.28        42.49 o                         
   6  10   2         52.77         37.12        42.03 o                         
   7  10   2         29.32         28.56        43.04 o                         
   8  10   2         47.62         47.66        45.32 o                         
   9  10   2          0.58          5.46        52.85 o                         
  -6  11   2          1.97         32.87        65.62 o                         
  -5  11   2         68.36         40.97        43.45 o                         
  -4  11   2          1.24         13.36        40.35 o                         
  -3  11   2         67.48         86.57        40.16 o                         
  -2  11   2         56.52         88.78        57.07 o                         
  -1  11   2         10.71         41.83        41.37 o                         
   0  11   2          9.89         45.79        39.14 o                         
   1  11   2          2.10         21.72        40.68 o                         
   2  11   2          3.78         29.04        34.57 o                         
   3  11   2         49.68         79.63        45.91 o                         
   4  11   2          1.39         16.51        43.29 o                         
   5  11   2         20.87         26.28        48.04 o                         
   6  11   2          7.51         35.41        45.13 o                         
  -5  12   2          5.81          6.25        63.45 o                         
   4  12   2         15.88         -3.38        82.00 o                         
 -15   0   3        121.26        141.06        39.54 o                         
 -13   0   3         35.65         39.61        28.24 o                         
 -11   0   3        618.44        607.47        33.07 o                         
  -9   0   3        832.69        790.93        18.81 o                         
  -7   0   3       1086.13       1012.33        24.14 o                         
  -5   0   3       3379.75       3622.72        25.99 o                         
  -3   0   3        574.96        557.02        12.39 o                         
  -1   0   3       8627.72       9305.49       177.66 o                         
   1   0   3       1488.90       1395.62        32.61 o                         
   3   0   3       1119.03       1172.01        39.35 o                         
   5   0   3         91.13         61.18        15.55 o                         
   7   0   3        673.84        619.03        60.74 o                         
   9   0   3         75.93        106.55        24.79 o                         
  11   0   3          3.54         20.54        28.54 o                         
  13   0   3          4.50         26.19        34.36 o                         
  15   0   3          0.34         13.83        39.85 o                         
 -16   1   3         41.80         49.03        28.30 o                         
 -15   1   3          5.94         26.52        26.64 o                         
 -14   1   3         64.47         63.57        23.95 o                         
 -13   1   3         67.55         89.96        23.34 o                         
 -12   1   3        268.96        293.52        22.11 o                         
 -11   1   3        258.73        233.48        13.38 o                         
 -10   1   3        906.20        821.99       121.84 o                         
  -9   1   3         95.18         70.74        12.94 o                         
  -8   1   3       2098.86       2075.65        50.65 o                         
  -7   1   3        244.85        227.67        11.27 o                         
  -6   1   3       2177.54       2276.32        17.59 o                         
  -5   1   3       6264.44       6495.16        89.35 o                         
  -4   1   3       1740.37       1811.06        31.95 o                         
  -3   1   3       3357.86       3738.14        59.94 o                         
  -2   1   3       2884.02       3482.55        67.40 o                         
  -1   1   3       7151.94       7380.59        63.28 o                         
   0   1   3          3.18         30.48         5.92 o                         
   1   1   3         37.84         54.00         2.98 o                         
   2   1   3        186.09        200.75         8.26 o                         
   3   1   3         74.68         83.52         5.84 o                         
   4   1   3       1605.80       1514.53       124.96 o                         
   5   1   3        310.85        405.89        38.56 o                         
   6   1   3        872.06        760.85       156.50 o                         
   7   1   3          0.96          6.94         5.93 o                         
   8   1   3       1184.05       1267.18        72.92 o                         
   9   1   3        265.75        276.74        18.93 o                         
  10   1   3        545.39        553.03        23.38 o                         
  11   1   3        181.89        155.38        21.55 o                         
  12   1   3        112.25        145.96        23.72 o                         
  13   1   3          6.71         21.02        23.16 o                         
  14   1   3         13.93         30.41        26.43 o                         
  15   1   3          0.06         13.34        26.84 o                         
  16   1   3          1.64          0.02        39.76 o                         
 -16   2   3          0.60         -3.16        27.85 o                         
 -15   2   3          0.13         12.43        23.63 o                         
 -14   2   3         97.23         97.94        25.41 o                         
 -13   2   3         62.11         55.43        24.20 o                         
 -12   2   3          5.93          8.40        23.00 o                         
 -11   2   3          0.26          9.83        13.29 o                         
 -10   2   3        217.20        221.00        14.66 o                         
  -9   2   3       2137.30       2187.98        49.34 o                         
  -8   2   3          6.49          6.96        13.12 o                         
  -7   2   3        127.85        148.17        26.70 o                         
  -6   2   3       2575.68       2465.95        47.44 o                         
  -5   2   3        111.23         84.85        22.71 o                         
  -4   2   3       1361.65       1464.09        31.02 o                         
  -3   2   3       1181.85       1114.29        41.86 o                         
  -2   2   3        521.71        582.55        32.15 o                         
  -1   2   3       5777.95       6195.90       201.58 o                         
   0   2   3       1605.05       1683.74        12.17 o                         
   1   2   3        710.13        788.64        15.23 o                         
   2   2   3          3.86         13.97         9.52 o                         
   3   2   3          2.97         14.69        12.50 o                         
   4   2   3        784.32        837.33        33.07 o                         
   5   2   3         81.20         79.62        13.09 o                         
   6   2   3        206.06        120.91        19.69 o                         
   7   2   3        407.62        469.74        16.78 o                         
   8   2   3         19.21         25.35        14.51 o                         
   9   2   3         33.45         44.53        16.67 o                         
  10   2   3        165.06        167.92        19.02 o                         
  11   2   3          3.40         22.93        21.03 o                         
  12   2   3        100.39         96.28        23.03 o                         
  13   2   3          0.26          4.70        32.62 o                         
  14   2   3          0.47         18.50        24.41 o                         
  15   2   3          2.35          2.48        26.71 o                         
  16   2   3          8.68          3.09        39.21 o                         
 -16   3   3          0.00         12.51        33.14 o                         
 -15   3   3        113.12        111.81        26.32 o                         
 -14   3   3         15.91          3.89        23.89 o                         
 -13   3   3        107.65        116.35        25.05 o                         
 -12   3   3         94.37         70.64        33.51 o                         
 -11   3   3        166.31        159.39        17.84 o                         
 -10   3   3        114.01        114.31        31.87 o                         
  -9   3   3        165.61        148.43        76.81 o                         
  -8   3   3         64.50         81.52        27.93 o                         
  -7   3   3       1737.57       1802.93        47.77 o                         
  -6   3   3         26.27         41.30        25.70 o                         
  -5   3   3        397.07        442.94        30.78 o                         
  -4   3   3       1410.35       1579.31        53.64 o                         
  -3   3   3       1459.44       1474.79        92.69 o                         
  -2   3   3         68.61         62.29         8.02 o                         
  -1   3   3         92.43        127.94        10.62 o                         
   0   3   3        724.44        758.73        15.69 o                         
   1   3   3        345.94        386.37        27.28 o                         
   2   3   3       2229.89       2391.64        46.78 o                         
   3   3   3       1929.47       2051.93        62.94 o                         
   4   3   3        234.76        230.16        26.98 o                         
   5   3   3        223.02        230.84        16.99 o                         
   6   3   3        884.68        803.23        52.47 o                         
   7   3   3         96.14         72.35        14.43 o                         
   8   3   3        120.74        115.38        18.60 o                         
   9   3   3         85.16        120.80        20.80 o                         
  10   3   3         25.70         44.29        20.27 o                         
  11   3   3         83.37        119.14        23.20 o                         
  12   3   3          0.00          9.18        25.59 o                         
  13   3   3         70.34         53.33        23.22 o                         
  14   3   3          3.15         18.98        26.22 o                         
  15   3   3         82.67         77.80        34.03 o                         
  16   3   3          0.05          2.56        37.49 o                         
 -16   4   3         56.93          1.82        64.30 o                         
 -15   4   3         19.66         49.13        25.20 o                         
 -14   4   3         61.24         53.27        25.76 o                         
 -13   4   3          3.25         10.58        32.71 o                         
 -12   4   3         85.97        129.05        35.21 o                         
 -11   4   3         28.62         23.05        31.45 o                         
 -10   4   3        228.50        189.50        32.87 o                         
  -9   4   3        110.93         98.55        30.12 o                         
  -8   4   3        288.14        242.36       137.94 o                         
  -7   4   3         27.34         15.36        12.00 o                         
  -6   4   3         50.95         43.50        11.30 o                         
  -5   4   3         16.20         25.27        11.17 o                         
  -4   4   3        457.16        411.52        13.05 o                         
  -3   4   3        917.21        856.91        30.06 o                         
  -2   4   3       1760.51       1564.42       124.23 o                         
  -1   4   3         51.80         49.95         8.84 o                         
   0   4   3         36.35         52.31        10.85 o                         
   1   4   3         67.81         62.21        18.26 o                         
   2   4   3         45.28         74.80        18.17 o                         
   3   4   3         20.89         35.71        18.48 o                         
   4   4   3         37.14         52.61        14.91 o                         
   5   4   3          5.60         23.34         8.96 o                         
   6   4   3         51.54         78.03        20.08 o                         
   7   4   3         15.11         25.00        20.43 o                         
   8   4   3          0.82         13.22        15.13 o                         
   9   4   3        216.63        175.14        19.03 o                         
  10   4   3         43.70         57.22        18.78 o                         
  11   4   3         31.60         49.67        19.40 o                         
  12   4   3         31.09         41.12        19.96 o                         
  13   4   3         18.16         28.18        20.22 o                         
  14   4   3         77.84         95.86        22.51 o                         
  15   4   3         21.98         32.12        27.12 o                         
 -15   5   3         34.18         31.54        26.21 o                         
 -14   5   3         28.55         33.22        33.55 o                         
 -13   5   3         41.56         58.26        33.16 o                         
 -12   5   3         24.61         25.52        31.16 o                         
 -11   5   3         44.28         59.60        22.48 o                         
 -10   5   3        868.70        806.00        28.18 o                         
  -9   5   3        192.00        179.40        24.73 o                         
  -8   5   3       1251.63       1196.23        26.92 o                         
  -7   5   3        114.85         94.29        18.28 o                         
  -6   5   3        244.70        193.53        48.79 o                         
  -5   5   3        153.77        156.53        10.73 o                         
  -4   5   3        275.19        292.65        11.58 o                         
  -3   5   3        135.70        134.58        23.52 o                         
  -2   5   3          9.30         10.76        10.85 o                         
  -1   5   3          2.73          6.20        11.98 o                         
   0   5   3        163.64        127.50        18.89 o                         
   1   5   3        175.84        193.75        18.41 o                         
   2   5   3        192.66        203.33        19.70 o                         
   3   5   3          3.37          6.91        16.04 o                         
   4   5   3        154.59        145.71        18.80 o                         
   5   5   3          3.28         35.66        19.65 o                         
   6   5   3        458.76        443.91        24.87 o                         
   7   5   3         11.67         22.87        18.67 o                         
   8   5   3         74.17         85.65        19.96 o                         
   9   5   3         17.75         31.44        16.72 o                         
  10   5   3          3.59          8.98        17.96 o                         
  11   5   3         12.50         20.78        18.58 o                         
  12   5   3         25.22         40.83        19.87 o                         
  13   5   3         70.99         66.63        20.72 o                         
  14   5   3         27.58         22.34        39.35 o                         
  15   5   3          0.04         38.33        51.56 o                         
 -15   6   3          3.60         23.40        37.87 o                         
 -14   6   3          0.10         21.22        35.25 o                         
 -13   6   3         42.62         40.82        33.68 o                         
 -12   6   3         11.05         41.28        38.79 o                         
 -11   6   3        193.56        169.71        35.78 o                         
 -10   6   3         75.33         56.64        31.68 o                         
  -9   6   3         27.33         25.82        30.95 o                         
  -8   6   3        410.24        349.50        19.94 o                         
  -7   6   3        124.03        125.89        15.81 o                         
  -6   6   3          9.32         24.34        14.17 o                         
  -5   6   3        189.45        199.18        39.03 o                         
  -4   6   3         99.65         80.22        20.98 o                         
  -3   6   3        723.20        722.15        41.46 o                         
  -2   6   3        206.12        207.60        17.91 o                         
  -1   6   3        241.76        209.29        32.18 o                         
   0   6   3         30.21         35.65        22.37 o                         
   1   6   3       1227.27       1187.06        25.27 o                         
   2   6   3          9.15          4.69        17.26 o                         
   3   6   3          9.71         17.10        14.90 o                         
   4   6   3         55.57         33.77        14.38 o                         
   5   6   3        162.86        183.58        30.26 o                         
   6   6   3         56.26         98.38        24.27 o                         
   7   6   3          2.88         21.23        23.91 o                         
   8   6   3        388.13        327.84        42.91 o                         
   9   6   3         16.48         39.52        21.66 o                         
  10   6   3         23.63         35.29        16.93 o                         
  11   6   3         46.81         65.96        17.26 o                         
  12   6   3          0.06         13.30        22.75 o                         
  13   6   3         20.75         26.47        24.31 o                         
  14   6   3         19.72         44.67        43.46 o                         
 -13   7   3         20.88         33.36        34.14 o                         
 -12   7   3        118.94        109.14        28.86 o                         
 -11   7   3         89.34         67.71        27.08 o                         
 -10   7   3        183.16        170.92        28.85 o                         
  -9   7   3         40.15         27.56        25.13 o                         
  -8   7   3         38.87         58.18        24.58 o                         
  -7   7   3        833.96        895.01       205.18 o                         
  -6   7   3         25.75         28.03        36.81 o                         
  -5   7   3        606.53        597.15       110.50 o                         
  -4   7   3         56.57         41.89        22.32 o                         
  -3   7   3        312.86        233.43        30.33 o                         
  -2   7   3        663.53        557.70        44.99 o                         
  -1   7   3        673.75        533.52        81.40 o                         
   0   7   3        628.44        493.17        58.02 o                         
   1   7   3        354.79        333.73        27.36 o                         
   2   7   3         98.26         85.24        18.09 o                         
   3   7   3         66.63         54.79        16.98 o                         
   4   7   3          2.88          7.57        24.35 o                         
   5   7   3          8.34          5.59        23.79 o                         
   6   7   3         29.07         22.43        25.20 o                         
   7   7   3         53.33         59.29        23.96 o                         
   8   7   3          5.13         33.84        24.65 o                         
   9   7   3        249.35        266.68        29.39 o                         
  10   7   3         13.96         52.52        27.72 o                         
  11   7   3         25.43          9.64        29.04 o                         
  12   7   3          0.91          6.35        30.48 o                         
  13   7   3          3.54        -10.69        34.65 o                         
 -12   8   3          9.66         21.40        29.12 o                         
 -11   8   3          0.80          5.49        27.50 o                         
 -10   8   3         41.36         61.38        41.58 o                         
  -9   8   3         10.17         12.03        37.61 o                         
  -8   8   3         34.97         34.92        37.56 o                         
  -7   8   3        171.67         80.51        39.69 o                         
  -6   8   3        567.32        543.43       192.29 o                         
  -5   8   3         12.64         46.74        37.21 o                         
  -4   8   3        468.19        431.95       188.33 o                         
  -3   8   3         24.25         50.73        27.44 o                         
  -2   8   3        117.99        183.29        26.15 o                         
  -1   8   3          2.69         27.97        24.81 o                         
   0   8   3        671.60        671.32        40.74 o                         
   1   8   3          0.15         21.94        23.64 o                         
   2   8   3         83.78         85.58        23.40 o                         
   3   8   3        316.80        332.95        25.05 o                         
   4   8   3        104.54        128.53        27.57 o                         
   5   8   3          7.78         14.95        25.66 o                         
   6   8   3         17.59         39.29        25.84 o                         
   7   8   3          0.42         17.16        26.22 o                         
   8   8   3        121.17        125.42        28.22 o                         
   9   8   3         11.29          9.18        27.27 o                         
  10   8   3         84.87         50.98        28.30 o                         
  11   8   3          0.09         28.37        43.09 o                         
  12   8   3         10.67         62.11        51.73 o                         
 -10   9   3          0.44         17.87        41.96 o                         
  -9   9   3        110.84        125.57        48.08 o                         
  -8   9   3          0.21         21.19        38.10 o                         
  -7   9   3        201.09        183.87        60.57 o                         
  -6   9   3         11.45         -0.38        38.63 o                         
  -5   9   3        310.47        210.34        43.71 o                         
  -4   9   3        102.45         90.00        59.71 o                         
  -3   9   3        671.87        563.01       151.33 o                         
  -2   9   3         16.58         36.28        35.45 o                         
  -1   9   3         13.84         51.27        25.44 o                         
   0   9   3          0.14         15.26        25.20 o                         
   1   9   3        335.98        384.14        40.48 o                         
   2   9   3          8.35         16.88        31.28 o                         
   3   9   3          6.65         28.44        31.01 o                         
   4   9   3        144.38        109.99        51.53 o                         
   5   9   3        108.90        119.83        28.77 o                         
   6   9   3         43.22         26.25        28.63 o                         
   7   9   3         74.70         76.64        28.33 o                         
   8   9   3          0.59         15.57        41.46 o                         
   9   9   3         56.22         90.68        44.09 o                         
  10   9   3         44.82         56.74        51.78 o                         
  11   9   3         61.84         98.03        53.58 o                         
  -9  10   3          9.69         30.25        64.49 o                         
  -8  10   3         27.34         52.31        55.70 o                         
  -7  10   3         57.73         80.22        41.25 o                         
  -6  10   3         23.60         14.31        40.85 o                         
  -5  10   3         14.10         -1.92        59.39 o                         
  -4  10   3        161.04        185.54        96.62 o                         
  -3  10   3         85.20        101.08        47.11 o                         
  -2  10   3        325.37        322.72        77.79 o                         
  -1  10   3         24.52         44.78        38.06 o                         
   0  10   3        148.30        115.85        34.26 o                         
   1  10   3          0.58         11.26        33.03 o                         
   2  10   3         32.01         54.31        32.59 o                         
   3  10   3         76.30         70.97        41.84 o                         
   4  10   3         43.44         41.94        41.48 o                         
   5  10   3         86.45         82.58        43.62 o                         
   6  10   3         14.70         23.48        44.39 o                         
   7  10   3          0.30         -3.72        53.04 o                         
   8  10   3         23.31         17.13        53.53 o                         
   9  10   3          0.94         -3.09        57.45 o                         
  -7  11   3         17.15         10.91        65.78 o                         
  -6  11   3         22.46         -8.14        67.27 o                         
  -5  11   3          2.89         64.45        54.24 o                         
  -4  11   3        128.78         90.04        47.91 o                         
  -3  11   3         10.80         34.37        40.49 o                         
  -2  11   3        126.98        222.91        60.32 o                         
  -1  11   3          0.04         57.63        40.20 o                         
   0  11   3         58.65         90.86        41.96 o                         
   1  11   3         22.14         33.06        39.43 o                         
   2  11   3        202.64        206.87        40.13 o                         
   3  11   3          0.66         19.80        44.42 o                         
   4  11   3         87.16        110.37        48.78 o                         
   5  11   3          8.33         31.47        45.71 o                         
   6  11   3         32.71         57.22        48.51 o                         
  -5  12   3         11.37         46.40        66.11 o                         
   4  12   3          4.27         13.23        80.72 o                         
 -16   0   4          0.95         22.07        38.23 o                         
 -14   0   4         12.73         26.83        35.12 o                         
 -12   0   4        889.94        900.26        37.61 o                         
 -10   0   4       2161.21       2322.57        55.71 o                         
  -8   0   4        115.03         82.56        14.85 o                         
  -6   0   4        792.05        965.07        27.58 o                         
  -4   0   4        498.26        492.24        19.81 o                         
  -2   0   4      54959.11      62375.16       549.60 o                         
   0   0   4        104.54        100.28         7.60 o                         
   2   0   4       1869.50       1817.09        59.04 o                         
   4   0   4         71.97         62.75         9.36 o                         
   6   0   4        491.88        338.88        69.29 o                         
   8   0   4        634.67        632.37        29.14 o                         
  10   0   4        249.19        257.72        30.80 o                         
  12   0   4          9.28         28.87        28.14 o                         
  14   0   4         40.44         65.14        38.05 o                         
 -16   1   4         48.08         89.79        28.81 o                         
 -15   1   4          5.78         21.50        26.03 o                         
 -14   1   4         31.82         33.83        23.13 o                         
 -13   1   4        147.59        151.89        24.31 o                         
 -12   1   4         10.23         24.09        19.65 o                         
 -11   1   4        807.44        784.98        20.19 o                         
 -10   1   4        194.91        190.32        15.82 o                         
  -9   1   4        511.13        480.07        24.29 o                         
  -8   1   4        273.14        283.61        11.72 o                         
  -7   1   4        277.04        282.32        12.67 o                         
  -6   1   4        313.85        304.66        13.46 o                         
  -5   1   4         11.14         25.14        10.94 o                         
  -4   1   4       7477.48       7596.90       148.58 o                         
  -3   1   4       4069.81       3732.80        34.42 o                         
  -2   1   4         62.99         69.47         5.71 o                         
  -1   1   4       1685.48       1971.12        35.52 o                         
   0   1   4       3780.43       3771.68        49.03 o                         
   1   1   4       1522.93       1355.61        25.12 o                         
   2   1   4         23.66         43.24         4.39 o                         
   3   1   4          9.17         12.20         5.38 o                         
   4   1   4       1539.00       1401.50        19.90 o                         
   5   1   4        469.93        354.83        28.34 o                         
   6   1   4          0.64          8.81         7.58 o                         
   7   1   4          3.31          7.62         6.46 o                         
   8   1   4          1.53         18.60        15.83 o                         
   9   1   4          5.33         19.61        17.74 o                         
  10   1   4        126.38        131.84        20.09 o                         
  11   1   4          6.25         37.25        20.18 o                         
  12   1   4          1.58         12.73        21.99 o                         
  13   1   4          0.36         12.55        22.60 o                         
  14   1   4          7.04         11.34        26.51 o                         
  15   1   4          3.84         33.95        27.07 o                         
 -16   2   4          0.10          5.05        27.87 o                         
 -15   2   4         51.43         60.14        25.49 o                         
 -14   2   4         33.37         55.22        24.74 o                         
 -13   2   4          9.92         26.45        23.38 o                         
 -12   2   4          9.96          3.40        22.53 o                         
 -11   2   4         79.10         68.04        15.63 o                         
 -10   2   4        373.97        379.78        19.57 o                         
  -9   2   4         81.12         95.72        15.58 o                         
  -8   2   4        418.01        486.79        27.90 o                         
  -7   2   4       1895.40       1855.23        28.56 o                         
  -6   2   4        569.49        575.27        29.92 o                         
  -5   2   4       4210.96       4361.27        53.17 o                         
  -4   2   4       2043.34       2172.24        35.37 o                         
  -3   2   4       2467.88       2572.20        31.43 o                         
  -2   2   4       1141.08       1404.69        55.57 o                         
  -1   2   4        951.61        886.10         9.08 o                         
   0   2   4       7182.17       7620.17        82.41 o                         
   1   2   4        304.50        277.43        11.48 o                         
   2   2   4        395.50        415.91        30.15 o                         
   3   2   4       1631.03       1411.74        39.97 o                         
   4   2   4          1.37         12.87         8.45 o                         
   5   2   4       1296.36       1218.20        43.16 o                         
   6   2   4        199.12        136.17        28.94 o                         
   7   2   4        318.84        286.23        17.38 o                         
   8   2   4          7.18         21.45        14.92 o                         
   9   2   4        761.50        743.79        47.41 o                         
  10   2   4         73.55         71.55        21.32 o                         
  11   2   4        130.66        141.02        22.75 o                         
  12   2   4          3.57         21.84        22.65 o                         
  13   2   4         17.31         31.26        23.15 o                         
  14   2   4          0.38          0.41        68.54 o                         
  15   2   4         12.86         20.79        26.69 o                         
  16   2   4         16.70         17.79        40.17 o                         
 -16   3   4         73.70         82.92        27.71 o                         
 -15   3   4          4.78         -1.45        24.89 o                         
 -14   3   4         72.53         45.83        24.61 o                         
 -13   3   4        128.21         91.33        33.95 o                         
 -12   3   4        171.69        121.17        33.19 o                         
 -11   3   4          3.24          5.00        16.66 o                         
 -10   3   4        736.55        744.15        25.63 o                         
  -9   3   4          3.96         -1.58        29.75 o                         
  -8   3   4        966.00        960.80        41.33 o                         
  -7   3   4         10.30         40.30        24.55 o                         
  -6   3   4       2552.12       2461.92        48.72 o                         
  -5   3   4         12.40         23.80        17.88 o                         
  -4   3   4       1961.33       1995.03        29.41 o                         
  -3   3   4       1643.53       1702.23        40.96 o                         
  -2   3   4       1506.18       1625.06        39.73 o                         
  -1   3   4          0.18          2.57         7.67 o                         
   0   3   4       5583.34       5364.06       133.35 o                         
   1   3   4         38.97         39.48        14.67 o                         
   2   3   4       3505.05       3263.97        76.62 o                         
   3   3   4        572.33        607.19        22.47 o                         
   4   3   4         21.04         14.55        12.90 o                         
   5   3   4        177.05        150.60        12.15 o                         
   6   3   4        471.65        442.33        24.71 o                         
   7   3   4         94.20         73.92        10.78 o                         
   8   3   4         55.64         53.00        16.06 o                         
   9   3   4        108.16         92.42        20.22 o                         
  10   3   4          1.28         16.36        19.88 o                         
  11   3   4         23.89         18.91        20.83 o                         
  12   3   4         38.26         65.24        22.53 o                         
  13   3   4         66.33         58.73        23.49 o                         
  14   3   4          9.41          5.90        24.14 o                         
  15   3   4          0.99         35.89        32.12 o                         
 -16   4   4         24.63         14.12        63.18 o                         
 -15   4   4         44.42         21.86        25.93 o                         
 -14   4   4         13.20         34.19        38.27 o                         
 -13   4   4         27.93         46.44        33.56 o                         
 -12   4   4          5.83         -5.81        32.72 o                         
 -11   4   4        293.90        265.06        34.35 o                         
 -10   4   4        121.61         90.47        31.01 o                         
  -9   4   4          1.85          6.47        31.91 o                         
  -8   4   4        461.38        417.70        33.78 o                         
  -7   4   4       1378.08       1223.09       116.98 o                         
  -6   4   4       2049.78       1990.19        21.84 o                         
  -5   4   4        775.27        766.03        14.89 o                         
  -4   4   4       1578.60       1631.36        23.92 o                         
  -3   4   4        554.88        513.20        19.96 o                         
  -2   4   4       1168.74       1192.56        49.01 o                         
  -1   4   4          6.61         11.05         7.47 o                         
   0   4   4       1205.59       1384.51        36.75 o                         
   1   4   4        718.81        745.65        28.58 o                         
   2   4   4       1001.48       1183.49        23.10 o                         
   3   4   4       1875.63       1852.95        84.72 o                         
   4   4   4        418.49        317.60        64.85 o                         
   5   4   4        360.33        266.64        35.13 o                         
   6   4   4        388.99        393.48        24.15 o                         
   7   4   4        368.43        409.93        18.56 o                         
   8   4   4         78.86         56.29        17.03 o                         
   9   4   4          4.00         15.23        17.29 o                         
  10   4   4         56.58         58.41        18.43 o                         
  11   4   4         11.43         38.98        18.37 o                         
  12   4   4         79.29         69.46        20.38 o                         
  13   4   4         36.07         44.19        20.49 o                         
  14   4   4         80.14        118.59        22.87 o                         
  15   4   4         12.83        -23.79        84.78 o                         
 -15   5   4          7.73         22.82        25.50 o                         
 -14   5   4          5.24         14.34        33.17 o                         
 -13   5   4          1.23         21.27        33.01 o                         
 -12   5   4          2.63         -2.08        32.17 o                         
 -11   5   4         37.97         50.65        30.77 o                         
 -10   5   4         14.90         22.37        19.71 o                         
  -9   5   4         15.13         27.07        18.41 o                         
  -8   5   4        312.53        313.46        20.45 o                         
  -7   5   4        132.59        120.04        15.75 o                         
  -6   5   4         85.07        107.68        11.39 o                         
  -5   5   4        238.60        207.04        25.30 o                         
  -4   5   4        146.70        114.90        17.98 o                         
  -3   5   4         57.12         53.20        22.64 o                         
  -2   5   4        671.97        538.25        40.85 o                         
  -1   5   4       3317.13       2867.42       126.92 o                         
   0   5   4          1.78          4.76        17.60 o                         
   1   5   4       2021.38       1846.23        49.82 o                         
   2   5   4         43.96         21.73        16.35 o                         
   3   5   4          3.21          7.62        16.61 o                         
   4   5   4        819.59        852.49        25.59 o                         
   5   5   4        431.79        477.89        24.50 o                         
   6   5   4         35.87         28.95        21.89 o                         
   7   5   4        223.39        229.83        44.05 o                         
   8   5   4         43.54         48.26        15.25 o                         
   9   5   4         41.67         56.74        15.34 o                         
  10   5   4          6.58         11.06        18.05 o                         
  11   5   4         85.34         94.07        19.61 o                         
  12   5   4          4.58         21.53        19.32 o                         
  13   5   4         39.83         33.16        28.77 o                         
  14   5   4          0.03          6.15        40.79 o                         
 -14   6   4         31.35         26.49        35.56 o                         
 -13   6   4         31.45         42.35        37.24 o                         
 -12   6   4        179.06        136.34        46.71 o                         
 -11   6   4         12.29         25.26        30.44 o                         
 -10   6   4        295.12        226.54        69.56 o                         
  -9   6   4        443.56        404.65        48.53 o                         
  -8   6   4          2.76         18.38        26.74 o                         
  -7   6   4       1309.02       1309.07        88.68 o                         
  -6   6   4          5.46         10.72        12.70 o                         
  -5   6   4          0.23         15.89        12.48 o                         
  -4   6   4        815.75        914.28        47.45 o                         
  -3   6   4          1.20          8.57        23.92 o                         
  -2   6   4       1034.86        969.49        51.29 o                         
  -1   6   4         54.88         60.79        12.34 o                         
   0   6   4        506.74        497.71        29.61 o                         
   1   6   4          6.74         10.92        17.97 o                         
   2   6   4        436.48        411.91        21.68 o                         
   3   6   4         46.28         54.98        18.52 o                         
   4   6   4        187.57        232.33        24.16 o                         
   5   6   4         55.16        107.85        24.23 o                         
   6   6   4          2.75         21.57        23.80 o                         
   7   6   4        242.39        219.31        26.13 o                         
   8   6   4          7.71         37.82        26.13 o                         
   9   6   4         60.80         36.92        17.77 o                         
  10   6   4         68.51         89.86        28.34 o                         
  11   6   4          1.04         17.01        27.70 o                         
  12   6   4         45.81         50.85        24.03 o                         
  13   6   4          0.24         -0.47        40.89 o                         
  14   6   4          9.60          6.22        47.18 o                         
 -13   7   4          0.91         29.05        39.55 o                         
 -12   7   4         50.82         35.94        34.68 o                         
 -11   7   4         23.90         62.28        27.21 o                         
 -10   7   4         64.70         79.02        26.39 o                         
  -9   7   4          0.57          7.75        23.91 o                         
  -8   7   4         55.12         46.27        24.12 o                         
  -7   7   4        169.90        147.85        24.08 o                         
  -6   7   4          5.04         21.77        35.72 o                         
  -5   7   4        179.59        151.17        82.31 o                         
  -4   7   4         79.42         55.16        24.50 o                         
  -3   7   4        100.46        100.73        29.09 o                         
  -2   7   4        187.44        210.05        31.76 o                         
  -1   7   4        976.84        935.46        39.40 o                         
   0   7   4        238.77        252.82        47.26 o                         
   1   7   4         29.68         41.62        27.09 o                         
   2   7   4         55.50         58.24        18.56 o                         
   3   7   4        742.40        692.91        83.32 o                         
   4   7   4          4.26         14.07        24.93 o                         
   5   7   4          4.47         12.50        25.15 o                         
   6   7   4          2.00          3.86        26.20 o                         
   7   7   4          1.57         23.09        24.51 o                         
   8   7   4        146.65        147.41        34.29 o                         
   9   7   4          8.22         37.69        26.94 o                         
  10   7   4         16.10         22.62        26.89 o                         
  11   7   4          3.11          5.55        38.59 o                         
  12   7   4          2.67          6.04        38.93 o                         
 -13   8   4         16.49         11.33        40.48 o                         
 -12   8   4         13.19          7.88        29.14 o                         
 -11   8   4        162.90        120.02        29.69 o                         
 -10   8   4          1.17         17.47        27.24 o                         
  -9   8   4        229.52        229.23        58.24 o                         
  -8   8   4         26.82         17.46        40.41 o                         
  -7   8   4         60.62         87.65        39.84 o                         
  -6   8   4         94.03        100.64        40.76 o                         
  -5   8   4        456.10        493.37        81.49 o                         
  -4   8   4         92.32         86.51        36.32 o                         
  -3   8   4         98.36         88.78        28.19 o                         
  -2   8   4        183.26        127.46        28.64 o                         
  -1   8   4        785.32        676.63        61.49 o                         
   0   8   4          4.68         24.10        24.50 o                         
   1   8   4        113.71         83.83        26.72 o                         
   2   8   4          2.85         14.04        30.46 o                         
   3   8   4        147.46        164.41        24.79 o                         
   4   8   4         48.60         49.39        27.00 o                         
   5   8   4         33.67         57.73        26.83 o                         
   6   8   4          4.84          7.28        25.34 o                         
   7   8   4         88.97         69.97        27.92 o                         
   8   8   4          1.59         16.76        27.54 o                         
   9   8   4         48.46         65.48        29.00 o                         
  10   8   4          0.59         12.11        28.49 o                         
 -10   9   4         15.89          5.84        41.31 o                         
  -9   9   4         18.57         35.32        43.25 o                         
  -8   9   4        142.06        115.01        47.97 o                         
  -7   9   4         18.00          5.40        38.84 o                         
  -6   9   4        188.83        155.54        42.28 o                         
  -5   9   4        262.42        274.45        43.58 o                         
  -4   9   4          9.80         13.77        39.36 o                         
  -3   9   4        143.99        166.41       107.87 o                         
  -2   9   4         12.91         13.41        28.64 o                         
  -1   9   4          0.04         24.77        26.11 o                         
   0   9   4         14.45         39.89        26.03 o                         
   1   9   4         25.70         37.27        31.75 o                         
   2   9   4        115.34        142.04        31.88 o                         
   3   9   4        164.91        140.64        33.82 o                         
   4   9   4        207.67        234.97        30.26 o                         
   5   9   4         63.08         69.92        27.45 o                         
   6   9   4        176.95        181.42        31.88 o                         
   7   9   4          1.23         13.55        34.95 o                         
   8   9   4          0.89         22.88        37.31 o                         
   9   9   4          0.11         15.51        43.33 o                         
  10   9   4          1.82         24.67        48.60 o                         
  -9  10   4         32.32         76.22        69.80 o                         
  -8  10   4         21.42         40.16        44.00 o                         
  -7  10   4         27.50         53.50        43.80 o                         
  -6  10   4         39.81         29.76        40.41 o                         
  -5  10   4         47.71         53.77        41.22 o                         
  -4  10   4        181.95        119.06        42.41 o                         
  -3  10   4         18.77         30.79        38.80 o                         
  -2  10   4        314.79        317.94       128.08 o                         
  -1  10   4         10.01         48.20        29.91 o                         
   0  10   4        133.66        216.75        37.40 o                         
   1  10   4         36.55         60.68        34.10 o                         
   2  10   4        125.96        129.40        44.73 o                         
   3  10   4         19.46         45.79        43.57 o                         
   4  10   4        176.54        208.65        47.06 o                         
   5  10   4         27.75         52.61        43.52 o                         
   6  10   4         36.74         48.71        44.46 o                         
   7  10   4          9.33         19.97        41.98 o                         
   8  10   4         19.36          0.19        49.51 o                         
  -7  11   4         28.18          9.89        64.34 o                         
  -6  11   4          8.20         20.92        65.63 o                         
  -5  11   4         88.55         97.88        44.49 o                         
  -4  11   4         11.48         29.16        41.09 o                         
  -3  11   4        145.03         97.01        45.28 o                         
  -2  11   4          2.47         61.06        58.07 o                         
  -1  11   4        114.93        178.20        59.98 o                         
   0  11   4         29.49         77.31        41.59 o                         
   1  11   4        174.98        182.68        44.20 o                         
   2  11   4          0.04         21.52        36.38 o                         
   3  11   4        172.90        154.40        51.53 o                         
   4  11   4          1.81         41.98        45.50 o                         
   5  11   4         18.39         20.17        47.98 o                         
   6  11   4         10.02         67.38        56.21 o                         
  -5  12   4          1.18         -9.63        66.60 o                         
 -15   0   5         15.91         35.22        36.90 o                         
 -13   0   5        139.20        150.18        31.14 o                         
 -11   0   5        354.33        332.48        20.83 o                         
  -9   0   5         79.10         67.65        17.16 o                         
  -7   0   5       3864.39       4082.78        51.05 o                         
  -5   0   5       2611.61       2985.61        44.43 o                         
  -3   0   5        431.04        557.48        22.45 o                         
  -1   0   5      24033.02      24909.66       218.24 o                         
   1   0   5       3053.39       3277.69        91.89 o                         
   3   0   5        327.33        292.23        10.04 o                         
   5   0   5          3.40         14.13        11.32 o                         
   7   0   5        836.92        853.47        29.63 o                         
   9   0   5          6.26         28.81        24.72 o                         
  11   0   5         29.39         43.75        28.74 o                         
  13   0   5          5.23         28.88        34.52 o                         
  15   0   5          5.31         15.86        37.30 o                         
 -16   1   5          3.17          8.12        27.98 o                         
 -15   1   5          5.38         22.84        23.77 o                         
 -14   1   5         79.12         83.57        24.23 o                         
 -13   1   5         41.55         72.03        23.56 o                         
 -12   1   5        302.26        259.26        27.73 o                         
 -11   1   5         73.52         92.22        16.42 o                         
 -10   1   5          2.19          9.56        10.74 o                         
  -9   1   5          9.28          7.25        10.40 o                         
  -8   1   5          3.79          6.19         9.98 o                         
  -7   1   5         33.79         26.10        11.09 o                         
  -6   1   5       1024.70       1158.04        24.67 o                         
  -5   1   5          1.41          4.34        14.85 o                         
  -4   1   5         38.25         16.12        13.34 o                         
  -3   1   5        294.71        295.97        14.26 o                         
  -2   1   5         68.91         63.00         8.01 o                         
  -1   1   5      14037.49      13879.15       121.56 o                         
   0   1   5         18.07         28.06         5.25 o                         
   1   1   5       1294.76       1407.53        28.54 o                         
   2   1   5        562.52        508.73        13.67 o                         
   3   1   5        531.39        482.41        10.12 o                         
   4   1   5        794.34        762.51        34.76 o                         
   5   1   5        400.10        325.80        11.35 o                         
   6   1   5        191.44        170.23         9.67 o                         
   7   1   5         31.32         42.43         8.07 o                         
   8   1   5        298.73        351.61        19.29 o                         
   9   1   5        161.32        172.51        18.97 o                         
  10   1   5        167.55        196.62        20.69 o                         
  11   1   5          0.40         14.37        19.17 o                         
  12   1   5         53.04         53.62        22.47 o                         
  13   1   5         12.80         38.10        23.14 o                         
  14   1   5          2.74         23.55        37.18 o                         
  15   1   5          0.54         17.29        27.25 o                         
 -16   2   5         79.59        112.33        27.51 o                         
 -15   2   5         34.96         33.32        25.45 o                         
 -14   2   5         46.21         56.91        24.12 o                         
 -13   2   5         28.46         55.54        23.35 o                         
 -12   2   5          3.10         18.15        33.60 o                         
 -11   2   5        163.30        161.94        18.13 o                         
 -10   2   5        149.66        147.01        17.60 o                         
  -9   2   5          2.82         13.20        14.59 o                         
  -8   2   5        151.87        155.37        16.20 o                         
  -7   2   5        471.52        502.75        19.94 o                         
  -6   2   5        990.54        937.73        44.14 o                         
  -5   2   5         59.63         40.22        15.12 o                         
  -4   2   5        357.22        504.45        23.73 o                         
  -3   2   5        328.65        324.18        14.25 o                         
  -2   2   5       1797.68       1913.22        21.83 o                         
  -1   2   5        185.44        195.44        13.95 o                         
   0   2   5       1201.15       1084.01        17.79 o                         
   1   2   5       1586.80       1666.95        26.55 o                         
   2   2   5         30.68         41.60         6.72 o                         
   3   2   5         17.36         26.79         8.50 o                         
   4   2   5       1202.35       1169.96        53.04 o                         
   5   2   5          2.67         12.61         7.76 o                         
   6   2   5        128.66        105.17        12.23 o                         
   7   2   5        108.15         49.14        15.17 o                         
   8   2   5         25.15         31.68        18.05 o                         
   9   2   5         70.90        108.38        18.63 o                         
  10   2   5          4.49         13.98        20.30 o                         
  11   2   5          1.54          9.86        20.75 o                         
  12   2   5         11.13         20.75        22.73 o                         
  13   2   5         13.96         32.38        22.42 o                         
  14   2   5          0.42         -0.78        24.34 o                         
  15   2   5          2.15         -2.29        36.07 o                         
 -16   3   5          1.29         19.19        26.29 o                         
 -15   3   5        144.45        171.64        27.98 o                         
 -14   3   5         11.25         18.78        24.70 o                         
 -13   3   5         12.89         14.15        31.20 o                         
 -12   3   5          6.56         15.37        17.23 o                         
 -11   3   5         31.68         20.29        18.23 o                         
 -10   3   5         71.57         81.47        18.62 o                         
  -9   3   5        443.48        469.33        22.40 o                         
  -8   3   5        157.63        187.04        27.73 o                         
  -7   3   5       2587.46       2519.49        50.54 o                         
  -6   3   5        120.61        138.72        24.28 o                         
  -5   3   5       1898.60       1933.23        39.08 o                         
  -4   3   5        596.01        640.59        25.82 o                         
  -3   3   5        306.76        251.45        19.06 o                         
  -2   3   5       4951.96       5132.75        31.92 o                         
  -1   3   5       2745.48       3164.63        89.10 o                         
   0   3   5        141.63        140.24        16.15 o                         
   1   3   5       1657.01       1624.14        53.57 o                         
   2   3   5        366.96        369.49         9.19 o                         
   3   3   5       2766.24       2837.78        57.27 o                         
   4   3   5          0.62          8.64        10.14 o                         
   5   3   5          3.97          6.43         9.89 o                         
   6   3   5         59.71         52.73         8.49 o                         
   7   3   5        203.00        208.24        24.42 o                         
   8   3   5        125.55        126.29        16.40 o                         
   9   3   5          3.33         14.55        16.96 o                         
  10   3   5         16.73         24.84        18.19 o                         
  11   3   5          2.25         35.12        18.41 o                         
  12   3   5         52.96         51.23        20.01 o                         
  13   3   5         40.93         60.38        21.43 o                         
  14   3   5          0.64          3.90        22.03 o                         
  15   3   5         33.45         23.78        78.94 o                         
 -15   4   5         22.34         16.27        25.57 o                         
 -14   4   5         85.67         81.63        37.03 o                         
 -13   4   5         29.80         26.31        32.77 o                         
 -12   4   5         34.21         52.07        19.05 o                         
 -11   4   5        221.29        203.68        22.75 o                         
 -10   4   5         10.52          7.15        32.33 o                         
  -9   4   5         45.45         59.54        31.46 o                         
  -8   4   5        581.80        538.88        35.05 o                         
  -7   4   5        173.28        200.30        26.45 o                         
  -6   4   5        167.51        192.86        23.69 o                         
  -5   4   5       3013.07       2846.01       199.37 o                         
  -4   4   5        490.41        477.17        23.45 o                         
  -3   4   5          8.79          8.16        13.68 o                         
  -2   4   5         32.74         29.40        10.78 o                         
  -1   4   5        264.25        371.24        42.11 o                         
   0   4   5         13.86         13.54         7.17 o                         
   1   4   5       1125.57       1066.60        30.87 o                         
   2   4   5       2952.63       2815.03        96.05 o                         
   3   4   5        349.83        368.02        30.78 o                         
   4   4   5         16.73         11.02        17.69 o                         
   5   4   5         49.69         42.63        10.64 o                         
   6   4   5        205.56        202.67        14.62 o                         
   7   4   5         41.31         56.98        13.44 o                         
   8   4   5          6.53         11.68        16.08 o                         
   9   4   5          0.30         15.12        16.49 o                         
  10   4   5          1.33          8.27        17.06 o                         
  11   4   5        160.88        158.65        20.34 o                         
  12   4   5          0.60          8.10        19.62 o                         
  13   4   5         20.97         33.70        28.38 o                         
  14   4   5          3.08         28.15        40.76 o                         
  15   4   5          5.50         20.20        82.55 o                         
 -15   5   5          3.79         10.47        35.72 o                         
 -14   5   5         52.22         54.14        34.12 o                         
 -13   5   5         12.70         25.69        33.64 o                         
 -12   5   5        154.64        164.01        25.11 o                         
 -11   5   5        187.34        148.03        32.89 o                         
 -10   5   5        264.25        224.31        38.86 o                         
  -9   5   5        102.94        137.34        19.71 o                         
  -8   5   5        158.69        154.50        17.40 o                         
  -7   5   5        156.45        143.01        15.41 o                         
  -6   5   5       1240.03       1062.95        44.99 o                         
  -5   5   5         32.13         17.98         6.95 o                         
  -4   5   5       1300.83       1251.29        64.36 o                         
  -3   5   5          1.75          3.60        22.81 o                         
  -2   5   5        568.39        629.99        41.29 o                         
  -1   5   5          9.82          6.37         6.62 o                         
   0   5   5        812.13        818.97        28.03 o                         
   1   5   5        550.15        613.49        24.12 o                         
   2   5   5        357.82        396.47        26.44 o                         
   3   5   5         68.34         54.95        16.86 o                         
   4   5   5        309.74        334.26        32.18 o                         
   5   5   5        213.26        232.82        23.16 o                         
   6   5   5        137.80        150.90        23.37 o                         
   7   5   5         28.08         60.62        15.35 o                         
   8   5   5        136.74        135.05        17.46 o                         
   9   5   5          0.30         21.19        15.49 o                         
  10   5   5         89.57        104.77        17.09 o                         
  11   5   5          9.75         16.72        22.16 o                         
  12   5   5         32.09         11.94        28.11 o                         
  13   5   5          1.09         22.84        29.45 o                         
  14   5   5          6.76         28.96        42.41 o                         
 -14   6   5         38.51         31.36        34.91 o                         
 -13   6   5        123.63         89.90        34.26 o                         
 -12   6   5          2.57         14.15        31.81 o                         
 -11   6   5        279.72        245.09        34.17 o                         
 -10   6   5         30.67         57.97        30.59 o                         
  -9   6   5         31.43         16.30        27.00 o                         
  -8   6   5         15.44         34.17        30.06 o                         
  -7   6   5          1.63         -1.33        21.47 o                         
  -6   6   5        192.98        192.64        23.05 o                         
  -5   6   5         44.71         40.11        19.80 o                         
  -4   6   5         60.64        107.16        38.50 o                         
  -3   6   5        623.46        619.56        34.98 o                         
  -2   6   5         60.61         64.94         8.17 o                         
  -1   6   5        783.41        729.76        35.52 o                         
   0   6   5         29.84         29.91        21.94 o                         
   1   6   5        189.80        152.48        29.15 o                         
   2   6   5         47.63         48.62        19.14 o                         
   3   6   5        206.90        159.18        20.49 o                         
   4   6   5        276.27        229.66        25.58 o                         
   5   6   5        522.55        517.40        65.04 o                         
   6   6   5         24.96         34.00        23.86 o                         
   7   6   5        147.78        193.19        42.60 o                         
   8   6   5        248.32        244.98        27.76 o                         
   9   6   5        226.19        201.16        27.91 o                         
  10   6   5          1.63         16.77        38.14 o                         
  11   6   5         69.47         76.32        38.31 o                         
  12   6   5          4.53          2.19        39.84 o                         
  13   6   5          2.43        -13.00        46.78 o                         
 -14   7   5         13.51         49.26        41.94 o                         
 -13   7   5         49.53         62.32        40.35 o                         
 -12   7   5        105.49        123.10        35.41 o                         
 -11   7   5         34.22         50.12        26.37 o                         
 -10   7   5        223.84        198.10        28.11 o                         
  -9   7   5         75.32         61.47        24.44 o                         
  -8   7   5          4.56         26.58        23.34 o                         
  -7   7   5         70.87         59.64        22.48 o                         
  -6   7   5          2.43         19.09        41.70 o                         
  -5   7   5         99.35        103.53        45.53 o                         
  -4   7   5        109.42        114.64        42.11 o                         
  -3   7   5        366.44        354.89        52.30 o                         
  -2   7   5       1877.73       2043.32       113.48 o                         
  -1   7   5        647.54        784.74        53.88 o                         
   0   7   5        546.36        656.20        31.39 o                         
   1   7   5        824.06        836.08        50.61 o                         
   2   7   5         50.03         58.18        22.25 o                         
   3   7   5         72.17         62.43        22.70 o                         
   4   7   5          9.02         17.56        24.24 o                         
   5   7   5        163.79        150.02        26.84 o                         
   6   7   5         90.10         93.21        27.77 o                         
   7   7   5        102.39         77.16        26.77 o                         
   8   7   5        121.66        183.34        28.22 o                         
   9   7   5         50.55         49.13        27.41 o                         
  10   7   5         18.31         37.62        28.04 o                         
  11   7   5          0.09         -0.59        37.96 o                         
  12   7   5          1.51         17.22        43.76 o                         
  13   7   5          1.32        -11.15        50.69 o                         
 -13   8   5         17.90         26.08        39.26 o                         
 -12   8   5         72.00         50.28        29.65 o                         
 -11   8   5          2.09         35.16        28.20 o                         
 -10   8   5        153.48        138.85        27.95 o                         
  -9   8   5         54.60         58.14        39.20 o                         
  -8   8   5         60.04         74.37        39.30 o                         
  -7   8   5         22.03         17.84        39.67 o                         
  -6   8   5          5.82          0.40        36.76 o                         
  -5   8   5         24.70         34.46        37.58 o                         
  -4   8   5        254.42        247.86       138.26 o                         
  -3   8   5          0.17          4.58        27.43 o                         
  -2   8   5        119.77        103.37        34.22 o                         
  -1   8   5        130.98        206.95        30.06 o                         
   0   8   5        156.80        187.18        34.11 o                         
   1   8   5        241.00        232.78        67.59 o                         
   2   8   5         90.94         93.19        30.65 o                         
   3   8   5        163.65        190.09        24.61 o                         
   4   8   5        339.85        338.72        52.48 o                         
   5   8   5         84.77         77.57        26.97 o                         
   6   8   5        247.70        259.58        30.88 o                         
   7   8   5         74.77         63.69        29.44 o                         
   8   8   5         52.86         88.28        28.90 o                         
   9   8   5         36.37         68.33        29.68 o                         
  10   8   5          5.93          7.10        37.80 o                         
  11   8   5          4.36         -8.89        41.65 o                         
  12   8   5          1.67         24.39        42.88 o                         
 -10   9   5          0.07         35.58        45.56 o                         
  -9   9   5        124.76        130.88        61.32 o                         
  -8   9   5          0.03         -0.81        39.73 o                         
  -7   9   5        120.22        103.47        62.92 o                         
  -6   9   5         25.73         30.33        37.91 o                         
  -5   9   5         39.80         87.04        38.57 o                         
  -4   9   5         47.81         41.06        38.13 o                         
  -3   9   5          3.42         10.10        37.07 o                         
  -2   9   5         21.70         37.91        29.99 o                         
  -1   9   5          1.69         16.10        25.47 o                         
   0   9   5         75.25         84.38        26.08 o                         
   1   9   5        257.66        204.40        33.13 o                         
   2   9   5          4.55         41.20        29.99 o                         
   3   9   5        235.97        270.83        34.34 o                         
   4   9   5         64.77         61.83        29.21 o                         
   5   9   5        402.94        322.48        32.02 o                         
   6   9   5          2.58         -0.73        29.78 o                         
   7   9   5         51.09         69.13        29.57 o                         
   8   9   5          1.84          9.86        29.02 o                         
   9   9   5         16.01         -9.07        43.06 o                         
  -9  10   5         25.84         27.47        76.25 o                         
  -8  10   5          7.22         41.67        42.19 o                         
  -7  10   5         86.97        113.17        43.39 o                         
  -6  10   5          5.88         32.23        43.34 o                         
  -5  10   5         48.80         56.17        41.90 o                         
  -4  10   5          0.36          8.32        40.51 o                         
  -3  10   5         72.58         75.13        42.36 o                         
  -2  10   5          1.03         22.81        37.23 o                         
  -1  10   5         38.84         -4.99        52.90 o                         
   0  10   5          8.44         44.56        31.84 o                         
   1  10   5          6.11         21.11        33.13 o                         
   2  10   5        170.17        220.94        35.78 o                         
   3  10   5         83.64         58.87        44.03 o                         
   4  10   5        112.62        127.85        46.19 o                         
   5  10   5         37.71         28.55        30.68 o                         
   6  10   5         17.80         30.36        43.83 o                         
   7  10   5          0.53         24.86        41.93 o                         
   8  10   5          6.97         60.71        52.50 o                         
  -7  11   5          0.09         28.48        72.37 o                         
  -6  11   5         59.44         -5.17        66.72 o                         
  -5  11   5          0.04         -5.91        65.22 o                         
  -4  11   5        163.23        125.91        42.03 o                         
  -3  11   5         11.06         18.79        39.76 o                         
  -2  11   5          2.48         15.11        54.59 o                         
  -1  11   5         61.19         90.46        60.20 o                         
   0  11   5         20.23         62.94        46.36 o                         
   1  11   5          0.29         22.52        39.51 o                         
   2  11   5        115.98        139.19        36.77 o                         
   3  11   5         17.08         33.40        44.62 o                         
   4  11   5         26.84         29.46        47.64 o                         
   5  11   5         13.84         51.96        46.65 o                         
   6  11   5         27.18         56.54        54.83 o                         
 -16   0   6         61.13        134.46        40.89 o                         
 -14   0   6        131.52        107.76        31.66 o                         
 -12   0   6        930.62        954.11        50.48 o                         
 -10   0   6       1139.12       1123.99        27.16 o                         
  -8   0   6         70.79        108.11        18.69 o                         
  -6   0   6        119.80        119.43        22.39 o                         
  -4   0   6       4363.94       4404.56        55.13 o                         
  -2   0   6      25555.17      26903.77       251.88 o                         
   0   0   6       3336.17       3520.17        96.99 o                         
   2   0   6       1036.33        962.08        21.36 o                         
   4   0   6        422.60        513.98        31.67 o                         
   6   0   6        731.02        741.96        18.57 o                         
   8   0   6       1381.78       1444.34        73.65 o                         
  10   0   6         24.91         44.71        26.02 o                         
  12   0   6         57.86        127.97        35.25 o                         
  14   0   6         21.64         17.87        35.29 o                         
 -16   1   6         69.28         64.73        28.31 o                         
 -15   1   6         89.09        112.37        25.15 o                         
 -14   1   6          9.85         31.00        23.65 o                         
 -13   1   6        296.00        265.27        28.53 o                         
 -12   1   6        243.06        253.55        17.69 o                         
 -11   1   6        832.68        892.25        42.32 o                         
 -10   1   6        263.81        255.63        14.52 o                         
  -9   1   6        628.76        600.34        16.94 o                         
  -8   1   6          3.85         11.07        10.99 o                         
  -7   1   6        992.51        927.18        51.25 o                         
  -6   1   6        425.06        391.45        17.80 o                         
  -5   1   6        993.57        992.19        23.15 o                         
  -4   1   6        959.52       1093.11        28.60 o                         
  -3   1   6       2344.00       2222.86        37.66 o                         
  -2   1   6       1636.00       1781.03        15.02 o                         
  -1   1   6        244.02        230.13         8.73 o                         
   0   1   6       1994.31       1883.68        20.19 o                         
   1   1   6       3083.87       2933.82        54.18 o                         
   2   1   6         55.37         41.11         7.47 o                         
   3   1   6        248.65        235.30        13.58 o                         
   4   1   6         11.58         27.11         8.03 o                         
   5   1   6        851.31        891.47        47.71 o                         
   6   1   6        294.57        252.52        16.71 o                         
   7   1   6        124.92        128.91        16.18 o                         
   8   1   6         37.85         47.66        16.83 o                         
   9   1   6        162.06        155.86        19.42 o                         
  10   1   6         34.15         70.75        19.61 o                         
  11   1   6         85.46         75.64        22.46 o                         
  12   1   6          0.38         -2.35        21.93 o                         
  13   1   6          1.37         -8.76        34.44 o                         
  14   1   6         45.52         47.60        26.49 o                         
  15   1   6          2.47         27.82        27.62 o                         
 -16   2   6          3.01         14.14        26.20 o                         
 -15   2   6        130.13        106.86        26.18 o                         
 -14   2   6         48.81         59.78        24.45 o                         
 -13   2   6        176.58        201.97        38.04 o                         
 -12   2   6          6.69          7.25        17.18 o                         
 -11   2   6        504.25        508.29        31.08 o                         
 -10   2   6         67.25         68.30        17.86 o                         
  -9   2   6        845.99        864.10        24.81 o                         
  -8   2   6        240.03        208.69        17.81 o                         
  -7   2   6       2045.78       2029.65        96.94 o                         
  -6   2   6        190.92        171.04        16.78 o                         
  -5   2   6        217.23        214.38        17.48 o                         
  -4   2   6         50.52         39.93        14.24 o                         
  -3   2   6       1472.69       1557.35        58.96 o                         
  -2   2   6         73.74         89.71         9.78 o                         
  -1   2   6       3435.38       3422.09        41.39 o                         
   0   2   6         29.91         48.03         8.56 o                         
   1   2   6        476.49        428.61         9.05 o                         
   2   2   6         25.22         33.63         6.64 o                         
   3   2   6        776.08        769.54        26.47 o                         
   4   2   6       1026.71       1094.11        14.82 o                         
   5   2   6        397.91        410.91        19.01 o                         
   6   2   6         58.19         44.63         7.94 o                         
   7   2   6        545.82        454.62        67.30 o                         
   8   2   6          0.27         11.14        17.32 o                         
   9   2   6        255.37        282.10        22.91 o                         
  10   2   6         28.94         88.53        21.18 o                         
  11   2   6         59.24         69.45        22.66 o                         
  12   2   6         11.66         33.33        22.96 o                         
  13   2   6         71.21         85.83        24.66 o                         
  14   2   6          5.75         25.57        25.78 o                         
  15   2   6         25.86         39.29        40.03 o                         
 -17   3   6          0.05          5.78        68.75 o                         
 -16   3   6         99.75        105.92        28.97 o                         
 -15   3   6         34.85         51.81        25.76 o                         
 -14   3   6        292.51        334.08        38.02 o                         
 -13   3   6         48.58         37.51        32.35 o                         
 -12   3   6          1.04          2.61        18.25 o                         
 -11   3   6        101.37        119.24        20.05 o                         
 -10   3   6        266.80        242.29        21.28 o                         
  -9   3   6          6.73         23.20        17.20 o                         
  -8   3   6        614.42        631.61        22.87 o                         
  -7   3   6         11.47         21.11        15.83 o                         
  -6   3   6        957.45        954.67        31.66 o                         
  -5   3   6         75.00         75.84        18.97 o                         
  -4   3   6        105.01         64.57        17.69 o                         
  -3   3   6        118.13         96.49        15.60 o                         
  -2   3   6          3.62         13.80         9.78 o                         
  -1   3   6        794.78        793.30        43.97 o                         
   0   3   6         21.45         17.24        19.24 o                         
   1   3   6        285.27        308.02        17.29 o                         
   2   3   6       2261.48       2220.19        32.40 o                         
   3   3   6          9.72         16.57         8.18 o                         
   4   3   6       1041.41       1011.11        34.11 o                         
   5   3   6         37.98         36.08         8.32 o                         
   6   3   6        476.38        479.06        17.34 o                         
   7   3   6        142.94        143.34        21.86 o                         
   8   3   6          7.05         14.00        15.95 o                         
   9   3   6         17.00         23.97        16.82 o                         
  10   3   6        119.45        144.43        19.39 o                         
  11   3   6         24.28         47.57        19.92 o                         
  12   3   6        113.36        135.02        20.84 o                         
  13   3   6          0.71         28.10        21.24 o                         
  14   3   6         31.25         28.89        30.06 o                         
 -16   4   6         27.33         13.31        69.03 o                         
 -15   4   6         22.56         21.18        35.10 o                         
 -14   4   6        184.84        195.57        56.52 o                         
 -13   4   6         66.64         72.99        33.06 o                         
 -12   4   6         21.19         29.27        20.03 o                         
 -11   4   6          2.55          9.80        19.49 o                         
 -10   4   6         40.37         50.40        19.85 o                         
  -9   4   6       1001.58        950.89        44.68 o                         
  -8   4   6       1109.19       1090.21        40.97 o                         
  -7   4   6        694.95        754.16        33.65 o                         
  -6   4   6       1178.77       1295.36        36.80 o                         
  -5   4   6       1461.50       1578.03        36.36 o                         
  -4   4   6       4072.97       3701.60        45.30 o                         
  -3   4   6          2.70         10.98        12.55 o                         
  -2   4   6        195.56        169.68        17.19 o                         
  -1   4   6        344.06        412.51        20.23 o                         
   0   4   6        207.05        236.55        17.71 o                         
   1   4   6        737.22        669.94        19.66 o                         
   2   4   6       2175.75       1965.34        93.38 o                         
   3   4   6        353.06        377.09        38.87 o                         
   4   4   6       1385.19       1509.93        50.24 o                         
   5   4   6        201.92        229.27        20.23 o                         
   6   4   6          3.90         14.01         9.61 o                         
   7   4   6         44.88         49.61        10.09 o                         
   8   4   6        127.74        126.22        14.64 o                         
   9   4   6         40.70         73.13        17.80 o                         
  10   4   6        110.62        118.70        19.48 o                         
  11   4   6         90.26         88.75        28.30 o                         
  12   4   6         25.50         77.17        28.31 o                         
  13   4   6         49.98         84.33        29.24 o                         
  14   4   6         10.43         30.90        80.85 o                         
 -15   5   6         53.52         54.03        41.69 o                         
 -14   5   6          0.23         12.72        34.43 o                         
 -13   5   6        216.97        228.82        36.49 o                         
 -12   5   6        104.08        125.43        21.69 o                         
 -11   5   6        422.87        431.09        41.96 o                         
 -10   5   6         76.47         55.17        32.15 o                         
  -9   5   6         51.05         80.13        31.07 o                         
  -8   5   6        120.73        118.56        28.58 o                         
  -7   5   6        315.39        319.46        27.78 o                         
  -6   5   6          4.59         10.61         6.33 o                         
  -5   5   6        515.80        509.18        21.67 o                         
  -4   5   6          0.62         -2.90        14.17 o                         
  -3   5   6        148.18        156.91        32.11 o                         
  -2   5   6        476.70        350.93        40.49 o                         
  -1   5   6         24.69         37.97         5.70 o                         
   0   5   6         19.51          8.42         6.39 o                         
   1   5   6        133.39        128.53         8.42 o                         
   2   5   6         34.26         43.09        17.23 o                         
   3   5   6        104.08         81.53        17.75 o                         
   4   5   6        188.99        215.22        30.61 o                         
   5   5   6        315.65        359.96        15.83 o                         
   6   5   6         91.23         98.07        16.68 o                         
   7   5   6        179.76        197.67        16.17 o                         
   8   5   6        357.86        379.58        31.06 o                         
   9   5   6        285.18        308.60        28.72 o                         
  10   5   6          5.87         14.14        36.29 o                         
  11   5   6         77.97         81.52        28.48 o                         
  12   5   6         13.46         16.65        29.09 o                         
  13   5   6          0.50         42.79        40.07 o                         
 -14   6   6         39.93         33.31        33.85 o                         
 -13   6   6         24.90         38.17        32.55 o                         
 -12   6   6        359.04        366.20        58.84 o                         
 -11   6   6         15.03         33.19        30.84 o                         
 -10   6   6        414.71        446.06        41.08 o                         
  -9   6   6        209.10        237.05        34.12 o                         
  -8   6   6        231.88        271.04        33.83 o                         
  -7   6   6          0.12         15.47        20.86 o                         
  -6   6   6       1285.25       1163.66        59.74 o                         
  -5   6   6          0.80          8.90        19.08 o                         
  -4   6   6       1092.18        994.76        50.64 o                         
  -3   6   6        168.21        154.97        28.60 o                         
  -2   6   6        596.27        529.90        50.21 o                         
  -1   6   6        121.37        149.86        29.23 o                         
   0   6   6        662.09        696.52        34.70 o                         
   1   6   6        528.20        586.59        41.16 o                         
   2   6   6         94.49        121.31        20.47 o                         
   3   6   6        316.35        367.23        22.30 o                         
   4   6   6        125.17        125.31        31.22 o                         
   5   6   6          3.88         -1.27        23.95 o                         
   6   6   6         57.68         79.66        24.92 o                         
   7   6   6        125.08        119.44        26.22 o                         
   8   6   6        330.88        345.87        41.08 o                         
   9   6   6          3.46         23.34        26.13 o                         
  10   6   6         65.76         49.13        39.31 o                         
  11   6   6          0.31         -8.01        39.17 o                         
  12   6   6          5.82         18.48        80.99 o                         
 -14   7   6         20.42         -2.74        39.83 o                         
 -13   7   6         10.51         26.20        34.02 o                         
 -12   7   6        137.40        139.30        36.45 o                         
 -11   7   6        119.92        146.59        27.21 o                         
 -10   7   6        120.16        130.56        27.17 o                         
  -9   7   6        345.87        326.71        30.78 o                         
  -8   7   6         24.71         43.50        29.37 o                         
  -7   7   6         80.97         93.58        24.03 o                         
  -6   7   6         56.31         45.47        42.70 o                         
  -5   7   6         42.58         65.77        43.99 o                         
  -4   7   6        147.31        155.89        42.52 o                         
  -3   7   6        107.95        185.65        32.25 o                         
  -2   7   6        339.33        373.30        35.25 o                         
  -1   7   6        215.92        200.50        27.00 o                         
   0   7   6       1111.96        980.86        34.28 o                         
   1   7   6         22.10         44.56        22.06 o                         
   2   7   6         11.37         17.42        22.69 o                         
   3   7   6          2.31         -0.56        27.43 o                         
   4   7   6         54.50         44.42        25.87 o                         
   5   7   6          7.32          5.25        25.40 o                         
   6   7   6         25.87         38.85        27.74 o                         
   7   7   6        323.10        348.01        31.20 o                         
   8   7   6         52.95         75.29        27.01 o                         
   9   7   6         39.54         39.19        35.54 o                         
  10   7   6          3.92         14.71        39.25 o                         
  11   7   6          1.01         49.56        88.19 o                         
  12   7   6          0.06          5.01        44.91 o                         
 -13   8   6         46.34         44.14        38.80 o                         
 -12   8   6          1.20        -15.90        36.64 o                         
 -11   8   6        210.62        172.88        29.84 o                         
 -10   8   6         53.19         60.15        26.72 o                         
  -9   8   6        184.66        195.14        41.55 o                         
  -8   8   6        234.19        210.42        80.33 o                         
  -7   8   6         68.28         53.91        39.73 o                         
  -6   8   6         24.36        101.02        46.67 o                         
  -5   8   6         39.26         37.95        45.71 o                         
  -4   8   6        112.36        150.46        45.87 o                         
  -3   8   6        189.28        147.65        33.82 o                         
  -2   8   6         18.13         40.63        33.83 o                         
  -1   8   6       1349.33       1456.62        49.81 o                         
   0   8   6          0.71         36.45        29.01 o                         
   1   8   6        193.78        207.83        30.67 o                         
   2   8   6          3.76         17.02        23.69 o                         
   3   8   6         68.30         67.66        23.09 o                         
   4   8   6          1.78         -3.33        27.80 o                         
   5   8   6         89.47         99.54        28.92 o                         
   6   8   6         65.40         78.37        28.52 o                         
   7   8   6        148.29        148.02        32.12 o                         
   8   8   6          1.96         -8.08        38.89 o                         
   9   8   6         44.25         45.46        37.92 o                         
  10   8   6          5.50         13.46        43.85 o                         
  11   8   6          2.77        -11.26        45.05 o                         
 -10   9   6         78.41        110.19        44.54 o                         
  -9   9   6          0.05         30.66        41.80 o                         
  -8   9   6        345.02        360.86        76.45 o                         
  -7   9   6          9.28         34.54        40.15 o                         
  -6   9   6         59.50         44.71        37.43 o                         
  -5   9   6         65.59         38.80        38.06 o                         
  -4   9   6          1.03          9.75        37.94 o                         
  -3   9   6         28.22         36.54        37.33 o                         
  -2   9   6          2.88         10.07        30.12 o                         
  -1   9   6         26.64         36.19        31.30 o                         
   0   9   6         20.48         36.27        25.09 o                         
   1   9   6          0.65         24.96        31.41 o                         
   2   9   6         66.37        113.11        31.22 o                         
   3   9   6         69.85         76.23        30.73 o                         
   4   9   6        315.14        344.73        33.61 o                         
   5   9   6         14.31         34.04        29.47 o                         
   6   9   6         22.98         29.82        28.82 o                         
   7   9   6          0.04          3.46        29.48 o                         
   8   9   6         14.54         -5.96        38.73 o                         
   9   9   6          4.21         -5.20        44.11 o                         
  10   9   6         11.05         48.47        48.27 o                         
  -8  10   6         36.96         47.43        43.74 o                         
  -7  10   6         22.10         65.40        41.52 o                         
  -6  10   6         35.26         50.00        44.49 o                         
  -5  10   6         47.95         83.18        41.00 o                         
  -4  10   6        116.26         97.31        41.63 o                         
  -3  10   6         17.62          9.09        40.23 o                         
  -2  10   6          2.73         26.10        36.85 o                         
  -1  10   6         27.83         34.72        53.78 o                         
   0  10   6          2.04         21.05        31.11 o                         
   1  10   6         64.58         59.60        33.30 o                         
   2  10   6          8.05         50.70        33.25 o                         
   3  10   6        105.82         81.23        51.77 o                         
   4  10   6         81.17         94.76        44.11 o                         
   5  10   6         11.61         30.35        30.66 o                         
   6  10   6         65.22         86.20        32.97 o                         
   7  10   6          0.70         -2.23        34.67 o                         
  -6  11   6          6.43        -15.98        73.05 o                         
  -5  11   6        163.65        123.87        70.04 o                         
  -4  11   6         18.81         15.62        41.89 o                         
  -3  11   6         30.71         48.29        53.39 o                         
  -2  11   6          6.42          2.46        53.87 o                         
  -1  11   6         30.93         36.42        58.76 o                         
   0  11   6          0.18         46.26        53.83 o                         
   1  11   6         12.46         38.39        34.49 o                         
   2  11   6         24.94         57.76        35.52 o                         
   3  11   6         48.40         56.90        45.10 o                         
   4  11   6          0.18          8.18        47.72 o                         
   5  11   6         38.09         32.65        55.11 o                         
   6  11   6          3.11         55.59        56.25 o                         
 -15   0   7         55.23         80.29        38.94 o                         
 -13   0   7         52.43         30.90        35.23 o                         
 -11   0   7        698.56        679.66        25.18 o                         
  -9   0   7       1009.29        992.86        33.70 o                         
  -7   0   7         47.80         61.89        20.17 o                         
  -5   0   7        818.84        895.93        33.38 o                         
  -3   0   7       1824.11       1746.72        40.44 o                         
  -1   0   7       8226.19       8852.01       111.75 o                         
   1   0   7       1222.67       1178.41        28.23 o                         
   3   0   7         38.25         67.71        15.31 o                         
   5   0   7          2.20         19.05        18.14 o                         
   7   0   7        119.64        149.48        22.93 o                         
   9   0   7        172.35        194.28        28.64 o                         
  11   0   7          5.74         29.74        26.04 o                         
  13   0   7         22.89         27.66        33.86 o                         
  15   0   7         21.86         51.67        39.67 o                         
 -16   1   7         23.06         27.02        28.02 o                         
 -15   1   7         20.13         17.89        24.63 o                         
 -14   1   7        286.70        313.88        30.02 o                         
 -13   1   7        111.69         95.27        26.07 o                         
 -12   1   7        393.62        402.97        23.36 o                         
 -11   1   7         14.33         25.97        13.48 o                         
 -10   1   7        409.28        415.91        17.20 o                         
  -9   1   7        265.39        263.29        15.29 o                         
  -8   1   7        494.83        518.92        16.41 o                         
  -7   1   7        281.93        243.58        16.79 o                         
  -6   1   7         88.63         69.88        15.45 o                         
  -5   1   7        407.29        437.10        19.72 o                         
  -4   1   7       1204.83       1160.45        20.51 o                         
  -3   1   7       6178.69       6787.88       149.09 o                         
  -2   1   7        280.48        283.96        16.20 o                         
  -1   1   7       6012.34       6264.92        77.01 o                         
   0   1   7       1679.08       1629.92        30.23 o                         
   1   1   7         34.96         29.88         7.04 o                         
   2   1   7        558.03        576.73        29.52 o                         
   3   1   7        198.04        146.36        12.98 o                         
   4   1   7        148.50        154.98         9.06 o                         
   5   1   7        102.36         76.82         8.99 o                         
   6   1   7         67.76         51.90        11.88 o                         
   7   1   7        140.24        149.90        17.44 o                         
   8   1   7        195.08        200.23        18.95 o                         
   9   1   7        174.89        192.76        19.33 o                         
  10   1   7        111.30        124.39        19.40 o                         
  11   1   7         11.29         17.88        20.44 o                         
  12   1   7         39.81         41.26        21.53 o                         
  13   1   7         11.60          6.84        24.10 o                         
  14   1   7         20.92         32.89        26.61 o                         
  15   1   7          1.17          8.36        38.41 o                         
 -16   2   7         77.37         89.13        27.62 o                         
 -15   2   7          2.86         20.34        24.52 o                         
 -14   2   7         34.32         30.13        25.60 o                         
 -13   2   7         79.80         85.72        35.92 o                         
 -12   2   7        381.69        406.94        23.60 o                         
 -11   2   7        165.31        182.35        20.59 o                         
 -10   2   7        364.20        364.15        22.64 o                         
  -9   2   7          0.72          7.00        16.52 o                         
  -8   2   7       1785.21       1734.51        34.26 o                         
  -7   2   7        636.69        630.72        34.72 o                         
  -6   2   7        347.62        316.76        18.75 o                         
  -5   2   7        926.93        957.16        42.87 o                         
  -4   2   7        147.85        116.71        10.47 o                         
  -3   2   7       1737.99       1869.58        21.14 o                         
  -2   2   7        154.52        131.51        12.98 o                         
  -1   2   7        585.76        590.11        12.06 o                         
   0   2   7        751.60        646.56        13.44 o                         
   1   2   7        202.79        167.19         9.55 o                         
   2   2   7         20.55         27.47         8.61 o                         
   3   2   7        131.05        102.64        10.80 o                         
   4   2   7       1175.05       1190.24        39.02 o                         
   5   2   7        168.55        190.59        10.88 o                         
   6   2   7        102.53         98.20         9.51 o                         
   7   2   7        116.15        112.52        16.33 o                         
   8   2   7        235.87        252.57        18.91 o                         
   9   2   7          0.12         19.87        17.62 o                         
  10   2   7         18.71         45.61        18.06 o                         
  11   2   7         50.73         64.95        21.96 o                         
  12   2   7         27.35         41.94        22.81 o                         
  13   2   7         10.52         27.29        21.11 o                         
  14   2   7         18.61          9.86        39.54 o                         
 -17   3   7         49.46          2.69        72.08 o                         
 -16   3   7          1.77         29.57        35.12 o                         
 -15   3   7        115.19        133.43        26.48 o                         
 -14   3   7         21.06         19.02        32.15 o                         
 -13   3   7         49.40         55.32        37.22 o                         
 -12   3   7          0.04          5.80        18.90 o                         
 -11   3   7         99.74         82.77        19.94 o                         
 -10   3   7         35.46         62.01        19.43 o                         
  -9   3   7        598.06        593.62        42.69 o                         
  -8   3   7          1.23         -1.22        16.03 o                         
  -7   3   7       1681.44       1679.64        30.47 o                         
  -6   3   7          9.77         23.60        14.65 o                         
  -5   3   7       6113.75       5992.59       238.13 o                         
  -4   3   7          3.04          4.72        15.37 o                         
  -3   3   7       1305.93       1558.53        25.65 o                         
  -2   3   7          4.98         14.63        13.48 o                         
  -1   3   7       1778.33       1891.21        96.28 o                         
   0   3   7          7.57         23.25        12.50 o                         
   1   3   7       3313.35       3179.08       106.47 o                         
   2   3   7        108.38        114.69        11.21 o                         
   3   3   7       1498.48       1384.17        49.35 o                         
   4   3   7         10.94         22.33         7.83 o                         
   5   3   7        566.64        494.47        12.08 o                         
   6   3   7        100.24        116.13        10.41 o                         
   7   3   7         81.48         94.62        15.68 o                         
   8   3   7         49.07         47.51        16.13 o                         
   9   3   7         36.55         39.05        17.52 o                         
  10   3   7         35.54         51.96        18.66 o                         
  11   3   7         87.01         84.28        20.10 o                         
  12   3   7          2.62         38.89        27.09 o                         
  13   3   7         81.92        121.88        29.32 o                         
  14   3   7          8.87          4.73        70.75 o                         
 -16   4   7         26.53         -1.95        69.60 o                         
 -15   4   7          0.23          0.74        34.33 o                         
 -14   4   7         97.65        107.63        35.50 o                         
 -13   4   7        164.21        234.97        41.10 o                         
 -12   4   7         65.76         73.29        20.36 o                         
 -11   4   7         22.91         41.90        20.28 o                         
 -10   4   7        454.90        469.67        25.32 o                         
  -9   4   7          3.53          7.30        18.48 o                         
  -8   4   7        388.04        375.48        31.93 o                         
  -7   4   7        253.14        212.49        25.74 o                         
  -6   4   7       1500.95       1153.88       178.37 o                         
  -5   4   7       1104.11       1073.41        30.66 o                         
  -4   4   7       3151.66       3036.94        41.06 o                         
  -3   4   7        349.16        356.07        15.03 o                         
  -2   4   7        161.69        123.47        27.85 o                         
  -1   4   7        617.75        603.72        61.12 o                         
   0   4   7        442.86        370.76        34.99 o                         
   1   4   7        377.75        434.08        27.20 o                         
   2   4   7        426.25        438.74        42.19 o                         
   3   4   7          3.83          7.10         6.64 o                         
   4   4   7        173.35        202.13        10.78 o                         
   5   4   7        156.51        175.78        10.60 o                         
   6   4   7        480.84        519.64        18.37 o                         
   7   4   7        319.46        358.00        17.93 o                         
   8   4   7         34.49         63.11        15.54 o                         
   9   4   7          0.86         19.39        43.09 o                         
  10   4   7        138.60        141.51        28.28 o                         
  11   4   7         13.82         39.50        27.86 o                         
  12   4   7         49.48         54.19        28.81 o                         
  13   4   7          8.75         37.93        29.87 o                         
  14   4   7          5.33         -7.73        77.72 o                         
 -15   5   7         27.58         40.10        36.49 o                         
 -14   5   7         18.42         16.87        33.34 o                         
 -13   5   7          0.12         33.28        48.40 o                         
 -12   5   7        237.72        246.71        25.63 o                         
 -11   5   7        147.34        154.00        24.06 o                         
 -10   5   7        302.16        325.41        36.80 o                         
  -9   5   7        156.57        151.38        33.43 o                         
  -8   5   7        515.12        532.96        36.00 o                         
  -7   5   7        942.41        934.09        37.61 o                         
  -6   5   7       1081.27       1091.02        35.26 o                         
  -5   5   7        343.65        356.83        21.67 o                         
  -4   5   7        310.91        292.03        16.60 o                         
  -3   5   7        971.22       1132.49        45.62 o                         
  -2   5   7        521.58        434.16        40.08 o                         
  -1   5   7        235.80        252.15        58.26 o                         
   0   5   7         29.44         10.40        16.67 o                         
   1   5   7         85.45         58.81        17.02 o                         
   2   5   7       1440.96       1298.29        26.69 o                         
   3   5   7        128.53        133.40         7.56 o                         
   4   5   7        768.91        736.37        29.67 o                         
   5   5   7         23.46         42.82        22.03 o                         
   6   5   7        166.16        191.98        24.54 o                         
   7   5   7         70.97         72.40        24.69 o                         
   8   5   7         35.30         49.41        24.07 o                         
   9   5   7         95.97         90.69        39.20 o                         
  10   5   7         18.57         22.14        40.57 o                         
  11   5   7         34.91         40.09        41.24 o                         
  12   5   7         14.88         39.84        39.93 o                         
  13   5   7          4.51          6.26        79.90 o                         
 -14   6   7          0.07         14.25        33.15 o                         
 -13   6   7         51.33         67.30        32.53 o                         
 -12   6   7          9.28         22.72        20.99 o                         
 -11   6   7        260.49        220.30        38.25 o                         
 -10   6   7         42.61         36.98        31.90 o                         
  -9   6   7        257.29        238.11        33.88 o                         
  -8   6   7        343.66        353.27        33.86 o                         
  -7   6   7        428.06        445.64        26.27 o                         
  -6   6   7        304.19        249.59        22.23 o                         
  -5   6   7        219.33        194.74        19.79 o                         
  -4   6   7          1.60         17.79        35.42 o                         
  -3   6   7        424.34        459.31        41.04 o                         
  -2   6   7         85.95         55.35        29.06 o                         
  -1   6   7        173.81        205.71        30.19 o                         
   0   6   7         42.72         55.87        19.81 o                         
   1   6   7          1.42          8.96        20.37 o                         
   2   6   7        294.95        337.48        22.75 o                         
   3   6   7        141.73        154.89        20.95 o                         
   4   6   7         84.17         70.59        24.32 o                         
   5   6   7          8.72         15.48        23.83 o                         
   6   6   7          1.66         11.94        24.04 o                         
   7   6   7         65.28         48.27        24.99 o                         
   8   6   7         18.11         39.43        36.30 o                         
   9   6   7        163.45        118.83        40.62 o                         
  10   6   7          3.92         12.22        37.49 o                         
  11   6   7         30.58         41.22        40.79 o                         
  12   6   7          0.10         26.94        46.38 o                         
 -14   7   7          0.41         -0.11        39.46 o                         
 -13   7   7          1.22         49.43        46.64 o                         
 -12   7   7         20.39         23.18        31.44 o                         
 -11   7   7         26.47         27.53        26.23 o                         
 -10   7   7        179.73        210.06        28.98 o                         
  -9   7   7         88.66        127.41        27.13 o                         
  -8   7   7         75.18         76.99        23.81 o                         
  -7   7   7         29.02         29.30        21.48 o                         
  -6   7   7        297.56        309.80        47.12 o                         
  -5   7   7          6.04         39.29        45.42 o                         
  -4   7   7        365.29        369.47        48.26 o                         
  -3   7   7        696.80        614.06        62.51 o                         
  -2   7   7       1298.62       1235.28        78.13 o                         
  -1   7   7        518.24        516.66        56.23 o                         
   0   7   7        399.39        379.56        32.71 o                         
   1   7   7        247.79        295.13        24.05 o                         
   2   7   7          5.74         19.30        22.69 o                         
   3   7   7         16.25         14.84        21.69 o                         
   4   7   7          0.50         16.76        26.09 o                         
   5   7   7          0.37         23.38        25.79 o                         
   6   7   7         98.59         96.47        27.37 o                         
   7   7   7         21.62         39.85        26.23 o                         
   8   7   7         86.19        113.87        38.32 o                         
   9   7   7         28.00         57.62        36.91 o                         
  10   7   7          7.30          7.89        37.89 o                         
  11   7   7          6.92         30.10        43.74 o                         
 -13   8   7          6.48         21.58        38.22 o                         
 -12   8   7         16.19         -4.65        35.21 o                         
 -11   8   7          0.28         26.10        26.62 o                         
 -10   8   7         72.41         67.67        25.63 o                         
  -9   8   7        175.72        157.89        30.73 o                         
  -8   8   7        140.82        177.89        47.71 o                         
  -7   8   7         70.17         75.28        49.82 o                         
  -6   8   7         78.45        100.88        47.82 o                         
  -5   8   7         65.99        112.86        48.59 o                         
  -4   8   7         20.28         61.45        42.92 o                         
  -3   8   7          7.32         20.26        32.14 o                         
  -2   8   7       1101.52       1102.15        45.53 o                         
  -1   8   7         62.16         55.68        36.20 o                         
   0   8   7         45.13         80.35        29.34 o                         
   1   8   7         53.91         74.83        29.08 o                         
   2   8   7         19.42         30.37        23.66 o                         
   3   8   7          9.90         32.04        24.30 o                         
   4   8   7         15.45          7.56        27.84 o                         
   5   8   7         53.31         29.13        27.82 o                         
   6   8   7          7.78         24.28        28.05 o                         
   7   8   7         17.45         18.41        38.64 o                         
   8   8   7         39.84         34.16        42.12 o                         
   9   8   7          0.97         -1.37        41.51 o                         
  10   8   7          9.60         21.45        45.07 o                         
 -10   9   7          0.05         -0.82        43.87 o                         
  -9   9   7         19.12          1.86        40.19 o                         
  -8   9   7          2.60         61.14        42.09 o                         
  -7   9   7        239.45        251.61        44.42 o                         
  -6   9   7         75.58         71.84        38.98 o                         
  -5   9   7        308.01        317.14       137.96 o                         
  -3   9   7        269.98        253.17        50.64 o                         
  -2   9   7          4.54         12.74        35.71 o                         
  -1   9   7        323.32        320.95        65.64 o                         
   0   9   7         10.70         22.61        30.50 o                         
   1   9   7         73.78        106.54        30.56 o                         
   2   9   7         86.06        105.72        32.11 o                         
   3   9   7         24.73         25.99        29.06 o                         
   4   9   7         10.21         18.65        28.76 o                         
   5   9   7         61.53         77.85        30.47 o                         
   6   9   7          0.72          6.21        29.32 o                         
   7   9   7         22.10         30.82        40.20 o                         
   8   9   7          9.79         -8.38        43.82 o                         
   9   9   7         42.57         56.53        47.77 o                         
  -8  10   7          6.39         33.80        77.90 o                         
  -7  10   7        224.41        283.86        73.52 o                         
  -6  10   7        179.55        209.75        45.88 o                         
  -5  10   7        174.25        153.79        41.85 o                         
  -4  10   7        264.71        249.13        43.67 o                         
  -3  10   7          9.03         25.78        39.67 o                         
  -2  10   7        173.52        133.55        69.59 o                         
  -1  10   7          5.27         26.34        50.03 o                         
   0  10   7         66.38         85.98        41.81 o                         
   1  10   7         61.47         70.46        32.44 o                         
   2  10   7         47.21         75.08        33.01 o                         
   3  10   7         70.17         85.77        43.46 o                         
   4  10   7          0.29         29.44        41.84 o                         
   5  10   7         42.91         49.89        31.28 o                         
   6  10   7          1.26         36.91        48.11 o                         
   7  10   7          9.82        -14.75        49.48 o                         
  -6  11   7        225.56        104.25        74.85 o                         
  -5  11   7         59.60         31.87        74.65 o                         
  -4  11   7        168.17        112.75        71.71 o                         
  -3  11   7         11.62         65.60        54.47 o                         
  -2  11   7          0.45         27.60        57.58 o                         
  -1  11   7          0.71          6.41        56.40 o                         
   0  11   7         40.44        118.12        58.43 o                         
   1  11   7         47.24         89.10        35.46 o                         
   2  11   7         77.19         95.05        34.86 o                         
   3  11   7          6.77         27.21        45.17 o                         
   4  11   7         59.55         75.94        48.19 o                         
 -16   0   8         83.43        137.06        42.36 o                         
 -14   0   8        536.64        521.76        47.92 o                         
 -12   0   8        696.35        747.63        39.72 o                         
 -10   0   8        660.29        648.47        32.21 o                         
  -8   0   8        340.56        322.50        27.22 o                         
  -6   0   8       2824.78       2821.28        51.88 o                         
  -4   0   8        818.23        836.27        35.37 o                         
  -2   0   8      14781.57      15487.36        72.69 o                         
   0   0   8      13252.67      13136.61       272.88 o                         
   2   0   8       2513.08       2528.07        42.89 o                         
   4   0   8         16.43         14.79         8.63 o                         
   6   0   8        905.26        839.61        62.58 o                         
   8   0   8        548.30        556.22        30.88 o                         
  10   0   8         88.05         94.61        27.21 o                         
  12   0   8         15.58         38.79        32.13 o                         
  14   0   8          1.15         14.58        37.19 o                         
 -16   1   8          7.00         13.44        27.61 o                         
 -15   1   8         89.51         87.27        27.90 o                         
 -14   1   8         44.72         48.81        25.81 o                         
 -13   1   8        349.55        342.15        29.93 o                         
 -12   1   8        194.81        204.77        21.63 o                         
 -11   1   8        425.10        414.82        18.61 o                         
 -10   1   8          1.77          5.06        13.98 o                         
  -9   1   8        556.65        563.52        18.66 o                         
  -8   1   8       1129.03       1093.17        25.92 o                         
  -7   1   8        929.78        973.68        24.72 o                         
  -6   1   8       1307.77       1400.71        42.25 o                         
  -5   1   8       3229.57       3114.08        37.83 o                         
  -4   1   8        624.57        565.50        21.69 o                         
  -3   1   8       1223.98       1352.56        27.82 o                         
  -2   1   8       4464.25       4838.89       100.53 o                         
  -1   1   8       6108.22       6949.71        49.99 o                         
   0   1   8        151.83        128.96         6.68 o                         
   1   1   8       3734.59       3826.26       129.97 o                         
   2   1   8        731.43        661.11        24.46 o                         
   3   1   8       1635.18       1454.89       123.81 o                         
   4   1   8         55.69         46.68         5.22 o                         
   5   1   8        512.46        385.99        41.63 o                         
   6   1   8        100.78        118.85        11.18 o                         
   7   1   8        215.18        197.84        17.11 o                         
   8   1   8         84.69        102.99        18.68 o                         
   9   1   8        246.45        259.33        22.19 o                         
  10   1   8          0.97         20.67        20.18 o                         
  11   1   8         65.74         72.78        22.12 o                         
  12   1   8          1.69         26.24        21.60 o                         
  13   1   8          2.00          4.81        24.17 o                         
  14   1   8          1.38         12.38        38.94 o                         
 -16   2   8         34.37         30.04        26.38 o                         
 -15   2   8        221.77        243.71        29.69 o                         
 -14   2   8          0.97         15.43        34.73 o                         
 -13   2   8        360.83        372.96        41.06 o                         
 -12   2   8         87.58         96.14        20.30 o                         
 -11   2   8        468.03        481.90        25.06 o                         
 -10   2   8        518.98        528.38        24.73 o                         
  -9   2   8        668.23        634.07        34.39 o                         
  -8   2   8        256.68        248.44        21.27 o                         
  -7   2   8       1979.55       1918.30        31.62 o                         
  -6   2   8          3.76         11.24        12.02 o                         
  -5   2   8        435.51        417.67        12.14 o                         
  -4   2   8       2006.17       1935.33        51.19 o                         
  -3   2   8       2803.26       2693.65        26.69 o                         
  -2   2   8       2430.81       2697.01        51.70 o                         
  -1   2   8        718.89        723.55        12.55 o                         
   0   2   8         88.28         87.57         8.98 o                         
   1   2   8       1468.55       1363.36        89.02 o                         
   2   2   8       1490.65       1405.81        55.65 o                         
   3   2   8       2358.64       2131.35        54.24 o                         
   4   2   8        200.28        204.12         8.67 o                         
   5   2   8       1038.88       1112.67        26.49 o                         
   6   2   8         60.50         97.13        10.90 o                         
   7   2   8        844.74        828.50        32.24 o                         
   8   2   8          0.14         23.31        16.54 o                         
   9   2   8         48.59         73.93        17.47 o                         
  10   2   8          3.12          5.53        17.58 o                         
  11   2   8         11.56         47.16        18.61 o                         
  12   2   8         18.34         32.71        26.99 o                         
  13   2   8          6.52         27.56        28.23 o                         
  14   2   8         18.14         35.61        41.72 o                         
 -17   3   8         20.07         24.74        73.64 o                         
 -16   3   8        165.54        132.12        38.10 o                         
 -15   3   8          2.85         29.12        33.49 o                         
 -14   3   8         53.89         92.13        38.88 o                         
 -13   3   8          1.64         14.10        34.60 o                         
 -12   3   8         22.86         21.94        19.73 o                         
 -11   3   8        144.60        177.32        22.08 o                         
 -10   3   8       1297.99       1363.04        43.01 o                         
  -9   3   8          0.18         -0.95        18.88 o                         
  -8   3   8        292.11        308.48        20.69 o                         
  -7   3   8        168.84        173.99        17.93 o                         
  -6   3   8       2159.00       2078.98        78.38 o                         
  -5   3   8         95.47        124.77        18.06 o                         
  -4   3   8       3348.39       3528.45        69.02 o                         
  -3   3   8       2765.63       3039.25        27.96 o                         
  -2   3   8        486.23        445.86        16.12 o                         
  -1   3   8         27.88         50.08        10.19 o                         
   0   3   8        384.91        315.08        12.51 o                         
   1   3   8         74.14         84.30        10.39 o                         
   2   3   8        680.66        641.31        20.05 o                         
   3   3   8         62.62         80.61        11.69 o                         
   4   3   8       1411.59       1426.65        35.93 o                         
   5   3   8          2.08         35.84         8.86 o                         
   6   3   8        452.00        415.15        16.05 o                         
   7   3   8         26.76         46.27        17.68 o                         
   8   3   8          0.65         15.88        18.31 o                         
   9   3   8         27.93         38.82        25.38 o                         
  10   3   8         26.49         44.35        26.26 o                         
  11   3   8          0.49         21.22        26.94 o                         
  12   3   8         26.12         34.87        27.71 o                         
  13   3   8         13.38         19.70        28.98 o                         
  14   3   8         28.87         51.80        79.77 o                         
 -16   4   8          7.19         26.82        72.49 o                         
 -15   4   8        120.02        109.11        36.61 o                         
 -14   4   8         87.10         76.79        39.60 o                         
 -13   4   8         34.59         35.89        21.97 o                         
 -12   4   8          3.39          4.04        20.12 o                         
 -11   4   8        121.82        116.27        21.44 o                         
 -10   4   8        162.21        156.80        22.90 o                         
  -9   4   8        677.75        681.85        57.23 o                         
  -8   4   8        248.72        266.67        21.34 o                         
  -7   4   8        183.98        184.35        19.51 o                         
  -6   4   8        133.19        156.53        21.54 o                         
  -5   4   8       2329.78       2441.58        41.16 o                         
  -4   4   8        962.76        945.13        41.57 o                         
  -3   4   8        239.76        276.29        12.11 o                         
  -2   4   8          2.84          4.03        23.89 o                         
  -1   4   8        316.18        347.56        27.80 o                         
   0   4   8        385.21        405.02        24.42 o                         
   1   4   8       1311.27       1409.41        77.88 o                         
   2   4   8       3280.51       3164.51       188.92 o                         
   3   4   8        749.38        829.36        37.06 o                         
   4   4   8        791.89        727.59        20.17 o                         
   5   4   8       1098.84       1081.13        34.68 o                         
   6   4   8         95.56        114.82        13.46 o                         
   7   4   8          0.67          7.82        37.52 o                         
   8   4   8          0.44          8.12        37.88 o                         
   9   4   8         12.49         12.92        37.52 o                         
  10   4   8         27.17         71.95        38.89 o                         
  11   4   8         14.63         49.56        38.98 o                         
  12   4   8         11.22         38.36        40.96 o                         
  13   4   8         19.53         21.87        77.61 o                         
 -15   5   8         29.87         42.63        36.01 o                         
 -14   5   8         66.20         68.92        35.46 o                         
 -13   5   8        161.79        187.34        24.43 o                         
 -12   5   8         86.33         79.93        22.48 o                         
 -11   5   8        283.82        330.03        34.56 o                         
 -10   5   8          2.63          9.62        21.31 o                         
  -9   5   8        215.94        217.92        23.60 o                         
  -8   5   8        554.25        647.18        37.55 o                         
  -7   5   8        167.21        139.35        25.94 o                         
  -6   5   8        151.79        129.73        21.65 o                         
  -5   5   8        110.82        107.83        16.63 o                         
  -4   5   8         16.76         25.42        13.20 o                         
  -3   5   8        976.78        846.41        41.56 o                         
  -2   5   8         14.20         20.49        27.56 o                         
  -1   5   8        323.73        229.34        38.57 o                         
   0   5   8         65.06         30.64        21.55 o                         
   1   5   8        286.58        302.24        20.39 o                         
   2   5   8         61.59         58.91        17.89 o                         
   3   5   8        778.64        926.46        60.15 o                         
   4   5   8          9.95         15.62        21.56 o                         
   5   5   8         94.86        101.98        15.57 o                         
   6   5   8         45.77         70.15        14.78 o                         
   7   5   8        106.72        143.19        38.23 o                         
   8   5   8         71.92         15.80        37.15 o                         
   9   5   8         35.02         27.37        39.32 o                         
  10   5   8         12.72         66.98        38.15 o                         
  11   5   8         20.16         15.96        39.82 o                         
  12   5   8          3.98         38.17        41.40 o                         
 -14   6   8        123.31        113.89        35.55 o                         
 -13   6   8         49.57         38.50        21.19 o                         
 -12   6   8        218.30        203.26        24.67 o                         
 -11   6   8        173.66        177.31        25.03 o                         
 -10   6   8         21.04         19.72        30.90 o                         
  -9   6   8        181.57        208.02        31.05 o                         
  -8   6   8        286.49        302.25        30.81 o                         
  -7   6   8         89.84         70.58        21.92 o                         
  -6   6   8        284.51        252.56        26.26 o                         
  -5   6   8          6.04          6.17        16.93 o                         
  -4   6   8        345.36        339.63        44.08 o                         
  -3   6   8         33.83         50.68        37.70 o                         
  -2   6   8        974.32       1019.65        39.12 o                         
  -1   6   8          0.33         15.90        28.95 o                         
   0   6   8       2474.57       2525.97        97.10 o                         
   1   6   8         47.15         60.33        20.48 o                         
   2   6   8        814.17        764.83        25.83 o                         
   3   6   8          0.02         25.61        24.19 o                         
   4   6   8        467.39        469.31        53.10 o                         
   5   6   8        151.85        161.17        25.86 o                         
   6   6   8         57.56         67.47        24.35 o                         
   7   6   8         50.48         53.52        37.89 o                         
   8   6   8        205.91        190.99        39.74 o                         
   9   6   8          0.92         42.56        40.03 o                         
  10   6   8         86.49        126.07        40.94 o                         
  11   6   8         11.88          7.20        39.86 o                         
 -14   7   8          0.72         -0.99        39.02 o                         
 -13   7   8         31.01         23.69        23.71 o                         
 -12   7   8         16.15         40.27        21.43 o                         
 -11   7   8         63.61         90.49        27.44 o                         
 -10   7   8          7.04         17.35        24.62 o                         
  -9   7   8         26.94         21.52        22.83 o                         
  -8   7   8         12.80          7.28        22.72 o                         
  -7   7   8         88.39         77.81        24.69 o                         
  -6   7   8         16.06         53.08        43.76 o                         
  -5   7   8         88.40        116.94        45.51 o                         
  -4   7   8        369.49        456.94        49.43 o                         
  -3   7   8        436.73        462.85        45.64 o                         
  -2   7   8        799.17        881.90        69.12 o                         
  -1   7   8        896.80        843.59        41.53 o                         
   0   7   8        418.89        497.91        76.81 o                         
   1   7   8        550.56        680.27        35.58 o                         
   2   7   8         45.50         43.67        22.79 o                         
   3   7   8         23.10         61.49        22.26 o                         
   4   7   8          2.16         -2.75        25.56 o                         
   5   7   8         17.32         43.50        25.92 o                         
   6   7   8         25.37         39.45        39.48 o                         
   7   7   8         34.25         46.11        39.32 o                         
   8   7   8         20.28         20.02        38.58 o                         
   9   7   8         21.09         16.76        37.59 o                         
  10   7   8          6.41          0.53        39.08 o                         
 -13   8   8         25.15         21.89        39.05 o                         
 -11   8   8          6.61         19.51        44.91 o                         
 -10   8   8         35.86         53.48        47.13 o                         
  -9   8   8          5.54         37.84        47.69 o                         
  -8   8   8          3.71         19.97        45.69 o                         
  -7   8   8        180.82        291.91        53.78 o                         
  -6   8   8         17.32         63.19        48.94 o                         
  -5   8   8        164.36        205.65        48.67 o                         
  -4   8   8        135.38        228.11        48.56 o                         
  -3   8   8        979.87        969.23        59.59 o                         
  -2   8   8         64.04         77.26        36.37 o                         
  -1   8   8        839.43        723.10       104.31 o                         
   0   8   8        200.38        192.28        38.87 o                         
   1   8   8         86.56         99.37        28.88 o                         
   2   8   8         26.85         47.09        24.48 o                         
   3   8   8         34.73         50.61        27.77 o                         
   4   8   8         60.57         84.71        29.43 o                         
   5   8   8         43.24         43.64        28.38 o                         
   6   8   8         42.85         59.63        40.04 o                         
   7   8   8        119.57        148.38        41.74 o                         
   8   8   8          5.89         43.08        39.97 o                         
   9   8   8         55.36         60.27        48.79 o                         
  -9   9   8          0.30         23.22        42.17 o                         
  -8   9   8        246.94        241.58       142.12 o                         
  -7   9   8         98.94        139.73        54.16 o                         
  -6   9   8        167.71        190.81        50.29 o                         
  -5   9   8          3.74         78.87        48.42 o                         
  -4   9   8        435.68        495.23        58.49 o                         
  -3   9   8        175.76        182.72        49.96 o                         
  -2   9   8         93.63        114.37        36.50 o                         
  -1   9   8         37.65         37.23        37.51 o                         
   0   9   8         79.78        100.57        40.16 o                         
   1   9   8         11.93         -6.29        30.08 o                         
   2   9   8         64.73         93.72        30.26 o                         
   3   9   8         15.59         43.91        29.73 o                         
   4   9   8         64.71        104.85        30.91 o                         
   5   9   8          1.78         25.20        41.11 o                         
   6   9   8          8.53         57.72        40.78 o                         
   7   9   8         10.06         50.53        41.88 o                         
   8   9   8         27.63         44.91        49.19 o                         
  -8  10   8         10.06          9.80        72.15 o                         
  -7  10   8         46.07         79.05        42.32 o                         
  -6  10   8         45.32         68.08        43.90 o                         
  -5  10   8        218.61        231.42        61.45 o                         
  -4  10   8         29.16         27.74        41.98 o                         
  -3  10   8        196.24         87.46        58.80 o                         
  -2  10   8         11.62         21.86        39.10 o                         
  -1  10   8        125.35        120.88        40.03 o                         
   0  10   8         29.04         32.85        39.70 o                         
   1  10   8         51.63         64.30        44.45 o                         
   2  10   8         18.05         46.68        32.41 o                         
   3  10   8         30.04         82.68        43.17 o                         
   4  10   8         22.33         25.93        72.84 o                         
   5  10   8          6.95         -1.79        42.36 o                         
   6  10   8          1.58         25.20        50.23 o                         
   7  10   8          4.86          2.95        55.02 o                         
  -6  11   8         73.79         74.68        79.41 o                         
  -5  11   8        101.16         70.42        71.13 o                         
  -4  11   8         60.68         18.75        70.24 o                         
  -2  11   8          3.92         45.57        58.53 o                         
  -1  11   8         12.90         28.55        52.87 o                         
   0  11   8         11.65         54.35        58.02 o                         
   1  11   8        135.97        141.36        50.31 o                         
   2  11   8          0.09         23.41        35.42 o                         
   3  11   8         44.76         66.71        80.86 o                         
 -15   0   9         18.39         38.27        39.46 o                         
 -13   0   9        386.45        375.18        42.23 o                         
 -11   0   9       1261.96       1214.31        41.80 o                         
  -9   0   9          3.65         13.67        24.30 o                         
  -7   0   9        617.56        701.36        33.04 o                         
  -5   0   9       1212.79       1140.24        39.38 o                         
  -3   0   9       2094.83       2030.96        48.29 o                         
  -1   0   9       1597.35       1678.41        30.53 o                         
   1   0   9        853.33        926.97        51.40 o                         
   3   0   9         77.85         55.73        30.82 o                         
   5   0   9         30.41         50.01        36.93 o                         
   7   0   9        252.63        226.90        27.01 o                         
   9   0   9        522.47        521.78        32.03 o                         
  11   0   9          8.47         17.00        27.53 o                         
  13   0   9          2.29         21.39        36.13 o                         
 -16   1   9        112.05         93.18        29.62 o                         
 -15   1   9          9.43          4.65        26.58 o                         
 -14   1   9        387.88        401.47        31.98 o                         
 -13   1   9        276.19        261.79        40.10 o                         
 -12   1   9        519.46        529.82        20.72 o                         
 -11   1   9         87.67         86.43        15.92 o                         
 -10   1   9        493.07        500.84        19.76 o                         
  -9   1   9          0.58         -2.15        17.14 o                         
  -8   1   9        769.83        742.42        24.53 o                         
  -7   1   9         92.62         98.25        16.87 o                         
  -6   1   9        707.57        677.46        27.16 o                         
  -5   1   9        380.48        338.73        19.87 o                         
  -4   1   9       1060.03       1084.14        27.33 o                         
  -3   1   9       1309.89       1181.04        27.49 o                         
  -2   1   9          1.93          4.01        12.15 o                         
  -1   1   9        394.23        458.43        15.12 o                         
   0   1   9       1026.94        809.03        70.28 o                         
   1   1   9        756.38        668.39        22.24 o                         
   2   1   9         20.55         11.46        13.59 o                         
   3   1   9        509.48        532.31        21.23 o                         
   4   1   9        126.26         96.98        12.49 o                         
   5   1   9          3.59          8.51        10.90 o                         
   6   1   9        164.82        144.00        12.46 o                         
   7   1   9        482.28        554.63        29.44 o                         
   8   1   9        472.82        517.63        21.15 o                         
   9   1   9         59.88         66.56        18.35 o                         
  10   1   9        130.31        145.38        19.55 o                         
  11   1   9          0.22          6.46        18.82 o                         
  12   1   9          4.40         31.84        29.08 o                         
  13   1   9          4.58         16.05        37.58 o                         
  14   1   9          0.07         38.15        38.38 o                         
 -16   2   9         23.29         49.15        40.01 o                         
 -15   2   9         60.35         71.98        26.93 o                         
 -14   2   9         16.02          0.90        34.14 o                         
 -13   2   9         13.86         20.41        20.00 o                         
 -12   2   9        374.05        399.68        25.23 o                         
 -11   2   9        145.06        154.64        21.47 o                         
 -10   2   9        227.92        210.88        22.69 o                         
  -9   2   9        495.53        483.43        51.09 o                         
  -8   2   9       1190.72       1186.72        40.73 o                         
  -7   2   9        110.53        101.29        13.63 o                         
  -6   2   9        385.95        344.38        15.94 o                         
  -5   2   9         99.27        101.69        18.14 o                         
  -4   2   9        107.86         99.57        11.50 o                         
  -3   2   9       2564.11       2276.21        75.55 o                         
  -2   2   9         18.19         21.28        12.82 o                         
  -1   2   9        716.42        698.49        17.29 o                         
   0   2   9          5.16         10.20         4.41 o                         
   1   2   9         96.43         70.69         6.77 o                         
   2   2   9       1420.59       1336.55        42.54 o                         
   3   2   9         16.18         23.31        10.59 o                         
   4   2   9       1310.54       1025.16       119.99 o                         
   5   2   9         97.91        114.24        11.67 o                         
   6   2   9        460.20        403.65        19.72 o                         
   7   2   9        225.32        236.33        20.63 o                         
   8   2   9        140.26        170.19        21.11 o                         
   9   2   9          1.47         31.89        17.25 o                         
  10   2   9         24.55         57.16        25.30 o                         
  11   2   9         36.40         51.99        26.56 o                         
  12   2   9          8.43         17.63        27.07 o                         
  13   2   9          2.79         -1.43        35.48 o                         
 -17   3   9        116.82         60.90        74.07 o                         
 -16   3   9          1.85         -4.89        69.61 o                         
 -15   3   9        141.44        169.08        42.17 o                         
 -14   3   9          1.40         24.08        37.33 o                         
 -13   3   9         38.33         30.44        20.23 o                         
 -12   3   9         68.27         48.47        20.37 o                         
 -11   3   9        311.65        263.41        23.63 o                         
 -10   3   9          3.21         16.66        18.51 o                         
  -9   3   9       1480.94       1386.36        32.38 o                         
  -8   3   9          7.06          6.17        16.35 o                         
  -7   3   9        444.03        452.91        21.94 o                         
  -6   3   9          0.13         -5.89        14.12 o                         
  -5   3   9        359.75        330.39        29.88 o                         
  -4   3   9          0.12          0.10        11.22 o                         
  -3   3   9         20.50          8.79         8.58 o                         
  -2   3   9        275.03        261.28        15.93 o                         
  -1   3   9        953.39        796.12        17.48 o                         
   0   3   9         26.59         43.64        10.48 o                         
   1   3   9        984.09        981.41        25.28 o                         
   2   3   9         14.99         30.75        12.62 o                         
   3   3   9       2056.22       2112.07        83.04 o                         
   4   3   9         47.53         82.52        11.95 o                         
   5   3   9       2582.91       2561.70        38.14 o                         
   6   3   9        111.34        106.16        27.11 o                         
   7   3   9         88.47        122.13        37.80 o                         
   8   3   9         45.98         49.14        38.67 o                         
   9   3   9          3.38         19.02        36.30 o                         
  10   3   9          1.91         11.51        38.09 o                         
  11   3   9         59.35        101.78        41.88 o                         
  12   3   9          2.19         32.86        28.17 o                         
  13   3   9         36.55         39.99        38.57 o                         
 -16   4   9         97.65         67.82        76.71 o                         
 -15   4   9         70.96         84.73        41.63 o                         
 -14   4   9         98.49         79.92        39.27 o                         
 -13   4   9          4.23          6.21        20.76 o                         
 -12   4   9         12.59         12.31        21.37 o                         
 -11   4   9         23.59         27.26        21.24 o                         
 -10   4   9        302.69        311.55        24.52 o                         
  -9   4   9         90.02        100.29        19.93 o                         
  -8   4   9        148.67        186.89        20.93 o                         
  -7   4   9        430.53        454.93        22.72 o                         
  -6   4   9        721.76        763.51        23.77 o                         
  -5   4   9          7.66         13.48        13.43 o                         
  -4   4   9        291.52        295.89        13.67 o                         
  -3   4   9         58.99         46.89         8.06 o                         
  -2   4   9        254.64        295.39        20.09 o                         
  -1   4   9        189.75        169.01        10.17 o                         
   0   4   9       1040.39       1059.33        34.11 o                         
   1   4   9        318.89        281.62        24.67 o                         
   2   4   9        470.36        426.13        31.06 o                         
   3   4   9        139.90        113.70        14.73 o                         
   4   4   9       1538.23       1475.33        54.62 o                         
   5   4   9        130.98        126.77        30.36 o                         
   6   4   9        298.49        226.13        18.38 o                         
   7   4   9         33.51         30.75        37.23 o                         
   8   4   9         10.01         24.27        38.04 o                         
   9   4   9         28.94          8.20        37.92 o                         
  10   4   9         24.08         11.70        37.68 o                         
  11   4   9          0.96         44.21        40.24 o                         
  12   4   9         23.93         26.69        41.99 o                         
 -15   5   9        110.08        130.65        43.21 o                         
 -14   5   9        211.43        196.77        42.82 o                         
 -13   5   9        102.72        108.58        23.80 o                         
 -12   5   9        192.22        207.69        27.33 o                         
 -11   5   9        180.68        183.18        34.12 o                         
 -10   5   9        525.57        504.53        28.74 o                         
  -9   5   9         28.57         39.84        21.13 o                         
  -8   5   9        710.54        718.38        28.59 o                         
  -7   5   9        183.87        178.66        26.14 o                         
  -6   5   9         30.87         24.23        19.12 o                         
  -5   5   9         14.32          6.05        14.73 o                         
  -4   5   9         97.52         97.08        13.28 o                         
  -3   5   9         31.21         17.18        31.48 o                         
  -2   5   9        727.90        805.72        38.82 o                         
  -1   5   9        143.04        104.92        15.26 o                         
   0   5   9        575.23        666.68        17.18 o                         
   1   5   9        529.27        646.03        28.11 o                         
   2   5   9       1111.04       1112.54        42.50 o                         
   3   5   9       1043.07       1225.93        24.94 o                         
   4   5   9        363.27        343.66        18.76 o                         
   5   5   9         58.95         84.15        18.63 o                         
   6   5   9        440.80        403.08        42.03 o                         
   7   5   9        134.88        169.09        40.08 o                         
   8   5   9        153.46        152.86        55.40 o                         
   9   5   9         11.33         68.79        63.90 o                         
  10   5   9         43.68         68.52        41.84 o                         
  11   5   9          6.08         24.71        51.34 o                         
 -14   6   9         27.67         10.96        37.78 o                         
 -13   6   9        416.41        400.25        29.65 o                         
 -12   6   9         22.19         25.87        23.94 o                         
 -11   6   9        151.86        166.90        22.48 o                         
 -10   6   9         75.98         57.75        22.86 o                         
  -9   6   9         83.10         85.32        26.85 o                         
  -8   6   9          9.86         17.29        20.63 o                         
  -7   6   9         93.81         99.43        20.73 o                         
  -6   6   9          7.86         15.39        17.64 o                         
  -5   6   9        587.02        591.68        48.60 o                         
  -4   6   9         14.85         84.39        37.90 o                         
  -3   6   9        577.68        584.24        42.29 o                         
  -2   6   9          5.46         -5.27        37.17 o                         
  -1   6   9        756.68        621.07        42.06 o                         
   0   6   9        232.67        211.68        26.96 o                         
   1   6   9        763.63        731.92        47.09 o                         
   2   6   9        927.61        736.49        43.55 o                         
   3   6   9        247.69        290.42        55.93 o                         
   4   6   9          3.00         15.85        24.16 o                         
   5   6   9          3.10         37.60        18.80 o                         
   6   6   9         51.01        100.47        50.82 o                         
   7   6   9        139.95        150.54        46.55 o                         
   8   6   9          0.87         23.86        40.64 o                         
   9   6   9         93.46        161.50        41.20 o                         
  10   6   9          3.84         32.51        41.56 o                         
 -14   7   9        117.90        141.30        41.71 o                         
 -13   7   9          7.94         35.27        23.81 o                         
 -12   7   9        319.47        324.00        30.08 o                         
 -11   7   9        119.25        132.22        22.04 o                         
 -10   7   9         51.11         68.88        45.64 o                         
  -9   7   9         36.98         45.42        43.72 o                         
  -8   7   9          4.31          5.50        43.06 o                         
  -7   7   9          8.68         27.28        44.87 o                         
  -6   7   9        300.45        352.04        49.47 o                         
  -5   7   9        210.11        297.87        47.30 o                         
  -4   7   9        424.15        480.01        46.89 o                         
  -3   7   9        101.92        121.43        43.07 o                         
  -2   7   9       1555.87       1698.57        63.22 o                         
  -1   7   9         66.74         55.98        34.05 o                         
   0   7   9        700.70        716.77        42.73 o                         
   1   7   9          7.81         39.11        27.90 o                         
   2   7   9        238.35        315.03        25.08 o                         
   3   7   9         10.83         17.69        26.03 o                         
   4   7   9         48.50         34.00        38.74 o                         
   5   7   9         21.46         35.19        39.91 o                         
   6   7   9         89.26        108.34        41.07 o                         
   7   7   9         51.91         74.31        42.29 o                         
   8   7   9         89.62        102.76        41.99 o                         
   9   7   9         20.50         35.69        38.94 o                         
  10   7   9         28.13         19.47        47.68 o                         
 -13   8   9         44.86         11.28        37.39 o                         
 -12   8   9         83.82         85.58        38.85 o                         
 -11   8   9        123.73         92.20        44.53 o                         
 -10   8   9        135.61        143.20        56.65 o                         
  -9   8   9        157.54        218.47        53.86 o                         
  -8   8   9         85.49         92.03        50.53 o                         
  -7   8   9         25.01         60.07        45.45 o                         
  -6   8   9        114.05         88.37        46.41 o                         
  -5   8   9        105.66         91.06        43.15 o                         
  -4   8   9        111.36         87.53        46.10 o                         
  -3   8   9         32.28         50.08        44.47 o                         
  -2   8   9        214.23        183.26        36.14 o                         
  -1   8   9        194.23        139.12        36.76 o                         
   0   8   9          2.73         13.79        35.30 o                         
   1   8   9         94.76         87.95        37.02 o                         
   2   8   9        132.69        171.03        24.86 o                         
   3   8   9         32.55         74.86        29.97 o                         
   4   8   9         12.83         53.68        40.95 o                         
   5   8   9         55.81         73.44        41.65 o                         
   6   8   9         51.29         47.74        39.39 o                         
   7   8   9          2.71         62.50        43.19 o                         
   8   8   9         34.93         34.98        50.99 o                         
   9   8   9         10.64        -13.97        52.92 o                         
  -9   9   9        139.75        153.82        45.90 o                         
  -8   9   9          0.90         32.69        54.15 o                         
  -7   9   9         85.71        152.65        52.50 o                         
  -6   9   9         21.47         47.33        50.72 o                         
  -5   9   9         78.69        109.94        51.71 o                         
  -4   9   9         84.49         79.73        46.98 o                         
  -3   9   9         43.11         81.15        49.44 o                         
  -2   9   9        165.34        160.60        44.65 o                         
  -1   9   9         38.74         59.89        38.15 o                         
   0   9   9          7.66         33.44        38.19 o                         
   1   9   9         46.13         69.85        38.97 o                         
   2   9   9         20.14         60.79        30.26 o                         
   3   9   9        157.69        203.75        42.82 o                         
   4   9   9          2.03          7.20        39.53 o                         
   5   9   9        141.78        152.97        44.70 o                         
   6   9   9          3.20         29.20        47.49 o                         
   7   9   9         62.06         50.37        52.83 o                         
  -7  10   9         12.37         32.25        77.42 o                         
  -6  10   9         93.70         79.57        43.78 o                         
  -5  10   9          0.82          6.46        52.06 o                         
  -4  10   9        107.50         90.11        51.67 o                         
  -3  10   9         28.53         26.71        50.12 o                         
  -2  10   9         52.57         94.47        52.63 o                         
  -1  10   9         25.31         39.15        40.70 o                         
   0  10   9         67.50        122.11        42.87 o                         
   1  10   9         78.42         86.45        42.33 o                         
   2  10   9         34.27         47.50        43.17 o                         
   3  10   9         69.09         74.51        81.63 o                         
   4  10   9         17.76         33.34        40.39 o                         
   5  10   9          4.35         -6.68        49.28 o                         
  -5  11   9          3.03         51.42        73.21 o                         
   1  11   9         18.49          8.16        72.14 o                         
   2  11   9         67.94         49.14        78.47 o                         
 -16   0  10         21.08          5.09        40.44 o                         
 -14   0  10        266.84        249.28        41.56 o                         
 -12   0  10        493.51        478.17        33.34 o                         
 -10   0  10        343.00        360.23        30.93 o                         
  -8   0  10        216.36        264.82        28.72 o                         
  -6   0  10       1650.15       1654.31        47.59 o                         
  -4   0  10       2892.24       2890.48        57.49 o                         
  -2   0  10       4650.38       5006.42        70.06 o                         
   0   0  10        175.84        168.98        17.10 o                         
   2   0  10         10.80          5.73        15.23 o                         
   4   0  10        176.11        152.22        18.97 o                         
   6   0  10       1081.00        972.88        54.11 o                         
   8   0  10        917.65        878.09        76.23 o                         
  10   0  10        249.70        301.76        36.07 o                         
 -16   1  10          2.33         -7.04        38.60 o                         
 -15   1  10          4.87         22.36        27.04 o                         
 -14   1  10         82.55         81.51        26.56 o                         
 -13   1  10         79.22         99.45        21.71 o                         
 -12   1  10        115.94        137.96        17.30 o                         
 -11   1  10        147.60        149.94        20.64 o                         
 -10   1  10         91.81         91.99        16.70 o                         
  -9   1  10        712.28        693.01        25.90 o                         
  -8   1  10        234.11        231.86        20.66 o                         
  -7   1  10        788.85        737.88        25.60 o                         
  -6   1  10        218.65        217.38        20.39 o                         
  -5   1  10        698.24        687.93        24.46 o                         
  -4   1  10       1509.60       1360.67        29.87 o                         
  -3   1  10         18.70          4.04        16.63 o                         
  -2   1  10       1406.65       1472.16        22.99 o                         
  -1   1  10        672.23        543.48        12.18 o                         
   0   1  10         77.51         66.85         6.74 o                         
   1   1  10          3.90          2.35        10.96 o                         
   2   1  10        694.91        711.73        26.93 o                         
   3   1  10        269.04        316.15        17.52 o                         
   4   1  10         84.71         78.88        14.85 o                         
   5   1  10        321.82        392.34        18.29 o                         
   6   1  10          1.92         19.11        15.08 o                         
   7   1  10        716.95        730.14        36.97 o                         
   8   1  10         29.93         65.64        20.02 o                         
   9   1  10        517.07        510.42        25.18 o                         
  10   1  10          6.91         57.53        24.99 o                         
  11   1  10         51.50         54.10        25.81 o                         
  12   1  10         36.42         79.41        29.04 o                         
  13   1  10          4.87         15.33        37.00 o                         
 -16   2  10          8.86          6.01        38.87 o                         
 -15   2  10        138.35        170.67        29.51 o                         
 -14   2  10          8.87          4.06        33.83 o                         
 -13   2  10        443.49        393.96        26.55 o                         
 -12   2  10         47.72         62.35        21.48 o                         
 -11   2  10        868.44        904.90        30.84 o                         
 -10   2  10        416.24        422.90        24.33 o                         
  -9   2  10       1669.02       1607.59        34.96 o                         
  -8   2  10        157.77        176.15        16.75 o                         
  -7   2  10       1011.02       1066.64        23.27 o                         
  -6   2  10         11.62         10.75        17.70 o                         
  -5   2  10       1978.56       2036.91        36.20 o                         
  -4   2  10          3.15         -7.11        18.00 o                         
  -3   2  10        839.75        895.61        27.27 o                         
  -2   2  10          2.33          3.79        10.23 o                         
  -1   2  10         82.76         59.67         8.91 o                         
   0   2  10        131.48        110.35        16.58 o                         
   1   2  10        392.99        262.50        26.67 o                         
   2   2  10         41.10         43.03         7.91 o                         
   3   2  10        853.00        841.50        21.84 o                         
   4   2  10          4.22          0.98        15.85 o                         
   5   2  10        232.78        204.87        23.49 o                         
   6   2  10        633.20        593.75        37.33 o                         
   7   2  10        289.31        377.89        41.75 o                         
   8   2  10         94.83        162.14        38.45 o                         
   9   2  10         40.62         90.75        38.42 o                         
  10   2  10         21.25         49.00        38.32 o                         
  11   2  10        119.80        153.81        41.52 o                         
  12   2  10          8.57         20.61        27.57 o                         
  13   2  10         17.31         71.79        42.34 o                         
 -15   3  10          2.87         14.11        38.26 o                         
 -14   3  10         29.11         26.12        36.47 o                         
 -13   3  10         40.41         46.62        21.13 o                         
 -12   3  10        179.16        174.02        22.25 o                         
 -11   3  10         67.59         52.84        20.54 o                         
 -10   3  10        433.69        448.76        25.18 o                         
  -9   3  10          0.22         13.78        19.89 o                         
  -8   3  10       1023.15       1029.99        28.99 o                         
  -7   3  10        231.01        225.96        19.78 o                         
  -6   3  10       2112.38       2038.17        32.64 o                         
  -5   3  10          0.03          2.05        13.43 o                         
  -4   3  10        900.97        899.74        19.71 o                         
  -3   3  10         12.09         22.78         8.14 o                         
  -2   3  10        337.44        292.88        16.28 o                         
  -1   3  10         51.07         72.94        10.90 o                         
   0   3  10       1813.31       1693.84        49.57 o                         
   1   3  10         94.94         97.26        12.41 o                         
   2   3  10        481.48        469.13        26.28 o                         
   3   3  10         59.55         37.10        17.14 o                         
   4   3  10        489.01        482.96        37.23 o                         
   5   3  10         64.93         64.94        17.15 o                         
   6   3  10         45.49         33.91        37.04 o                         
   7   3  10         16.25         42.51        37.57 o                         
   8   3  10          1.20          3.24        38.34 o                         
   9   3  10          5.95          9.58        75.02 o                         
  10   3  10         40.44         54.27        39.75 o                         
  11   3  10          0.38          7.22        39.72 o                         
  12   3  10         47.11         61.64        77.50 o                         
  13   3  10          2.17         38.72        77.68 o                         
 -15   4  10         90.47         81.16        42.53 o                         
 -14   4  10         43.97         16.54        36.77 o                         
 -13   4  10        161.01        147.67        23.10 o                         
 -12   4  10         48.82         33.42        21.97 o                         
 -11   4  10        574.37        533.41        27.59 o                         
 -10   4  10        479.32        426.07        25.97 o                         
  -9   4  10        852.71        872.75        29.40 o                         
  -8   4  10        510.12        476.34        23.96 o                         
  -7   4  10       1222.38       1194.88        29.78 o                         
  -6   4  10       2079.68       2220.95        41.35 o                         
  -5   4  10        299.39        300.30        17.35 o                         
  -4   4  10        165.91        170.26        12.63 o                         
  -3   4  10          8.04          7.64         6.83 o                         
  -2   4  10         72.83         54.86        12.86 o                         
  -1   4  10        706.67        642.00        25.97 o                         
   0   4  10       1023.89        964.75        22.22 o                         
   1   4  10        762.48        695.57        19.64 o                         
   2   4  10        208.57        265.74        17.99 o                         
   3   4  10        443.15        344.74        22.71 o                         
   4   4  10         24.93         34.51        18.32 o                         
   5   4  10        259.06        238.67        24.53 o                         
   6   4  10          0.84         43.20        80.20 o                         
   7   4  10         16.07         -3.97        74.95 o                         
   8   4  10         21.65         39.13        38.67 o                         
   9   4  10         22.28         43.75        45.45 o                         
  10   4  10         19.81         46.73        40.66 o                         
  11   4  10         21.97         25.09        41.82 o                         
  12   4  10         22.09         92.07        85.65 o                         
 -15   5  10        179.43        159.14        44.34 o                         
 -14   5  10         96.91        112.71        41.40 o                         
 -13   5  10        112.97        112.18        24.01 o                         
 -12   5  10        147.67        112.38        24.85 o                         
 -11   5  10        129.87        116.43        23.38 o                         
 -10   5  10         28.34         39.94        20.44 o                         
  -9   5  10        448.87        419.02        25.88 o                         
  -8   5  10         68.58         78.31        21.35 o                         
  -7   5  10        370.65        389.65        22.62 o                         
  -6   5  10         24.21         48.30        14.72 o                         
  -5   5  10        333.90        316.08        15.87 o                         
  -4   5  10        107.03        159.17        24.58 o                         
  -3   5  10        578.56        648.55        28.13 o                         
  -2   5  10        189.59        232.80        22.40 o                         
  -1   5  10        189.59        165.33        26.01 o                         
   0   5  10          5.95         23.83        17.14 o                         
   1   5  10         59.81         62.80        13.86 o                         
   2   5  10        476.58        471.60        56.85 o                         
   3   5  10         33.46         52.40        23.32 o                         
   4   5  10         61.60         62.40        20.06 o                         
   5   5  10         56.54         44.41        19.06 o                         
   6   5  10          7.03         33.32        36.34 o                         
   7   5  10        210.93        263.37        41.34 o                         
   8   5  10          3.73          8.70        38.69 o                         
   9   5  10         21.46          6.16        40.47 o                         
  10   5  10          1.70         -5.07        39.80 o                         
  11   5  10          4.85          2.07        82.54 o                         
 -14   6  10        226.03        182.18        39.96 o                         
 -13   6  10         18.09         28.55        24.71 o                         
 -12   6  10        218.53        227.76        25.67 o                         
 -11   6  10         96.59         89.00        23.63 o                         
 -10   6  10         97.99         92.39        22.49 o                         
  -9   6  10         25.25         33.01        21.04 o                         
  -8   6  10        555.69        507.14        63.24 o                         
  -7   6  10          0.66         10.93        42.57 o                         
  -6   6  10        165.37        194.84        42.97 o                         
  -5   6  10          0.10         10.78        39.42 o                         
  -4   6  10        619.79        612.04        45.22 o                         
  -3   6  10         49.66         54.69        33.92 o                         
  -2   6  10        254.99        265.02        41.02 o                         
  -1   6  10          0.04         10.83        35.07 o                         
   0   6  10        153.54        162.08        26.50 o                         
   1   6  10         56.59         50.98        26.43 o                         
   2   6  10         45.41         85.66        26.93 o                         
   3   6  10          9.97         24.57        20.82 o                         
   4   6  10         67.30        108.62        22.34 o                         
   5   6  10        150.42        138.48        21.51 o                         
   6   6  10         92.32        114.60        40.91 o                         
   7   6  10         55.48         42.38        39.27 o                         
   8   6  10        137.79        149.34        53.07 o                         
   9   6  10          9.57         39.03        39.56 o                         
  10   6  10         64.35        120.51        50.01 o                         
 -13   7  10        142.76        142.39        39.07 o                         
 -12   7  10        102.88        108.40        34.75 o                         
 -11   7  10        172.39        184.57        44.32 o                         
 -10   7  10         29.32         24.76        28.45 o                         
  -9   7  10         28.47         54.84        49.00 o                         
  -8   7  10          9.93         27.30        46.77 o                         
  -7   7  10         63.19         28.56        44.29 o                         
  -6   7  10         28.92         54.78        44.12 o                         
  -5   7  10         36.01         64.21        40.43 o                         
  -4   7  10        170.61        179.97        41.46 o                         
  -3   7  10        383.75        407.67        47.69 o                         
  -2   7  10        214.92        155.17        42.34 o                         
  -1   7  10         53.59         59.67        34.35 o                         
   0   7  10         22.96         35.16        34.40 o                         
   1   7  10         13.22         16.11        27.60 o                         
   2   7  10         10.31         24.48        28.21 o                         
   3   7  10          2.54         20.72        41.56 o                         
   4   7  10         95.63         92.36        40.04 o                         
   5   7  10         18.58         63.23        20.85 o                         
   6   7  10         23.21         34.61        42.04 o                         
   7   7  10         12.82         49.67        44.04 o                         
   8   7  10         43.01        130.76        75.02 o                         
   9   7  10         10.84         37.70        47.78 o                         
 -12   8  10         50.04         44.98        41.31 o                         
 -11   8  10        196.61        216.55        44.09 o                         
 -10   8  10         19.36         14.89        50.47 o                         
  -9   8  10         43.52         89.31        51.45 o                         
  -8   8  10          2.73         78.86        45.86 o                         
  -7   8  10         59.18         89.44        49.84 o                         
  -6   8  10         18.98         22.76        45.55 o                         
  -5   8  10         23.67         53.63        45.20 o                         
  -4   8  10         19.30         22.77        45.78 o                         
  -3   8  10        294.12        427.42        50.99 o                         
  -2   8  10          6.14        -13.04        41.44 o                         
  -1   8  10          4.35         13.13        35.82 o                         
   0   8  10          0.33         37.10        35.73 o                         
   1   8  10         18.16         71.91        36.26 o                         
   2   8  10          0.13         41.85        29.13 o                         
   3   8  10        124.24        171.73        44.47 o                         
   4   8  10         62.75         82.19        43.01 o                         
   5   8  10        127.72        120.14        42.40 o                         
   6   8  10          5.30         22.92        40.86 o                         
   7   8  10         84.39        101.80        43.80 o                         
   8   8  10         21.31         22.91        50.15 o                         
  -8   9  10        189.54        241.45        55.89 o                         
  -7   9  10         52.74         34.69        49.35 o                         
  -6   9  10         28.73         70.70        45.20 o                         
  -4   9  10         18.66          3.77        48.44 o                         
  -3   9  10          1.33          6.86        45.24 o                         
  -2   9  10         30.62         67.50        47.58 o                         
  -1   9  10          0.13         22.68        38.44 o                         
   0   9  10        108.15        119.54        38.60 o                         
   1   9  10         71.80         84.95        41.33 o                         
   2   9  10        187.45        220.09        43.10 o                         
   3   9  10         30.85         94.42        42.73 o                         
   4   9  10         97.22        142.20        44.40 o                         
   5   9  10          0.11         18.02        45.35 o                         
   6   9  10         43.54         54.47        50.88 o                         
  -6  10  10         89.05        102.32        57.24 o                         
  -5  10  10          0.37         32.54        49.97 o                         
  -4  10  10          8.29         19.21        52.54 o                         
  -3  10  10          1.35          3.65        51.18 o                         
  -2  10  10         20.70         -8.31        52.56 o                         
  -1  10  10         22.28         70.48        47.05 o                         
   0  10  10         44.83         38.98        42.62 o                         
   1  10  10         64.27         61.95        43.24 o                         
   2  10  10         18.51         47.67        41.08 o                         
   3  10  10         26.31         60.55        80.70 o                         
   4  10  10         12.90         19.64        54.25 o                         
  -5  11  10         65.05         17.43        76.82 o                         
   1  11  10        111.15         61.36        74.52 o                         
 -15   0  11         78.14        101.74        40.61 o                         
 -13   0  11        249.88        280.77        36.00 o                         
 -11   0  11        195.96        209.71        31.52 o                         
  -9   0  11          7.08         22.47        26.44 o                         
  -7   0  11       1375.07       1423.59        46.74 o                         
  -5   0  11        240.03        215.66        31.89 o                         
  -3   0  11       6345.73       6609.64        85.30 o                         
  -1   0  11       1641.79       1633.47        56.02 o                         
   1   0  11        115.55         78.96        16.82 o                         
   3   0  11         28.11         22.21        17.48 o                         
   5   0  11        188.82        188.84        41.46 o                         
   7   0  11        146.32        181.32        43.69 o                         
   9   0  11          6.05         52.48        43.90 o                         
  11   0  11          2.85         58.77        47.56 o                         
 -15   1  11         14.16         22.34        27.08 o                         
 -14   1  11         43.44         60.25        36.66 o                         
 -13   1  11         84.33         84.47        17.18 o                         
 -12   1  11        348.36        388.33        20.78 o                         
 -11   1  11         36.05         51.67        17.01 o                         
 -10   1  11        853.07        845.40        29.55 o                         
  -9   1  11        156.69        174.84        22.19 o                         
  -8   1  11       1224.90       1252.54        32.61 o                         
  -7   1  11         45.15         28.56        18.60 o                         
  -6   1  11        932.33        960.18        29.47 o                         
  -5   1  11       1399.60       1514.23        43.85 o                         
  -4   1  11       1028.73       1085.27        29.23 o                         
  -3   1  11       1614.60       1621.68        34.07 o                         
  -2   1  11        930.44        900.82        19.62 o                         
  -1   1  11          1.31          3.79         7.05 o                         
   0   1  11        645.21        655.60        29.42 o                         
   1   1  11         23.00         27.85        12.55 o                         
   2   1  11        120.06        125.17        15.89 o                         
   3   1  11        158.81        155.58        16.90 o                         
   4   1  11        186.27        200.93        17.38 o                         
   5   1  11          7.47         14.48        14.94 o                         
   6   1  11        179.46        185.82        31.46 o                         
   7   1  11          4.20         50.81        28.91 o                         
   8   1  11        100.54        116.85        31.92 o                         
   9   1  11          0.53         22.03        38.08 o                         
  10   1  11          3.56          7.19        36.97 o                         
  11   1  11         31.16         40.67        38.86 o                         
 -15   2  11         29.30         69.91        38.45 o                         
 -14   2  11         35.87         22.54        34.56 o                         
 -13   2  11         53.45         56.99        22.10 o                         
 -12   2  11         73.11         97.21        27.04 o                         
 -11   2  11        131.43        176.46        23.41 o                         
 -10   2  11          9.54         27.79        21.10 o                         
  -9   2  11        596.31        612.01        21.73 o                         
  -8   2  11         16.28         24.71        15.65 o                         
  -7   2  11        123.51        106.13        21.40 o                         
  -6   2  11        115.20         77.25        19.30 o                         
  -5   2  11        615.08        597.72        25.65 o                         
  -4   2  11        458.51        396.23        23.64 o                         
  -3   2  11        295.54        284.70        22.59 o                         
  -2   2  11        133.85        128.96        11.88 o                         
  -1   2  11        323.59        303.19        14.48 o                         
   0   2  11         16.31         17.86         5.82 o                         
   1   2  11        412.92        341.90        20.64 o                         
   2   2  11        181.64        161.34        16.73 o                         
   3   2  11        108.88        102.33        16.44 o                         
   4   2  11          3.24          9.71        15.94 o                         
   5   2  11        182.27        152.61        17.18 o                         
   6   2  11          3.81         12.46        65.28 o                         
   7   2  11         69.06         89.75        37.21 o                         
   8   2  11          0.29         18.71        38.16 o                         
   9   2  11          0.08         17.39        37.46 o                         
  10   2  11         62.45         66.56        40.86 o                         
  11   2  11          1.42         36.64        40.69 o                         
  12   2  11         32.19         12.28        74.94 o                         
 -15   3  11         62.47         50.29        39.16 o                         
 -14   3  11         44.06         63.21        36.54 o                         
 -13   3  11          8.48         11.74        20.29 o                         
 -12   3  11          0.34          1.13        21.19 o                         
 -11   3  11         36.06         40.82        20.63 o                         
 -10   3  11        371.11        356.86        25.18 o                         
  -9   3  11        469.58        455.98        25.01 o                         
  -8   3  11         26.13         30.21        18.91 o                         
  -7   3  11       1172.81       1215.80        29.24 o                         
  -6   3  11         32.79         39.03        15.81 o                         
  -5   3  11        696.84        699.49        34.67 o                         
  -4   3  11         17.15         18.78        11.22 o                         
  -3   3  11        394.18        420.98        21.46 o                         
  -2   3  11          6.00          7.69         4.59 o                         
  -1   3  11        136.75        159.40        12.79 o                         
   0   3  11        266.31        274.17        17.13 o                         
   1   3  11        503.36        526.16        28.49 o                         
   2   3  11         54.08         89.90        16.34 o                         
   3   3  11         46.34         39.61        19.11 o                         
   4   3  11         43.27         26.55        17.99 o                         
   5   3  11         15.08          5.54        16.93 o                         
   6   3  11          4.84         50.06        74.27 o                         
   7   3  11        111.08        104.55        39.33 o                         
   8   3  11          0.92         24.24        38.16 o                         
   9   3  11         54.60         67.39        39.99 o                         
  10   3  11         16.90         37.50        40.44 o                         
  11   3  11         91.57         75.95        42.01 o                         
  12   3  11          2.47         10.24        80.08 o                         
 -15   4  11         49.75         47.87        38.86 o                         
 -14   4  11         66.70         55.00        37.80 o                         
 -13   4  11        229.53        197.15        25.90 o                         
 -12   4  11          3.37         14.01        22.16 o                         
 -11   4  11         82.22         82.19        20.46 o                         
 -10   4  11          2.11          7.53        19.48 o                         
  -9   4  11        113.34        127.48        20.94 o                         
  -8   4  11         46.76         57.77        18.01 o                         
  -7   4  11        171.78        210.59        20.12 o                         
  -6   4  11        418.26        423.28        31.52 o                         
  -5   4  11         46.72         47.58        13.93 o                         
  -4   4  11         64.17         79.11        10.67 o                         
  -3   4  11         22.84         42.99        20.42 o                         
  -2   4  11        180.86        181.44        18.68 o                         
  -1   4  11        120.59        160.18        13.05 o                         
   0   4  11        107.42        102.42        13.42 o                         
   1   4  11         39.93         40.96        13.35 o                         
   2   4  11         10.94         28.79        15.97 o                         
   3   4  11          5.78         14.77        19.08 o                         
   4   4  11         25.06         54.78        18.81 o                         
   5   4  11        150.88        142.30        29.18 o                         
   6   4  11         26.26          3.14        36.36 o                         
   7   4  11         20.36         21.61        39.10 o                         
   8   4  11         21.49         -0.42        38.83 o                         
   9   4  11         25.73         34.94        40.74 o                         
  10   4  11         20.82         22.61        42.27 o                         
  11   4  11          4.98         25.29        76.91 o                         
 -15   5  11          5.92         -9.76        39.73 o                         
 -14   5  11          0.92         -4.10        36.57 o                         
 -13   5  11        108.87         72.39        23.99 o                         
 -12   5  11          7.77         15.87        21.65 o                         
 -11   5  11          7.54         27.52        21.94 o                         
 -10   5  11        269.65        276.32        24.25 o                         
  -9   5  11          0.35          5.24        18.81 o                         
  -8   5  11        305.37        262.17        49.86 o                         
  -7   5  11        104.80        135.24        35.53 o                         
  -6   5  11        172.58        145.45        25.43 o                         
  -5   5  11         40.58         63.86        24.63 o                         
  -4   5  11        199.26        216.21        31.49 o                         
  -3   5  11          0.63          3.01        20.27 o                         
  -2   5  11         50.93         55.22        20.66 o                         
  -1   5  11          9.18         12.12        18.67 o                         
   0   5  11        354.51        313.83        21.78 o                         
   1   5  11         68.49         93.85        18.93 o                         
   2   5  11         19.64         30.62        14.22 o                         
   3   5  11         14.88          9.62        20.11 o                         
   4   5  11          2.41         23.83        19.44 o                         
   5   5  11          6.57         21.15        18.19 o                         
   6   5  11        124.01        171.18        39.75 o                         
   7   5  11         44.97         96.72        38.88 o                         
   8   5  11         30.01         40.30        39.69 o                         
   9   5  11          1.75          2.41        40.37 o                         
  10   5  11         19.40          6.19        77.97 o                         
 -13   6  11         91.46        156.59        39.46 o                         
 -12   6  11         52.10         31.41        30.76 o                         
 -11   6  11         18.55         24.71        28.85 o                         
 -10   6  11          1.29          5.51        33.14 o                         
  -9   6  11        122.23        144.78        38.89 o                         
  -8   6  11         27.59         18.60        23.69 o                         
  -7   6  11        124.59        146.27        28.37 o                         
  -6   6  11         24.61         17.82        25.71 o                         
  -5   6  11        306.18        321.62        27.75 o                         
  -4   6  11         10.59         41.98        25.09 o                         
  -3   6  11        142.58        171.15        25.13 o                         
  -2   6  11        105.86         91.45        24.98 o                         
  -1   6  11        195.91        218.97        25.29 o                         
   0   6  11          9.42         32.68        19.69 o                         
   1   6  11         25.84         44.46        19.41 o                         
   2   6  11          3.69         18.32        18.77 o                         
   3   6  11          0.86          0.31        21.55 o                         
   4   6  11         29.96         27.45        20.32 o                         
   5   6  11         40.00         30.24        40.53 o                         
   6   6  11         13.78         46.18        40.12 o                         
   7   6  11         90.95         92.05        42.01 o                         
   8   6  11          2.05         38.36        38.83 o                         
   9   6  11         10.49         78.38        41.83 o                         
 -13   7  11        131.19        127.38        42.48 o                         
 -12   7  11         87.05        110.61        36.06 o                         
 -11   7  11        119.10        120.55        28.90 o                         
 -10   7  11          2.20          7.91        28.36 o                         
  -9   7  11          5.84          2.88        28.49 o                         
  -8   7  11         40.39         43.90        27.73 o                         
  -7   7  11         69.11         57.48        41.46 o                         
  -6   7  11         65.47         23.21        42.58 o                         
  -5   7  11        289.18        299.22        46.35 o                         
  -4   7  11        230.54        268.48        43.85 o                         
  -3   7  11        258.85        261.26        45.17 o                         
  -2   7  11        371.90        344.61        44.11 o                         
  -1   7  11        323.22        358.81        43.89 o                         
   0   7  11         12.73         19.89        26.67 o                         
   1   7  11          4.67         33.17        27.70 o                         
   2   7  11          5.42         41.61        20.13 o                         
   3   7  11         58.05         75.15        22.42 o                         
   4   7  11         77.77        113.97        22.46 o                         
   5   7  11         10.98         21.77        40.68 o                         
   6   7  11         71.28        139.57        44.80 o                         
   7   7  11         18.04         33.87        43.76 o                         
   8   7  11         33.94         69.35        53.61 o                         
 -11   8  11         79.12         61.54        35.44 o                         
 -10   8  11        160.84        190.65        31.75 o                         
  -9   8  11         72.49         67.30        31.76 o                         
  -8   8  11         43.33         41.27        50.05 o                         
  -7   8  11         30.09         79.86        45.84 o                         
  -6   8  11        121.56        155.88        44.73 o                         
  -5   8  11          1.69        -13.15        44.53 o                         
  -4   8  11        316.64        298.76        48.20 o                         
  -3   8  11         35.68         34.12        43.04 o                         
  -2   8  11        208.63        200.87        45.33 o                         
  -1   8  11          0.09         -1.07        41.95 o                         
   0   8  11         77.45         72.10        46.23 o                         
   1   8  11         12.26         58.56        28.58 o                         
   2   8  11        150.45        105.65        30.28 o                         
   3   8  11         93.25        100.45        43.43 o                         
   4   8  11         54.10         45.14        24.22 o                         
   5   8  11         12.75         37.88        41.90 o                         
   6   8  11         29.08         42.79        41.77 o                         
  -8   9  11         59.47         75.33        53.62 o                         
  -7   9  11         52.11         67.12        48.57 o                         
  -6   9  11         48.64         81.32        48.82 o                         
  -5   9  11        140.73        104.46        50.01 o                         
  -4   9  11          8.45         48.33        46.03 o                         
  -3   9  11         15.47         36.71        43.92 o                         
  -2   9  11          9.23          1.78        43.42 o                         
  -1   9  11         28.01         55.94        47.09 o                         
   0   9  11          6.95         31.70        37.68 o                         
   1   9  11         56.60         78.52        41.15 o                         
   2   9  11          0.49         24.56        39.05 o                         
   3   9  11        101.17        117.01        43.84 o                         
   4   9  11          1.24         66.70        43.86 o                         
   5   9  11         31.85         -1.80        54.44 o                         
  -5  10  11          5.21         41.97        51.34 o                         
  -4  10  11         76.74         49.49        49.12 o                         
  -3  10  11          1.11         36.55        52.63 o                         
  -2  10  11         62.34         63.57        49.77 o                         
  -1  10  11         29.95         30.68        48.63 o                         
   0  10  11        116.85         98.34        42.89 o                         
   1  10  11         13.62         17.92        42.90 o                         
 -14   0  12        130.46        148.48        39.70 o                         
 -12   0  12        754.33        727.45        40.57 o                         
 -10   0  12        282.12        303.10        34.74 o                         
  -8   0  12         24.70         12.92        26.31 o                         
  -6   0  12        124.61        129.77        29.05 o                         
  -4   0  12       2920.19       2689.65        59.98 o                         
  -2   0  12       3304.90       3316.95        45.30 o                         
   0   0  12        101.98         98.45        19.08 o                         
   2   0  12          6.64         13.51        17.97 o                         
   4   0  12          0.86         12.91        19.08 o                         
   6   0  12         32.17         42.53        43.50 o                         
   8   0  12          2.85         22.28        45.29 o                         
  10   0  12         71.46        104.85        46.65 o                         
 -15   1  12        101.72        112.92        28.42 o                         
 -14   1  12         13.69         26.60        37.34 o                         
 -13   1  12        277.21        270.93        20.18 o                         
 -12   1  12          7.91          9.99        16.90 o                         
 -11   1  12        202.54        220.87        19.50 o                         
 -10   1  12         59.39         61.49        19.63 o                         
  -9   1  12         78.67        117.75        22.08 o                         
  -8   1  12        188.21        209.45        23.58 o                         
  -7   1  12        147.60        127.62        21.72 o                         
  -6   1  12          4.19          7.48        19.27 o                         
  -5   1  12        193.37        182.35        20.37 o                         
  -4   1  12       1344.23       1386.82        34.01 o                         
  -3   1  12         73.96        114.50        22.81 o                         
  -2   1  12        310.46        307.70        16.34 o                         
  -1   1  12        568.01        600.00        16.13 o                         
   0   1  12        187.54        144.84        16.76 o                         
   1   1  12        106.27        116.92        14.19 o                         
   2   1  12         99.12        123.14        17.37 o                         
   3   1  12        109.85        103.63        17.27 o                         
   4   1  12         18.71         30.81        16.74 o                         
   5   1  12          1.74         10.52        16.03 o                         
   6   1  12          5.01         14.48        27.79 o                         
   7   1  12          1.35         10.31        30.16 o                         
   8   1  12          9.90         44.74        30.71 o                         
   9   1  12         10.96         41.85        38.41 o                         
  10   1  12          0.08         24.66        32.22 o                         
  11   1  12         11.49         70.40        49.57 o                         
 -15   2  12         81.48        132.37        39.27 o                         
 -14   2  12         30.33         63.97        35.63 o                         
 -13   2  12         39.81         65.76        22.64 o                         
 -12   2  12         95.58        101.94        22.48 o                         
 -11   2  12          2.02          7.88        20.62 o                         
 -10   2  12        245.17        254.42        24.56 o                         
  -9   2  12         65.88         72.79        17.02 o                         
  -8   2  12         88.55         72.32        16.57 o                         
  -7   2  12        116.45         98.78        21.56 o                         
  -6   2  12         52.05         51.99        20.41 o                         
  -5   2  12       2555.49       2639.29        44.06 o                         
  -4   2  12        227.24        226.10        22.91 o                         
  -3   2  12        416.66        399.12        25.03 o                         
  -2   2  12         14.50         30.95        12.04 o                         
  -1   2  12        700.77        698.62        16.21 o                         
   0   2  12        276.95        243.92        15.70 o                         
   1   2  12        456.92        459.02        20.73 o                         
   2   2  12          9.24         16.14        15.81 o                         
   3   2  12        436.75        424.66        20.98 o                         
   4   2  12          1.71         10.69        16.47 o                         
   5   2  12        139.15        123.30        22.81 o                         
   6   2  12         14.12         12.46        29.11 o                         
   7   2  12         34.75         25.21        29.30 o                         
   8   2  12         94.53         92.68        28.57 o                         
   9   2  12         18.74         21.53        38.77 o                         
  10   2  12          1.52         10.06        38.07 o                         
  11   2  12         22.58         -7.46        73.48 o                         
  12   2  12          1.11        -18.51        77.50 o                         
 -15   3  12         16.67         34.53        37.83 o                         
 -14   3  12         30.16         26.32        33.95 o                         
 -13   3  12          5.78         10.89        22.29 o                         
 -12   3  12         53.86         51.71        22.29 o                         
 -11   3  12          0.01         22.64        20.78 o                         
 -10   3  12        210.46        183.84        22.55 o                         
  -9   3  12        132.72        126.88        20.18 o                         
  -8   3  12        521.62        488.46        24.30 o                         
  -7   3  12         92.32         99.60        18.76 o                         
  -6   3  12        823.87        784.60        27.55 o                         
  -5   3  12         10.29         10.79        14.18 o                         
  -4   3  12        110.97        103.38        12.90 o                         
  -3   3  12        512.45        484.13        24.30 o                         
  -2   3  12        258.55        274.23        14.32 o                         
  -1   3  12         33.83         25.13        12.37 o                         
   0   3  12        531.92        480.44        20.20 o                         
   1   3  12         64.40         71.79        13.27 o                         
   2   3  12        681.18        663.94        22.82 o                         
   3   3  12        167.05        159.10        23.72 o                         
   4   3  12        177.75        235.24        18.82 o                         
   5   3  12         22.48         35.30        15.83 o                         
   6   3  12          0.53         11.41        36.89 o                         
   7   3  12         41.31         25.33        37.38 o                         
   8   3  12          5.27         28.22        45.80 o                         
   9   3  12          2.51         19.43        73.13 o                         
  10   3  12         40.40         30.97        41.99 o                         
  11   3  12          2.08          1.96        77.91 o                         
 -15   4  12          1.71         13.65        38.19 o                         
 -14   4  12          2.05          7.87        34.52 o                         
 -13   4  12          5.90          1.12        23.23 o                         
 -12   4  12        110.75        108.00        22.81 o                         
 -11   4  12         42.95         15.70        20.62 o                         
 -10   4  12         59.15         81.01        22.04 o                         
  -9   4  12         10.26         11.05        18.91 o                         
  -8   4  12        131.02        153.06        20.90 o                         
  -7   4  12        998.75        994.80        29.85 o                         
  -6   4  12        702.33        732.96        45.00 o                         
  -5   4  12        260.73        260.51        23.72 o                         
  -4   4  12         28.11         58.21        20.66 o                         
  -3   4  12        236.37        229.56        22.02 o                         
  -2   4  12        508.07        545.19        22.91 o                         
  -1   4  12        201.19        215.73        19.00 o                         
   0   4  12       2091.34       1981.73       108.38 o                         
   1   4  12        305.27        298.96        17.34 o                         
   2   4  12        236.91        185.16        19.16 o                         
   3   4  12        251.55        251.92        18.80 o                         
   4   4  12        185.87        184.43        31.23 o                         
   5   4  12          4.24         22.43        18.64 o                         
   6   4  12          1.01         41.99        38.58 o                         
   7   4  12         10.11         29.32        39.43 o                         
   8   4  12          9.88         39.63        38.89 o                         
   9   4  12         40.36         40.49        41.65 o                         
  10   4  12         13.60        -19.30        78.66 o                         
 -13   5  12         23.01         24.95        30.39 o                         
 -12   5  12          0.30          5.68        28.85 o                         
 -11   5  12         85.58         77.37        30.68 o                         
 -10   5  12          0.32          4.46        29.52 o                         
  -9   5  12         92.63         91.71        36.62 o                         
  -8   5  12          0.47         23.63        34.46 o                         
  -7   5  12        170.97        268.83        37.48 o                         
  -6   5  12          6.40         -0.93        24.47 o                         
  -5   5  12        284.31        292.16        27.28 o                         
  -4   5  12         80.52         85.54        23.76 o                         
  -3   5  12        231.26        263.16        28.56 o                         
  -2   5  12          0.22         13.44        21.93 o                         
  -1   5  12        491.03        501.25        23.55 o                         
   0   5  12         18.94         29.03        18.36 o                         
   1   5  12        399.91        420.05        30.22 o                         
   2   5  12          6.02         21.83        20.89 o                         
   3   5  12         58.07         75.04        22.50 o                         
   4   5  12          3.76         34.72        19.79 o                         
   5   5  12        206.28        256.19        42.14 o                         
   6   5  12        117.21        131.38        41.48 o                         
   7   5  12         35.60         28.50        40.20 o                         
   8   5  12         24.45         39.75        39.15 o                         
   9   5  12          3.75         25.32        40.99 o                         
 -13   6  12        223.10        189.47        41.58 o                         
 -12   6  12         82.46        112.52        38.72 o                         
 -11   6  12        105.11         93.15        38.50 o                         
 -10   6  12        111.42        119.78        38.67 o                         
  -9   6  12          4.72          3.35        24.25 o                         
  -8   6  12         38.76         37.16        26.72 o                         
  -7   6  12          2.36         19.27        27.63 o                         
  -6   6  12         27.40         25.62        24.97 o                         
  -5   6  12         18.31         33.58        24.68 o                         
  -4   6  12        348.45        352.44        28.06 o                         
  -3   6  12         10.50         40.83        31.05 o                         
  -2   6  12        525.15        556.53        43.51 o                         
  -1   6  12         61.34         79.88        23.93 o                         
   0   6  12        243.97        263.29        22.53 o                         
   1   6  12         59.94         65.60        19.55 o                         
   2   6  12        147.22        162.00        24.97 o                         
   3   6  12         42.83         25.53        22.17 o                         
   4   6  12         27.86         44.79        22.72 o                         
   5   6  12          0.04         27.12        40.02 o                         
   6   6  12         93.44         81.09        41.96 o                         
   7   6  12          8.26         18.81        40.26 o                         
   8   6  12         34.63         43.72        40.66 o                         
 -12   7  12        145.18        168.63        43.74 o                         
 -11   7  12         92.61         85.63        31.81 o                         
 -10   7  12          0.94         21.29        27.93 o                         
  -9   7  12         43.70         21.90        29.10 o                         
  -8   7  12         14.90         14.95        24.84 o                         
  -7   7  12          5.35         29.78        24.01 o                         
  -6   7  12         23.56         33.04        24.95 o                         
  -5   7  12          8.96         33.74        26.98 o                         
  -4   7  12        296.80        351.76        28.47 o                         
  -3   7  12        466.94        477.55        30.74 o                         
  -2   7  12        241.94        260.69        26.79 o                         
  -1   7  12         59.37         97.29        25.77 o                         
   0   7  12          8.95         32.39        20.22 o                         
   1   7  12         51.06         61.46        19.67 o                         
   2   7  12         43.66         61.15        24.68 o                         
   3   7  12         26.52         36.50        22.37 o                         
   4   7  12          2.23         25.22        24.99 o                         
   5   7  12         17.88         25.48        42.27 o                         
   6   7  12          1.33          1.71        41.38 o                         
   7   7  12          5.55         31.23        51.36 o                         
  -9   8  12          4.92         43.93        29.06 o                         
  -8   8  12         11.86         12.51        25.92 o                         
  -7   8  12         34.08         50.89        27.12 o                         
  -6   8  12          0.10         17.44        24.81 o                         
  -5   8  12        119.62        107.75        46.38 o                         
  -4   8  12         64.45         76.71        44.68 o                         
  -3   8  12        317.36        206.04        45.70 o                         
  -2   8  12          9.58         37.34        39.62 o                         
  -1   8  12          5.19         16.25        41.23 o                         
   0   8  12          5.43         15.31        40.96 o                         
   1   8  12         30.06         49.32        22.04 o                         
   2   8  12         12.93         12.60        22.94 o                         
   3   8  12          5.40         17.94        25.36 o                         
   4   8  12         16.71         22.02        42.73 o                         
   5   8  12         21.86         30.58        43.77 o                         
  -7   9  12          6.39          8.25        49.94 o                         
  -6   9  12         44.37         79.13        51.44 o                         
  -5   9  12         17.22          9.67        50.29 o                         
  -3   9  12          9.02          9.03        44.21 o                         
  -2   9  12          0.92          3.08        43.89 o                         
  -1   9  12          0.42          9.85        46.41 o                         
   0   9  12         77.71        116.50        46.39 o                         
   1   9  12          8.77         40.68        39.11 o                         
   2   9  12         37.72          9.12        27.82 o                         
   3   9  12          3.28         27.99        31.91 o                         
  -4  10  12         25.69         31.35        51.13 o                         
  -3  10  12          2.53         -7.65        52.39 o                         
  -2  10  12         63.31         50.57        49.65 o                         
  -1  10  12          3.04          0.89        49.27 o                         
   0  10  12          5.86         37.07        52.88 o                         
   1  10  12          0.83         17.03        43.37 o                         
 -15   0  13         69.70         82.57        40.13 o                         
 -13   0  13        301.18        326.17        27.03 o                         
 -11   0  13         13.69          3.27        29.40 o                         
  -9   0  13         46.90         28.12        27.16 o                         
  -7   0  13       1518.10       1453.89        54.35 o                         
  -5   0  13       2202.62       2058.58        58.65 o                         
  -3   0  13       2554.02       2495.61        61.89 o                         
  -1   0  13        194.82        212.81        23.05 o                         
   1   0  13         21.99         49.70        20.69 o                         
   3   0  13          4.33         24.40        20.59 o                         
   5   0  13        125.20        119.69        43.28 o                         
   7   0  13        149.80        126.21        46.36 o                         
   9   0  13          0.50         11.07        45.44 o                         
 -15   1  13        100.40        116.86        29.11 o                         
 -14   1  13        113.47        106.78        38.33 o                         
 -13   1  13         10.83         22.51        17.51 o                         
 -12   1  13         64.47         78.45        18.15 o                         
 -11   1  13          5.25         23.22        16.60 o                         
 -10   1  13          4.53         -5.87        22.12 o                         
  -9   1  13         14.25         16.90        20.74 o                         
  -8   1  13        251.99        264.74        31.53 o                         
  -7   1  13         49.45         60.46        21.80 o                         
  -6   1  13        173.35        193.06        23.88 o                         
  -5   1  13         39.06         41.09        20.65 o                         
  -4   1  13          1.60         -0.49        20.60 o                         
  -3   1  13        234.19        254.30        23.35 o                         
  -2   1  13        768.38        744.07        27.39 o                         
  -1   1  13        165.65        196.24        16.27 o                         
   0   1  13        217.59        175.88        16.49 o                         
   1   1  13          0.75         14.17        14.46 o                         
   2   1  13        175.61        149.42        18.48 o                         
   3   1  13          1.27          2.91        16.89 o                         
   4   1  13         82.04         70.90        17.95 o                         
   5   1  13        148.63        140.93        20.94 o                         
   6   1  13        128.48        151.57        30.49 o                         
   7   1  13         10.12          6.04        29.82 o                         
   8   1  13         27.23         61.64        31.56 o                         
   9   1  13          0.14         16.97        32.47 o                         
  10   1  13          5.83         27.67        33.12 o                         
 -15   2  13          0.35          1.39        36.04 o                         
 -14   2  13        155.36        136.94        37.46 o                         
 -13   2  13          8.85          3.35        22.43 o                         
 -12   2  13        123.71        139.13        26.33 o                         
 -11   2  13         22.42         37.30        21.21 o                         
 -10   2  13        205.21        246.95        23.49 o                         
  -9   2  13        411.99        383.79        20.97 o                         
  -8   2  13        340.87        374.56        20.14 o                         
  -7   2  13        436.08        410.86        42.36 o                         
  -6   2  13         40.64         34.39        22.95 o                         
  -5   2  13         45.21         30.36        23.28 o                         
  -4   2  13        137.44        125.53        22.72 o                         
  -3   2  13        229.87        214.04        16.89 o                         
  -2   2  13        122.93        122.37        13.81 o                         
  -1   2  13         30.29         34.68        12.72 o                         
   0   2  13         20.25         41.46        16.57 o                         
   1   2  13         82.43        114.61        18.15 o                         
   2   2  13        315.60        331.97        24.61 o                         
   3   2  13         23.76         48.80        17.78 o                         
   4   2  13        157.84        160.59        18.92 o                         
   5   2  13         80.31         89.22        17.01 o                         
   6   2  13         49.94         58.53        29.29 o                         
   7   2  13          0.12         19.48        30.89 o                         
   8   2  13          3.53         12.93        30.78 o                         
   9   2  13         17.33         37.47        32.93 o                         
  10   2  13          1.03         59.38        45.91 o                         
 -15   3  13         37.60         48.82        37.52 o                         
 -14   3  13         29.04         41.59        24.42 o                         
 -13   3  13         20.68         36.04        22.34 o                         
 -12   3  13         68.14         89.03        21.43 o                         
 -11   3  13        150.30        153.37        23.09 o                         
 -10   3  13         71.98         71.18        21.30 o                         
  -9   3  13        110.51        105.12        20.06 o                         
  -8   3  13        181.84        203.69        30.96 o                         
  -7   3  13        998.92       1018.61        34.17 o                         
  -6   3  13         30.89         26.50        16.48 o                         
  -5   3  13        316.26        268.33        36.85 o                         
  -4   3  13          0.15         -1.79        19.74 o                         
  -3   3  13         20.84         11.32        19.32 o                         
  -2   3  13         18.41         45.55        13.61 o                         
  -1   3  13          2.48         11.54        12.89 o                         
   0   3  13        130.13         99.52        17.71 o                         
   1   3  13        839.82        849.67        50.08 o                         
   2   3  13         21.04         51.68        18.39 o                         
   3   3  13        460.84        444.53        26.68 o                         
   4   3  13          3.48         21.16        17.33 o                         
   5   3  13         12.32         22.63        26.97 o                         
   6   3  13         74.37         74.51        35.18 o                         
   7   3  13          3.99         11.13        29.05 o                         
   8   3  13         13.18         41.55        29.18 o                         
   9   3  13          6.10         37.93        30.21 o                         
  10   3  13          2.67          2.16        76.61 o                         
 -15   4  13         53.70         28.26        38.83 o                         
 -14   4  13         46.31         69.50        30.12 o                         
 -13   4  13          7.64         25.20        23.70 o                         
 -12   4  13         15.11         32.07        22.45 o                         
 -11   4  13        143.80        141.41        23.77 o                         
 -10   4  13         90.41        104.01        34.77 o                         
  -9   4  13         77.15        104.38        35.12 o                         
  -8   4  13        486.05        486.02        40.13 o                         
  -7   4  13        170.59        144.17        34.94 o                         
  -6   4  13        631.62        674.22        46.00 o                         
  -5   4  13        221.25        241.77        24.37 o                         
  -4   4  13         20.99         32.27        20.31 o                         
  -3   4  13         11.38          2.49        20.26 o                         
  -2   4  13        137.29        137.95        19.65 o                         
  -1   4  13         89.28         55.52        18.88 o                         
   0   4  13          1.17          9.10        24.62 o                         
   1   4  13        148.24        110.19        23.35 o                         
   2   4  13        149.69        160.21        18.39 o                         
   3   4  13         52.19         42.62        18.49 o                         
   4   4  13         65.04         80.07        18.46 o                         
   5   4  13          3.20         15.83        25.47 o                         
   6   4  13          1.82         17.83        25.61 o                         
   7   4  13          8.40         48.50        38.43 o                         
   8   4  13         16.07         13.58        41.27 o                         
   9   4  13          0.47          6.62        77.35 o                         
 -14   5  13         67.07         55.52        38.16 o                         
 -13   5  13         14.85        -10.06        29.53 o                         
 -12   5  13        394.26        339.79        37.82 o                         
 -11   5  13          0.71          6.37        30.67 o                         
 -10   5  13        327.36        372.86        43.09 o                         
  -9   5  13        407.60        367.58        38.69 o                         
  -8   5  13          1.02          0.23        28.90 o                         
  -7   5  13        105.94         96.70        23.46 o                         
  -6   5  13         35.49         58.62        25.60 o                         
  -5   5  13         35.15         64.68        22.88 o                         
  -4   5  13          8.11         15.33        22.96 o                         
  -3   5  13         48.95         67.65        22.92 o                         
  -2   5  13         63.87         93.63        21.83 o                         
  -1   5  13          2.99          6.08        19.09 o                         
   0   5  13        356.37        414.95        30.91 o                         
   1   5  13         15.31         12.34        22.25 o                         
   2   5  13         47.45         51.42        22.80 o                         
   3   5  13          0.10          5.90        20.35 o                         
   4   5  13        108.43         78.45        31.37 o                         
   5   5  13         28.38         21.39        41.47 o                         
   6   5  13         30.57         34.30        40.31 o                         
   7   5  13         20.48         27.44        39.47 o                         
   8   5  13          1.14         36.20        41.33 o                         
 -13   6  13        159.13        108.98        41.37 o                         
 -12   6  13         33.50          1.19        37.80 o                         
 -11   6  13        116.82         81.91        38.29 o                         
 -10   6  13         74.58        100.91        32.99 o                         
  -9   6  13         87.87         90.32        28.75 o                         
  -8   6  13        112.66         98.16        28.49 o                         
  -7   6  13          1.06         17.74        27.20 o                         
  -6   6  13         76.39         88.40        25.73 o                         
  -5   6  13         44.02         70.97        25.75 o                         
  -4   6  13          0.02         32.39        22.14 o                         
  -3   6  13        263.58        283.35        25.68 o                         
  -2   6  13          3.25         24.93        33.91 o                         
  -1   6  13        301.08        292.62        41.83 o                         
   0   6  13          1.20         10.76        19.95 o                         
   1   6  13          3.65          5.48        23.91 o                         
   2   6  13         98.08        124.25        26.88 o                         
   3   6  13          4.66         33.41        23.58 o                         
   4   6  13         12.01         21.25        20.66 o                         
   5   6  13         26.51         62.80        41.22 o                         
   6   6  13          9.06         22.42        43.26 o                         
   7   6  13         40.05         97.54        45.10 o                         
 -11   7  13          0.89         17.67        28.04 o                         
 -10   7  13          0.85          5.91        29.22 o                         
  -9   7  13          2.94         19.74        25.83 o                         
  -8   7  13         39.88         84.86        29.53 o                         
  -7   7  13          9.92          8.61        26.05 o                         
  -6   7  13         11.72         19.50        25.40 o                         
  -5   7  13         15.40         36.59        26.59 o                         
  -4   7  13        326.28        389.98        31.27 o                         
  -3   7  13        110.77        132.02        27.22 o                         
  -2   7  13        217.07        185.45        28.16 o                         
  -1   7  13        112.18        117.17        24.17 o                         
   0   7  13          0.38         10.34        21.53 o                         
   1   7  13         47.33         61.49        27.12 o                         
   2   7  13          1.45         25.56        23.32 o                         
   3   7  13         37.34         36.41        23.92 o                         
   4   7  13          0.23          5.89        42.47 o                         
   5   7  13          9.77         21.07        42.72 o                         
  -9   8  13          2.72         -2.41        47.47 o                         
  -8   8  13          6.99         23.54        31.68 o                         
  -7   8  13          3.41         -4.82        28.50 o                         
  -6   8  13          1.29        -12.15        29.99 o                         
  -5   8  13          0.55         10.59        29.26 o                         
  -4   8  13         40.97         31.78        27.17 o                         
  -3   8  13          2.91         27.18        25.48 o                         
  -2   8  13         32.92         46.74        29.22 o                         
  -1   8  13         14.14         23.83        27.00 o                         
   0   8  13         86.44        158.31        37.84 o                         
   1   8  13         24.84         52.41        28.28 o                         
   2   8  13         34.97         34.08        26.46 o                         
   3   8  13          7.31         23.11        24.59 o                         
   4   8  13         58.29         58.54        46.71 o                         
  -7   9  13         37.40         73.47        52.90 o                         
  -6   9  13          0.17         11.03        51.29 o                         
  -5   9  13         52.27         43.63        49.19 o                         
  -4   9  13          1.53          7.95        30.23 o                         
  -3   9  13          1.03         31.61        30.25 o                         
  -2   9  13         13.98         28.68        29.20 o                         
  -1   9  13         16.91         29.02        25.15 o                         
   0   9  13          4.74         26.24        36.83 o                         
   1   9  13         23.66         49.84        38.23 o                         
   2   9  13          8.82         37.01        32.59 o                         
   3   9  13         69.97         65.73        34.17 o                         
  -2  10  13          9.88         -0.74        50.09 o                         
  -1  10  13          4.22         45.88        51.60 o                         
 -14   0  14        279.93        242.83        42.28 o                         
 -12   0  14        493.69        493.94        38.38 o                         
 -10   0  14         92.54         96.86        29.86 o                         
  -8   0  14        459.58        477.65        40.92 o                         
  -6   0  14        648.27        571.63        42.58 o                         
  -4   0  14       4304.16       3992.12        76.49 o                         
  -2   0  14       1624.29       1555.78        56.64 o                         
   0   0  14        448.33        484.80        27.27 o                         
   2   0  14          0.98          9.70        20.89 o                         
   4   0  14         82.49         46.01        38.88 o                         
   6   0  14        395.46        350.85        46.96 o                         
   8   0  14         73.25         59.95        44.47 o                         
 -15   1  14         92.69         75.35        40.80 o                         
 -14   1  14         78.86         81.42        24.18 o                         
 -13   1  14        286.23        285.29        22.91 o                         
 -12   1  14        114.09        110.19        19.49 o                         
 -11   1  14        400.05        376.41        25.98 o                         
 -10   1  14         79.05         88.31        23.54 o                         
  -9   1  14        564.35        576.46        30.95 o                         
  -8   1  14        336.73        350.86        26.53 o                         
  -7   1  14        200.73        201.41        25.75 o                         
  -6   1  14         59.80         68.85        22.74 o                         
  -5   1  14        544.40        570.86        29.30 o                         
  -4   1  14          4.31          1.87        21.91 o                         
  -3   1  14        715.29        758.11        30.26 o                         
  -2   1  14          3.84          6.28        15.58 o                         
  -1   1  14        314.31        322.26        18.06 o                         
   0   1  14        248.64        277.79        18.38 o                         
   1   1  14         31.36         46.69        15.85 o                         
   2   1  14          0.98          0.23        16.96 o                         
   3   1  14         41.02         99.04        18.03 o                         
   4   1  14          2.10          5.60        17.32 o                         
   5   1  14         77.40        116.54        29.20 o                         
   6   1  14         30.14         22.90        28.49 o                         
   7   1  14        135.72        169.97        32.96 o                         
   8   1  14         19.79          7.51        31.20 o                         
   9   1  14         20.32         39.49        32.48 o                         
 -15   2  14         81.84         80.07        38.81 o                         
 -14   2  14          3.47         12.47        22.71 o                         
 -13   2  14        264.82        257.26        26.39 o                         
 -12   2  14        156.08        161.72        23.38 o                         
 -11   2  14        351.36        342.86        30.65 o                         
 -10   2  14        105.58        132.02        22.68 o                         
  -9   2  14        597.61        575.99        23.52 o                         
  -8   2  14          8.93         18.32        21.12 o                         
  -7   2  14        529.40        524.83        29.67 o                         
  -6   2  14        236.60        245.25        26.76 o                         
  -5   2  14          1.65         -0.12        22.54 o                         
  -4   2  14        891.58        867.74        44.05 o                         
  -3   2  14        235.68        238.53        21.20 o                         
  -2   2  14        674.53        692.65        23.55 o                         
  -1   2  14         53.13         74.97        18.67 o                         
   0   2  14        112.74        125.21        19.69 o                         
   1   2  14        227.63        215.71        20.20 o                         
   2   2  14         23.84         22.26        17.75 o                         
   3   2  14        257.61        238.15        20.22 o                         
   4   2  14        125.63        153.09        19.12 o                         
   5   2  14        198.43        208.28        34.69 o                         
   6   2  14          0.19         17.30        29.10 o                         
   7   2  14         42.55         59.40        31.52 o                         
   8   2  14          0.06         -2.26        32.14 o                         
   9   2  14         30.60         56.04        34.16 o                         
 -15   3  14          1.85         -7.48        37.22 o                         
 -14   3  14         45.31         41.86        23.72 o                         
 -13   3  14         56.42         52.36        23.89 o                         
 -12   3  14        101.37        104.55        24.06 o                         
 -11   3  14          1.44         13.40        19.48 o                         
 -10   3  14        552.69        558.80        28.43 o                         
  -9   3  14        150.51        162.65        36.93 o                         
  -8   3  14        720.02        680.04        47.12 o                         
  -7   3  14        133.33        142.37        37.35 o                         
  -6   3  14        232.58        291.10        36.24 o                         
  -5   3  14        166.95        140.30        31.35 o                         
  -4   3  14         10.27         11.49        19.38 o                         
  -3   3  14         66.64         50.14        20.30 o                         
  -2   3  14        112.11         61.94        23.24 o                         
  -1   3  14        147.51        160.01        23.96 o                         
   0   3  14          1.08         10.73        17.18 o                         
   1   3  14         13.95         18.09        17.12 o                         
   2   3  14        364.94        451.74        37.52 o                         
   3   3  14          0.31         22.49        17.51 o                         
   4   3  14        102.01         94.12        18.58 o                         
   5   3  14         25.86         39.30        27.58 o                         
   6   3  14          0.56          3.06        28.32 o                         
   7   3  14          5.95         -3.77        39.27 o                         
   8   3  14          6.53         13.91        31.22 o                         
   9   3  14          1.73          7.90        46.13 o                         
 -14   4  14          0.44         14.39        32.13 o                         
 -13   4  14         18.64         21.39        29.85 o                         
 -12   4  14         86.18         76.98        30.14 o                         
 -11   4  14        179.50        162.21        38.59 o                         
 -10   4  14        222.99        215.68        35.63 o                         
  -9   4  14        334.71        288.87        40.48 o                         
  -8   4  14         99.91        144.56        37.10 o                         
  -7   4  14        104.10         77.19        33.21 o                         
  -6   4  14         19.69         48.01        22.96 o                         
  -5   4  14         21.44         14.92        20.56 o                         
  -4   4  14          5.06         10.62        19.90 o                         
  -3   4  14         72.50         52.66        21.73 o                         
  -2   4  14          5.35         20.24        24.66 o                         
  -1   4  14          7.08         14.33        25.31 o                         
   0   4  14         11.88          8.82        26.39 o                         
   1   4  14        198.68        168.82        25.96 o                         
   2   4  14          3.21         12.50        23.33 o                         
   3   4  14        180.74        158.85        24.12 o                         
   4   4  14        120.08        140.19        19.56 o                         
   5   4  14          0.25         22.85        27.63 o                         
   6   4  14          3.89         16.96        29.11 o                         
   7   4  14          5.31         38.11        29.60 o                         
   8   4  14          6.77         36.50        31.40 o                         
   9   4  14          4.97         37.03        45.81 o                         
 -14   5  14          9.48         15.73        33.72 o                         
 -13   5  14        121.53        106.55        33.32 o                         
 -12   5  14         25.25          7.56        29.25 o                         
 -11   5  14        315.10        323.29        42.45 o                         
 -10   5  14          7.83         18.09        31.43 o                         
  -9   5  14         47.08         66.85        37.03 o                         
  -8   5  14         25.53         60.31        37.97 o                         
  -7   5  14         35.99         22.41        24.70 o                         
  -6   5  14          5.32         -2.64        22.60 o                         
  -5   5  14        106.86        107.90        24.36 o                         
  -4   5  14         77.95         58.35        23.69 o                         
  -3   5  14         54.55         64.45        21.94 o                         
  -2   5  14        107.93         97.51        22.87 o                         
  -1   5  14          1.23          6.46        23.20 o                         
   0   5  14          2.08        -10.62        27.44 o                         
   1   5  14         28.39         56.10        25.89 o                         
   2   5  14          0.32         30.82        46.61 o                         
   3   5  14         46.71         63.01        23.64 o                         
   4   5  14          0.43         13.31        22.34 o                         
   5   5  14        118.63        119.83        54.30 o                         
   6   5  14         21.76         20.26        43.05 o                         
   7   5  14         17.26         51.93        42.58 o                         
 -12   6  14         82.80         32.20        41.37 o                         
 -11   6  14         77.42        105.00        32.48 o                         
 -10   6  14         46.42         30.84        29.48 o                         
  -9   6  14         20.64         15.50        27.11 o                         
  -8   6  14         15.58         41.80        26.71 o                         
  -7   6  14          5.74         17.03        27.02 o                         
  -6   6  14        134.08        185.87        28.39 o                         
  -5   6  14         55.51         64.36        25.65 o                         
  -4   6  14         67.53        110.09        25.12 o                         
  -3   6  14         85.33        104.78        25.35 o                         
  -2   6  14        162.86        167.68        25.54 o                         
  -1   6  14         29.26         16.97        33.54 o                         
   0   6  14          0.71         15.96        32.09 o                         
   1   6  14         54.94         73.88        27.23 o                         
   2   6  14          0.70         -2.43        23.81 o                         
   3   6  14         33.78         39.43        24.15 o                         
   4   6  14          0.95          2.01        47.86 o                         
   5   6  14         10.60         15.86        42.07 o                         
   6   6  14         56.45         96.07        45.01 o                         
 -10   7  14         19.60         50.41        47.68 o                         
  -9   7  14          4.64          7.33        29.82 o                         
  -8   7  14         67.07         65.24        30.81 o                         
  -7   7  14          6.38         11.90        29.42 o                         
  -6   7  14        172.24        153.61        26.73 o                         
  -5   7  14         51.54         67.12        28.27 o                         
  -4   7  14        209.81        197.37        29.85 o                         
  -3   7  14        219.77        220.81        50.69 o                         
  -2   7  14         90.25         64.04        35.54 o                         
  -1   7  14         23.42          3.11        34.29 o                         
   0   7  14         55.71         57.26        31.48 o                         
   1   7  14          0.29         35.93        27.71 o                         
   2   7  14         26.01         46.79        25.77 o                         
   3   7  14         29.28          9.66        26.12 o                         
   4   7  14          1.15         15.26        43.86 o                         
  -8   8  14          0.18          5.99        49.35 o                         
  -7   8  14        173.67        160.13        47.09 o                         
  -6   8  14          0.13          9.42        27.53 o                         
  -5   8  14        140.85        222.41        54.45 o                         
  -4   8  14          5.94         -1.94        36.76 o                         
  -3   8  14        164.29        152.07        29.89 o                         
  -2   8  14          1.08          5.02        38.26 o                         
  -1   8  14         85.55        138.97        32.86 o                         
   0   8  14          4.90          3.19        34.04 o                         
   1   8  14         65.21         75.16        33.99 o                         
   2   8  14          2.18          9.27        27.03 o                         
   3   8  14          5.70          6.72        28.83 o                         
  -6   9  14         95.54         43.62        52.14 o                         
  -4   9  14          0.47          4.08        47.06 o                         
  -3   9  14          2.09         -7.12        48.10 o                         
   0   9  14         46.63         60.35        31.55 o                         
   1   9  14          9.49         34.88        31.45 o                         
   2   9  14         41.52         15.86        36.18 o                         
 -13   0  15         53.51         38.65        33.74 o                         
 -11   0  15        176.51        191.37        36.19 o                         
  -9   0  15        433.86        441.40        39.50 o                         
  -7   0  15        248.39        256.31        34.35 o                         
  -5   0  15       1621.21       1581.90        54.92 o                         
  -3   0  15        817.85        846.90        46.68 o                         
  -1   0  15        152.76        130.38        27.76 o                         
   1   0  15         89.16         56.86        23.90 o                         
   3   0  15        145.97        120.92        34.39 o                         
   5   0  15          4.46         -5.06        41.83 o                         
   7   0  15         43.61         82.55        44.14 o                         
 -15   1  15         36.45         42.45        40.02 o                         
 -14   1  15         78.92         86.01        26.07 o                         
 -13   1  15          9.42         12.90        20.06 o                         
 -12   1  15        155.23        134.51        19.35 o                         
 -11   1  15          7.65         12.17        24.11 o                         
 -10   1  15        360.46        383.00        33.02 o                         
  -9   1  15        104.09        100.83        24.17 o                         
  -8   1  15        226.13        275.89        27.09 o                         
  -7   1  15        359.31        352.73        28.01 o                         
  -6   1  15        612.51        706.76        33.70 o                         
  -5   1  15        149.50        123.43        25.83 o                         
  -4   1  15        295.91        279.27        25.79 o                         
  -3   1  15        100.60         87.60        22.15 o                         
  -2   1  15        103.38        135.85        24.28 o                         
  -1   1  15         44.27         39.86        16.02 o                         
   0   1  15         50.32         30.99        16.59 o                         
   1   1  15         29.99         30.05        18.79 o                         
   2   1  15          8.12         12.95        17.65 o                         
   3   1  15         11.96         29.01        17.84 o                         
   4   1  15          5.13         11.13        18.43 o                         
   5   1  15          2.14         10.75        28.73 o                         
   6   1  15         54.26         40.92        30.24 o                         
   7   1  15         28.26         23.51        30.86 o                         
   8   1  15         16.09         19.35        32.12 o                         
   9   1  15          7.72         16.82        44.70 o                         
 -14   2  15         55.90         39.36        23.55 o                         
 -13   2  15         99.35        103.37        24.03 o                         
 -12   2  15         58.14         84.95        24.57 o                         
 -11   2  15         81.78         80.21        22.70 o                         
 -10   2  15        304.52        276.80        25.10 o                         
  -9   2  15         24.21         46.93        20.95 o                         
  -8   2  15        483.78        510.11        31.95 o                         
  -7   2  15        256.63        226.00        26.19 o                         
  -6   2  15        228.03        247.83        26.79 o                         
  -5   2  15        206.67        181.10        26.52 o                         
  -4   2  15          3.04         18.05        27.98 o                         
  -3   2  15         87.36        167.01        36.34 o                         
  -2   2  15        139.86        180.89        20.59 o                         
  -1   2  15          3.04          3.78        18.70 o                         
   0   2  15        188.59        235.24        21.17 o                         
   1   2  15        209.16        197.76        19.97 o                         
   2   2  15        195.54        244.11        22.03 o                         
   3   2  15          7.83          0.80        17.85 o                         
   4   2  15          3.01         18.36        17.91 o                         
   5   2  15         11.94         40.17        28.74 o                         
   6   2  15         23.55         32.99        30.61 o                         
   7   2  15         13.34          9.68        30.28 o                         
   8   2  15         22.04         18.09        33.69 o                         
   9   2  15          0.63         19.34        48.22 o                         
 -14   3  15          2.43          8.92        32.94 o                         
 -13   3  15         20.48         43.57        33.14 o                         
 -12   3  15          8.74         27.56        36.68 o                         
 -11   3  15        240.93        232.56        38.78 o                         
 -10   3  15          4.90         10.31        36.96 o                         
  -9   3  15        385.65        430.24        44.10 o                         
  -8   3  15          0.03         43.15        36.12 o                         
  -7   3  15        558.80        564.96        42.19 o                         
  -6   3  15          0.50         -2.96        34.26 o                         
  -5   3  15        126.07        107.87        22.75 o                         
  -4   3  15          0.01         -7.72        34.34 o                         
  -3   3  15         67.66         66.23        29.18 o                         
  -2   3  15         55.89        117.29        26.76 o                         
  -1   3  15        718.48        765.22        34.83 o                         
   0   3  15          0.05         31.53        24.79 o                         
   1   3  15        426.54        336.23        31.51 o                         
   2   3  15         39.26         27.82        18.67 o                         
   3   3  15        151.60        147.30        32.23 o                         
   4   3  15         31.70         38.62        18.01 o                         
   5   3  15          5.40          2.90        27.81 o                         
   6   3  15         46.31         73.03        29.53 o                         
   7   3  15          1.71          8.83        30.82 o                         
   8   3  15          0.42         16.23        45.34 o                         
   9   3  15         18.91         43.05        49.23 o                         
 -14   4  15         13.77         26.38        38.00 o                         
 -13   4  15         13.14          6.06        36.55 o                         
 -12   4  15         33.16         34.61        31.24 o                         
 -11   4  15         55.59         70.47        37.49 o                         
 -10   4  15        188.48        162.82        33.02 o                         
  -9   4  15         69.39         42.43        31.57 o                         
  -8   4  15        202.55        190.42        33.48 o                         
  -7   4  15        248.79        264.13        40.82 o                         
  -6   4  15        188.66        261.71        25.22 o                         
  -5   4  15         51.37         56.50        23.67 o                         
  -4   4  15        175.81        214.37        36.72 o                         
  -3   4  15         46.67         38.35        29.35 o                         
  -2   4  15        137.66        172.37        34.48 o                         
  -1   4  15         70.87         70.66        26.82 o                         
   0   4  15        371.23        379.70        28.87 o                         
   1   4  15         22.23         34.12        24.91 o                         
   2   4  15        169.03        212.06        27.88 o                         
   3   4  15         52.13         44.09        22.50 o                         
   4   4  15         43.46         60.35        51.53 o                         
   5   4  15         14.34         53.81        49.75 o                         
   6   4  15          1.47          8.61        46.87 o                         
 -12   5  15        244.42        195.20        36.79 o                         
 -11   5  15          0.95         12.14        37.52 o                         
 -10   5  15        107.22         70.63        33.61 o                         
  -9   5  15         71.50         66.70        30.68 o                         
  -8   5  15         89.44         71.33        24.29 o                         
  -7   5  15          0.28         -0.31        24.97 o                         
  -6   5  15        147.31        160.46        25.06 o                         
  -5   5  15         38.09         54.49        24.82 o                         
  -4   5  15        168.74        218.96        38.87 o                         
  -3   5  15         93.40         77.62        31.51 o                         
  -2   5  15        188.31        197.63        37.24 o                         
  -1   5  15         39.22         19.90        26.46 o                         
   0   5  15         10.43         12.46        26.07 o                         
   1   5  15        341.85        336.01        40.67 o                         
   2   5  15         35.90         35.73        24.12 o                         
   3   5  15         47.68         56.30        23.00 o                         
   4   5  15        189.60        210.81        53.32 o                         
   5   5  15         32.40         57.79        52.34 o                         
   6   5  15         25.61         62.60        52.91 o                         
 -11   6  15         59.94         48.80        46.26 o                         
 -10   6  15          8.80         -2.28        25.83 o                         
  -9   6  15         93.24        101.38        29.47 o                         
  -8   6  15          0.32          8.64        26.99 o                         
  -7   6  15        175.14        179.02        40.10 o                         
  -6   6  15         10.92          3.63        26.02 o                         
  -5   6  15        337.83        323.17        35.90 o                         
  -3   6  15        259.77        265.56        41.93 o                         
  -2   6  15         77.93         40.37        31.66 o                         
  -1   6  15         52.36         63.24        35.08 o                         
   0   6  15         97.44         86.78        28.85 o                         
   1   6  15         12.61         19.26        23.21 o                         
   2   6  15         51.21         81.02        45.11 o                         
   3   6  15         37.10         31.51        24.49 o                         
   4   6  15          3.17         20.28        49.79 o                         
 -10   7  15          3.09        -16.34        48.17 o                         
  -9   7  15         71.48         47.49        47.45 o                         
  -8   7  15         35.19         47.16        27.33 o                         
  -7   7  15         31.33         47.34        29.46 o                         
  -6   7  15        101.18        115.29        27.88 o                         
  -5   7  15        100.15        146.53        29.26 o                         
  -4   7  15        487.34        546.26        50.97 o                         
  -3   7  15         62.52        110.01        41.33 o                         
  -2   7  15         44.91         92.45        32.98 o                         
  -1   7  15          2.26         25.40        35.12 o                         
   0   7  15         29.38         65.13        36.93 o                         
   1   7  15          0.28         22.46        27.74 o                         
   2   7  15          6.01         21.66        33.31 o                         
  -8   8  15        122.01        108.57        52.08 o                         
  -7   8  15         25.07         30.98        46.16 o                         
  -6   8  15         48.60         51.78        45.27 o                         
  -5   8  15          3.43          5.35        44.69 o                         
  -4   8  15        132.15        163.65        42.42 o                         
  -3   8  15          0.50          8.74        38.85 o                         
  -2   8  15         32.12         51.92        38.94 o                         
  -1   8  15         40.34         82.96        37.63 o                         
   0   8  15         42.99         46.68        31.68 o                         
   1   8  15         20.52         23.43        34.24 o                         
   2   8  15          2.05         -1.96        34.93 o                         
  -5   9  15         20.06         19.91        46.20 o                         
 -14   0  16        146.40        119.45        26.47 o                         
 -12   0  16         27.26         34.88        36.01 o                         
 -10   0  16          1.54         -2.73        30.29 o                         
  -8   0  16        167.48        146.79        37.08 o                         
  -6   0  16        986.88        869.42        51.12 o                         
  -4   0  16       1551.15       1384.42        52.83 o                         
  -2   0  16        130.88        163.96        24.62 o                         
   0   0  16        127.54        131.06        22.76 o                         
   2   0  16         53.37         90.52        24.17 o                         
   4   0  16        312.27        330.45        45.34 o                         
   6   0  16        166.50        113.26        45.45 o                         
   8   0  16         22.21         24.51        46.37 o                         
 -14   1  16        105.89        110.17        27.54 o                         
 -13   1  16         49.01         53.20        20.04 o                         
 -12   1  16          1.72          3.92        18.31 o                         
 -11   1  16        102.62        102.85        24.33 o                         
 -10   1  16         25.72          2.40        22.94 o                         
  -9   1  16         54.60         70.75        25.88 o                         
  -8   1  16        442.05        450.43        28.98 o                         
  -7   1  16         97.24         86.09        26.58 o                         
  -6   1  16        125.38        106.36        26.89 o                         
  -5   1  16        370.61        427.50        30.31 o                         
  -4   1  16        439.51        395.93        28.29 o                         
  -3   1  16        243.73        230.09        39.84 o                         
  -2   1  16        195.07        186.30        18.58 o                         
  -1   1  16         96.08         94.76        16.95 o                         
   0   1  16        124.35        154.92        18.14 o                         
   1   1  16        118.56        126.88        21.35 o                         
   2   1  16          6.02         15.62        17.70 o                         
   3   1  16         98.85         76.21        19.68 o                         
   4   1  16          1.02         18.13        18.48 o                         
   5   1  16        116.16         90.82        29.43 o                         
   6   1  16          4.45         -4.10        30.70 o                         
   7   1  16         49.90         81.23        32.17 o                         
   8   1  16          5.99        -14.56        45.19 o                         
 -14   2  16         22.35         39.74        36.62 o                         
 -13   2  16        124.74        129.76        40.29 o                         
 -12   2  16        102.79         99.69        36.57 o                         
 -11   2  16         42.39         82.88        37.77 o                         
 -10   2  16         58.94         43.11        34.02 o                         
  -9   2  16        275.86        377.44        43.32 o                         
  -8   2  16          2.94          6.81        36.42 o                         
  -7   2  16        774.65        887.92        35.56 o                         
  -6   2  16          6.27         11.30        22.58 o                         
  -5   2  16        227.66        267.75        35.20 o                         
  -4   2  16         49.90         87.19        36.04 o                         
  -3   2  16        425.62        440.73        39.89 o                         
  -2   2  16        106.90        141.14        27.04 o                         
  -1   2  16        304.93        263.43        27.67 o                         
   0   2  16         14.47         36.11        20.19 o                         
   1   2  16        232.08        221.76        21.28 o                         
   2   2  16         74.23         85.95        19.67 o                         
   3   2  16         58.54         91.56        20.35 o                         
   4   2  16         86.64         44.33        28.06 o                         
   5   2  16         30.25         38.97        34.79 o                         
   6   2  16         14.74         26.80        30.77 o                         
   7   2  16         25.01         53.04        31.86 o                         
   8   2  16         12.97         21.15        48.40 o                         
 -13   3  16         28.16         48.45        38.89 o                         
 -12   3  16         31.60         42.39        30.83 o                         
 -11   3  16          2.89         13.71        37.92 o                         
 -10   3  16        432.69        430.64        46.58 o                         
  -9   3  16         35.19         35.13        37.46 o                         
  -8   3  16        364.04        336.74        43.38 o                         
  -7   3  16          0.01         10.87        32.61 o                         
  -6   3  16        526.49        474.24        41.95 o                         
  -5   3  16        107.57         94.33        34.68 o                         
  -4   3  16        428.23        469.73        40.27 o                         
  -3   3  16          0.16         25.02        34.71 o                         
  -2   3  16        492.67        484.11        33.38 o                         
  -1   3  16          0.26         22.84        27.16 o                         
   0   3  16        572.74        606.02        32.58 o                         
   1   3  16         51.04         64.05        25.88 o                         
   2   3  16         77.66        106.49        24.38 o                         
   3   3  16          6.33         11.85        23.74 o                         
   4   3  16          3.79         46.83        48.29 o                         
   5   3  16          2.92         25.32        29.50 o                         
   6   3  16          0.36         14.03        30.78 o                         
   7   3  16          9.90         22.26        42.01 o                         
   8   3  16          7.23         14.50        46.93 o                         
 -12   4  16        139.10        146.63        39.08 o                         
 -11   4  16        197.70        204.44        42.06 o                         
 -10   4  16        139.16        185.26        36.76 o                         
  -9   4  16        181.01        193.09        35.87 o                         
  -8   4  16        181.36        188.92        40.89 o                         
  -7   4  16         97.12        134.92        25.37 o                         
  -6   4  16        140.65         94.59        39.06 o                         
  -5   4  16        180.29        206.29        41.51 o                         
  -4   4  16        174.33        130.53        38.73 o                         
  -3   4  16        193.32        225.07        34.57 o                         
  -2   4  16        298.05        325.22        39.48 o                         
  -1   4  16        498.45        531.66        34.70 o                         
   0   4  16        101.23        129.41        26.22 o                         
   1   4  16        215.08        250.57        29.64 o                         
   2   4  16         63.59         90.60        26.54 o                         
   3   4  16         34.31         40.82        23.13 o                         
   4   4  16          1.64         45.31        51.65 o                         
 -11   5  16        129.73        140.96        43.63 o                         
 -10   5  16         17.38         15.06        38.49 o                         
  -9   5  16        108.32        117.45        28.54 o                         
  -8   5  16         59.89         56.22        26.21 o                         
  -7   5  16        204.67        213.34        26.75 o                         
  -6   5  16         33.86         74.22        39.83 o                         
  -5   5  16        294.04        304.72        43.43 o                         
  -4   5  16         19.58         -7.73        37.60 o                         
  -3   5  16        328.21        341.11        38.83 o                         
  -2   5  16         51.20         38.33        34.71 o                         
  -1   5  16         94.71        117.91        29.29 o                         
   0   5  16         54.54         49.45        27.51 o                         
   1   5  16         62.61         90.73        25.22 o                         
   2   5  16         40.82         64.13        24.20 o                         
   3   5  16        170.30        184.28        27.87 o                         
   4   5  16          8.11         70.88        51.48 o                         
 -10   6  16         69.16         20.77        46.04 o                         
  -9   6  16          7.02        -11.53        45.40 o                         
  -8   6  16         67.83         56.49        28.90 o                         
  -7   6  16          2.24          7.01        26.20 o                         
  -6   6  16        163.94        149.76        39.69 o                         
  -5   6  16          1.19        -10.65        30.95 o                         
  -4   6  16        164.62        158.29        35.77 o                         
  -3   6  16          1.15          6.20        35.80 o                         
  -2   6  16        243.55        321.82        37.84 o                         
  -1   6  16          0.45          3.89        32.08 o                         
   0   6  16         93.32        147.69        28.63 o                         
   1   6  16          5.46         16.06        31.25 o                         
   2   6  16        127.18        147.29        55.00 o                         
  -9   7  16         31.76         71.55        48.10 o                         
  -8   7  16          6.30         -7.86        44.77 o                         
  -7   7  16         43.04         75.55        42.81 o                         
  -5   7  16        203.02        228.74        46.05 o                         
  -4   7  16         95.75        141.86        42.22 o                         
  -3   7  16        118.90        188.00        42.60 o                         
  -2   7  16         48.77         35.29        29.01 o                         
  -1   7  16        108.32        136.81        37.10 o                         
   0   7  16          6.16          4.37        33.64 o                         
   1   7  16         83.15         83.03        30.25 o                         
   2   7  16          1.01          2.24        33.05 o                         
   1   8  16         17.83         -6.93        38.10 o                         
   2   8  16         25.93         29.26        30.59 o                         
 -13   0  17        532.39        414.70        44.28 o                         
 -11   0  17        262.67        335.32        41.16 o                         
  -9   0  17          2.38        -11.08        37.13 o                         
  -7   0  17         35.68         33.39        33.95 o                         
  -5   0  17       2035.96       2037.30        64.47 o                         
  -3   0  17        329.73        277.82        39.61 o                         
  -1   0  17        305.20        306.10        28.62 o                         
   1   0  17        152.66        146.65        26.75 o                         
   3   0  17        100.05         97.65        38.21 o                         
   5   0  17         89.45         95.52        43.22 o                         
   7   0  17         13.12          0.02        45.19 o                         
 -13   1  17         40.99         38.84        27.19 o                         
 -12   1  17        407.48        394.06        29.12 o                         
 -11   1  17         16.59         23.22        23.31 o                         
 -10   1  17        191.94        196.08        25.94 o                         
  -9   1  17          0.64          8.79        22.64 o                         
  -8   1  17         82.41         64.44        26.59 o                         
  -7   1  17         99.76        121.39        27.30 o                         
  -6   1  17        312.77        306.65        30.53 o                         
  -5   1  17        276.54        271.48        28.87 o                         
  -4   1  17        280.79        280.47        29.11 o                         
  -3   1  17        102.76        111.45        26.41 o                         
  -2   1  17        266.22        277.92        20.13 o                         
  -1   1  17          1.06          3.98        16.20 o                         
   0   1  17        183.31        176.70        22.29 o                         
   1   1  17         14.78         37.44        20.94 o                         
   2   1  17        222.24        199.77        22.58 o                         
   3   1  17         13.44         13.96        19.61 o                         
   4   1  17        136.19        178.03        30.03 o                         
   5   1  17          7.20         12.34        42.91 o                         
   6   1  17         60.13         91.90        32.70 o                         
   7   1  17         20.81         -9.64        44.42 o                         
 -13   2  17         91.16         60.10        39.59 o                         
 -12   2  17          8.67         -7.19        35.17 o                         
 -11   2  17        134.24        130.56        34.79 o                         
 -10   2  17         90.21        113.34        35.77 o                         
  -9   2  17        295.24        383.29        39.94 o                         
  -8   2  17         52.36         63.53        39.69 o                         
  -7   2  17        131.50        162.99        34.86 o                         
  -6   2  17         44.45         33.89        30.24 o                         
  -5   2  17          1.46         -8.60        29.21 o                         
  -4   2  17         25.90          6.44        36.68 o                         
  -3   2  17        270.98        279.02        35.56 o                         
  -2   2  17        105.50        128.07        25.10 o                         
  -1   2  17         91.00        118.08        27.34 o                         
   0   2  17        112.97        110.86        26.73 o                         
   1   2  17         58.36         65.05        25.87 o                         
   2   2  17         92.25         86.23        23.26 o                         
   3   2  17        110.64         64.90        20.72 o                         
   4   2  17         18.23         36.13        28.75 o                         
   5   2  17         30.59         53.48        30.26 o                         
   6   2  17         39.07         23.40        31.65 o                         
   7   2  17          5.10          3.44        44.72 o                         
 -12   3  17         21.46          0.23        39.69 o                         
 -11   3  17        109.95        126.05        41.69 o                         
 -10   3  17         35.20         23.08        37.36 o                         
  -9   3  17        410.09        395.41        47.41 o                         
  -8   3  17         98.43        103.34        38.35 o                         
  -7   3  17        125.18        120.32        40.77 o                         
  -6   3  17          2.88         28.56        33.39 o                         
  -5   3  17          1.57         22.22        33.79 o                         
  -4   3  17          7.07        -13.87        36.33 o                         
  -3   3  17         86.67        121.38        31.64 o                         
  -2   3  17         78.05         85.12        26.58 o                         
  -1   3  17        444.34        455.90        31.56 o                         
   0   3  17          4.39          1.36        27.23 o                         
   1   3  17         92.14         97.40        26.73 o                         
   2   3  17         10.82         30.55        25.49 o                         
   3   3  17         45.17         35.11        23.17 o                         
   4   3  17          0.41          2.96        50.17 o                         
   5   3  17         14.24         38.66        48.92 o                         
 -10   4  17        101.21         98.00        36.81 o                         
  -9   4  17          2.04         21.29        37.75 o                         
  -8   4  17        219.14        254.75        44.53 o                         
  -7   4  17          8.88         13.80        32.20 o                         
  -6   4  17        100.20        119.73        35.16 o                         
  -5   4  17          4.11         15.51        32.98 o                         
  -4   4  17          5.88         11.68        29.80 o                         
  -3   4  17         48.25         71.82        36.60 o                         
  -2   4  17         72.13         87.82        36.45 o                         
  -1   4  17         81.58         84.42        28.91 o                         
   0   4  17        108.66        107.22        28.41 o                         
   1   4  17         13.34         12.54        27.07 o                         
   2   4  17         41.31         59.62        27.06 o                         
   3   4  17          2.19        -11.69        49.39 o                         
   4   4  17         47.89         68.53        50.86 o                         
  -9   5  17          3.21         11.04        40.47 o                         
  -8   5  17         42.41         57.04        33.59 o                         
  -7   5  17          5.96         -6.41        38.82 o                         
  -6   5  17          1.86         33.88        33.17 o                         
  -5   5  17         26.09         56.66        31.57 o                         
  -4   5  17         42.96         24.23        34.30 o                         
  -2   5  17        103.58         83.97        36.21 o                         
  -1   5  17          3.65          9.82        26.85 o                         
   0   5  17         37.58         73.01        28.66 o                         
   1   5  17         52.79         60.18        25.61 o                         
   2   5  17         66.57         49.30        24.97 o                         
   3   5  17         21.29         19.20        51.65 o                         
  -6   6  17          4.69         -2.28        32.23 o                         
  -5   6  17        139.60        173.71        40.26 o                         
  -4   6  17          9.30          9.79        30.92 o                         
  -3   6  17        131.67        194.63        40.91 o                         
  -2   6  17          3.37         13.32        31.03 o                         
  -1   6  17         39.82         61.16        34.24 o                         
   0   6  17          0.36         34.78        25.11 o                         
   1   6  17         78.36        100.80        30.94 o                         
   2   6  17          9.05         10.70        28.83 o                         
  -2   7  17          1.74          5.78        30.62 o                         
  -1   7  17         10.76         -2.00        32.42 o                         
   0   7  17         37.62         25.29        31.43 o                         
   1   7  17          1.23        -12.31        34.22 o                         
 -12   0  18        406.94        317.74        48.94 o                         
 -10   0  18         87.62        146.94        41.30 o                         
  -8   0  18         31.09         38.63        37.54 o                         
  -6   0  18        539.29        500.83        45.29 o                         
  -4   0  18        894.98        874.43        47.70 o                         
  -2   0  18         52.90         57.68        23.17 o                         
   0   0  18          2.29          9.06        22.76 o                         
   2   0  18         14.95         24.21        43.85 o                         
   4   0  18        101.08        124.04        44.31 o                         
   6   0  18         20.21         16.98        44.36 o                         
 -12   1  18         33.94         41.93        40.89 o                         
 -11   1  18        302.13        271.63        30.91 o                         
 -10   1  18         91.90         76.42        26.89 o                         
  -9   1  18         26.20         33.69        25.57 o                         
  -8   1  18         15.25         31.14        24.10 o                         
  -7   1  18         85.31        104.67        25.65 o                         
  -6   1  18         12.44         10.68        24.13 o                         
  -5   1  18         92.11        133.12        26.30 o                         
  -4   1  18        398.72        442.75        32.45 o                         
  -3   1  18        106.13        177.32        28.12 o                         
  -2   1  18         58.94         69.30        21.29 o                         
  -1   1  18         36.00         51.31        25.76 o                         
   0   1  18          8.48         23.79        24.63 o                         
   1   1  18         51.48         57.66        20.72 o                         
   2   1  18         23.06         30.36        20.86 o                         
   3   1  18         22.24         42.75        21.91 o                         
   4   1  18         10.49         20.75        28.98 o                         
   5   1  18         28.19         44.71        31.21 o                         
   6   1  18         16.61         -5.41        44.70 o                         
 -11   2  18        278.34        232.27        47.16 o                         
 -10   2  18         66.35        100.22        42.85 o                         
  -9   2  18        473.68        518.55        47.64 o                         
  -8   2  18         64.63        101.13        39.70 o                         
  -7   2  18        168.47        143.65        34.44 o                         
  -6   2  18          9.07         17.45        31.88 o                         
  -5   2  18         55.35         70.07        33.41 o                         
  -4   2  18          0.21         18.97        38.41 o                         
  -3   2  18        176.53        227.36        38.09 o                         
  -2   2  18         24.28         31.35        24.71 o                         
  -1   2  18         72.93         94.70        28.50 o                         
   0   2  18         20.84         21.10        23.51 o                         
   1   2  18        171.16        167.12        45.31 o                         
   2   2  18         11.83         10.45        23.11 o                         
   3   2  18         87.41        138.14        49.83 o                         
   4   2  18          0.41         21.95        49.05 o                         
   5   2  18         54.69         38.39        47.54 o                         
 -10   3  18        343.89        353.66        45.30 o                         
  -9   3  18         37.01         34.67        40.38 o                         
  -8   3  18        594.49        715.09        51.67 o                         
  -7   3  18         10.14         44.43        40.31 o                         
  -6   3  18        228.45        208.38        43.37 o                         
  -5   3  18          7.12         32.77        39.28 o                         
  -4   3  18         10.23         39.38        33.80 o                         
  -3   3  18          0.86         34.45        37.78 o                         
  -2   3  18        192.38        164.88        39.08 o                         
  -1   3  18          5.93         12.38        28.23 o                         
   0   3  18        329.46        358.69        31.39 o                         
   1   3  18         17.92         17.40        25.42 o                         
   2   3  18         71.73         39.77        24.14 o                         
   4   3  18         31.58         11.75        50.06 o                         
  -8   4  18        174.69        164.16        40.56 o                         
  -7   4  18        304.29        354.70        48.22 o                         
  -6   4  18         90.13        151.75        40.30 o                         
  -5   4  18         27.19         35.21        38.31 o                         
  -4   4  18         13.89         40.74        38.77 o                         
  -3   4  18         19.67         30.06        31.58 o                         
  -2   4  18        139.30        142.88        33.31 o                         
  -1   4  18        197.37        209.64        28.35 o                         
   0   4  18         89.56        101.66        30.15 o                         
   1   4  18         56.47         57.17        26.79 o                         
   2   4  18         40.72         59.82        27.54 o                         
   3   4  18         33.82         31.63        49.54 o                         
  -6   5  18         87.13        120.89        41.47 o                         
  -5   5  18         74.29         81.25        40.00 o                         
  -4   5  18         69.06         92.79        33.74 o                         
  -3   5  18         41.59         44.60        36.95 o                         
  -2   5  18          7.38         27.04        30.64 o                         
  -1   5  18         33.41         28.43        30.58 o                         
   0   5  18          2.65         -2.00        28.47 o                         
   1   5  18         50.67         41.31        25.92 o                         
   2   5  18         21.28         26.65        29.18 o                         
  -3   6  18          0.47          8.56        31.55 o                         
  -2   6  18         22.60         63.75        36.52 o                         
  -1   6  18         21.66         38.16        37.86 o                         
   0   6  18          1.64         14.56        30.30 o                         
   1   6  18          1.13          3.36        35.78 o                         
  -9   0  19          2.59         31.23        30.56 o                         
  -7   0  19         42.80         -6.58        38.35 o                         
  -5   0  19        421.12        290.93        36.98 o                         
  -3   0  19        104.01         91.18        39.36 o                         
  -1   0  19         83.64        124.57        26.54 o                         
   1   0  19          1.83          1.47        25.61 o                         
   3   0  19         26.90         15.96        47.85 o                         
   5   0  19         36.24         29.33        45.53 o                         
  -9   1  19         77.68         77.56        25.16 o                         
  -8   1  19         34.25         43.09        26.08 o                         
  -7   1  19          4.15         -4.03        26.96 o                         
  -6   1  19         77.90        135.33        26.48 o                         
  -5   1  19        121.18         63.45        25.11 o                         
  -4   1  19         75.35         75.52        25.04 o                         
  -3   1  19         47.51         49.05        24.24 o                         
  -2   1  19         51.77         56.31        19.78 o                         
  -1   1  19          6.39         12.57        26.51 o                         
   0   1  19         27.21         24.58        26.06 o                         
   1   1  19          0.37          2.79        24.63 o                         
   2   1  19         37.11         27.77        27.08 o                         
   3   1  19          2.10         11.86        48.16 o                         
   4   1  19         25.49         14.95        46.97 o                         
   5   1  19         11.73         33.85        42.05 o                         
  -9   2  19          2.42        -10.59        42.45 o                         
  -8   2  19         21.00         26.19        33.08 o                         
  -7   2  19         26.90         12.65        33.10 o                         
  -6   2  19          0.71         -1.29        32.26 o                         
  -5   2  19         35.52         40.49        32.96 o                         
  -4   2  19         26.53         37.09        38.26 o                         
  -3   2  19          9.16         22.93        35.01 o                         
  -2   2  19         35.72         50.73        27.08 o                         
  -1   2  19          2.29         14.10        26.96 o                         
   0   2  19         61.00         45.78        25.40 o                         
   1   2  19         36.93         36.15        24.14 o                         
   2   2  19         11.96          6.91        26.48 o                         
   3   2  19         16.12         26.62        48.22 o                         
  -7   3  19        144.62        140.20        44.50 o                         
  -6   3  19          5.24         20.44        40.57 o                         
  -5   3  19         24.59         20.38        38.24 o                         
  -4   3  19          5.52         22.25        31.90 o                         
  -3   3  19         74.02         59.35        36.69 o                         
  -2   3  19          3.89          8.56        36.49 o                         
  -1   3  19        112.26         99.51        26.98 o                         
   0   3  19          0.02         -3.75        33.82 o                         
   1   3  19         51.53         75.83        28.24 o                         
   2   3  19          1.64         20.65        26.95 o                         
  -5   4  19         10.70         26.95        39.02 o                         
  -4   4  19          5.16         27.93        30.49 o                         
  -3   4  19          0.17         17.71        38.03 o                         
  -2   4  19         59.20         81.79        38.94 o                         
  -1   4  19         19.14         35.20        29.66 o                         
   0   4  19         21.53         24.84        25.89 o                         
   1   4  19         28.62         34.83        28.31 o                         
   2   4  19         14.58         14.51        30.18 o                         
  -2   5  19         19.97         11.90        35.00 o                         
  -1   5  19          0.12          1.86        32.53 o                         
   0   5  19         36.71         27.59        32.96 o                         
   1   5  19          1.38         20.30        32.51 o                         
  -6   0  20        243.16        219.83        39.38 o                         
  -4   0  20        202.65        207.39        38.39 o                         
  -2   0  20         62.11         48.84        32.05 o                         
   0   0  20         17.58         28.28        31.98 o                         
   2   0  20         28.29         27.63        41.84 o                         
  -6   1  20         44.75         51.01        26.02 o                         
  -5   1  20         20.64         22.27        27.73 o                         
  -4   1  20         63.34         43.14        25.26 o                         
  -3   1  20         62.29         13.73        28.84 o                         
  -2   1  20         19.40         12.04        30.55 o                         
  -1   1  20         41.81         49.83        28.19 o                         
   0   1  20          7.17         14.19        28.93 o                         
   1   1  20         38.00         32.62        25.32 o                         
   2   1  20          0.15         -4.73        27.34 o                         
   3   1  20         15.82         30.76        48.73 o                         
  -6   2  20         23.31         35.45        37.17 o                         
  -5   2  20         27.38         17.84        32.18 o                         
  -4   2  20         19.03         52.75        38.64 o                         
  -3   2  20         49.84          1.03        36.41 o                         
  -2   2  20         21.59         44.67        36.64 o                         
  -1   2  20         33.62         47.86        28.27 o                         
   0   2  20         21.79         17.70        28.26 o                         
   1   2  20         53.20         35.76        26.40 o                         
   2   2  20          7.80         13.37        49.20 o                         
  -4   3  20         13.50         30.60        39.68 o                         
  -3   3  20          5.12          4.40        30.12 o                         
  -2   3  20         77.84        104.82        31.74 o                         
  -1   3  20          0.06         -8.84        27.99 o                         
   0   3  20         33.85         36.27        28.02 o                         
   1   3  20          0.92         -6.60        35.54 o                         
  -1   4  20         39.81         41.04        35.01 o                         
   0   4  20         39.31         41.90        39.05 o                         
   1   4  20         14.58         -4.30        36.81 o                         
  -1   0  21          4.04        -10.88        31.79 o                         
  -1   1  21          0.85         22.40        37.66 o                         
   0   1  21         11.03         13.51        30.45 o                         
   1   1  21          1.09          4.33        26.93 o                         
  -1   2  21          3.75         15.50        49.02 o                         
   0   2  21          7.38         21.83        48.43 o                         
   1   2  21          5.62          2.96        36.57 o                         
                                                                                
