# Supplementary material for: A phase transition caught in mid-course: independent and concomitant analyses of the monoclinic and triclinic structures of (nBu4N)[Co(orotate)2(bipy)]·3H2O
Source: Acta Crystallogr C Struct Chem. 2017 Aug 17;73(Pt 9):731–42. doi: 10.1107/S2053229617010841 (PMC5601254; doi:10.1107/S2053229617010841)
Supplement: Supplementary file 4 [file c-73-00731-2bsup4.hkl]

data_2b                                                                         
_shelx_title ' Gema_2aL1_twin1_hklf4 in P-1 T = 100 K str. 2b'                  
_shelx_refln_list_code          4                                               
_shelx_F_calc_maximum      236.54                                               
_exptl_crystal_F_000       868.00                                               
_reflns_d_resolution_high  0.7829                                               
                                                                                
loop_                                                                           
 _space_group_symop_operation_xyz                                               
 'x, y, z'                                                                      
 '-x, -y, -z'                                                                   
                                                                                
_cell_length_a    12.9054                                                       
_cell_length_b     9.3791                                                       
_cell_length_c    16.1290                                                       
_cell_angle_alpha  88.724                                                       
_cell_angle_beta  102.898                                                       
_cell_angle_gamma  88.528                                                       
                                                                                
_shelx_F_squared_multiplier     1.000                                           
                                                                                
loop_                                                                           
 _refln_index_h                                                                 
 _refln_index_k                                                                 
 _refln_index_l                                                                 
 _refln_F_squared_calc                                                          
 _refln_F_squared_meas                                                          
 _refln_F_squared_sigma                                                         
 _refln_observed_status                                                         
   0   0   4         83.67         64.40        15.83 o                         
   0   0  -4        149.85         99.76        19.90 o                         
   0   0  -5         48.11         49.20         8.64 o                         
   0   0   5         86.16         77.00        21.35 o                         
   0   0   6       1767.52       1771.97        11.35 o                         
   0   0   7        662.88        599.57        12.09 o                         
   0   0  -8       8931.22       8611.46        52.08 o                         
   0   0   8      15995.63      16949.55       119.50 o                         
   0   0   9         62.97         66.68         9.01 o                         
   0   0   9        112.78        127.83        38.57 o                         
   0   0  10        124.79        117.21         8.28 o                         
   0   0  11        168.74        118.86         7.91 o                         
   0   0  11        302.21        242.03        43.60 o                         
   0   0 -12        105.20         92.75        19.52 o                         
   0   0  12        188.41        116.40        46.45 o                         
   0   0  13         12.53         11.90        21.16 o                         
   0   0  13         22.44         33.22        46.67 o                         
   0   0 -14        426.93        396.28        25.16 o                         
   0   0  14        490.68        404.99        52.82 o                         
   0   0  15          0.34         42.13        23.57 o                         
   0   0  16        200.86        144.51        33.01 o                         
   0   0  17        223.83        187.59        41.73 o                         
   0   0  17        378.48        388.38        88.53 o                         
   0   0 -18          0.72         63.66        41.70 o                         
   0   0  18          1.53         57.64        89.26 o                         
   0   0 -19         70.28         60.22        44.93 o                         
   0   0  19         73.92         97.25        95.61 o                         
   0   1 -19         77.74         84.69        63.17 o                         
   0  -1  19        236.84        377.44        99.23 o                         
   0   1 -18         12.02         21.50        41.86 o                         
   0  -1  18         12.26         78.31        91.82 o                         
   0   1 -17        200.56        174.57        42.87 o                         
   0  -1  17        292.84        303.34        93.43 o                         
   0   1 -16         66.68         66.18        26.62 o                         
   0   1 -15          1.43          6.65        24.85 o                         
   0   1 -14       1073.59        983.19        29.34 o                         
   0  -1  14       1073.91       1092.08        56.02 o                         
   0  -1  13        322.34        285.15        27.13 o                         
   0  -1  13        334.22        392.96        48.37 o                         
   0  -1  12         48.36         73.93        23.05 o                         
   0  -1  12        238.68        191.04        45.30 o                         
   0  -1  11        750.23        649.25        24.81 o                         
   0  -1  11       1305.38       1160.04        47.42 o                         
   0   1 -10        116.55         98.52        22.66 o                         
   0  -1  10        189.57        177.62        31.12 o                         
   0  -1   9        378.49        378.10        20.89 o                         
   0  -1   9       1249.40       1383.89        43.42 o                         
   0  -1   8        170.59        185.15        20.55 o                         
   0  -1   8       1131.21       1151.46        43.82 o                         
   0   1  -7       1860.54       1900.52        32.10 o                         
   0  -1   7       2316.54       2558.44        38.95 o                         
   0  -1   6       1000.15       1093.40        23.98 o                         
   0  -1   6       2354.98       2537.26        32.70 o                         
   0  -1   5         25.23         55.59        14.68 o                         
   0   1  -4       4789.57       5111.00        16.89 o                         
   0   1  -3        193.39        379.58         9.39 o                         
   0  -1  -3         57.27        165.78        10.06 o                         
   0   1   3        174.41        309.33        10.17 o                         
   0  -1  -4       4000.38       3462.11        22.37 o                         
   0   1   4       5286.00       5327.88        20.46 o                         
   0  -1  -5          9.01         15.42         9.80 o                         
   0   1   5         23.33         66.52        22.89 o                         
   0  -1  -6       1712.86       1772.25        16.06 o                         
   0   1   6       2503.96       2632.13        31.24 o                         
   0  -1  -7        576.50        583.57        13.49 o                         
   0   1   7       2048.15       2305.38        65.58 o                         
   0   1   8       1214.47       1156.75        17.63 o                         
   0   1   8       1349.41       1375.70        61.08 o                         
   0   1   9       1101.05       1071.89        15.88 o                         
   0   1  10         92.32        118.57        12.22 o                         
   0  -1 -11        701.86        637.24        15.34 o                         
   0   1  12        240.61        218.43        13.34 o                         
   0   1  13         15.02         56.59        16.96 o                         
   0  -1 -14         80.61         84.01        18.86 o                         
   0   1  15        296.99        294.76        37.97 o                         
   0  -1 -16        579.59        474.99        34.56 o                         
   0   1  17        195.52        157.91        40.89 o                         
   0   1  17        372.56        480.37        90.08 o                         
   0  -1 -18          1.02         40.55        42.24 o                         
   0   1  18          1.59          2.26        87.30 o                         
   0   1  19          4.60         33.49        44.62 o                         
   0   1  19         60.19        185.83        87.62 o                         
   0   2 -19         33.57         92.64        67.04 o                         
   0  -2  19        115.10        215.66       101.06 o                         
   0   2 -18        112.52        123.79        64.07 o                         
   0  -2  18        306.65        377.86        96.62 o                         
   0   2 -17        135.26         85.69        38.78 o                         
   0  -2  17        275.43        364.19        92.60 o                         
   0   2 -16        244.36        193.64        39.27 o                         
   0   2 -15        613.96        589.60        39.90 o                         
   0  -2  14        252.62        235.91        25.27 o                         
   0   2 -13         31.53         61.70        20.59 o                         
   0  -2  12        979.28        839.62        23.97 o                         
   0  -2  11        300.29        315.76        19.48 o                         
   0  -2  10        184.50        162.72        16.85 o                         
   0  -2   9          4.02         17.85        15.49 o                         
   0  -2   8        120.53        114.97        19.08 o                         
   0  -2   7         74.50         85.94        18.78 o                         
   0   2  -6         35.88         82.75        29.37 o                         
   0  -2   6        392.93        438.51        31.05 o                         
   0  -2   5        712.53        594.43        14.36 o                         
   0  -2   5       1655.56       1725.94        25.05 o                         
   0   2  -4       4403.48       5183.18        36.39 o                         
   0   2  -4       7672.51       9784.83        32.77 o                         
   0  -2   3       1602.22       2146.04        16.84 o                         
   0   2  -2       1293.70       1367.28        11.70 o                         
   0  -2   1       2318.27       3233.47        14.24 o                         
   0  -2   0       7438.75       8707.24        26.17 o                         
   0  -2  -1       2326.81       3472.64        15.06 o                         
   0   2   2       1552.73       1693.78        11.64 o                         
   0  -2  -3       1597.61       2050.71        11.18 o                         
   0   2   4       7615.95       9177.18        28.16 o                         
   0  -2  -5       1192.23       1161.01        12.81 o                         
   0   2   5       1755.82       1790.34        36.11 o                         
   0  -2  -6        451.40        452.98        13.75 o                         
   0   2   6        479.78        558.32        51.10 o                         
   0  -2  -7       1625.27       1465.01        16.86 o                         
   0   2   7       1684.20       1632.15        62.39 o                         
   0  -2  -8          9.94         28.58        11.56 o                         
   0   2   8        105.27        111.89        54.03 o                         
   0   2   9         16.26         26.12        12.59 o                         
   0  -2 -10        111.84         87.55        13.15 o                         
   0  -2 -11        286.66        236.75        14.91 o                         
   0   2  12         12.01         19.84        15.08 o                         
   0  -2 -13         19.45         33.51        16.00 o                         
   0   2  14          0.40         18.06        27.77 o                         
   0   2  15         43.39         79.03        29.93 o                         
   0   2  16         16.06         28.08        38.30 o                         
   0   2  16         68.80         -5.98        80.42 o                         
   0  -2 -17        116.67        102.76        40.68 o                         
   0   2  17        275.31        268.75        85.93 o                         
   0   2  18          0.30          3.62        41.83 o                         
   0   2  18          9.81        142.58        87.06 o                         
   0   2  19        201.15        154.35        44.77 o                         
   0   2  19        262.64        391.43        96.89 o                         
   0   3 -19          6.73         15.09        69.45 o                         
   0   3 -18        937.84        768.47        50.19 o                         
   0  -3  18       1267.81       1409.57       110.66 o                         
   0   3 -17         90.56        210.91        52.00 o                         
   0  -3  17         91.02        172.14        88.76 o                         
   0  -3  16       1263.84       1131.29        47.81 o                         
   0  -3  15        492.49        470.40        40.39 o                         
   0   3 -14          8.48         49.09        24.18 o                         
   0  -3  13        337.13        324.56        26.47 o                         
   0   3 -12        553.74        493.71        26.27 o                         
   0  -3  11        408.00        423.42        24.37 o                         
   0   3 -10       1944.98       1742.58        29.51 o                         
   0   3  -9          0.08         10.92        18.61 o                         
   0  -3   8         88.10         62.36         7.81 o                         
   0  -3   7        310.11        275.01        10.86 o                         
   0  -3   6         26.32         61.11        14.84 o                         
   0  -3   6         63.84        185.17        32.31 o                         
   0   3  -5         23.74         29.66        22.54 o                         
   0  -3   5         69.74        109.68        21.51 o                         
   0   3  -4       7344.59       7778.93        40.04 o                         
   0  -3   3        710.70        691.36        14.65 o                         
   0   3  -2        614.51        822.93        13.88 o                         
   0  -3   1       1177.46       1419.43        15.40 o                         
   0   3   0       1462.52       2101.90        15.32 o                         
   0  -3  -1       1171.31       1436.89        16.76 o                         
   0  -3  -2        732.49       1098.91        15.38 o                         
   0   3   3        643.60        654.21        19.11 o                         
   0  -3  -4       4469.69       4732.43        28.06 o                         
   0  -3  -4       7482.66       8674.86        43.80 o                         
   0   3   5         58.15         48.67        12.78 o                         
   0   3   5         76.93         13.97        56.62 o                         
   0  -3  -6         47.43        113.55        11.96 o                         
   0   3   7        221.84        218.68        13.80 o                         
   0   3   8        417.78        365.96        15.44 o                         
   0   3   9        142.05        119.88        18.91 o                         
   0  -3 -10       1444.65       1290.41        23.64 o                         
   0  -3 -11          1.01         19.66        18.22 o                         
   0  -3 -12        515.81        426.62        21.83 o                         
   0   3  13          2.24         16.40        20.55 o                         
   0  -3 -14        123.29         96.07        29.08 o                         
   0   3  15        236.87        204.47        37.23 o                         
   0   3  15        722.50        709.25        82.70 o                         
   0  -3 -16        405.23        267.37        40.68 o                         
   0   3  16        598.52        620.34        87.61 o                         
   0   3  17        177.21        149.78        41.94 o                         
   0   3  17        284.20        263.23        87.01 o                         
   0   3  18        245.43        170.14        44.59 o                         
   0   3  18        334.43        327.55        89.47 o                         
   0   3  19        103.08        116.41        45.39 o                         
   0   3  19        129.63        163.89        89.63 o                         
   0   4 -18         43.07         88.86        55.74 o                         
   0   4 -17        287.18        328.23        44.60 o                         
   0   4 -16         97.37         77.93        40.64 o                         
   0   4 -15        479.44        372.23        41.38 o                         
   0   4 -14         10.98         51.38        27.02 o                         
   0   4 -13          5.69         42.64        25.53 o                         
   0  -4  12       2172.87       1894.75        36.06 o                         
   0   4 -11         32.19         59.94        22.23 o                         
   0   4 -10        762.43        691.39        22.64 o                         
   0   4  -9        890.23        696.29        13.94 o                         
   0   4  -8        105.98        107.33        11.88 o                         
   0   4  -7         63.67         73.89        12.26 o                         
   0   4  -6         65.19        110.17        15.49 o                         
   0   4  -6        391.09        424.55        33.91 o                         
   0  -4   5        128.69        239.25        19.27 o                         
   0  -4   4       1966.62       1982.37        24.22 o                         
   0  -4   3        160.91        210.05        32.51 o                         
   0  -4   2         24.93         24.96        30.22 o                         
   0   4  -1       1461.54       1717.61        30.74 o                         
   0  -4   0        252.40        536.78        21.14 o                         
   0  -4  -1       1540.15       1925.67        27.78 o                         
   0   4   2         24.57         74.51        21.70 o                         
   0   4   3        191.42        349.93        27.94 o                         
   0   4   4       1802.53       1907.75        29.49 o                         
   0   4   5         66.47        101.80        17.95 o                         
   0  -4  -6        412.01        395.81        13.26 o                         
   0   4   7        582.77        460.51        14.98 o                         
   0   4   8        534.11        510.07        19.33 o                         
   0  -4  -9        825.62        796.97        24.87 o                         
   0   4  10       1459.11       1378.39        29.83 o                         
   0  -4 -11          2.81         19.43        23.61 o                         
   0   4  12       3259.01       2795.29        38.49 o                         
   0   4  13        151.90        137.05        23.40 o                         
   0   4  14        172.61        119.68        23.72 o                         
   0  -4 -15        335.00        294.54        33.15 o                         
   0  -4 -16        953.55        849.79        46.46 o                         
   0   4  16       1953.22       2065.08       100.65 o                         
   0  -4 -17          0.59         30.72        40.58 o                         
   0   4  17         72.22        248.55        89.17 o                         
   0   4  18        417.16        354.33        46.44 o                         
   0   4  18       1158.98       1330.89       103.40 o                         
   0   4  19          0.46          0.08        45.54 o                         
   0   5 -18          1.84         66.93        59.84 o                         
   0   5 -17         50.05         68.00        59.05 o                         
   0   5 -16         88.67         53.64        55.05 o                         
   0   5 -15          4.96         -0.05        55.31 o                         
   0  -5  14          6.21         29.25        32.69 o                         
   0   5 -13        344.33        280.64        34.72 o                         
   0  -5  12         22.00         -2.42        31.56 o                         
   0  -5  11        522.16        482.79        35.05 o                         
   0  -5  10          0.53         16.21        19.77 o                         
   0  -5   9        571.66        453.35        16.23 o                         
   0  -5   8         10.50         26.59        13.96 o                         
   0   5  -7         19.65         51.50        13.59 o                         
   0  -5   6          9.77          5.35        12.97 o                         
   0   5  -5       1050.88        840.99        21.81 o                         
   0   5  -4        126.04        104.03        20.44 o                         
   0   5  -3        426.98        361.01        18.50 o                         
   0   5  -2          0.51         36.28        19.87 o                         
   0  -5   1        640.41        796.65        30.80 o                         
   0  -5   0          9.77         -7.31        28.47 o                         
   0   5   1        652.09        808.34        26.02 o                         
   0   5   2          0.42         60.82        21.37 o                         
   0   5   3        358.07        300.25        14.85 o                         
   0  -5  -4        155.55        154.14        32.86 o                         
   0  -5  -4        157.92         90.63         9.85 o                         
   0   5   5        950.97        749.47        17.52 o                         
   0   5   6         11.23         16.50        17.05 o                         
   0   5   7         23.98          1.89        17.77 o                         
   0   5   8         56.48         39.96        19.29 o                         
   0  -5  -9        451.82        379.30        22.33 o                         
   0  -5 -10        176.67        204.63        25.62 o                         
   0  -5 -11        101.53        125.39        26.59 o                         
   0  -5 -12        374.52        387.52        29.20 o                         
   0  -5 -13        295.28        314.15        25.38 o                         
   0   5  14          4.30          3.45        24.37 o                         
   0  -5 -15        191.99        184.99        33.11 o                         
   0   5  16          0.15        -18.75        33.34 o                         
   0  -5 -17        194.35        181.58        42.70 o                         
   0   5  17        421.50        481.84        95.43 o                         
   0  -5 -18         88.96        134.10        45.94 o                         
   0   5  18        123.03        174.89        98.61 o                         
   0   6 -17          9.93         64.51        62.30 o                         
   0   6 -16        291.70        332.41        64.05 o                         
   0   6 -15        123.35         86.96        57.88 o                         
   0  -6  14         86.43         80.54        36.68 o                         
   0   6 -13          8.66          4.98        34.10 o                         
   0  -6  12        171.22        161.64        35.10 o                         
   0  -6  11         34.60        -12.18        33.52 o                         
   0   6 -10        164.20        160.44        32.82 o                         
   0  -6   9        259.17        258.44        32.68 o                         
   0   6  -8       4653.66       4188.03        31.33 o                         
   0   6  -7        327.56        231.06        17.35 o                         
   0   6  -6        583.10        518.68        18.72 o                         
   0   6  -5        177.05        133.33        26.20 o                         
   0  -6   4        186.74        233.36        22.26 o                         
   0   6  -3         84.71        122.05        20.22 o                         
   0   6  -2        606.73        684.90        21.63 o                         
   0  -6   1        151.11        219.26        23.33 o                         
   0  -6   0       5752.30       6757.43        47.03 o                         
   0   6   1        183.03        337.83        24.60 o                         
   0  -6  -2        591.73        667.19        22.29 o                         
   0  -6  -3         85.11        123.69        24.01 o                         
   0  -6  -4        120.43        150.36        17.99 o                         
   0   6   4        192.79         83.95         9.16 o                         
   0  -6  -5         21.59         48.99        16.11 o                         
   0   6   6        805.66        683.83        19.76 o                         
   0   6   7        186.29        152.44        20.81 o                         
   0  -6  -8       1455.00       1358.87        28.58 o                         
   0  -6  -9          0.64        -21.83        22.72 o                         
   0   6  10         69.43         53.99        26.97 o                         
   0   6  11          0.71         26.56        27.31 o                         
   0   6  12         60.45         65.30        28.91 o                         
   0  -6 -13         11.07         61.21        29.27 o                         
   0   6  14          0.84         43.34        25.86 o                         
   0  -6 -15        120.46         89.51        27.13 o                         
   0   6  16        193.32        206.22        35.44 o                         
   0   6  17        143.55        169.68        44.84 o                         
   0   6  17        183.13        189.70       101.81 o                         
   0   7 -15        283.28        313.20        64.89 o                         
   0   7 -14         40.56        -12.78        59.38 o                         
   0  -7  13         33.99         30.19        37.24 o                         
   0  -7  12         22.43          6.24        36.52 o                         
   0  -7  11          5.35         28.94        36.07 o                         
   0   7 -10         36.93         67.46        34.76 o                         
   0   7  -9        350.71        355.85        36.15 o                         
   0  -7   8        616.22        621.30        27.94 o                         
   0  -7   7        570.54        563.59        21.70 o                         
   0  -7   6       1089.41       1083.91        30.31 o                         
   0   7  -6       2059.94       1747.18        53.77 o                         
   0  -7   5        636.40        625.90        28.92 o                         
   0  -7   4        880.51        875.59        28.59 o                         
   0  -7   3        632.99        543.48        25.75 o                         
   0  -7   2        599.84        620.81        25.55 o                         
   0   7  -1       3550.55       3926.61        43.17 o                         
   0   7   0       4622.10       5462.13        49.27 o                         
   0  -7  -1       3740.19       4580.02        40.10 o                         
   0  -7  -2        587.91        587.28        25.88 o                         
   0  -7  -3        605.34        611.85        30.31 o                         
   0  -7  -4        357.87        364.06        21.89 o                         
   0   7   4        830.44        725.82        58.67 o                         
   0   7   5        388.66        398.68        20.38 o                         
   0  -7  -6       1227.00       1103.14        24.50 o                         
   0   7   7          1.57         37.69        23.54 o                         
   0   7   8       1318.95       1254.80        30.58 o                         
   0   7   9        389.66        403.29        27.33 o                         
   0  -7 -10          3.06         -9.54        28.78 o                         
   0  -7 -11         96.63         83.60        29.79 o                         
   0   7  12         29.38         12.83        30.03 o                         
   0  -7 -13         15.66         45.27        31.07 o                         
   0   7  14        329.91        245.93        28.97 o                         
   0  -7 -15          1.03         27.05        28.63 o                         
   0   7  16        231.50        258.18        38.03 o                         
   0   8 -14          6.31         29.45        63.89 o                         
   0  -8  13        202.34        206.43        43.69 o                         
   0  -8  12         18.23         40.01        40.40 o                         
   0  -8  11         57.52         56.00        38.84 o                         
   0  -8  10         13.77         25.97        37.33 o                         
   0   8  -9         30.72         22.96        36.70 o                         
   0  -8   8        254.17        242.04        38.30 o                         
   0   8  -7         48.99         55.10        26.67 o                         
   0  -8   6         16.38          0.12        38.75 o                         
   0   8  -5        232.81        260.20        31.43 o                         
   0   8  -4         76.99         80.25        31.78 o                         
   0  -8   3       1271.09       1266.76        32.81 o                         
   0   8  -2        197.23        170.19        28.40 o                         
   0  -8   1        564.97        656.35        29.08 o                         
   0  -8   0       1155.23       1272.21        32.40 o                         
   0  -8  -1        656.31        746.27        31.25 o                         
   0  -8  -2        226.49        135.30        26.97 o                         
   0  -8  -3       1267.24       1155.18        42.38 o                         
   0  -8  -4         95.79        134.41        22.95 o                         
   0  -8  -5         70.57         76.99        20.84 o                         
   0   8   6         20.38         32.71        21.28 o                         
   0  -8  -7         57.99         77.92        25.49 o                         
   0   8   8          9.76         21.91        26.25 o                         
   0  -8  -9         41.39         59.85        27.15 o                         
   0   8  10         20.62         -3.21        30.18 o                         
   0  -8 -11         63.21         84.30        31.80 o                         
   0  -8 -12        147.08        158.33        33.43 o                         
   0   8  13        158.95        167.46        43.55 o                         
   0   8  14        161.68        160.48        36.69 o                         
   0   8  15        178.62        152.88        31.91 o                         
   0  -9  12        124.07        104.35        45.31 o                         
   0  -9  11          0.01         22.23        42.03 o                         
   0  -9  10        272.09        265.51        43.54 o                         
   0   9  -9         23.06         80.15        40.59 o                         
   0  -9   8        148.73        176.20        40.80 o                         
   0  -9   7         37.39         41.61        29.22 o                         
   0  -9   6         20.78        126.11        42.77 o                         
   0  -9   5        225.16        217.86        41.59 o                         
   0   9  -4        202.22        294.19        46.07 o                         
   0  -9   3         11.03         60.27        30.81 o                         
   0   9  -2         33.29         40.27        31.22 o                         
   0   9  -1         90.57        145.68        28.55 o                         
   0   9   0          6.27         27.45        30.05 o                         
   0  -9  -1         85.73        112.64        28.40 o                         
   0  -9  -2         27.19          3.37        32.19 o                         
   0  -9  -3         13.04         16.02        33.54 o                         
   0   9   4         10.25         62.12        21.86 o                         
   0   9   5         39.36         49.59        22.28 o                         
   0  -9  -6          5.98          7.12        22.47 o                         
   0  -9  -7         32.15         90.96        26.85 o                         
   0   9   8        159.83        200.41        31.85 o                         
   0  -9  -9          0.68          0.67        28.47 o                         
   0  -9 -10        155.50        156.58        33.69 o                         
   0  -9 -11        130.55        122.50        35.85 o                         
   0  -9 -12        106.89        176.18        36.29 o                         
   0   9  13        113.53        145.20        46.83 o                         
   0  10 -10         10.58         62.20        46.09 o                         
   0  10  -9        348.61        365.54        47.50 o                         
   0  10  -8         30.68         68.38        43.34 o                         
   0 -10   7        107.52        174.52        42.73 o                         
   0  10  -6         31.49         67.97        46.51 o                         
   0 -10   5         12.11         99.26        42.30 o                         
   0  10  -4        981.20       1061.07        47.32 o                         
   0 -10   3        215.03        233.31        40.03 o                         
   0  10  -2        125.70        123.20        39.76 o                         
   0 -10   1        322.49        314.86        28.59 o                         
   0 -10   0        204.26        219.87        29.91 o                         
   0  10   1        386.17        413.45        34.69 o                         
   0 -10  -2        133.81        158.80        36.71 o                         
   0  10   3        230.19        290.72        39.83 o                         
   0  10   4        509.11        512.20        24.63 o                         
   0 -10  -5          6.53          7.47        24.23 o                         
   0 -10  -6         30.81          4.46        26.89 o                         
   0  10   7         41.23         13.19        35.79 o                         
   0  10   8        219.46        180.71        39.53 o                         
   0  10   9         25.90         42.88        46.10 o                         
   0  10  10        190.19        251.73        48.88 o                         
   0 -10 -11         73.42         74.86        48.67 o                         
   0 -11   7         88.54        141.23        48.08 o                         
   0  11  -6          0.92         49.70        66.67 o                         
   0 -11   5         33.02         81.72        48.61 o                         
   0 -11   4        191.93        189.75        46.49 o                         
   0 -11   3        249.95        313.71        44.17 o                         
   0 -11   2         30.93         90.77        43.80 o                         
   0  11  -1         62.10         55.48        39.42 o                         
   0 -11   0        481.16        563.60        52.33 o                         
   0  11   1         56.76         78.89        40.84 o                         
   0  11   2         27.24        -17.27        56.52 o                         
   0 -11  -3        198.20        182.52        50.53 o                         
   0 -11  -4        160.98        172.42        37.99 o                         
   0  11   5         33.91         14.66        46.57 o                         
   0  11   6          1.09         -3.71        38.60 o                         
   0  11   7        120.06        169.17        48.35 o                         
   0  11   8          0.62         75.57        71.98 o                         
  -1  11   8          3.66         26.46        68.19 o                         
   1 -11  -7          2.86         16.99        48.96 o                         
   1 -11  -6        104.63         78.05        48.28 o                         
  -1  11   5         71.63         11.76        45.75 o                         
  -1  11   4        290.88        422.39        69.49 o                         
  -1  11   3         35.12         10.75        65.37 o                         
  -1  11   2        115.37         51.70        44.82 o                         
  -1  11   1         33.19         83.99        35.43 o                         
   1 -11   0         27.30         65.79        35.47 o                         
  -1  11  -1          1.33         57.71        39.80 o                         
   1 -11   2         33.26         96.22        44.22 o                         
   1 -11   3         76.16         97.28        55.32 o                         
  -1  11  -4        343.77        377.64        51.98 o                         
   1 -11   5         90.24        148.66        53.42 o                         
  -1  11  -6         89.04        139.93        47.02 o                         
  -1  10  11         53.66         73.26        48.24 o                         
   1 -10 -10          3.16         59.39        35.71 o                         
  -1  10   9         62.60        171.94        36.13 o                         
  -1  10   8        316.75        342.02        36.80 o                         
  -1  10   7         52.68        102.44        33.49 o                         
  -1  10   6          2.40         19.66        27.43 o                         
  -1  10   5         19.42         28.21        27.55 o                         
  -1  10   5        135.24        199.21        77.29 o                         
  -1  10   4         34.76         84.33        30.74 o                         
  -1  10   3         66.14         66.15        34.17 o                         
   1 -10  -2         43.46         63.49        29.45 o                         
  -1  10   1        171.37        197.77        28.29 o                         
  -1  10   0         83.71        125.94        28.84 o                         
   1 -10   1         68.01        103.79        37.20 o                         
   1 -10   2         75.36        126.27        36.71 o                         
   1 -10   3          2.85         32.90        42.90 o                         
   1 -10   4        168.17        120.13        47.41 o                         
  -1  10  -5         45.71         99.14        47.34 o                         
   1 -10   6         75.46         99.13        32.87 o                         
   1 -10   7        198.11        295.34        45.50 o                         
   1 -10   8          9.53         36.77        43.94 o                         
  -1  10  -9         97.44         88.69        46.46 o                         
   1 -10  10        212.92        264.67        71.58 o                         
   1  -9 -13         33.10         78.35        37.14 o                         
  -1   9  12          1.04          6.24        35.79 o                         
   1  -9 -11         37.45         69.54        35.24 o                         
   1  -9 -10         45.57         65.86        33.48 o                         
   1  -9  -9        112.95        164.01        34.15 o                         
   1  -9  -8          2.25         77.97        37.88 o                         
  -1   9   7        561.97        548.53        26.19 o                         
  -1   9   6          8.99         58.37        23.41 o                         
   1  -9  -5         46.70         56.88        22.85 o                         
  -1   9   5         57.06        128.51        53.22 o                         
  -1   9   4          8.59         37.35        30.41 o                         
   1  -9  -3         33.12         79.40        25.97 o                         
  -1   9   2         21.52         33.09        25.37 o                         
   1  -9  -1         37.36         63.79        31.53 o                         
   1  -9   0         32.20         54.85        24.39 o                         
  -1   9  -1        534.83        621.61        31.46 o                         
  -1   9  -2        118.72        141.04        27.52 o                         
  -1   9  -3        956.93        944.75        44.37 o                         
   1  -9   4         16.63         93.09        42.31 o                         
   1  -9   5        149.84        172.85        29.71 o                         
   1  -9   6         21.56         19.94        29.06 o                         
   1  -9   7        120.68        183.84        39.97 o                         
   1  -9   8         21.08         41.05        39.98 o                         
  -1   9  -9         43.74         12.99        41.42 o                         
  -1   9 -10         22.04          1.14        42.88 o                         
  -1   9 -11         57.52         65.47        43.95 o                         
  -1   9 -12         35.51         10.47        45.06 o                         
   1  -8 -15          1.62         -2.02        36.46 o                         
   1  -8 -14         85.46        176.73        45.19 o                         
  -1   8  13          0.16          7.66        33.84 o                         
   1  -8 -12          0.92         11.11        32.55 o                         
   1  -8 -11          0.29        -12.13        31.81 o                         
   1  -8 -10          1.35          5.37        30.68 o                         
   1  -8  -9        105.72         77.73        31.16 o                         
  -1   8   8       1700.24       1553.53        38.94 o                         
   1  -8  -7        415.54        406.26        24.29 o                         
  -1   8   6       1769.16       1730.53        33.60 o                         
   1  -8  -5        914.30        826.53        33.62 o                         
  -1   8   5       1239.69       1268.55        38.91 o                         
  -1   8   4       1369.81       1343.33        36.26 o                         
   1  -8  -3         44.84        123.15        27.29 o                         
   1  -8  -2       1035.02       1230.66        29.51 o                         
   1  -8  -1        113.47        139.90        21.68 o                         
  -1   8   0       2458.07       2660.26        36.78 o                         
  -1   8  -1        337.70        318.37        27.65 o                         
   1  -8   2        405.71        412.99        27.19 o                         
  -1   8  -3         57.28         49.26        30.49 o                         
  -1   8  -4        169.75        174.49        31.38 o                         
   1  -8   5        790.62        744.88        31.09 o                         
  -1   8  -6        202.60        224.27        27.89 o                         
   1  -8   7         95.03        142.01        27.54 o                         
   1  -8   8         58.70        113.33        37.88 o                         
   1  -8   9          0.19          8.69        38.39 o                         
  -1   8 -10        300.64        343.91        41.96 o                         
   1  -8  11        115.96        103.34        40.44 o                         
   1  -8  12         64.51         75.28        41.58 o                         
   1  -8  13        187.28        164.19        44.34 o                         
  -1   8 -14        243.41        238.18        69.67 o                         
   1  -7 -16         77.55         88.79        37.94 o                         
   1  -7 -15         28.04         21.02        34.30 o                         
   1  -7 -14         15.83         23.97        32.89 o                         
   1  -7 -13        186.27        174.72        32.55 o                         
   1  -7 -12         17.29         60.57        30.92 o                         
   1  -7 -11        721.28        637.72        33.84 o                         
   1  -7 -10          0.84         14.85        28.37 o                         
  -1   7   9        246.94        187.13        29.43 o                         
  -1   7   8        424.66        396.33        29.50 o                         
  -1   7   7        843.69        799.08        24.34 o                         
   1  -7  -6         35.10         59.77        21.80 o                         
  -1   7   5       1691.52       1715.94        43.75 o                         
  -1   7   4        900.62        939.41        38.10 o                         
   1  -7  -3       1459.08       1614.19        28.38 o                         
   1  -7  -2       1610.13       1987.34        31.30 o                         
  -1   7   1       1078.18       1200.32        24.04 o                         
   1  -7   0       2538.17       3177.77        40.72 o                         
  -1   7  -1       1030.24       1008.56        31.43 o                         
   1  -7   2         36.36         58.66        31.61 o                         
   1  -7   3        723.78        684.74        33.13 o                         
  -1   7  -4         39.11         67.27        26.88 o                         
  -1   7  -5        545.72        458.16        20.52 o                         
   1  -7   6          8.65         18.06        23.60 o                         
  -1   7  -7        110.88        123.11        24.60 o                         
   1  -7   8        533.90        523.75        27.51 o                         
   1  -7   9        126.00         59.83        35.11 o                         
  -1   7 -10          4.96          5.27        36.13 o                         
   1  -7  11         78.51         57.68        36.81 o                         
   1  -7  12         50.39         56.54        37.80 o                         
  -1   7 -13         16.87         -0.72        37.93 o                         
  -1   7 -14         38.42         32.14        40.54 o                         
  -1   7 -15         35.91         62.14        63.97 o                         
  -1   6  17          0.85         21.34        35.99 o                         
   1  -6 -16         17.27         50.76        34.51 o                         
   1  -6 -15        191.48        205.93        28.71 o                         
  -1   6  14        182.29        169.03        31.72 o                         
   1  -6 -13        287.35        266.23        31.41 o                         
   1  -6 -12        420.80        393.61        30.96 o                         
  -1   6  11         38.88         55.10        28.08 o                         
  -1   6  10         67.78         26.83        27.50 o                         
   1  -6  -9        403.46        338.05        28.14 o                         
   1  -6  -8        197.26        186.14        25.72 o                         
  -1   6   7        114.89         58.15        14.50 o                         
   1  -6  -6        546.67        421.03        13.70 o                         
  -1   6   5       1045.90       1134.89        30.68 o                         
   1  -6  -4        359.15        437.81        26.40 o                         
  -1   6   3        171.74        177.25        23.16 o                         
   1  -6  -2         33.30         27.39        17.85 o                         
   1  -6  -1        558.20        669.67        21.53 o                         
   1  -6   0       1496.39       1513.85        24.66 o                         
   1  -6   1       3445.33       3961.35        37.85 o                         
   1  -6   2         25.35         87.69        24.19 o                         
   1  -6   3       2249.74       1953.79        32.62 o                         
  -1   6  -4         28.15         93.79        25.31 o                         
  -1   6  -5        160.48        172.95        18.21 o                         
   1  -6   6        562.48        532.24        17.64 o                         
  -1   6  -7         24.94         32.02        15.23 o                         
  -1   6  -8         59.01         49.29        21.84 o                         
   1  -6   9         88.86         37.72        33.29 o                         
   1  -6  10          0.12         20.33        33.66 o                         
  -1   6 -11         31.87         49.08        34.37 o                         
  -1   6 -12         20.03        -12.09        34.92 o                         
  -1   6 -13          6.13          6.96        35.76 o                         
  -1   6 -14         60.73         87.80        37.66 o                         
  -1   6 -15          9.56         44.87        58.96 o                         
  -1   6 -16         62.39         40.91        62.26 o                         
  -1   5  18         53.59        102.02        44.63 o                         
  -1   5  18        354.62        433.35       100.02 o                         
   1  -5 -17        235.87        204.94        36.75 o                         
  -1   5  16        224.08        198.20        34.92 o                         
   1  -5 -15        240.29        180.69        27.08 o                         
  -1   5  14          2.06         34.63        24.87 o                         
   1  -5 -13        115.06        143.97        28.50 o                         
   1  -5 -12        297.88        250.52        28.07 o                         
  -1   5  11         34.20         33.80        25.05 o                         
   1  -5 -10        294.85        279.98        25.86 o                         
   1  -5  -9         31.00         39.78        22.58 o                         
  -1   5   8        643.78        557.82        31.42 o                         
  -1   5   7         49.98         46.28        13.73 o                         
  -1   5   6          2.73        -10.72        24.40 o                         
  -1   5   6        122.28         83.98        21.14 o                         
  -1   5   5          1.76         65.16        18.97 o                         
  -1   5   4       3484.82       3759.24        24.36 o                         
   1  -5  -3         57.06        120.43        25.38 o                         
  -1   5   2       1499.00       1707.41        25.65 o                         
  -1   5   1        210.68        229.34        19.61 o                         
  -1   5   0       2408.65       2701.80        26.62 o                         
   1  -5   1       1914.09       2221.74        30.01 o                         
   1  -5   2        688.20        603.86        25.81 o                         
   1  -5   3        164.04        312.04        27.69 o                         
   1  -5   4       2747.97       2519.14        30.28 o                         
  -1   5  -5        477.64        511.27        17.36 o                         
  -1   5  -6         40.78         31.81        14.72 o                         
  -1   5  -7        238.78        212.49        13.42 o                         
   1  -5   8        174.35        142.55        13.74 o                         
   1  -5   9       2056.68       1669.55        27.10 o                         
  -1   5 -10         11.89         27.67        30.85 o                         
   1  -5  11          0.74         28.83        31.17 o                         
   1  -5  12        600.20        589.05        37.54 o                         
  -1   5 -13         14.84         17.62        33.63 o                         
   1  -5  14         72.03         75.43        34.00 o                         
  -1   5 -15        824.52        774.21        66.04 o                         
  -1   5 -16         67.10         74.19        57.31 o                         
  -1   5 -17        253.15        282.01        63.45 o                         
  -1   4  19        164.09        146.36        46.54 o                         
  -1   4  19        235.31        415.72        99.24 o                         
  -1   4  18        141.64        101.16        44.86 o                         
  -1   4  18        193.82        316.61        93.94 o                         
   1  -4 -17        473.59        357.65        44.50 o                         
  -1   4  17        956.39       1108.91        97.43 o                         
  -1   4  16        272.82        253.79        34.46 o                         
  -1   4  15        171.72        106.31        32.32 o                         
  -1   4  14         14.51         17.52        23.23 o                         
  -1   4  13          4.44        -13.61        22.52 o                         
   1  -4 -12         19.59          9.94        25.13 o                         
   1  -4 -11        242.05        171.25        24.12 o                         
   1  -4 -10        477.99        391.30        23.53 o                         
   1  -4  -9        589.75        530.54        16.77 o                         
  -1   4   8         46.27         55.47        13.84 o                         
  -1   4   7        838.89        837.97        14.63 o                         
  -1   4   6        307.95        357.84        39.56 o                         
  -1   4   6        346.71        373.35        22.95 o                         
  -1   4   5        416.14        526.78        19.85 o                         
  -1   4   4        100.57        129.45        22.59 o                         
  -1   4   3         18.71         66.09        23.65 o                         
   1  -4  -2        501.51        573.57        21.61 o                         
   1  -4  -1        121.83        173.45        22.04 o                         
   1  -4   0        226.64        300.74        18.43 o                         
  -1   4  -1        173.36        150.59        21.37 o                         
   1  -4   2        361.73        338.80        23.19 o                         
  -1   4  -3         12.93         84.31        18.24 o                         
  -1   4  -4        831.72        815.25        37.92 o                         
  -1   4  -5        560.99        595.48        16.31 o                         
  -1   4  -6        514.08        468.64        15.72 o                         
  -1   4  -7        543.79        437.37        15.74 o                         
   1  -4   8       2537.87       2155.54        18.88 o                         
   1  -4   9          0.19         17.84        11.34 o                         
   1  -4  10        781.06        627.20        21.14 o                         
  -1   4 -11         61.36         73.15        29.11 o                         
   1  -4  12        922.27        813.47        36.71 o                         
   1  -4  13         94.98         76.47        31.39 o                         
   1  -4  14         48.03         40.10        27.87 o                         
  -1   4 -15          4.17         43.37        39.09 o                         
   1  -4  16        224.54        256.34        43.82 o                         
  -1   4 -17          6.45         80.28        56.29 o                         
  -1   4 -18        138.02         89.61        64.80 o                         
   1  -3 -19         21.20         11.61        44.69 o                         
  -1   3  19         92.26        207.58        92.33 o                         
   1  -3 -18        204.26        187.62        45.16 o                         
  -1   3  18        257.28        324.81        88.94 o                         
  -1   3  17        839.66        706.80        46.49 o                         
  -1   3  17       1180.11       1192.05        93.76 o                         
  -1   3  16        170.23        191.26        33.55 o                         
  -1   3  15        878.64        853.03        36.36 o                         
  -1   3  14        417.03        306.50        23.61 o                         
  -1   3  13          1.44         -5.18        20.77 o                         
   1  -3 -12          0.50         -7.38        19.56 o                         
  -1   3  11          2.72          9.12        21.01 o                         
   1  -3 -10        339.35        255.69        13.63 o                         
   1  -3  -9        630.89        520.32        16.93 o                         
  -1   3   9       1597.03       1511.77        60.98 o                         
  -1   3   8         11.18          4.92        13.48 o                         
  -1   3   7        933.41        876.04        15.38 o                         
  -1   3   7       2331.79       2418.79        66.95 o                         
   1  -3  -6       1472.97       1513.62        45.25 o                         
  -1   3   6       1496.11       1609.10        20.17 o                         
  -1   3   5       4120.50       5251.94        24.52 o                         
  -1   3   4         37.40         56.99        18.49 o                         
  -1   3   3         92.81        159.26        13.03 o                         
   1  -3  -2        176.16        256.47        14.97 o                         
   1  -3  -1       2285.25       3215.52        18.07 o                         
   1  -3   0        381.67        446.68        11.77 o                         
  -1   3  -1        831.13        679.54        12.88 o                         
   1  -3   2        148.96        153.04        14.85 o                         
   1  -3   3        438.12        581.78        17.61 o                         
  -1   3  -4          1.80          5.14        15.30 o                         
  -1   3  -4        138.70        201.69        31.27 o                         
  -1   3  -5       1201.37       1086.69        17.38 o                         
  -1   3  -6        408.32        415.97        16.08 o                         
  -1   3  -7       3955.55       3682.58        25.00 o                         
  -1   3  -8         22.08         19.99         8.88 o                         
  -1   3  -9       1111.92       1008.32        25.60 o                         
   1  -3  10        383.98        353.87        23.31 o                         
  -1   3 -11        681.46        616.61        27.06 o                         
  -1   3 -12        116.13         94.35        25.23 o                         
  -1   3 -13        440.20        420.45        28.22 o                         
  -1   3 -14          7.42         68.16        26.72 o                         
   1  -3  15        412.67        372.23        41.16 o                         
   1  -3  15        806.37        677.40        65.36 o                         
  -1   3 -16          1.03         16.66        52.22 o                         
   1  -3  16        117.56        217.29        86.31 o                         
  -1   3 -17         98.24         25.68        57.47 o                         
   1  -3  17        174.88        178.34        89.65 o                         
  -1   3 -18         18.70         18.96        58.30 o                         
   1  -3  18         39.78        165.35        96.37 o                         
   1  -2 -20         21.75         65.74        46.48 o                         
  -1   2  19         37.88         33.24        43.46 o                         
  -1   2  19         46.49         55.27        92.65 o                         
  -1   2  18        226.87        248.14        43.61 o                         
  -1   2  18        350.74        459.72        91.36 o                         
  -1   2  17          2.45         64.93        32.92 o                         
  -1   2  16        520.89        461.87        34.44 o                         
  -1   2  15         35.96         65.96        30.23 o                         
   1  -2 -14       1023.15        934.01        33.89 o                         
   1  -2 -13         27.03         40.40        15.78 o                         
   1  -2 -12       1228.83        993.95        18.54 o                         
   1  -2 -11        110.55        119.46        14.42 o                         
  -1   2  11        283.71        247.16        60.67 o                         
   1  -2 -10        208.38        169.83        11.15 o                         
  -1   2  10        315.05        279.32        55.69 o                         
   1  -2  -9        223.17        227.34        12.94 o                         
  -1   2   9        907.26        969.08        59.15 o                         
   1  -2  -8        314.96        280.01        17.17 o                         
  -1   2   8        505.20        402.68        23.72 o                         
  -1   2   7        294.85        261.34        23.20 o                         
  -1   2   7        397.60        333.95        22.19 o                         
   1  -2  -6       2151.32       2000.62        43.69 o                         
  -1   2   6       4269.57       4083.15        24.03 o                         
  -1   2   5        206.36        300.80        10.77 o                         
  -1   2   4       1412.23       1846.27        14.63 o                         
  -1   2   3       6538.22       8474.85        18.47 o                         
  -1   2   2         98.64        164.52         9.20 o                         
  -1   2   1       4900.64       6887.64        18.73 o                         
   1  -2   0       4472.84       6004.46        15.80 o                         
  -1   2  -1       2807.61       3551.22        12.82 o                         
   1  -2   2       9121.56      13029.42        34.95 o                         
  -1   2  -3        541.51        349.43        10.16 o                         
   1  -2   3        710.58        619.52        24.07 o                         
  -1   2  -4         84.24         47.88        11.45 o                         
   1  -2   4        437.35        411.25        25.51 o                         
   1  -2   5       1494.60       1553.54        38.26 o                         
  -1   2  -5       1869.71       1885.84        37.64 o                         
   1  -2   6        241.75        202.54        20.77 o                         
   1  -2   7        102.05         64.20         7.30 o                         
   1  -2   8       1180.36       1187.06        25.27 o                         
   1  -2   9         16.89         46.37        18.99 o                         
   1  -2  10         17.13         34.27        19.82 o                         
   1  -2  11        435.73        478.88        24.55 o                         
   1  -2  12        375.08        318.58        25.22 o                         
   1  -2  13        372.45        401.51        26.96 o                         
   1  -2  14         18.71         33.00        35.73 o                         
   1  -2  14        158.44        110.52        55.63 o                         
  -1   2 -15         15.46         12.59        38.28 o                         
   1  -2  15         73.66        137.35        57.03 o                         
  -1   2 -16        325.31        258.78        53.45 o                         
   1  -2  16        693.87        737.48        91.66 o                         
  -1   2 -17        219.07        161.44        55.35 o                         
   1  -2  17        235.46        315.59        95.56 o                         
  -1   2 -18         93.44         61.94        65.03 o                         
   1  -2  18        299.54        488.67        98.80 o                         
  -1   2 -19        168.52        135.16        69.47 o                         
   1  -1 -20          1.97         90.02        46.70 o                         
  -1   1  19         35.75         97.33        44.73 o                         
  -1   1  19        322.27        300.88        89.67 o                         
   1  -1 -18          6.10         59.98        42.29 o                         
  -1   1  18         50.75        109.78        88.70 o                         
  -1   1  17          3.26         19.41        32.47 o                         
  -1   1  16         60.13         57.49        30.55 o                         
   1  -1 -15         34.68         43.81        28.59 o                         
  -1   1  14        471.21        437.57        19.81 o                         
  -1   1  13       1596.49       1393.42        23.65 o                         
  -1   1  13       1701.41       1499.96        78.22 o                         
   1  -1 -12        579.25        475.58        14.39 o                         
  -1   1  12        754.53        624.26        66.33 o                         
  -1   1  11         24.37         33.26        12.41 o                         
  -1   1  10        862.37        729.37        15.63 o                         
  -1   1  10       1323.23       1357.40        61.40 o                         
   1  -1  -9         11.97         87.39        24.77 o                         
  -1   1   9       1092.02       1225.59        59.85 o                         
  -1   1   8       3659.07       3844.75        23.04 o                         
  -1   1   8       6707.72       7619.49        90.42 o                         
   1  -1  -7       4008.76       4250.71        31.40 o                         
  -1   1   7       7275.18       8226.69        43.18 o                         
   1  -1  -6        141.05        100.85        15.51 o                         
  -1   1   6        257.89        232.43        15.50 o                         
   1  -1  -5      12391.86      12896.74       158.44 o                         
  -1   1   5      16444.70      20726.10        71.04 o                         
   1  -1  -4       2738.22       3653.47        17.56 o                         
   1  -1  -3       7149.84       8257.15        23.49 o                         
   1  -1   3          1.10         45.22        24.19 o                         
  -1   1  -3          2.17         58.49        12.40 o                         
   1  -1   4       1098.08       1193.53        11.43 o                         
  -1   1  -4       1773.82       1927.10        40.94 o                         
   1  -1   5        857.13       1022.19        14.18 o                         
   1  -1   6       1651.95       1682.35        17.53 o                         
   1  -1   7          5.05          3.80        19.67 o                         
   1  -1   8       1687.64       1736.67        23.03 o                         
  -1   1  -9        271.40        273.45        17.23 o                         
   1  -1  10        214.31        217.61        17.40 o                         
   1  -1  11         22.47         24.77        18.08 o                         
   1  -1  12        313.54        280.38        21.29 o                         
  -1   1 -13        164.06        156.17        27.95 o                         
   1  -1  13        168.48        164.34        52.53 o                         
  -1   1 -14        129.33        139.92        29.42 o                         
   1  -1  14        626.70        605.11        58.21 o                         
   1  -1  15         18.80         32.24        29.73 o                         
   1  -1  15        606.09        553.08        45.43 o                         
  -1   1 -16        517.17        469.82        40.70 o                         
   1  -1  16        720.93        693.24        90.35 o                         
  -1   1 -17          7.67         34.52        38.85 o                         
   1  -1  17          9.65        120.24        87.98 o                         
  -1   1 -18        362.74        246.17        64.51 o                         
   1  -1  18        736.84        966.23       103.57 o                         
  -1   1 -19         81.09         11.45        61.54 o                         
   1  -1  19         81.56        298.58       100.43 o                         
  -1   0  20         35.50         79.72        46.99 o                         
  -1   0  19        362.23        354.43        48.15 o                         
  -1   0  19        390.51        635.99       100.85 o                         
   1   0 -18         56.45         23.51        41.86 o                         
  -1   0  18         61.27        208.53        90.22 o                         
  -1   0  17        302.90        247.61        34.10 o                         
  -1   0  16          0.53         16.13        29.77 o                         
  -1   0  15        127.89         86.86        23.76 o                         
  -1   0  14        433.44        360.05        24.08 o                         
  -1   0  14        776.27        597.69        50.96 o                         
   1   0 -13        233.30        164.64        23.92 o                         
  -1   0  13        417.84        238.92        38.39 o                         
   1   0 -12        161.51         91.24         7.31 o                         
  -1   0  12        289.26        185.49        41.40 o                         
   1   0 -11        990.67        926.30        24.02 o                         
  -1   0  11       1774.26       1974.51        38.67 o                         
  -1   0  10         35.81         27.93         8.67 o                         
  -1   0  10         64.14         60.84        33.10 o                         
   1   0  -9        481.13        420.80        11.73 o                         
  -1   0   9        861.69       1104.36        32.59 o                         
  -1   0   8         15.47         52.31        21.47 o                         
  -1   0   8         27.71         55.45        28.65 o                         
   1   0  -7       5406.86       6022.47        27.44 o                         
  -1   0   7       9683.57      11135.19        93.85 o                         
   1   0  -6          0.47          9.38        18.13 o                         
  -1   0   6          0.84         15.34        16.50 o                         
   1   0  -5      15760.49      17824.97        84.03 o                         
  -1   0   5      28226.71      38212.21       194.52 o                         
   1   0  -4         36.32         44.38        11.53 o                         
  -1   0  -3        809.85       1057.94         9.01 o                         
   1   0   3       1450.43        868.93        16.92 o                         
  -1   0  -4        189.71        181.59         6.50 o                         
  -1   0  -4        339.77        455.51        31.76 o                         
  -1   0  -5       2104.04       2431.47        12.36 o                         
   1   0   6        148.76        135.97         8.34 o                         
  -1   0  -7        863.01        776.73        13.84 o                         
  -1   0  -8        379.20        374.58        12.34 o                         
   1   0   9        522.34        448.13        11.85 o                         
   1   0  10         17.41         18.20         9.19 o                         
  -1   0 -11        129.84        106.93        10.00 o                         
   1   0  11        232.53        267.44        46.38 o                         
   1   0  12         15.39         -1.34        23.24 o                         
   1   0  12         27.56         79.53        49.01 o                         
   1   0  13         40.16         49.61        19.22 o                         
  -1   0 -14        312.35        305.25        25.35 o                         
   1   0  14        329.89        365.46        55.30 o                         
  -1   0 -15         22.38         34.35        24.88 o                         
   1   0  15         36.47         58.99        53.57 o                         
  -1   0 -16         68.20        106.34        29.40 o                         
   1   0  16        152.01         99.60        85.21 o                         
  -1   0 -17         70.94        105.03        41.52 o                         
   1   0  17        192.15        225.32        91.51 o                         
  -1   0 -18         53.85         85.49        42.78 o                         
   1   0  18         66.11        266.28        94.16 o                         
  -1   0 -19         19.57         59.34        44.60 o                         
   1   0  19         23.86         24.42        95.33 o                         
   1   1 -19         10.89         33.96        44.09 o                         
  -1  -1  19         40.85        -12.86        99.79 o                         
   1   1 -18        156.61        161.25        43.53 o                         
  -1  -1  18        336.05        376.33        95.84 o                         
  -1  -1  17        151.52        162.11        34.05 o                         
  -1  -1  16        336.75        276.59        27.19 o                         
   1   1 -15         21.14         -6.88        23.88 o                         
   1   1 -14        446.97        374.58        25.13 o                         
  -1  -1  14        819.69        748.52        49.09 o                         
   1   1 -13        132.65        146.39        21.83 o                         
  -1  -1  13       1395.44       1348.40        49.36 o                         
   1   1 -12        221.60        206.64        20.40 o                         
  -1  -1  12        679.77        643.31        42.42 o                         
   1   1 -11          4.29         16.07        22.88 o                         
  -1  -1  11         23.57         -3.41        29.18 o                         
  -1  -1  10        582.65        575.32        25.57 o                         
  -1  -1  10       1264.76       1259.61        32.84 o                         
  -1  -1   9       1365.46       1286.70        28.90 o                         
  -1  -1   9       1374.92       1378.38        30.22 o                         
   1   1  -8       3854.27       4136.87        40.45 o                         
  -1  -1   8       6748.52       7604.32        48.82 o                         
   1   1  -7       4129.59       4961.89        52.85 o                         
  -1  -1   7       7300.43       8077.47        59.97 o                         
  -1  -1   6        259.28        224.37        16.62 o                         
  -1  -1   5      14925.53      18199.20        45.27 o                         
   1   1  -4       2606.40       3527.14        13.28 o                         
  -1  -1   3       6832.84       8001.19        16.29 o                         
   1   1   3          1.35         22.98         8.47 o                         
  -1  -1  -3          2.22         68.15        12.75 o                         
  -1  -1  -4        854.31        921.65         8.80 o                         
   1   1   4       1722.87       1725.69        40.25 o                         
   1   1   5        408.47        513.85         9.47 o                         
   1   1   6       2854.32       2937.77        17.69 o                         
  -1  -1  -7        304.61        293.50        14.16 o                         
   1   1   8       2896.35       2827.26        21.17 o                         
   1   1   9        627.33        556.36        14.57 o                         
  -1  -1 -10        119.93        139.55        12.88 o                         
  -1  -1 -11         35.23         40.46        13.08 o                         
  -1  -1 -12          7.08         27.01        13.04 o                         
   1   1  13         64.45         70.15        18.86 o                         
  -1  -1 -14         22.18         45.11        22.73 o                         
   1   1  14        269.24        203.16        58.07 o                         
  -1  -1 -15         17.82         44.45        26.97 o                         
   1   1  15         35.52         61.95        45.74 o                         
  -1  -1 -16        105.96         49.09        37.02 o                         
   1   1  16        159.91        144.19        82.39 o                         
  -1  -1 -17        153.23        158.72        41.77 o                         
   1   1  17        209.35        221.62        87.35 o                         
   1   1  18         15.51         65.24        42.87 o                         
   1   1  18         58.10         88.14        80.07 o                         
  -1  -1 -19          5.42         37.29        44.47 o                         
   1   1  19         20.90         94.39        93.53 o                         
   1   2 -19         89.84        127.11        65.29 o                         
  -1  -2  19        106.61         69.00       101.37 o                         
   1   2 -18         67.03        118.49        60.98 o                         
  -1  -2  18        228.59        235.06        95.06 o                         
  -1  -2  17        430.41        341.14        29.47 o                         
   1   2 -16         41.40         48.58        26.06 o                         
  -1  -2  15         51.64         45.17        24.99 o                         
  -1  -2  14        316.82        291.75        21.77 o                         
  -1  -2  13          1.41         10.48        20.13 o                         
  -1  -2  13         22.79         92.14        71.48 o                         
  -1  -2  12        481.84        469.37        21.77 o                         
  -1  -2  12       1453.82       1398.73        75.51 o                         
  -1  -2  11        218.92        166.42        18.73 o                         
  -1  -2  11        306.36        336.96        60.20 o                         
   1   2 -10        134.86        123.28        16.79 o                         
  -1  -2  10        299.69        346.09        57.44 o                         
  -1  -2   9        864.87        797.67        20.22 o                         
  -1  -2   9       1041.39       1087.06        58.64 o                         
   1   2  -8        240.51        169.31        23.37 o                         
  -1  -2   8        489.64        422.80        29.58 o                         
   1   2  -7        129.91        168.71        31.05 o                         
  -1  -2   7        363.13        387.43        26.29 o                         
  -1  -2   6       2678.01       2192.67        20.21 o                         
  -1  -2   6       4379.66       4180.48        26.87 o                         
  -1  -2   5        252.44        369.70        11.30 o                         
  -1  -2   4       1621.54       1910.77        15.60 o                         
   1   2  -3       6334.19       7829.64        19.33 o                         
  -1  -2   2         92.51        121.50         7.90 o                         
   1   2  -1       4530.45       6498.45        15.77 o                         
  -1  -2   0       4588.84       6222.76        14.95 o                         
   1   2   1       2835.68       3561.84        13.45 o                         
   1   2   2       9150.32      12645.05        29.25 o                         
  -1  -2  -3        213.75        145.73         8.21 o                         
   1   2   3        642.08        565.73        17.08 o                         
  -1  -2  -4        446.43        415.80         9.36 o                         
   1   2   4        513.06        484.07        28.24 o                         
   1   2   5        474.24        550.67        11.07 o                         
   1   2   6       1049.47        921.36        13.34 o                         
   1   2   7        208.08        238.84        13.32 o                         
  -1  -2  -8       1248.17       1170.43        17.18 o                         
  -1  -2  -9        339.00        318.84        14.06 o                         
   1   2  10        413.02        340.03        14.97 o                         
  -1  -2 -11         15.88         46.00        14.80 o                         
  -1  -2 -12        601.34        498.11        18.00 o                         
  -1  -2 -13          5.59         27.15        16.71 o                         
   1   2  14        628.81        562.70        25.77 o                         
  -1  -2 -15        742.48        608.21        41.39 o                         
   1   2  15        757.35        789.43        50.84 o                         
   1   2  16        257.60        230.97        39.93 o                         
   1   2  16        666.67        619.79        85.12 o                         
   1   2  17          2.50         -2.65        39.75 o                         
   1   2  17          8.57         77.90        83.63 o                         
  -1  -2 -18        472.96        415.28        47.34 o                         
   1   2  18        759.88        893.43        97.32 o                         
   1   2  19          0.60         42.50        45.53 o                         
   1   2  19         64.74        -14.29        99.67 o                         
   1   3 -19         90.04         96.21        67.81 o                         
  -1  -3  19        219.84        291.74        99.27 o                         
   1   3 -18         65.96        158.63        40.45 o                         
  -1  -3  18        178.00        394.08        99.87 o                         
   1   3 -17        610.39        478.12        35.49 o                         
   1   3 -16         83.08         92.78        37.96 o                         
  -1  -3  15       1316.22       1138.82        44.25 o                         
  -1  -3  14         51.86         70.97        23.95 o                         
  -1  -3  13        172.16        121.01        23.06 o                         
  -1  -3  12         53.59         38.66        21.70 o                         
   1   3 -11        263.25        237.74        21.12 o                         
   1   3 -10         12.89         37.00        18.47 o                         
  -1  -3   9       1221.45       1070.04        22.89 o                         
   1   3  -8          7.68          9.60         8.78 o                         
  -1  -3   7       1767.91       1570.79        23.93 o                         
  -1  -3   7       2506.22       2428.13        32.80 o                         
  -1  -3   6       1194.35       1370.70        21.15 o                         
   1   3  -5       4315.47       5323.72        28.28 o                         
  -1  -3   4         35.57         50.93        20.67 o                         
  -1  -3   3         95.27        110.76        12.55 o                         
  -1  -3   2        208.12        295.75        12.77 o                         
  -1  -3   1       2549.32       3654.21        20.86 o                         
  -1  -3   0        359.08        438.14         9.65 o                         
   1   3   1        676.30        631.51        12.91 o                         
  -1  -3  -2        126.34        157.52        13.82 o                         
   1   3   3        119.74        233.56        13.37 o                         
  -1  -3  -3        391.37        593.27        23.68 o                         
  -1  -3  -4        173.08        160.52         8.46 o                         
  -1  -3  -5       1060.99        966.14        14.69 o                         
   1   3   6         36.05         65.56        14.56 o                         
  -1  -3  -7       1522.97       1384.19        17.93 o                         
   1   3   8          9.73         14.29        14.41 o                         
  -1  -3  -9        192.34        168.89        16.69 o                         
   1   3  10          1.87         27.83        17.11 o                         
   1   3  11        539.27        526.32        21.24 o                         
   1   3  12        344.35        311.29        21.27 o                         
   1   3  13        895.92        825.89        25.11 o                         
  -1  -3 -14        176.66        149.91        35.36 o                         
   1   3  14        191.46        268.50        74.20 o                         
   1   3  15         73.59        129.60        36.79 o                         
   1   3  15         85.81        191.11        77.80 o                         
  -1  -3 -16        465.94        410.22        41.81 o                         
   1   3  16        723.26        811.38        87.94 o                         
  -1  -3 -17         20.72         22.47        40.71 o                         
   1   3  17        194.00        159.21        83.82 o                         
   1   3  18        260.56        272.33        45.61 o                         
   1   3  18        334.47        482.22        89.26 o                         
  -1  -3 -19         29.52         31.31        44.95 o                         
   1   3  19        162.81        309.74        92.01 o                         
   1   4 -18        380.57        373.41        58.83 o                         
   1   4 -17         62.72        129.05        41.17 o                         
   1   4 -16        610.54        453.90        43.81 o                         
   1   4 -15         29.42          4.66        37.22 o                         
  -1  -4  14          1.55          3.75        35.02 o                         
  -1  -4  13         91.42        109.15        23.12 o                         
  -1  -4  12        373.58        305.99        23.34 o                         
  -1  -4  11        402.32        347.03        20.10 o                         
   1   4 -10        302.20        152.78         9.49 o                         
  -1  -4   9         26.66         31.45        11.27 o                         
  -1  -4   8        566.12        502.80        14.36 o                         
   1   4  -7        315.73        356.31        27.52 o                         
   1   4  -7        979.28       1025.08        24.48 o                         
  -1  -4   6        292.58        372.38        19.50 o                         
   1   4  -5        386.88        506.13        20.87 o                         
  -1  -4   4        124.02        105.58        19.01 o                         
   1   4  -3         15.39         60.79        23.86 o                         
   1   4  -2        428.83        431.58        22.23 o                         
  -1  -4   1        136.82        205.62        21.82 o                         
   1   4   0        203.69        289.34        19.08 o                         
  -1  -4  -1        147.46        192.11        18.64 o                         
   1   4   2        350.30        448.56        23.53 o                         
   1   4   3          8.48         53.98        16.65 o                         
   1   4   3         13.41         33.96        43.26 o                         
   1   4   4        426.97        411.01        18.60 o                         
  -1  -4  -5       1014.39       1006.12        20.90 o                         
   1   4   6         77.01        148.75        17.78 o                         
   1   4   7        594.08        519.33        13.84 o                         
   1   4   8        200.50        181.38        14.21 o                         
   1   4   9        831.84        813.26        22.72 o                         
  -1  -4 -10        277.46        281.31        22.94 o                         
  -1  -4 -11         74.29         55.72        20.42 o                         
   1   4  12         36.58         38.90        21.55 o                         
   1   4  13        105.86         89.25        22.41 o                         
  -1  -4 -14        138.69         68.78        25.88 o                         
   1   4  15        497.74        384.34        39.89 o                         
   1   4  15        824.15       1027.01        89.70 o                         
  -1  -4 -16        147.32         83.39        39.65 o                         
   1   4  16        148.14        179.53        83.84 o                         
   1   4  17         96.89         52.23        41.86 o                         
   1   4  17        174.59        141.29        88.28 o                         
   1   4  18         26.65         48.77        43.58 o                         
   1   4  18         41.44        101.52        87.84 o                         
   1   5 -18         15.25        110.17        60.38 o                         
   1   5 -17          3.18         14.68        54.95 o                         
   1   5 -16         90.22         59.16        53.55 o                         
   1   5 -15        188.12        106.73        55.16 o                         
   1   5 -14          7.98        -11.06        50.77 o                         
   1   5 -13        112.06         56.02        30.81 o                         
  -1  -5  12        265.92        191.92        31.30 o                         
   1   5 -11         32.62         35.95        21.58 o                         
  -1  -5  10         48.64         72.04        21.02 o                         
  -1  -5   9        228.97        208.26        15.70 o                         
  -1  -5   8        490.29        475.16        16.54 o                         
  -1  -5   7        415.64        397.75        36.21 o                         
   1   5  -7        455.18        430.58        23.46 o                         
  -1  -5   6        153.30        114.64        21.23 o                         
   1   5  -5          1.83         72.85        19.16 o                         
  -1  -5   4       3512.05       3802.15        33.34 o                         
  -1  -5   3         65.54         83.15        21.06 o                         
  -1  -5   2       1459.74       1551.53        27.63 o                         
  -1  -5   1        167.85        205.39        23.41 o                         
  -1  -5   0       2387.08       3010.86        35.85 o                         
   1   5   1       1706.64       2172.51        24.40 o                         
   1   5   2        739.71        672.74        23.70 o                         
   1   5   3          9.51         48.12        15.37 o                         
   1   5   4       1744.46       1606.15        19.61 o                         
  -1  -5  -5       1047.27       1147.61        21.57 o                         
  -1  -5  -6        413.04        426.69        19.38 o                         
  -1  -5  -7          7.34         15.11        18.23 o                         
  -1  -5  -8        532.10        453.06        21.68 o                         
   1   5   9          0.54         44.36        20.69 o                         
   1   5  10        289.99        248.71        23.44 o                         
   1   5  11       1029.75        944.93        26.55 o                         
  -1  -5 -12        367.18        356.28        24.49 o                         
  -1  -5 -13        158.83        172.33        24.70 o                         
  -1  -5 -14         64.23         57.17        24.48 o                         
   1   5  15        501.49        484.30        34.91 o                         
  -1  -5 -16        496.41        387.77        43.12 o                         
   1   5  16        674.02        883.75        96.64 o                         
   1   5  17         18.06         13.95        41.55 o                         
   1   5  17         23.17        156.35        89.54 o                         
   1   5  18        224.06        138.38        45.58 o                         
   1   5  18        333.23        458.53        97.89 o                         
   1   6 -17         19.09        -31.25        60.41 o                         
   1   6 -16         26.05        -29.74        59.63 o                         
   1   6 -15         20.96         32.95        55.96 o                         
   1   6 -14         32.91          6.62        54.59 o                         
  -1  -6  13        393.34        296.80        36.16 o                         
   1   6 -12         15.42         52.85        32.39 o                         
   1   6 -11        498.25        482.90        35.55 o                         
  -1  -6  10        111.88        138.13        31.81 o                         
  -1  -6   9        308.25        293.37        18.49 o                         
   1   6  -8        191.37        155.51        17.70 o                         
   1   6  -7        507.84        446.52        24.47 o                         
  -1  -6   6        588.56        589.65        24.54 o                         
   1   6  -5       1183.61       1229.77        25.55 o                         
  -1  -6   4        284.26        276.25        21.84 o                         
  -1  -6   3        171.41        150.54        22.49 o                         
   1   6  -2         33.07         21.81        21.12 o                         
  -1  -6   1        527.88        658.71        26.17 o                         
   1   6   0       1561.70       1881.31        33.80 o                         
  -1  -6  -1       3407.28       4306.19        35.91 o                         
  -1  -6  -2         32.00         34.94        11.23 o                         
   1   6   3       1336.27       1179.23        20.90 o                         
  -1  -6  -4         33.92         28.64        14.89 o                         
   1   6   5          1.85         15.50        15.99 o                         
  -1  -6  -6        729.37        630.69        22.67 o                         
  -1  -6  -7        132.26         91.21        21.28 o                         
   1   6   8        674.80        577.16        25.01 o                         
   1   6   9       1426.98       1198.51        29.00 o                         
  -1  -6 -10         24.81         52.68        23.94 o                         
  -1  -6 -11         74.01         98.10        27.49 o                         
   1   6  12        231.64        225.82        25.02 o                         
  -1  -6 -13          8.44         40.26        24.18 o                         
  -1  -6 -14         93.56        109.38        26.21 o                         
  -1  -6 -15         26.55         52.19        32.78 o                         
  -1  -6 -16        101.97        166.08        41.39 o                         
   1   6  16        155.04        273.89        94.94 o                         
   1   6  17        129.11        139.82        44.70 o                         
   1   6  17        329.35        467.49       103.88 o                         
   1   7 -16        197.72         87.58        65.66 o                         
   1   7 -15         19.06        -22.80        59.90 o                         
   1   7 -14          4.87        -27.03        59.66 o                         
   1   7 -13        357.41        317.08        39.84 o                         
  -1  -7  12          2.26         85.94        35.81 o                         
  -1  -7  11        465.94        444.68        37.99 o                         
  -1  -7  10          1.48         42.64        33.56 o                         
  -1  -7   9          4.62          4.95        32.80 o                         
  -1  -7   8        977.28        806.52        23.70 o                         
   1   7  -7       1198.34       1051.85        31.46 o                         
  -1  -7   6        119.57        103.29        27.65 o                         
  -1  -7   5       1644.37       1594.72        31.93 o                         
  -1  -7   4        949.62       1036.52        28.33 o                         
   1   7  -3       1392.77       1536.78        33.73 o                         
  -1  -7   2       1593.16       1876.93        34.88 o                         
   1   7  -1       1118.08       1396.00        33.79 o                         
  -1  -7   0       2577.11       3391.03        45.11 o                         
  -1  -7  -1       1170.87       1338.70        35.97 o                         
  -1  -7  -2         29.15         28.12        26.77 o                         
  -1  -7  -3        318.53        283.20        20.28 o                         
   1   7   4         45.53         70.82        17.71 o                         
   1   7   5        546.21        538.05        20.53 o                         
  -1  -7  -6        427.28        411.39        24.47 o                         
  -1  -7  -7        844.72        742.67        26.89 o                         
  -1  -7  -8        948.34        867.16        29.03 o                         
  -1  -7  -9        103.81         93.68        25.15 o                         
  -1  -7 -10         19.78          8.69        25.60 o                         
  -1  -7 -11          7.66         40.19        28.86 o                         
  -1  -7 -12         57.96         64.47        29.93 o                         
   1   7  13          5.51         23.82        25.75 o                         
   1   7  14         11.57         68.42        27.72 o                         
  -1  -7 -15         83.89         76.84        29.34 o                         
  -1  -7 -16         31.99         52.99        35.53 o                         
   1   8 -14        296.32        305.10        67.78 o                         
   1   8 -13         64.81        104.33        62.52 o                         
   1   8 -12          8.86         58.56        38.64 o                         
   1   8 -11         49.00        115.95        38.06 o                         
  -1  -8  10         19.89         32.49        36.61 o                         
  -1  -8   9        106.96        131.80        36.96 o                         
   1   8  -8        165.77        194.95        27.43 o                         
   1   8  -7        452.19        389.57        40.12 o                         
  -1  -8   6       2691.11       2476.42        43.66 o                         
  -1  -8   5       1134.57       1196.46        33.82 o                         
  -1  -8   4       1231.43       1158.31        31.83 o                         
   1   8  -3         35.50         82.01        25.67 o                         
  -1  -8   2       1163.71       1405.10        37.23 o                         
  -1  -8   1        113.03        145.73        31.99 o                         
   1   8   0       2497.05       2896.63        39.06 o                         
   1   8   1        343.45        385.38        37.88 o                         
   1   8   2        336.32        257.17        36.48 o                         
  -1  -8  -3         72.07         51.47        21.52 o                         
  -1  -8  -4        195.65        153.12        20.35 o                         
  -1  -8  -5         90.43         99.24        20.44 o                         
  -1  -8  -6        569.64        513.67        27.06 o                         
  -1  -8  -7          8.81         29.77        24.84 o                         
  -1  -8  -8        380.24        364.91        27.71 o                         
   1   8   9        146.04        125.05        26.82 o                         
  -1  -8 -10         21.90         14.46        27.15 o                         
  -1  -8 -11          6.01         30.45        30.28 o                         
  -1  -8 -12         20.27        -20.97        38.65 o                         
  -1  -8 -13          3.17         36.78        33.12 o                         
   1   8  14        115.62         62.89        42.97 o                         
   1   8  15          7.39         55.31        45.16 o                         
   1   9 -12         27.11         60.29        43.23 o                         
   1   9 -11         60.59        118.92        42.37 o                         
  -1  -9  10          8.89         60.04        40.73 o                         
   1   9  -9        133.79        135.15        40.44 o                         
  -1  -9   8          1.43         11.24        38.32 o                         
   1   9  -7        862.86        888.46        45.80 o                         
  -1  -9   6          7.51         49.17        38.91 o                         
  -1  -9   5         50.03         79.92        36.16 o                         
  -1  -9   4         10.07         41.07        31.49 o                         
  -1  -9   3         40.19         55.49        27.67 o                         
  -1  -9   2         26.07         50.65        30.69 o                         
   1   9  -1         38.42         56.19        30.65 o                         
   1   9   0         36.00         65.25        35.98 o                         
   1   9   1        449.90        485.86        49.98 o                         
   1   9   2         96.25        162.70        42.43 o                         
   1   9   3        616.72        601.90        25.90 o                         
  -1  -9  -4         16.24         20.54        21.30 o                         
   1   9   5        493.71        492.13        24.18 o                         
   1   9   6         71.15         67.98        25.66 o                         
  -1  -9  -7        114.10        124.98        26.83 o                         
  -1  -9  -8         15.93         72.12        27.69 o                         
   1   9   9          9.66          9.97        35.38 o                         
  -1  -9 -10        419.14        387.15        39.00 o                         
  -1  -9 -11         11.68         21.32        43.79 o                         
  -1  -9 -12        145.11        156.25        44.94 o                         
   1   9  13          0.21         30.32        44.43 o                         
   1  10 -10         72.80         90.72        44.70 o                         
  -1 -10   9        294.60        290.20        45.77 o                         
  -1 -10   8        111.05        185.47        43.87 o                         
   1  10  -7         43.74         63.24        58.14 o                         
  -1 -10   6         53.43        117.28        42.91 o                         
   1  10  -5        161.78        213.77        37.00 o                         
  -1 -10   4         31.45         35.27        40.99 o                         
   1  10  -3         60.54        104.05        30.98 o                         
   1  10  -2         52.59        105.29        32.84 o                         
   1  10  -1        168.82        222.53        39.18 o                         
  -1 -10   0         85.84         93.77        38.83 o                         
   1  10   1         54.85         75.01        44.15 o                         
  -1 -10  -2         59.65        155.62        61.11 o                         
   1  10   3          2.44         25.51        41.80 o                         
   1  10   4        147.08        135.94        35.00 o                         
  -1 -10  -5         45.83        128.28        35.19 o                         
  -1 -10  -6          4.60         13.22        35.33 o                         
   1  10   7        192.40        195.18        37.35 o                         
   1  10   8          4.00         42.02        37.38 o                         
  -1 -10  -9        199.57        212.89        39.62 o                         
   1  10  10          3.19         10.35        38.79 o                         
   1  10  11         63.21         62.89        48.04 o                         
  -1 -11   7         13.95        102.75        64.76 o                         
  -1 -11   6        181.51        223.93        61.52 o                         
   1  11  -5        138.69        143.43        42.95 o                         
   1  11  -4        259.27        308.39        42.71 o                         
  -1 -11   3         44.12         43.30        43.33 o                         
  -1 -11   2         93.23        124.08        48.01 o                         
   1  11  -1         29.91         88.52        48.33 o                         
   1  11   0         22.47         72.68        49.38 o                         
   1  11   1          1.58         11.51        56.62 o                         
  -1 -11  -2         38.46        102.28        50.19 o                         
  -1 -11  -3         82.43         99.40        33.92 o                         
  -1 -11  -4        137.57        182.68        38.72 o                         
  -1 -11  -5         90.49        140.40        38.24 o                         
   1  11   6          1.76         26.25        38.81 o                         
   1  11   7         51.44         49.43        39.69 o                         
   1  11   8        423.63        443.86        54.34 o                         
  -2  11   8          0.61         -2.85        43.32 o                         
   2 -11  -7          0.87         21.24        31.38 o                         
   2 -11  -6         65.31         41.44        45.28 o                         
  -2  11   5         70.47          6.74        51.85 o                         
  -2  11   4         22.64         87.96        40.38 o                         
   2 -11  -3        517.35        707.10        59.08 o                         
  -2  11   2         22.09         60.90        37.01 o                         
  -2  11   1        467.02        429.46        37.20 o                         
  -2  11   0         13.41        109.40        35.08 o                         
  -2  11  -1        343.45        405.85        39.67 o                         
  -2  11  -2        184.61        291.47        45.25 o                         
  -2  11  -3        539.81        705.32        53.76 o                         
   2 -11   4        115.75        210.81        55.22 o                         
  -2  11  -5        120.28        166.11        47.59 o                         
   2 -11   6         12.93         61.93        47.56 o                         
   2 -10 -11         17.06         63.84        37.64 o                         
   2 -10 -10         42.28         70.29        36.09 o                         
   2 -10  -9        274.72        271.65        36.94 o                         
  -2  10   8          7.79         27.64        29.21 o                         
  -2  10   7        443.42        419.91        31.13 o                         
  -2  10   6          4.75         -9.47        46.66 o                         
  -2  10   5         35.06        138.14        47.63 o                         
   2 -10  -4       1017.39       1238.38        60.42 o                         
   2 -10  -3        473.25        501.99        30.38 o                         
  -2  10   2        591.01        643.58        30.22 o                         
  -2  10   1        400.65        506.87        29.71 o                         
  -2  10   0        390.39        346.84        34.04 o                         
  -2  10  -1         25.64        106.05        40.45 o                         
  -2  10  -2         64.91        118.32        42.37 o                         
   2 -10   3         18.79        124.95        46.21 o                         
   2 -10   4        312.51        337.95        34.21 o                         
   2 -10   5        601.39        698.99        37.36 o                         
   2 -10   6         21.21         13.90        43.25 o                         
   2 -10   7        159.91        186.51        46.14 o                         
  -2  10  -8         67.94         55.52        46.11 o                         
   2 -10   9        107.79        133.09        47.56 o                         
   2  -9 -13         90.32        126.99        37.62 o                         
   2  -9 -12         23.44         26.80        37.00 o                         
   2  -9 -11         53.55         57.77        34.78 o                         
  -2   9  10        143.46        115.85        35.10 o                         
   2  -9  -9        199.17        228.59        34.56 o                         
   2  -9  -8        240.30        262.39        28.58 o                         
   2  -9  -7        203.41        257.05        32.38 o                         
   2  -9  -6         59.56        160.92        38.44 o                         
   2  -9  -5         72.27        117.21        35.99 o                         
   2  -9  -4         23.82         48.68        25.90 o                         
   2  -9  -3         41.71         32.74        26.38 o                         
   2  -9  -2         35.79         70.95        27.04 o                         
  -2   9   1        141.17        190.66        28.81 o                         
   2  -9   0        679.64        806.59        37.40 o                         
  -2   9  -1        174.10        148.70        35.84 o                         
  -2   9  -2        221.30        206.56        40.28 o                         
  -2   9  -3         79.46        153.71        42.55 o                         
   2  -9   4        327.44        346.49        30.69 o                         
   2  -9   5          7.41         15.00        28.77 o                         
  -2   9  -6         44.70         57.70        29.67 o                         
  -2   9  -7        103.17        148.31        41.72 o                         
   2  -9   8        197.65        217.49        43.65 o                         
   2  -9   9         10.22        -27.86        42.86 o                         
   2  -9  10        348.45        383.41        46.81 o                         
   2  -9  11          6.40         60.10        44.65 o                         
  -2   8  15         69.57         65.89        37.62 o                         
   2  -8 -14         18.98         43.81        35.61 o                         
   2  -8 -13        146.73        123.74        34.56 o                         
  -2   8  12        122.50        122.44        34.37 o                         
   2  -8 -11        313.87        288.15        34.03 o                         
   2  -8 -10        191.83        195.58        32.84 o                         
  -2   8   9        504.65        501.01        34.18 o                         
  -2   8   8        134.19        162.73        27.08 o                         
  -2   8   7       1208.30       1328.10        35.56 o                         
  -2   8   6        158.92        165.33        41.86 o                         
  -2   8   5         40.57         81.79        29.08 o                         
  -2   8   4       1033.86       1176.20        33.60 o                         
   2  -8  -3        228.88        244.15        24.88 o                         
  -2   8   2          4.39        -19.65        27.59 o                         
  -2   8   1        115.31         75.39        25.15 o                         
   2  -8   0        194.26        173.18        30.22 o                         
  -2   8  -1        407.32        341.70        33.86 o                         
   2  -8   2         21.78         29.79        33.55 o                         
  -2   8  -3        112.88        122.58        50.61 o                         
   2  -8   4         37.68         47.21        34.44 o                         
   2  -8   5        150.81        149.23        27.09 o                         
  -2   8  -6         43.29         28.29        25.88 o                         
  -2   8  -7         56.49         60.48        27.02 o                         
  -2   8  -8         90.27         40.12        38.52 o                         
  -2   8  -9        626.29        569.08        43.84 o                         
   2  -8  10         49.01         26.34        39.80 o                         
  -2   8 -11         66.81         56.49        41.14 o                         
   2  -8  12          3.51          8.24        42.00 o                         
   2  -8  13         23.02         34.76        43.56 o                         
  -2   7  16        262.18        272.68        50.17 o                         
  -2   7  15          0.25         -4.78        34.48 o                         
   2  -7 -14        414.12        360.94        35.58 o                         
  -2   7  13         79.33         75.84        31.88 o                         
  -2   7  12        701.90        640.71        41.91 o                         
   2  -7 -11        147.06        143.48        30.76 o                         
   2  -7 -10        436.23        389.70        31.14 o                         
  -2   7   9       1056.93       1109.44        44.02 o                         
  -2   7   8       1062.75       1099.59        34.28 o                         
   2  -7  -7        389.25        451.78        21.19 o                         
  -2   7   6       1157.65       1129.36        32.42 o                         
  -2   7   5       2602.35       2588.95        28.88 o                         
  -2   7   4        652.83        849.30        21.33 o                         
  -2   7   3        650.70        679.79        23.83 o                         
  -2   7   2        944.21        953.32        23.86 o                         
  -2   7   1        161.03         98.35        26.14 o                         
   2  -7   0       2623.72       2566.30        38.24 o                         
  -2   7  -1         24.30         27.40        31.24 o                         
  -2   7  -2        203.15        180.39        31.43 o                         
  -2   7  -3        266.35        249.61        32.04 o                         
  -2   7  -4         10.51         31.54        21.09 o                         
   2  -7   5         64.88        101.85        32.63 o                         
   2  -7   6          1.31         24.54        32.51 o                         
   2  -7   7          1.02        -18.96        24.11 o                         
  -2   7  -8         39.98          4.18        35.29 o                         
  -2   7  -9        353.51        367.24        39.52 o                         
   2  -7  10          2.10          1.83        36.79 o                         
   2  -7  11        129.23        126.03        39.10 o                         
   2  -7  12          1.86         24.86        39.03 o                         
   2  -7  13         25.45         71.80        40.91 o                         
   2  -7  14         24.13         52.33        42.22 o                         
  -2   7 -15         16.81         67.19        65.96 o                         
   2  -6 -18          8.03         55.49        45.87 o                         
   2  -6 -17        135.05        141.67        37.58 o                         
   2  -6 -16        273.63        303.08        37.13 o                         
   2  -6 -15          0.71         41.16        32.00 o                         
   2  -6 -14         64.21         94.18        30.57 o                         
   2  -6 -13         17.04         21.97        29.09 o                         
   2  -6 -12        338.81        286.66        30.43 o                         
   2  -6 -11        416.02        313.07        35.50 o                         
   2  -6 -10        147.98        120.51        35.98 o                         
  -2   6   9        257.77        237.65        35.28 o                         
  -2   6   8        419.65        381.41        15.45 o                         
  -2   6   7         16.29         30.12        18.47 o                         
  -2   6   7         24.39         31.75        25.48 o                         
  -2   6   6        915.11        867.98        22.64 o                         
   2  -6  -5         72.23         70.54        21.62 o                         
  -2   6   4       1403.25       1646.84        20.51 o                         
  -2   6   3       1047.77       1176.16        21.94 o                         
  -2   6   2       1291.50       1536.56        22.64 o                         
   2  -6  -1         28.92         37.07        23.11 o                         
  -2   6   0       1996.83       2303.82        32.55 o                         
  -2   6  -1        568.30        635.79        25.92 o                         
   2  -6   2        858.33        835.25        29.00 o                         
  -2   6  -3        103.92         99.08        25.92 o                         
  -2   6  -4        641.94        535.83        20.51 o                         
  -2   6  -5         71.43         77.91        17.41 o                         
  -2   6  -6         71.52         47.43        30.74 o                         
   2  -6   7        408.33        379.15        34.46 o                         
   2  -6   8        634.54        582.70        37.65 o                         
  -2   6  -9        814.80        716.40        39.31 o                         
   2  -6  10        109.06        113.45        35.00 o                         
  -2   6 -11         12.73         54.66        34.71 o                         
   2  -6  12        281.16        241.08        37.89 o                         
  -2   6 -13        219.75        183.14        38.51 o                         
  -2   6 -14         37.56         71.36        38.76 o                         
  -2   6 -15        184.88        190.41        63.22 o                         
  -2   6 -16        121.12        179.92        66.18 o                         
   2  -5 -18          0.34         29.74        36.56 o                         
  -2   5  17         99.34         53.86        35.63 o                         
  -2   5  16         23.93        101.21        34.75 o                         
  -2   5  15        291.11        255.22        27.91 o                         
   2  -5 -14        443.83        428.81        31.73 o                         
  -2   5  13         19.76         32.23        27.21 o                         
   2  -5 -12          0.11         13.49        25.54 o                         
  -2   5  11         63.91        106.90        33.42 o                         
   2  -5 -10         52.66         62.95        20.41 o                         
  -2   5   9        527.97        472.02        21.19 o                         
  -2   5   8          2.80         42.57        19.68 o                         
  -2   5   7        694.98        610.14        23.72 o                         
   2  -5  -6        879.96        907.66        19.18 o                         
  -2   5   5        693.65        758.70        17.67 o                         
   2  -5  -4        892.95       1184.13        17.90 o                         
   2  -5  -3         24.55         21.33        19.16 o                         
   2  -5  -2        769.81        995.77        19.79 o                         
  -2   5   1       1458.59       1660.08        24.14 o                         
   2  -5   0        951.50        912.59        29.84 o                         
   2  -5   1        863.76        752.47        26.23 o                         
  -2   5  -2         94.64        120.67        23.80 o                         
  -2   5  -3        136.45        179.26        24.55 o                         
   2  -5   3        319.79        325.66        21.05 o                         
   2  -5   4         56.42         46.80        10.88 o                         
   2  -5   5        422.86        278.35        13.86 o                         
  -2   5  -6         12.42         23.51        10.64 o                         
   2  -5   7       1173.35        989.16        35.27 o                         
   2  -5   8        195.36        152.06        30.23 o                         
  -2   5  -9        441.52        401.70        34.18 o                         
  -2   5 -10        243.04        249.73        33.74 o                         
  -2   5 -11         29.07         34.05        32.42 o                         
  -2   5 -12          9.94         15.68        33.31 o                         
  -2   5 -13         23.92         58.12        34.33 o                         
  -2   5 -14          0.93         28.96        35.64 o                         
   2  -5  15         22.26         83.84        37.02 o                         
  -2   5 -16        399.80        452.71        66.87 o                         
  -2   5 -17         20.57         58.27        64.19 o                         
   2  -4 -19        166.02        183.21        46.59 o                         
  -2   4  19        378.34        457.98       101.17 o                         
  -2   4  18        504.50        459.99        39.70 o                         
  -2   4  17         12.77         50.57        34.44 o                         
  -2   4  16        964.30        871.56        39.47 o                         
  -2   4  15        222.83        207.48        32.99 o                         
  -2   4  14         26.94         55.77        23.69 o                         
   2  -4 -13        192.54        151.44        26.35 o                         
  -2   4  12        624.46        591.54        37.85 o                         
   2  -4 -11         56.23         94.55        32.20 o                         
   2  -4 -10        157.19        161.02        20.84 o                         
  -2   4   9         24.62         66.25        18.17 o                         
   2  -4  -8         56.15         38.72         8.43 o                         
  -2   4   8        148.23        174.57        28.93 o                         
  -2   4   7        496.64        348.34        13.76 o                         
   2  -4  -7        505.98        514.48        25.53 o                         
  -2   4   6        390.58        330.04        15.95 o                         
   2  -4  -5         46.75         61.30        19.09 o                         
  -2   4   4       1271.46       1632.30        18.86 o                         
   2  -4  -3       1379.77       1819.56        21.70 o                         
   2  -4  -2       1423.34       1627.88        20.71 o                         
  -2   4   1        124.08         57.01        18.80 o                         
  -2   4   0       1198.25       1364.45        23.53 o                         
   2  -4   1       1700.50       1550.91        22.17 o                         
  -2   4  -2       3093.92       3116.55        26.10 o                         
   2  -4   3         61.64         76.74        13.27 o                         
  -2   4  -3         63.99         81.44        26.04 o                         
   2  -4   4        475.99        401.85        13.15 o                         
  -2   4  -5       1580.52       1445.28        32.89 o                         
  -2   4  -6       1047.54        944.13        30.39 o                         
  -2   4  -7        129.73        103.48         8.13 o                         
  -2   4  -8       1944.54       1278.84        12.71 o                         
   2  -4   9        447.95        362.06        13.78 o                         
  -2   4 -10         85.81         78.35        30.04 o                         
  -2   4 -11          1.26         18.80        30.54 o                         
  -2   4 -12          6.66         20.29        31.79 o                         
  -2   4 -13        103.11        155.89        34.23 o                         
  -2   4 -14        117.57         73.55        33.89 o                         
  -2   4 -15        509.02        508.80        60.21 o                         
   2  -4  15        674.21        593.18        72.00 o                         
  -2   4 -16         47.53        104.39        59.62 o                         
  -2   4 -17        340.61        277.57        66.73 o                         
   2  -3 -19        128.26        112.86        45.25 o                         
  -2   3  19        133.95        220.60        92.44 o                         
  -2   3  18         42.33         75.67        35.46 o                         
  -2   3  17          4.14         11.68        33.64 o                         
  -2   3  16        601.74        467.87        34.87 o                         
  -2   3  15         23.09         32.05        29.76 o                         
   2  -3 -14         26.36         25.37        22.07 o                         
   2  -3 -13        107.77         99.89        21.28 o                         
   2  -3 -12         52.51         26.95        33.05 o                         
  -2   3  11         65.96         79.74        30.37 o                         
   2  -3 -10        131.50        105.90        23.13 o                         
  -2   3  10        236.62        169.49        57.18 o                         
  -2   3   9        490.38        539.14        30.56 o                         
  -2   3   9        495.16        582.38        39.10 o                         
  -2   3   8       1857.66       1823.40        37.52 o                         
   2  -3  -8       1859.47       1895.68        43.66 o                         
   2  -3  -7        336.43        382.22        27.24 o                         
   2  -3  -6        273.12        276.70        29.75 o                         
  -2   3   5       6588.19       8378.76        33.08 o                         
  -2   3   4       1252.77       1589.05        15.72 o                         
  -2   3   3         49.96        125.30        13.76 o                         
  -2   3   2        226.07        347.02        14.12 o                         
   2  -3  -1        630.91        811.50        15.57 o                         
   2  -3   0       3174.85       4003.92        27.97 o                         
   2  -3   1        993.34        976.11        12.78 o                         
   2  -3   2       4352.52       4084.48        19.51 o                         
  -2   3  -3       1631.29       1557.94        43.59 o                         
   2  -3   3       2698.74       2730.47        56.50 o                         
   2  -3   4       3555.29       3218.26        38.76 o                         
  -2   3  -5        583.34        576.63        27.55 o                         
  -2   3  -6       1752.97       1016.08         9.46 o                         
  -2   3  -7         19.86         26.80         7.69 o                         
   2  -3   8        186.44        123.44        10.04 o                         
   2  -3   9        145.63        126.00         9.65 o                         
   2  -3  10        412.74        318.48        25.37 o                         
   2  -3  11        112.13        145.33        25.60 o                         
   2  -3  12       1351.65       1171.06        33.53 o                         
   2  -3  13        140.33        187.30        28.26 o                         
  -2   3 -14       1142.34       1007.02        45.84 o                         
   2  -3  14       1331.30       1290.90        71.81 o                         
  -2   3 -15         98.55         54.85        54.66 o                         
   2  -3  15        155.71        166.93        50.09 o                         
  -2   3 -16         65.05         37.06        54.93 o                         
   2  -3  16        499.65        574.27        90.82 o                         
  -2   3 -17        186.80        155.18        60.09 o                         
   2  -3  17        203.45        440.22        96.02 o                         
  -2   3 -18         59.88        117.82        64.75 o                         
   2  -3  18        363.67        485.24        98.13 o                         
  -2   2  20         31.69         59.42        46.82 o                         
   2  -2 -19        135.51        140.77        46.46 o                         
  -2   2  19        188.28        191.02        90.58 o                         
  -2   2  18         26.71         46.42        34.47 o                         
   2  -2 -17        327.41        212.79        33.66 o                         
  -2   2  16         11.94         20.29        30.88 o                         
  -2   2  15        637.49        556.59        33.55 o                         
  -2   2  14        300.81        320.78        36.75 o                         
  -2   2  14        790.43        844.18        77.98 o                         
  -2   2  13        475.20        392.14        22.66 o                         
  -2   2  13        524.56        492.55        72.09 o                         
  -2   2  12        230.98        166.32        17.24 o                         
  -2   2  12        243.46        195.98        63.33 o                         
  -2   2  11        268.54        228.01        14.81 o                         
  -2   2  11        324.89        297.49        59.12 o                         
   2  -2 -10          3.17         27.07        12.50 o                         
  -2   2  10         36.73         27.09        54.30 o                         
   2  -2  -9         32.47         33.65        10.03 o                         
  -2   2   9        112.67        103.80        51.75 o                         
  -2   2   8       3687.10       4220.12        47.29 o                         
  -2   2   7        609.96        653.36        23.08 o                         
  -2   2   6       1082.00       1316.05        23.41 o                         
  -2   2   5       2588.50       3852.09        24.10 o                         
   2  -2  -4       1190.52       1912.11        13.38 o                         
   2  -2  -3        173.56        309.86         8.20 o                         
   2  -2  -2        668.21        861.92         9.59 o                         
   2  -2  -1       1638.64       2143.20        12.46 o                         
  -2   2   0      32728.46      41762.30       252.88 o                         
  -2   2  -1      15422.47      18238.61        58.27 o                         
  -2   2  -2        629.38        620.74        25.18 o                         
   2  -2   3         22.78         99.21        25.43 o                         
   2  -2   4         51.49        105.48        20.40 o                         
  -2   2  -5         37.06         35.67         9.67 o                         
   2  -2   6         19.71         10.46        10.43 o                         
   2  -2   7        137.01        140.70        10.41 o                         
  -2   2  -8       2935.31       2792.64        24.00 o                         
   2  -2   9       1026.35        948.90        25.80 o                         
   2  -2  10        524.64        480.40        24.44 o                         
   2  -2  11        109.09        135.96        24.49 o                         
  -2   2 -12         34.22         54.53        25.44 o                         
   2  -2  13        380.87        408.61        40.03 o                         
   2  -2  13        941.15        879.70        65.33 o                         
   2  -2  14        131.64        121.43        39.48 o                         
   2  -2  14        140.94        242.69        61.94 o                         
  -2   2 -15        664.95        621.43        59.21 o                         
   2  -2  15       1244.47       1322.70        57.01 o                         
  -2   2 -16        566.10        422.65        59.51 o                         
   2  -2  16        614.69        712.85        95.88 o                         
  -2   2 -17          6.09         58.13        57.65 o                         
   2  -2  17         63.17        114.82        91.38 o                         
  -2   2 -18        164.20        207.88        62.39 o                         
   2  -2  18        213.81        337.04        96.63 o                         
   2  -1 -20        176.88        203.40        47.02 o                         
  -2   1  20        216.47        279.76        98.35 o                         
   2  -1 -19         62.58         52.17        43.27 o                         
  -2   1  19        134.97        137.57        90.02 o                         
  -2   1  18        174.94        192.20        34.34 o                         
   2  -1 -17        244.75        205.52        34.28 o                         
   2  -1 -16        183.09        233.90        39.69 o                         
  -2   1  16        235.99        273.31        80.54 o                         
   2  -1 -15         46.42         46.04        35.44 o                         
  -2   1  15        340.74        431.02        77.56 o                         
   2  -1 -14         10.06         47.30        33.69 o                         
  -2   1  14         70.66         -0.78        70.97 o                         
   2  -1 -13        572.73        471.02        15.02 o                         
  -2   1  13        957.51        978.36        74.70 o                         
   2  -1 -12        535.65        469.67        16.82 o                         
  -2   1  12        731.88        722.94        66.92 o                         
   2  -1 -11        563.60        548.99        19.79 o                         
  -2   1  11       1097.18       1159.12        62.66 o                         
   2  -1 -10       2840.72       2813.21        27.00 o                         
  -2   1  10       3267.51       3484.08        75.21 o                         
   2  -1  -9         89.74        116.12        17.53 o                         
  -2   1   9        156.51         97.78        52.32 o                         
   2  -1  -8       5423.20       5359.58        38.12 o                         
   2  -1  -8       6535.17       7296.75        47.92 o                         
   2  -1  -7         39.77        197.87        16.56 o                         
  -2   1   7       1133.46       1451.07        32.43 o                         
   2  -1  -6       2232.34       1824.23        17.21 o                         
  -2   1   6       2591.69       3165.59        30.40 o                         
   2  -1  -5        105.26        197.09        12.50 o                         
   2  -1  -4         43.34        131.33         8.17 o                         
   2  -1  -3       3628.02       3980.07        11.42 o                         
  -2   1   2        513.18        477.52         8.07 o                         
   2  -1   1       7743.40       8163.88        49.38 o                         
   2  -1   2       1246.38       1226.08        29.31 o                         
  -2   1  -2       1909.48       2022.14        19.95 o                         
  -2   1  -3        246.74        298.62         7.49 o                         
  -2   1  -3        417.64        673.33        38.18 o                         
   2  -1   4          2.66         10.38         7.85 o                         
   2  -1   5        411.87        427.81        11.02 o                         
   2  -1   6         78.94         85.73        11.71 o                         
   2  -1   7        893.37        839.24        13.83 o                         
   2  -1   8        148.11        121.40        11.00 o                         
   2  -1   9        190.16        124.21         9.78 o                         
   2  -1  10        608.00        673.17        24.79 o                         
  -2   1 -11        150.72        153.84        23.96 o                         
   2  -1  12          3.03         24.97        30.99 o                         
   2  -1  12        130.93        161.81        55.03 o                         
  -2   1 -13        440.26        395.05        38.31 o                         
   2  -1  13        534.12        555.99        60.04 o                         
   2  -1  14        119.71        106.83        36.73 o                         
   2  -1  14        228.31        321.91        60.38 o                         
  -2   1 -15         35.95         10.33        49.38 o                         
   2  -1  15         93.63         95.42        41.71 o                         
  -2   1 -16         19.08         65.87        50.16 o                         
   2  -1  16         29.09        -48.17        84.69 o                         
  -2   1 -17        627.01        559.65        44.18 o                         
   2  -1  17       1030.80       1241.59       101.48 o                         
  -2   1 -18          8.87         10.77        64.55 o                         
   2  -1  18         23.47        173.98        92.21 o                         
  -2   1 -19        180.79        163.30        69.32 o                         
  -2   0  20         50.05        113.34        46.73 o                         
  -2   0  20        189.96        305.43       102.51 o                         
   2   0 -19         91.52        112.76        43.90 o                         
  -2   0  19        141.02        287.13        93.55 o                         
   2   0 -18         29.39         73.41        34.50 o                         
  -2   0  17         24.38         33.14        31.75 o                         
   2   0 -16        277.80        225.55        39.36 o                         
  -2   0  16        497.53        387.44        82.99 o                         
  -2   0  15          2.37         17.56        22.45 o                         
  -2   0  14        764.02        663.76        27.89 o                         
  -2   0  14       1368.34       1373.25        81.08 o                         
   2   0 -13         95.15         93.86        22.18 o                         
  -2   0  13        170.41         84.48        28.21 o                         
   2   0 -12       2447.31       2233.41        30.86 o                         
  -2   0  12       4383.08       4476.57        45.29 o                         
  -2   0  11        465.16        444.63        20.68 o                         
  -2   0  11        833.09        870.67        29.47 o                         
   2   0 -10       4208.31       3953.32        33.02 o                         
  -2   0  10       7536.99       7958.43        47.75 o                         
  -2   0   9          4.52        -16.79        16.79 o                         
  -2   0   9          8.10         35.84        22.38 o                         
   2   0  -8       9009.48      10636.97        63.03 o                         
   2   0  -8      16135.79      19003.40        53.00 o                         
   2   0  -7          6.37         18.04        21.44 o                         
  -2   0   7         11.42         11.02        15.43 o                         
  -2   0   6      26884.68      35804.55       118.31 o                         
  -2   0   5        832.88       1044.14        20.76 o                         
   2   0  -4      55950.71      82228.46       365.41 o                         
   2   0  -3         28.55         45.27         9.44 o                         
  -2   0  -2       1970.59       2128.12        13.04 o                         
  -2   0  -2       3529.29       1999.60        17.91 o                         
   2   0   3          4.15          6.42         6.05 o                         
   2   0   4       1230.46       1563.66        10.57 o                         
  -2   0  -5        224.13        248.37         8.69 o                         
  -2   0  -6        881.72        876.34        13.11 o                         
   2   0   7        188.45        203.04        11.35 o                         
  -2   0  -8       2087.83       1978.12        15.75 o                         
  -2   0  -9          6.46          8.13        11.48 o                         
   2   0  10         28.51         41.30        11.84 o                         
   2   0  11        132.40        119.80        12.57 o                         
   2   0  12          1.61         26.19        24.53 o                         
   2   0  12        237.76        306.33        55.17 o                         
  -2   0 -13         62.20         71.30        26.84 o                         
   2   0  13        145.06         64.81        57.78 o                         
   2   0  14          3.49         25.28        24.25 o                         
   2   0  14        111.16         78.77        58.79 o                         
   2   0  15         81.88         67.04        29.41 o                         
   2   0  15        102.95        168.97        46.82 o                         
  -2   0 -16         73.82        180.42        37.06 o                         
   2   0  16         91.94        157.97        85.67 o                         
  -2   0 -17        104.30         97.60        58.01 o                         
   2   0  17        166.49        262.43        91.03 o                         
  -2   0 -18          4.26         33.86        60.40 o                         
   2   0  18         28.34        -11.50        99.19 o                         
  -2   0 -19          2.08        -42.57        64.23 o                         
   2   0  19          5.51        111.38        92.98 o                         
   2   1 -20         34.14         90.76        47.82 o                         
  -2  -1  20         59.21        187.08       104.98 o                         
  -2  -1  19         66.72         76.75        43.81 o                         
  -2  -1  19        173.90        224.71        99.70 o                         
   2   1 -18         89.76         86.68        35.33 o                         
  -2  -1  17        291.68        306.44        35.21 o                         
   2   1 -16         66.89         57.60        27.98 o                         
  -2  -1  16        211.70        238.66        82.88 o                         
   2   1 -15        372.11        337.73        27.81 o                         
  -2  -1  15        408.82        449.14        78.90 o                         
  -2  -1  14         76.61         45.77        24.95 o                         
  -2  -1  14         84.57         -1.93        72.93 o                         
   2   1 -13        486.46        387.09        25.85 o                         
  -2  -1  13        939.48        824.38        34.83 o                         
   2   1 -12        248.08        213.69        22.52 o                         
  -2  -1  12        671.77        612.04        31.23 o                         
   2   1 -11        674.58        626.72        22.97 o                         
  -2  -1  11       1120.38       1064.61        29.98 o                         
   2   1 -10        539.58        704.78        22.04 o                         
  -2  -1  10       2786.52       3252.93        35.76 o                         
   2   1  -9         84.42         55.94         7.72 o                         
  -2  -1   9        155.40        180.84        21.07 o                         
   2   1  -8       1405.81       1492.40        16.77 o                         
   2   1  -8       5695.45       6800.16        33.57 o                         
  -2  -1   7       1414.16       1311.98        15.48 o                         
  -2  -1   6       2220.04       2552.15        14.01 o                         
  -2  -1   5        121.69        216.31         8.22 o                         
   2   1  -4         54.08        159.39         6.57 o                         
  -2  -1   3       3639.53       4262.05        11.84 o                         
   2   1  -2        542.91        482.53         8.61 o                         
  -2  -1  -2        838.34        863.96         7.87 o                         
   2   1   2       1824.20       1891.38        26.30 o                         
  -2  -1  -3        216.05        340.86         6.86 o                         
   2   1   4          2.74         11.40         7.77 o                         
   2   1   5        546.30        552.21        11.42 o                         
  -2  -1  -6        181.71        150.20        12.32 o                         
   2   1   7        215.12        201.25        13.96 o                         
  -2  -1  -8       1426.11       1371.44        19.19 o                         
  -2  -1  -9        188.38        204.75        14.70 o                         
  -2  -1 -10        272.95        242.57        14.37 o                         
  -2  -1 -11         34.37         33.39        14.32 o                         
  -2  -1 -12        298.56        248.62        16.64 o                         
   2   1  12        299.83        306.81        56.88 o                         
   2   1  13        104.76         86.27        22.62 o                         
   2   1  13        153.95        126.11        60.05 o                         
   2   1  14        136.12        103.02        27.06 o                         
   2   1  14        138.88        134.36        46.78 o                         
   2   1  15         26.64         10.69        28.05 o                         
   2   1  15         91.40        122.08        48.22 o                         
  -2  -1 -16         22.90         21.91        37.97 o                         
   2   1  16         81.29         96.18        80.84 o                         
  -2  -1 -17         78.62         93.27        41.36 o                         
   2   1  17        161.12        227.00        87.12 o                         
  -2  -1 -18         30.45        101.99        42.80 o                         
   2   1  18         33.81         88.74        85.37 o                         
  -2  -1 -19          4.33        -14.72        45.99 o                         
   2   1  19          5.98        171.78        92.32 o                         
  -2  -2  19          7.20         51.62        44.50 o                         
  -2  -2  19        108.65        172.97        99.00 o                         
   2   2 -18         82.46         76.00        35.44 o                         
  -2  -2  17         31.10         25.88        33.74 o                         
   2   2 -16        686.13        522.17        28.32 o                         
  -2  -2  15         69.76         65.95        27.25 o                         
  -2  -2  15        574.00        584.40        84.16 o                         
   2   2 -14        619.01        500.27        29.26 o                         
  -2  -2  14        856.94        798.83        80.88 o                         
   2   2 -13         62.40         71.64        17.75 o                         
  -2  -2  13        438.27        428.35        72.91 o                         
   2   2 -12         15.77         33.44        17.64 o                         
  -2  -2  12        198.48        140.54        63.01 o                         
  -2  -2  11         71.23         81.98        16.40 o                         
  -2  -2  11        283.65        268.83        58.23 o                         
   2   2 -10         42.43         31.92        16.53 o                         
  -2  -2  10         44.94         76.24        36.61 o                         
  -2  -2   9        101.40         62.34        16.60 o                         
  -2  -2   9        127.08         98.11        33.91 o                         
   2   2  -8       2701.89       2654.23        29.13 o                         
  -2  -2   8       3927.88       4077.47        39.02 o                         
   2   2  -7        486.25        534.52        13.04 o                         
  -2  -2   6       1199.52       1372.86        14.03 o                         
  -2  -2   5       2457.61       3659.63        16.27 o                         
   2   2  -4       1291.09       1984.50        10.92 o                         
  -2  -2   3        200.28        355.51         7.34 o                         
   2   2  -2        528.75        757.53         9.21 o                         
  -2  -2   1       1625.80       2365.92        13.01 o                         
   2   2   0      31932.86      50382.44       123.93 o                         
  -2  -2  -1      16089.79      16159.93        25.32 o                         
  -2  -2  -2        794.88        636.17        16.76 o                         
   2   2   2        795.39        749.67        20.71 o                         
   2   2   3          1.82         62.01         8.70 o                         
   2   2   3         18.70        102.96        36.03 o                         
  -2  -2  -4        225.68        245.11        10.94 o                         
  -2  -2  -5         25.80         63.95        12.90 o                         
   2   2   6         18.22         39.42        12.63 o                         
   2   2   7          1.71         30.98        13.33 o                         
  -2  -2  -8        239.77        215.11        12.88 o                         
  -2  -2  -9       1409.51       1252.20        17.04 o                         
   2   2  10         29.53         27.76        14.31 o                         
  -2  -2 -11        339.26        293.45        16.86 o                         
   2   2  12        161.70        160.72        17.17 o                         
  -2  -2 -13        118.66        108.28        22.66 o                         
   2   2  14        137.30         99.75        26.38 o                         
   2   2  14        231.99        222.47        71.82 o                         
   2   2  15         72.92         69.34        36.32 o                         
   2   2  15        101.36        140.87        48.95 o                         
  -2  -2 -16         12.64         -1.11        38.32 o                         
   2   2  16         27.74         47.49        81.29 o                         
  -2  -2 -17        510.50        462.00        45.52 o                         
   2   2  17       1006.45       1237.54        95.91 o                         
   2   2  18         18.46         76.31        44.03 o                         
   2   2  18         25.48        138.12        86.48 o                         
   2   2  19        175.57        230.20        55.39 o                         
   2   3 -19        268.42        263.88        67.49 o                         
  -2  -3  19        399.74        582.03       103.13 o                         
   2   3 -18        214.66        157.59        45.57 o                         
  -2  -3  17        208.94        164.09        32.36 o                         
  -2  -3  16        502.47        365.49        32.88 o                         
  -2  -3  15        262.02        190.18        36.11 o                         
   2   3 -14          1.91          8.89        33.10 o                         
  -2  -3  13         20.62         38.62        19.23 o                         
  -2  -3  12        559.36        487.37        22.69 o                         
  -2  -3  12        600.89        504.72        71.29 o                         
  -2  -3  11          5.99         17.19        17.80 o                         
  -2  -3  11         58.17         73.51        60.01 o                         
  -2  -3  10        132.90         80.13        16.93 o                         
  -2  -3  10        236.91        169.19        55.33 o                         
  -2  -3   9          6.05         35.21         9.66 o                         
  -2  -3   9        393.93        472.17        37.23 o                         
   2   3  -8       1471.66       1619.83        28.93 o                         
  -2  -3   7        395.49        360.30        16.71 o                         
   2   3  -6        240.46        296.16        16.78 o                         
   2   3  -5       6164.99       7861.02        37.06 o                         
   2   3  -4       1121.23       1435.97        21.63 o                         
   2   3  -3         47.34         88.56        13.12 o                         
   2   3  -2        267.53        379.66        13.70 o                         
   2   3  -1        616.12        822.05        13.60 o                         
  -2  -3   0       2850.97       3648.75        16.27 o                         
  -2  -3  -1         20.40        119.12         9.08 o                         
   2   3   1        793.35        803.57        12.92 o                         
  -2  -3  -2       3517.81       3466.10        16.63 o                         
   2   3   2       4759.66       5323.72        42.36 o                         
  -2  -3  -3       1349.54       1422.08        12.93 o                         
  -2  -3  -4       2168.09       2010.21        21.80 o                         
  -2  -3  -5         47.69         88.02        20.70 o                         
   2   3   6       1350.96       1241.50        15.20 o                         
  -2  -3  -7       1333.53       1270.82        18.52 o                         
   2   3   8        318.95        305.55        15.42 o                         
   2   3   9        389.33        351.11        16.65 o                         
  -2  -3 -10        293.18        245.00        17.34 o                         
   2   3  11         19.83         45.58        19.05 o                         
  -2  -3 -12        336.86        283.07        21.63 o                         
  -2  -3 -13        708.34        636.66        26.81 o                         
   2   3  13       1009.60       1088.49        79.73 o                         
  -2  -3 -14         11.77         44.98        33.71 o                         
   2   3  14        115.89        190.06        76.59 o                         
   2   3  15        732.66        677.06        41.76 o                         
   2   3  15       1258.63       1494.89        90.36 o                         
  -2  -3 -16         61.43        103.56        39.01 o                         
   2   3  16        509.21        551.86        83.94 o                         
   2   3  17         72.16        116.90        40.53 o                         
   2   3  17         76.98         71.58        79.83 o                         
  -2  -3 -18         62.72        111.93        43.09 o                         
   2   3  18        192.60        197.48        84.32 o                         
   2   4 -19         11.14        -19.39        62.06 o                         
   2   4 -18         80.08         83.45        34.45 o                         
   2   4 -17         42.68         31.48        38.96 o                         
  -2  -4  16        381.35        245.07        40.11 o                         
  -2  -4  15        272.17        165.51        38.06 o                         
  -2  -4  14         17.53         18.19        26.50 o                         
   2   4 -13        121.20        100.19        20.28 o                         
   2   4 -12        142.80        166.38        19.50 o                         
  -2  -4  11         99.32        106.18        18.31 o                         
  -2  -4  10          5.16         25.79        11.06 o                         
   2   4  -9        419.51        340.55        15.66 o                         
   2   4  -9        438.99        412.15        43.34 o                         
  -2  -4   8        160.83        170.17        18.28 o                         
   2   4  -7        404.64        409.74        19.12 o                         
  -2  -4   6        309.48        302.80        20.06 o                         
  -2  -4   5         58.49         65.14        26.17 o                         
  -2  -4   4       1297.75       1493.82        25.56 o                         
   2   4  -3       1372.41       1709.77        26.08 o                         
   2   4  -2       1340.08       1620.15        21.90 o                         
  -2  -4   1        140.90        138.45        16.99 o                         
   2   4   0       1233.87       1302.98        18.12 o                         
   2   4   1       1467.06       1342.49        21.28 o                         
  -2  -4  -2       2498.10       2482.01        17.93 o                         
  -2  -4  -3          2.98        109.47        15.97 o                         
   2   4   4       1292.24       1295.59        20.77 o                         
   2   4   5       1457.35       1422.27        21.54 o                         
   2   4   6       3656.34       3495.54        28.78 o                         
  -2  -4  -7        124.09         83.93        11.99 o                         
  -2  -4  -8       4144.28       3657.58        24.55 o                         
   2   4   9          6.40         40.36        16.63 o                         
   2   4  10        729.95        681.83        21.17 o                         
   2   4  11         16.03         28.19        18.91 o                         
  -2  -4 -12        561.96        526.66        24.60 o                         
  -2  -4 -13          8.57         41.44        22.46 o                         
  -2  -4 -14        238.90        195.19        36.68 o                         
   2   4  14       1142.46       1377.24        90.27 o                         
  -2  -4 -15         72.28         89.22        38.19 o                         
   2   4  15        150.22        255.44        82.62 o                         
  -2  -4 -16        549.44        451.61        43.07 o                         
   2   4  16        600.90        737.93        90.93 o                         
   2   4  17         21.05         18.86        41.83 o                         
   2   4  17        168.80        363.06        87.26 o                         
   2   4  18        384.07        339.79        47.90 o                         
   2   4  18        431.43        627.59        91.40 o                         
   2   5 -18         30.33         58.46        55.80 o                         
   2   5 -17        135.96         78.99        55.29 o                         
   2   5 -16        165.96         86.84        54.63 o                         
   2   5 -15        157.54        107.45        53.98 o                         
   2   5 -14         31.25         -4.15        50.98 o                         
  -2  -5  13         78.46         93.32        29.60 o                         
   2   5 -12         25.64         39.38        22.27 o                         
   2   5 -11         38.73         46.37        21.85 o                         
   2   5 -10        220.03        217.81        21.86 o                         
   2   5  -9        493.84        442.85        17.07 o                         
  -2  -5   8        133.33         91.63        21.40 o                         
  -2  -5   7        703.60        587.04        22.75 o                         
   2   5  -6        858.22        832.01        24.83 o                         
  -2  -5   5        647.45        731.54        23.20 o                         
  -2  -5   4        783.91        976.23        23.83 o                         
   2   5  -3         28.81         18.96        27.72 o                         
  -2  -5   2        798.23       1018.37        26.46 o                         
  -2  -5   1       1353.16       1580.93        31.42 o                         
   2   5   0       1142.78       1187.80        25.87 o                         
   2   5   1        977.33        678.05        14.20 o                         
  -2  -5  -2          2.62         48.49        13.98 o                         
   2   5   3        231.79        286.60        14.10 o                         
  -2  -5  -4         24.70         43.36        15.75 o                         
  -2  -5  -5        381.28        350.14        18.09 o                         
   2   5   6        188.62        207.29        17.75 o                         
   2   5   7       1220.12       1118.91        23.54 o                         
   2   5   8         26.98         58.66        19.15 o                         
   2   5   9       1591.90       1518.36        28.10 o                         
  -2  -5 -10        273.96        261.45        21.95 o                         
   2   5  11        102.03        101.61        20.46 o                         
   2   5  12         35.56         50.36        22.41 o                         
  -2  -5 -13        216.03        204.05        24.52 o                         
  -2  -5 -14         53.81         60.36        27.56 o                         
   2   5  14        146.81        192.57        84.76 o                         
  -2  -5 -15        208.85        156.29        39.10 o                         
   2   5  15        611.47        726.56        91.49 o                         
   2   5  16          0.98         38.57        39.66 o                         
   2   5  16         38.58        214.96        89.12 o                         
   2   5  17        195.97        156.26        43.50 o                         
   2   5  17        465.39        628.66        95.38 o                         
   2   6 -17          0.22        -12.73        60.34 o                         
   2   6 -16        702.93        550.17        64.18 o                         
   2   6 -15        123.81         20.81        54.69 o                         
   2   6 -14        654.15        587.08        60.05 o                         
   2   6 -13         31.92        118.53        51.49 o                         
   2   6 -12        666.27        648.88        36.69 o                         
  -2  -6  11        141.58        142.14        23.89 o                         
   2   6 -10        192.52        169.68        23.80 o                         
   2   6  -9         25.42         29.07        17.32 o                         
   2   6  -8       1376.32       1268.50        29.48 o                         
  -2  -6   7         23.13         38.50        23.65 o                         
   2   6  -6        853.90        835.15        25.39 o                         
  -2  -6   5         66.01        109.81        22.37 o                         
  -2  -6   4       1409.15       1522.14        29.05 o                         
  -2  -6   3       1124.30       1256.51        28.17 o                         
  -2  -6   2       1330.47       1608.30        30.66 o                         
  -2  -6   1         36.30         67.93        25.51 o                         
  -2  -6   0       1960.84       2536.46        47.61 o                         
   2   6   1        465.76        334.66        15.29 o                         
   2   6   2        591.60        595.56        17.09 o                         
   2   6   3         99.43         96.30        16.35 o                         
   2   6   4        101.51        106.17        17.85 o                         
  -2  -6  -5        155.29        140.07        18.88 o                         
  -2  -6  -6        163.43        164.29        20.53 o                         
  -2  -6  -7        444.83        432.76        22.79 o                         
   2   6   8        671.15        532.26        24.59 o                         
  -2  -6  -9        365.36        303.63        24.02 o                         
  -2  -6 -10        222.92        255.25        24.97 o                         
   2   6  11         57.86        115.36        22.60 o                         
   2   6  12        113.58        139.67        24.02 o                         
  -2  -6 -13        247.56        221.61        25.89 o                         
  -2  -6 -14          2.72         44.04        25.83 o                         
   2   6  15         44.80         55.38        37.92 o                         
   2   6  15         62.40        180.75        92.34 o                         
   2   6  16        356.81        342.33        44.29 o                         
   2   6  16        673.04        855.41       101.00 o                         
   2   7 -16         23.47        -25.22        61.71 o                         
   2   7 -15        101.26         48.43        61.17 o                         
   2   7 -14         64.11         64.15        57.08 o                         
   2   7 -13        205.52        206.12        56.26 o                         
   2   7 -12        287.78        282.15        37.24 o                         
  -2  -7  11        495.02        540.57        38.79 o                         
   2   7 -10        426.65        448.29        36.94 o                         
   2   7  -9       1274.49       1296.21        36.89 o                         
   2   7  -9       2110.50       1993.57        84.88 o                         
   2   7  -8       2657.85       2617.72        36.88 o                         
   2   7  -7       1682.64       1683.89        32.75 o                         
   2   7  -6       1247.57       1234.86        30.15 o                         
  -2  -7   5       2500.51       2450.04        37.59 o                         
   2   7  -4        707.15        843.22        30.30 o                         
  -2  -7   3        666.28        750.83        29.70 o                         
  -2  -7   2        953.01       1051.14        32.33 o                         
  -2  -7   1        151.81        274.89        38.88 o                         
   2   7   0       2695.42       2839.53        45.90 o                         
  -2  -7  -1         22.08        156.67        44.21 o                         
  -2  -7  -2        174.65        139.50        17.52 o                         
   2   7   3         39.49         63.99        16.30 o                         
  -2  -7  -4         91.21         92.92        17.11 o                         
  -2  -7  -5          7.73         17.36        26.00 o                         
  -2  -7  -6         58.46         73.66        22.35 o                         
   2   7   7          7.43         19.69        23.08 o                         
   2   7   8          6.68         28.09        23.70 o                         
  -2  -7  -9        247.66        211.56        24.97 o                         
  -2  -7 -10          1.48         -6.58        24.96 o                         
  -2  -7 -11         27.79         37.76        22.02 o                         
  -2  -7 -12         39.13         36.55        23.29 o                         
   2   7  13        215.88        238.85        27.67 o                         
  -2  -7 -14        166.04        158.69        28.30 o                         
  -2  -7 -15         10.30          5.85        43.80 o                         
   2   8 -14        166.77         50.99        62.02 o                         
   2   8 -13          1.26        -19.15        57.10 o                         
   2   8 -12         74.40         90.84        38.39 o                         
   2   8 -11        197.02        203.82        38.72 o                         
   2   8 -10         25.23         33.43        35.79 o                         
  -2  -8   9        451.61        432.66        54.92 o                         
  -2  -8   8        403.33        341.86        39.60 o                         
  -2  -8   7       2896.66       2871.35        40.27 o                         
  -2  -8   6        142.82        125.43        28.70 o                         
   2   8  -5         46.46         58.32        27.25 o                         
  -2  -8   4       1116.01       1315.22        36.06 o                         
   2   8  -3        240.86        302.62        31.17 o                         
   2   8  -2          3.63         53.33        30.31 o                         
   2   8  -1        120.70        163.77        42.58 o                         
   2   8   0        177.23        235.14        35.74 o                         
   2   8   1        474.16        657.75        46.65 o                         
  -2  -8  -2         11.63         22.57        19.36 o                         
  -2  -8  -3        106.17        105.80        18.68 o                         
   2   8   4        175.74        187.13        19.84 o                         
   2   8   5         20.83         50.71        22.50 o                         
  -2  -8  -6          3.25         36.74        23.45 o                         
  -2  -8  -7         17.26         52.20        24.71 o                         
   2   8   8         30.98         36.61        25.11 o                         
  -2  -8  -9        287.61        258.28        27.58 o                         
   2   8  10        132.30        119.36        32.80 o                         
   2   8  11        127.82         88.69        34.27 o                         
   2   8  12         38.58         21.88        34.66 o                         
   2   8  13          7.76         17.01        40.61 o                         
   2   8  14         26.04         62.02        43.46 o                         
   2   9 -13         32.17         36.12        62.90 o                         
   2   9 -12          1.08         24.06        42.06 o                         
   2   9 -11          2.71         45.18        40.34 o                         
   2   9 -10          4.32         30.05        38.92 o                         
   2   9  -9        469.89        394.19        59.38 o                         
   2   9  -8        281.41        327.30        56.18 o                         
  -2  -9   7        208.19        133.09        41.50 o                         
   2   9  -6         47.42         87.79        30.39 o                         
  -2  -9   5         57.55        114.39        29.53 o                         
   2   9  -4         20.13         53.78        27.13 o                         
  -2  -9   3         50.11         91.54        32.11 o                         
  -2  -9   2         34.89        123.85        41.02 o                         
   2   9  -1        112.52        170.22        36.08 o                         
  -2  -9   0        597.98        703.68        42.07 o                         
  -2  -9  -1        196.99        247.70        56.87 o                         
  -2  -9  -2        209.23        227.25        39.71 o                         
   2   9   3          7.87         66.42        30.49 o                         
   2   9   4         78.30        109.91        32.00 o                         
   2   9   5         43.57         50.83        32.61 o                         
   2   9   6         20.72         86.68        33.49 o                         
   2   9   7        317.88        280.81        34.94 o                         
   2   9   8          0.69          4.08        33.74 o                         
   2   9   9        221.20        175.11        36.21 o                         
   2   9  10        165.92        183.41        37.16 o                         
   2   9  11         14.28         51.86        35.67 o                         
   2   9  12          6.21         25.12        42.91 o                         
  -2 -10  10         47.92         89.70        43.32 o                         
  -2 -10   9        217.67        244.79        62.97 o                         
   2  10  -8          8.00          0.64        59.27 o                         
  -2 -10   7        507.39        447.42        56.63 o                         
  -2 -10   6          4.27         73.37        37.24 o                         
  -2 -10   5         36.45        102.41        36.64 o                         
  -2 -10   4       1001.87       1125.06        35.96 o                         
   2  10  -3        516.23        625.92        38.89 o                         
   2  10  -2        612.60        767.18        41.82 o                         
   2  10  -1        335.76        469.77        54.40 o                         
   2  10   0        437.82        600.34        59.29 o                         
   2  10   1         31.91         96.53        59.25 o                         
   2  10   2         44.31         54.43        41.80 o                         
   2  10   3          2.37          4.81        33.08 o                         
  -2 -10  -4        274.89        357.41        36.00 o                         
   2  10   5         44.91         76.79        34.94 o                         
   2  10   6         12.65          2.53        36.13 o                         
   2  10   7         29.27         66.16        36.21 o                         
   2  10   8        148.75        145.67        37.97 o                         
  -2 -10  -9         60.31         67.15        37.92 o                         
  -2 -10 -10         81.71         79.91        39.39 o                         
  -2 -11   7          4.77        136.13        61.28 o                         
   2  11  -6         56.96        103.24        52.66 o                         
   2  11  -5         88.30        100.22        47.37 o                         
   2  11  -4         23.35         38.71        46.36 o                         
   2  11  -3        556.58        720.62        54.39 o                         
   2  11  -2         22.81          0.94        59.78 o                         
  -2 -11   1        507.86        679.70        48.85 o                         
   2  11   0         11.60        165.32        61.48 o                         
  -2 -11  -1        329.09        394.90        67.63 o                         
   2  11   2         48.29         91.04        44.97 o                         
  -2 -11  -3         97.83        147.84        37.52 o                         
  -2 -11  -4        125.33        168.62        38.42 o                         
  -2 -11  -5        288.19        285.91        40.05 o                         
  -2 -11  -6         10.35         72.59        38.88 o                         
   2  11   7        149.78        133.72        51.12 o                         
   3 -11  -8        243.06        218.81        46.79 o                         
  -3  11   7         36.87        -62.00        64.02 o                         
  -3  11   6         82.27         58.44        51.02 o                         
  -3  11   5        110.28        185.46        42.17 o                         
   3 -11  -4        182.61        217.09        35.92 o                         
  -3  11   3         10.38         88.28        40.28 o                         
   3 -11  -2        270.61        329.64        44.25 o                         
  -3  11   1          0.48         19.64        46.47 o                         
   3 -11   0        311.03        442.68        40.18 o                         
   3 -11   1         12.74         94.43        43.01 o                         
   3 -11   2         83.58        139.98        52.10 o                         
   3 -11   3         45.98         59.03        35.36 o                         
  -3  11  -4        148.04        169.71        37.40 o                         
  -3  11  -5         17.17         12.82        62.65 o                         
   3 -10 -11         48.36         47.46        38.16 o                         
   3 -10 -10         21.44         45.63        37.15 o                         
  -3  10   9          1.76         46.52        35.24 o                         
  -3  10   8        210.33        195.00        31.24 o                         
   3 -10  -7         77.05        108.71        48.64 o                         
  -3  10   6         18.25         55.31        41.27 o                         
   3 -10  -5        323.03        518.69        46.28 o                         
   3 -10  -4         58.02        124.25        41.35 o                         
  -3  10   3        109.10        135.16        32.86 o                         
  -3  10   2        114.20         93.72        38.01 o                         
   3 -10  -1         22.13         81.47        41.96 o                         
   3 -10   0        512.83        489.73        43.89 o                         
  -3  10  -1          5.34         29.24        73.33 o                         
   3 -10   2         76.77         27.19        62.06 o                         
  -3  10  -3        193.90        248.07        33.55 o                         
   3 -10   4         25.36         53.13        32.58 o                         
   3 -10   5         41.74         79.12        33.17 o                         
  -3  10  -6        113.86        127.55        45.93 o                         
   3 -10   7        142.14        179.55        47.47 o                         
   3 -10   8         93.88        156.93        47.47 o                         
  -3   9  13        142.43        111.89        37.68 o                         
   3  -9 -12         36.13         56.39        36.31 o                         
  -3   9  11          0.67        -27.30        42.89 o                         
   3  -9 -10          5.68         67.47        34.01 o                         
   3  -9  -9         53.74         59.20        28.86 o                         
  -3   9   8         95.36        163.30        39.58 o                         
  -3   9   8        425.01        353.89        85.66 o                         
  -3   9   7        644.08        892.77        63.93 o                         
  -3   9   6         37.54        101.63        43.36 o                         
   3  -9  -5         25.37         80.79        34.27 o                         
   3  -9  -4        823.76        769.58        46.57 o                         
  -3   9   3       1618.42       1827.50        43.06 o                         
   3  -9  -2         12.35         42.71        32.06 o                         
  -3   9   1       1178.29       1126.62        41.06 o                         
  -3   9   0         25.02         76.65        45.55 o                         
   3  -9   1        110.14        225.53        52.92 o                         
  -3   9  -2        155.42        232.44        56.00 o                         
  -3   9  -3         39.72         48.85        37.82 o                         
   3  -9   4        241.33        190.98        40.60 o                         
  -3   9  -5        284.81        262.88        43.13 o                         
   3  -9   6         62.77         76.66        29.68 o                         
  -3   9  -7         93.14         62.63        41.40 o                         
   3  -9   8         26.63         54.40        42.60 o                         
   3  -9   9        193.29        217.89        45.77 o                         
  -3   9 -10         24.22         95.97        45.55 o                         
   3  -9  11        203.42        274.12        67.95 o                         
   3  -8 -15         83.20         88.71        37.18 o                         
   3  -8 -14        412.92        319.93        45.17 o                         
   3  -8 -13        150.88        140.74        34.74 o                         
   3  -8 -12        767.44        654.67        37.76 o                         
   3  -8 -11        206.73        160.08        33.86 o                         
   3  -8 -10        745.71        586.07        44.97 o                         
  -3   8   9          2.98          6.25        31.64 o                         
   3  -8  -8       1202.49       1163.31        62.48 o                         
  -3   8   8       1784.09       1805.99        66.16 o                         
  -3   8   7         72.99        262.84        53.15 o                         
   3  -8  -6        209.28        314.53        40.48 o                         
   3  -8  -5         45.95         97.26        27.31 o                         
   3  -8  -4        353.18        343.72        31.09 o                         
  -3   8   3        102.87         72.49        26.16 o                         
  -3   8   2         45.40         55.92        27.72 o                         
  -3   8   1        116.54        217.92        32.95 o                         
  -3   8   0       1208.50       1115.67        50.07 o                         
   3  -8   1        152.80        280.81        47.48 o                         
  -3   8  -2        423.53        403.14        52.05 o                         
   3  -8   3        244.24        226.19        36.92 o                         
   3  -8   4        299.24        219.80        37.57 o                         
   3  -8   5        314.31        270.69        39.31 o                         
   3  -8   6        133.96        108.84        38.97 o                         
   3  -8   7          0.25         12.34        38.26 o                         
  -3   8  -8         63.43         72.74        39.52 o                         
   3  -8   9         34.56         27.96        39.36 o                         
  -3   8 -10        191.56        149.53        43.11 o                         
  -3   8 -11        238.34        176.61        44.07 o                         
  -3   8 -12         20.28         15.88        43.22 o                         
   3  -8  13        118.31        165.13        63.80 o                         
  -3   7  16         57.45         60.25        36.99 o                         
   3  -7 -15        246.92        169.85        42.22 o                         
   3  -7 -14        141.35         98.22        32.84 o                         
  -3   7  13        157.08        150.12        32.76 o                         
   3  -7 -12        178.72        172.58        40.95 o                         
   3  -7 -11        545.01        458.73        42.76 o                         
   3  -7 -10        169.58        186.48        38.80 o                         
  -3   7   9        183.03        195.23        38.17 o                         
  -3   7   8        570.00        593.18        44.85 o                         
  -3   7   7       1391.76       1540.86        57.82 o                         
  -3   7   6        152.78        177.44        25.05 o                         
   3  -7  -5        927.34        982.78        24.12 o                         
   3  -7  -4         20.71         54.78        23.78 o                         
   3  -7  -3        348.31        391.87        28.19 o                         
   3  -7  -2         67.44         88.59        23.84 o                         
   3  -7  -1          2.92         22.22        28.31 o                         
  -3   7   0         13.36         -7.47        32.53 o                         
  -3   7  -1        519.46        529.35        45.23 o                         
   3  -7   2        232.31        229.91        46.62 o                         
  -3   7  -2        245.41        142.44        63.52 o                         
   3  -7   3         31.78         13.42        31.20 o                         
  -3   7  -4        848.35        784.61        39.54 o                         
   3  -7   5          0.35          2.39        34.18 o                         
   3  -7   6          5.59         -8.91        34.77 o                         
  -3   7  -7          3.87        -16.56        35.39 o                         
   3  -7   8          1.69         -1.95        36.39 o                         
  -3   7  -9          0.83         11.69        37.17 o                         
   3  -7  10          1.39         28.54        38.16 o                         
   3  -7  11          0.11         53.12        38.90 o                         
  -3   7 -12         48.74         44.40        40.19 o                         
   3  -7  13         58.52         79.14        42.23 o                         
  -3   7 -14         98.45        118.10        44.25 o                         
   3  -6 -18         56.13        143.51        46.63 o                         
  -3   6  17        168.73        207.23        38.69 o                         
  -3   6  16         95.16        159.53        45.08 o                         
  -3   6  15        132.82        115.68        32.36 o                         
  -3   6  14        521.74        399.80        33.44 o                         
   3  -6 -13        111.34         94.23        39.78 o                         
  -3   6  12          7.85         39.60        36.91 o                         
  -3   6  11         16.97         -1.03        36.13 o                         
  -3   6  10         11.06         30.05        22.18 o                         
  -3   6   9        325.17        334.73        23.45 o                         
  -3   6   8        382.75        382.70        28.34 o                         
  -3   6   7        603.69        746.62        22.36 o                         
   3  -6  -6        605.24        583.18        20.08 o                         
  -3   6   5        699.85        850.12        19.42 o                         
   3  -6  -4        174.57        208.05        20.57 o                         
   3  -6  -3       1169.98       1338.11        25.25 o                         
   3  -6  -2        232.32        304.62        24.14 o                         
   3  -6  -1        752.11        838.83        34.64 o                         
  -3   6   0        661.54        632.25        37.25 o                         
  -3   6  -1        457.53        430.20        38.80 o                         
   3  -6   2          5.50         25.04        25.45 o                         
  -3   6  -3          1.41        -27.72        27.72 o                         
   3  -6   4        107.40         68.96        29.61 o                         
   3  -6   5        178.55        171.54        31.40 o                         
   3  -6   6        174.16        191.57        33.04 o                         
   3  -6   7         39.13         21.31        32.52 o                         
   3  -6   8        293.60        257.08        36.25 o                         
  -3   6  -9          1.99         36.99        34.25 o                         
  -3   6 -10          4.22          5.55        34.83 o                         
  -3   6 -11         39.65        103.01        37.04 o                         
   3  -6  12         39.82         39.24        37.56 o                         
  -3   6 -13         51.17         17.36        38.51 o                         
   3  -6  14         36.47         90.85        40.16 o                         
  -3   6 -15          1.04        -14.21        63.36 o                         
   3  -6  15         28.21        106.49        81.18 o                         
  -3   5  18        148.81        184.07        38.60 o                         
   3  -5 -17        105.30        113.36        35.77 o                         
   3  -5 -16        518.65        474.47        37.72 o                         
   3  -5 -15         12.40         77.29        29.81 o                         
   3  -5 -14         67.69         82.67        28.47 o                         
   3  -5 -13        126.52        154.34        37.70 o                         
   3  -5 -12        226.25        229.21        25.62 o                         
  -3   5  11         53.62         84.41        23.13 o                         
  -3   5  10        552.22        501.48        25.14 o                         
  -3   5   9         39.38         19.22        29.99 o                         
  -3   5   8       1361.95        763.80        14.68 o                         
  -3   5   8       1975.19       2061.32        35.77 o                         
   3  -5  -7       1439.28       1707.58        20.93 o                         
   3  -5  -6        344.55        291.05        16.53 o                         
  -3   5   5         87.22        162.10        15.30 o                         
   3  -5  -4         98.93        128.00        15.31 o                         
  -3   5   3        410.31        487.54        19.72 o                         
  -3   5   2       1035.88       1083.36        22.50 o                         
   3  -5  -1         80.77         38.48        32.96 o                         
   3  -5   0       3807.73       3970.75        48.49 o                         
  -3   5  -1       1819.78       1734.46        42.54 o                         
  -3   5  -2         16.09         33.61        16.01 o                         
   3  -5   3          6.23         -6.14        12.27 o                         
  -3   5  -4         10.51         14.97        24.73 o                         
   3  -5   5         64.23         64.86        26.43 o                         
   3  -5   6         37.61          9.29        26.98 o                         
  -3   5  -7        790.94        708.19        34.72 o                         
  -3   5  -8        674.32        572.87        35.34 o                         
  -3   5  -9       2872.11       2569.97        49.95 o                         
  -3   5 -10        339.38        302.90        35.76 o                         
   3  -5  11         17.60         49.99        34.51 o                         
  -3   5 -12        124.15        121.18        36.52 o                         
  -3   5 -13         25.99         16.91        36.00 o                         
   3  -5  14         29.61         38.76        38.03 o                         
  -3   5 -15        354.12        324.63        63.96 o                         
   3  -5  15        498.28        536.96        79.76 o                         
  -3   5 -16        252.92        205.24        68.23 o                         
  -3   4  19          1.46         61.41        37.72 o                         
  -3   4  18          8.34         50.52        36.11 o                         
   3  -4 -17         80.92         76.37        34.54 o                         
   3  -4 -16         78.98        116.52        32.98 o                         
   3  -4 -15         98.18        126.83        27.67 o                         
   3  -4 -14          7.46         -5.13        37.53 o                         
   3  -4 -13         50.48         45.25        35.09 o                         
  -3   4  12        142.01        122.44        25.06 o                         
   3  -4 -11         51.79         60.81        25.72 o                         
  -3   4  11         69.74        108.96        64.96 o                         
  -3   4  10          0.80         31.47        23.69 o                         
  -3   4  10         14.02         82.06        59.93 o                         
  -3   4   9        252.75        185.23        28.64 o                         
   3  -4  -8        295.36        292.30        27.07 o                         
  -3   4   7        277.98        416.22        23.05 o                         
  -3   4   6        102.27         85.43        13.31 o                         
  -3   4   5        127.34        119.70        14.24 o                         
  -3   4   4        908.35        994.06        21.00 o                         
  -3   4   3       1325.77       1573.69        23.13 o                         
  -3   4   2       1337.07       1477.90        24.03 o                         
  -3   4   1       4144.49       4735.09        45.94 o                         
  -3   4   0       2186.91       2226.78        40.66 o                         
  -3   4  -1       4100.02       4499.18        33.52 o                         
   3  -4   2       3148.14       3318.10        23.56 o                         
   3  -4   3         78.83         48.88         8.38 o                         
   3  -4   4       1854.07       1758.83        34.84 o                         
  -3   4  -5        163.56        143.78        25.20 o                         
   3  -4   6        637.75        496.40        28.93 o                         
  -3   4  -7          0.44         22.84        25.65 o                         
  -3   4  -8       1892.35       1659.36        39.50 o                         
   3  -4   9         52.49         23.99        29.92 o                         
   3  -4  10        161.16        165.83        32.08 o                         
  -3   4 -11          0.79         31.85        32.07 o                         
  -3   4 -12        784.70        729.50        39.40 o                         
  -3   4 -13          7.84         56.03        34.72 o                         
  -3   4 -14        321.82        316.57        58.47 o                         
   3  -4  14        350.83        321.28        69.82 o                         
  -3   4 -15         36.51        109.07        58.93 o                         
   3  -4  15        109.64        144.22        69.77 o                         
  -3   4 -16        481.87        443.61        66.61 o                         
  -3   4 -17         18.67         29.43        63.18 o                         
   3  -3 -19          2.10          8.56        36.53 o                         
  -3   3  18          4.65         73.95        43.43 o                         
  -3   3  17        106.81         84.77        33.69 o                         
  -3   3  16         30.85         20.40        32.35 o                         
  -3   3  15         24.25         35.30        30.22 o                         
   3  -3 -14        337.32        283.12        37.87 o                         
  -3   3  14        342.56        341.85        75.57 o                         
   3  -3 -13         64.61         30.22        48.53 o                         
  -3   3  13        230.04        167.22        71.43 o                         
   3  -3 -12        467.76        357.83        49.25 o                         
  -3   3  12        876.02        864.40        73.61 o                         
  -3   3  11        248.73        228.22        27.06 o                         
  -3   3  11        510.04        521.09        65.36 o                         
  -3   3  10         23.69         34.08        28.85 o                         
   3  -3 -10         65.58        110.90        39.56 o                         
  -3   3   9         66.81         27.68        31.69 o                         
   3  -3  -8       2395.13       2986.53        43.30 o                         
  -3   3   7       2166.64       2713.74        45.62 o                         
  -3   3   6        401.70        491.65        20.17 o                         
  -3   3   5        443.64        514.32        13.29 o                         
  -3   3   4       1869.08       2763.44        18.44 o                         
   3  -3  -3       1737.75       2110.89        21.02 o                         
   3  -3  -2        671.74        827.58        15.40 o                         
   3  -3  -1        207.90        147.84        16.63 o                         
   3  -3   0       1813.01       2247.12        22.50 o                         
   3  -3   1      15622.96      15804.46        44.48 o                         
   3  -3   2        243.90        392.13        25.15 o                         
   3  -3   3       2088.52       2011.41        34.75 o                         
  -3   3  -4        111.05        133.61        25.80 o                         
   3  -3   5       2408.79       2310.59        37.41 o                         
  -3   3  -6         23.34         31.52        24.04 o                         
   3  -3   7       1703.33       1522.79        34.77 o                         
  -3   3  -8        112.96         66.86         5.14 o                         
  -3   3  -9       1948.80       1822.01        33.40 o                         
   3  -3  10        108.06         94.62        25.42 o                         
   3  -3  11         27.47         39.25        26.73 o                         
   3  -3  12         10.08         21.28        27.56 o                         
   3  -3  13        730.81        632.37        42.79 o                         
   3  -3  13       1104.57       1118.02        72.24 o                         
   3  -3  14        124.52        142.07        40.82 o                         
   3  -3  14        225.63        249.54        66.92 o                         
  -3   3 -15        168.61        166.37        59.50 o                         
   3  -3  15        244.60        286.20        53.70 o                         
  -3   3 -16         31.68         29.27        59.31 o                         
   3  -3  16         85.94        129.91        86.35 o                         
  -3   3 -17         10.01         80.07        63.34 o                         
   3  -3  17         32.47        111.64        92.39 o                         
  -3   3 -18         63.94        -61.17       131.49 o                         
   3  -2 -20        179.29        141.99        48.38 o                         
  -3   2  20        194.00        200.50        95.81 o                         
   3  -2 -19          0.57         19.90        36.15 o                         
  -3   2  18        612.64        546.15        37.53 o                         
   3  -2 -17         85.62         48.05        33.33 o                         
  -3   2  16        758.74        634.82        36.10 o                         
  -3   2  15         11.58        -15.64        36.80 o                         
  -3   2  15        135.48        208.53        74.60 o                         
   3  -2 -14         53.82         30.42        35.20 o                         
  -3   2  14        365.05        409.84        75.88 o                         
   3  -2 -13         42.04         19.21        32.66 o                         
  -3   2  13        150.07        137.86        67.96 o                         
   3  -2 -12        154.43        115.82        45.47 o                         
  -3   2  12        280.43        301.07        64.46 o                         
   3  -2 -11         91.73         65.48         7.46 o                         
  -3   2  11        183.66        205.60        59.28 o                         
  -3   2  10        512.01        546.24        19.54 o                         
   3  -2 -10       1532.63       1451.67        45.30 o                         
  -3   2   9       1055.13       1118.90        26.01 o                         
  -3   2   9       2487.94       2613.39        36.60 o                         
   3  -2  -8       3651.52       4369.21        40.61 o                         
  -3   2   7       1603.54       2356.88        33.87 o                         
  -3   2   6       1927.99       2465.69        24.41 o                         
  -3   2   5        905.18       1100.04        14.83 o                         
  -3   2   4       2733.40       3628.05        12.07 o                         
   3  -2  -3       1026.38       1224.07         9.82 o                         
  -3   2   2        499.49        665.52        11.01 o                         
  -3   2   1       5359.68       6095.77        29.29 o                         
  -3   2   0       5533.20       6310.99        32.40 o                         
   3  -2   1       4985.94       6130.04        41.94 o                         
   3  -2   2       1832.35       1905.32        40.12 o                         
  -3   2  -2       2407.70       2340.96        48.31 o                         
   3  -2   3          6.45         33.52        20.80 o                         
  -3   2  -4       1458.16       1494.27        32.27 o                         
   3  -2   5         49.69         39.28        17.46 o                         
   3  -2   6        409.13        355.03         9.89 o                         
   3  -2   7        354.33        303.91        10.85 o                         
  -3   2  -8       1599.96       1347.08        15.41 o                         
  -3   2  -9        111.04         97.97        11.38 o                         
   3  -2  10        362.56        322.85        25.78 o                         
  -3   2 -11        489.68        462.92        28.92 o                         
  -3   2 -12       1078.60       1004.60        33.39 o                         
  -3   2 -13        270.31        220.76        40.01 o                         
   3  -2  13        570.40        670.95        66.47 o                         
  -3   2 -14         36.34         38.16        39.75 o                         
   3  -2  14        115.28        113.19        63.72 o                         
  -3   2 -15         16.67         35.29        52.70 o                         
   3  -2  15        149.97        154.58        48.79 o                         
  -3   2 -16          1.93         14.95        54.58 o                         
   3  -2  16         18.33         87.35        47.75 o                         
  -3   2 -17        164.51        217.86        60.14 o                         
   3  -2  17        294.37        539.22        94.50 o                         
  -3   2 -18        219.10        298.48        67.64 o                         
   3  -1 -20         52.46         56.33        38.16 o                         
  -3   1  19        144.40        115.85        36.38 o                         
  -3   1  18        220.90        246.83        35.01 o                         
   3  -1 -17        880.18        758.75        44.95 o                         
  -3   1  17        887.87        891.67        86.94 o                         
  -3   1  16        113.42        130.92        38.53 o                         
  -3   1  16        418.54        439.97        81.06 o                         
  -3   1  15        434.38        356.60        37.25 o                         
  -3   1  15        443.75        372.95        74.67 o                         
  -3   1  14       1013.66        892.90        40.95 o                         
  -3   1  14       1321.91       1357.02        80.75 o                         
   3  -1 -13       1932.04       1593.31        27.74 o                         
  -3   1  13       2241.72       2111.46        80.58 o                         
   3  -1 -12         22.39         35.33        12.04 o                         
  -3   1  12         46.03         39.96        60.54 o                         
   3  -1 -11       2160.15       2189.25        17.52 o                         
  -3   1  11       2650.18       3050.62        75.58 o                         
  -3   1  10          4.71         52.30        15.01 o                         
  -3   1  10         20.67         32.88        17.64 o                         
   3  -1  -9       2220.93       2048.20        25.71 o                         
   3  -1  -9       2454.57       2740.75        36.66 o                         
   3  -1  -8        616.30        588.02        18.00 o                         
  -3   1   8       1092.45       1340.55        33.37 o                         
   3  -1  -7       3019.74       3882.32        25.34 o                         
   3  -1  -7       6190.33       8719.71        48.26 o                         
   3  -1  -6       3629.87       4487.42        40.54 o                         
   3  -1  -5        401.42        310.97         7.28 o                         
   3  -1  -4       3654.41       4330.00        12.61 o                         
  -3   1   3       3116.01       4081.78        12.90 o                         
   3  -1  -2        990.05       1314.58        10.67 o                         
   3  -1  -1        679.37        927.98        13.50 o                         
   3  -1   0       5273.30       6727.94        30.43 o                         
   3  -1   1      11375.43      12383.74        39.66 o                         
  -3   1  -1      18656.29      21686.05        47.54 o                         
   3  -1   2         24.10         49.48        11.06 o                         
   3  -1   2        527.60        532.23        17.72 o                         
   3  -1   3        184.89        208.60         7.17 o                         
   3  -1   4        102.46        119.76         8.60 o                         
   3  -1   5        783.18        793.70        12.26 o                         
   3  -1   6        413.71        382.21        13.43 o                         
   3  -1   7         18.78         20.89        11.82 o                         
   3  -1   8       3100.91       3116.75        34.81 o                         
   3  -1   9        627.82        515.47        16.06 o                         
   3  -1  10        636.79        643.52        26.51 o                         
  -3   1 -11        351.21        352.92        26.75 o                         
   3  -1  12        159.64        169.96        35.46 o                         
   3  -1  12        525.51        550.97        62.73 o                         
  -3   1 -13         38.30         35.12        35.66 o                         
   3  -1  13         38.50         67.72        59.08 o                         
  -3   1 -14        145.28        212.97        50.89 o                         
   3  -1  14        582.26        592.18        52.08 o                         
  -3   1 -15         33.68         52.89        51.85 o                         
   3  -1  15        149.70         98.42        52.62 o                         
  -3   1 -16        223.10        234.38        56.15 o                         
   3  -1  16        494.66        525.36        52.62 o                         
  -3   1 -17         97.37        213.34        60.75 o                         
  -3   1 -18         12.28        174.41        65.32 o                         
   3  -1  18        303.87        387.44        92.35 o                         
  -3   0  20         30.42         86.78        38.17 o                         
  -3   0  19         34.41         37.32        35.29 o                         
   3   0 -18          7.49          5.64        34.29 o                         
  -3   0  17        216.49        225.47        41.82 o                         
  -3   0  17        387.74        385.24        83.19 o                         
  -3   0  16         34.95         65.07        38.09 o                         
  -3   0  16         62.59        101.38        77.65 o                         
   3   0 -15       1003.34        853.59        41.99 o                         
  -3   0  15       1796.96       1703.90        86.42 o                         
   3   0 -14        556.18        471.53        26.18 o                         
  -3   0  14        996.11        892.73        77.79 o                         
  -3   0  13       3008.74       2673.81        34.17 o                         
  -3   0  13       5388.60       5535.45       101.02 o                         
   3   0 -12        132.50        108.53        20.37 o                         
  -3   0  12        237.30        154.83        19.87 o                         
   3   0 -11       4425.79       4957.24        53.83 o                         
  -3   0  11       7926.50       7360.95        39.98 o                         
   3   0 -10        126.61        133.65        13.67 o                         
  -3   0  10        226.76        289.65        30.54 o                         
   3   0  -9       1605.54       1940.19        32.93 o                         
  -3   0   9       2875.49       3659.00        35.29 o                         
   3   0  -8         43.49         22.21        21.28 o                         
   3   0  -8         77.88        104.37        27.43 o                         
   3   0  -7       1248.28       1699.02        23.98 o                         
   3   0  -6         26.99         38.73        22.27 o                         
   3   0  -5        576.71       1069.45        19.89 o                         
  -3   0   4         11.23         22.30         9.89 o                         
   3   0  -3        547.96        688.02         7.56 o                         
  -3   0   2         48.58         51.21         6.84 o                         
   3   0  -1        268.47        454.86        10.81 o                         
  -3   0   0         11.94         11.30         7.74 o                         
  -3   0   0         21.38         52.72        13.19 o                         
  -3   0  -1       6086.24       6965.70        16.97 o                         
  -3   0  -1      10900.34      13062.62        38.55 o                         
   3   0   2          5.46          8.65         6.92 o                         
   3   0   3        764.53        865.06         9.04 o                         
  -3   0  -4        113.31        123.97         9.14 o                         
   3   0   5        147.60        149.40        10.69 o                         
  -3   0  -6         47.54         50.60        11.96 o                         
  -3   0  -7         61.81         65.04        13.21 o                         
  -3   0  -8         34.12         38.83        14.25 o                         
   3   0   9         37.56         33.69        14.25 o                         
   3   0  10          9.85         23.24        14.75 o                         
   3   0  11          8.69         13.06        15.54 o                         
   3   0  12          0.50         16.70        32.50 o                         
   3   0  12        100.50        100.35        60.50 o                         
   3   0  13          1.90         11.87        33.96 o                         
   3   0  13          3.16         39.45        61.48 o                         
  -3   0 -14        107.06        165.97        47.15 o                         
   3   0  14        146.67        162.96        48.27 o                         
  -3   0 -15        164.67        195.44        37.95 o                         
   3   0  15        331.25        270.34        50.30 o                         
  -3   0 -16        226.55        242.26        39.51 o                         
   3   0  16        276.42        233.40        50.00 o                         
  -3   0 -17        150.26        159.25        61.71 o                         
   3   0  17        461.48        486.31        92.39 o                         
  -3   0 -18         99.08         71.86        61.99 o                         
   3   0  18         99.59        193.27        90.39 o                         
  -3  -1  20         18.59         60.51        39.28 o                         
  -3  -1  19          0.01          9.45        37.09 o                         
  -3  -1  18        267.46        244.45        36.42 o                         
   3   1 -17          9.72         48.83        39.15 o                         
  -3  -1  17        705.93        702.29        86.70 o                         
   3   1 -16        385.75        320.76        39.91 o                         
  -3  -1  16        475.46        496.81        83.27 o                         
   3   1 -15         11.84         36.11        25.84 o                         
  -3  -1  15        355.43        432.87        78.35 o                         
   3   1 -14        389.71        398.14        27.33 o                         
  -3  -1  14       1191.49       1370.25        82.48 o                         
  -3  -1  13        391.51        443.63        25.47 o                         
  -3  -1  13       1919.71       2264.19        83.67 o                         
   3   1 -12         29.89         24.65        12.16 o                         
  -3  -1  12         47.59        -17.89        58.28 o                         
  -3  -1  11        619.52        817.82        16.63 o                         
  -3  -1  11       2328.15       2840.76        42.40 o                         
  -3  -1  10         20.18         12.33         8.33 o                         
  -3  -1  10         23.91         21.18        28.83 o                         
   3   1  -9        295.38        721.00        13.66 o                         
  -3  -1   9       2052.09       2435.46        27.20 o                         
  -3  -1   8        601.98        605.47        13.84 o                         
  -3  -1   8       1089.46       1281.72        18.70 o                         
   3   1  -7       4008.43       3676.86        24.16 o                         
  -3  -1   7       6396.99       8134.01        31.80 o                         
   3   1  -6       2942.57       3640.00        16.04 o                         
  -3  -1   5        327.34        298.15         7.74 o                         
   3   1  -4       3615.96       4536.57        15.08 o                         
  -3  -1   3       2968.97       4302.37        15.72 o                         
  -3  -1   2        967.65       1412.59         7.95 o                         
  -3  -1   1        560.81        883.88        11.21 o                         
   3   1   0       4866.09       6243.39        30.99 o                         
  -3  -1  -1       9204.87      10424.51        22.87 o                         
  -3  -1  -1      18202.60      20886.29        58.16 o                         
  -3  -1  -2        636.55        686.97         8.24 o                         
  -3  -1  -3          1.45         13.71         8.28 o                         
   3   1   4          2.11         14.81        11.98 o                         
   3   1   5        670.28        764.27        15.81 o                         
  -3  -1  -6        162.48        146.49        14.31 o                         
   3   1   7        388.67        363.66        14.67 o                         
   3   1   8        626.56        563.74        15.38 o                         
  -3  -1  -9        390.37        320.43        16.47 o                         
   3   1  10         91.14         73.84        16.34 o                         
  -3  -1 -11        247.36        204.80        17.89 o                         
   3   1  11        254.24        294.79        58.97 o                         
  -3  -1 -12        126.43         97.24        16.98 o                         
   3   1  12        126.82        155.45        61.32 o                         
  -3  -1 -13          1.58         16.09        26.62 o                         
   3   1  13          3.09         52.45        45.94 o                         
  -3  -1 -14         50.09         17.69        27.53 o                         
   3   1  14        134.77        142.46        47.89 o                         
  -3  -1 -15        210.60        226.13        30.68 o                         
   3   1  15        340.86        373.11        51.24 o                         
  -3  -1 -16         63.04         55.01        39.04 o                         
   3   1  16        242.24        263.45        42.57 o                         
  -3  -1 -17        393.46        384.27        62.49 o                         
   3   1  17        512.31        788.77        92.51 o                         
  -3  -1 -18         79.01        184.02        62.00 o                         
   3   2 -20          3.25         25.51        67.69 o                         
  -3  -2  20          5.30        175.19       101.79 o                         
   3   2 -19         43.84         42.28        36.58 o                         
  -3  -2  18        112.54        102.29        35.00 o                         
  -3  -2  17        490.03        402.71        43.23 o                         
  -3  -2  17        557.75        514.85        87.57 o                         
  -3  -2  16        322.58        258.44        29.83 o                         
  -3  -2  16        922.73        930.17        90.21 o                         
   3   2 -15        156.64        158.24        27.02 o                         
  -3  -2  15        165.80        172.49        78.76 o                         
  -3  -2  14        393.48        231.00        32.33 o                         
  -3  -2  14        436.05        357.25        73.81 o                         
   3   2 -13        136.58         83.44        24.27 o                         
  -3  -2  13        169.83        141.88        68.47 o                         
  -3  -2  12        159.29        121.18        16.86 o                         
  -3  -2  12        281.45        295.40        64.02 o                         
   3   2 -11        116.22         74.22         7.90 o                         
  -3  -2  11        188.78        208.25        32.03 o                         
   3   2 -10       1290.32       1001.96        16.31 o                         
   3   2 -10       1695.31       1587.15        35.20 o                         
  -3  -2   9       1811.44       1517.89        17.68 o                         
  -3  -2   9       2646.03       2754.64        45.97 o                         
   3   2  -8       3768.53       4235.56        20.67 o                         
  -3  -2   7       1509.64       2154.88        15.99 o                         
   3   2  -6       2322.98       2753.06        16.06 o                         
  -3  -2   5       1132.62       1267.14        13.68 o                         
  -3  -2   4       2633.99       3881.69        15.40 o                         
  -3  -2   3       1146.65       1517.89        12.84 o                         
  -3  -2   2        518.76        792.25        12.13 o                         
  -3  -2   1       4551.78       5656.64        30.15 o                         
  -3  -2   0       6066.85       7081.24        32.12 o                         
   3   2   1       5239.31       6362.24        31.27 o                         
   3   2   2        727.39        615.09         8.77 o                         
   3   2   2       2176.74       2098.18        48.99 o                         
  -3  -2  -3         64.56         85.66         8.88 o                         
   3   2   4       1123.22       1046.74        14.91 o                         
  -3  -2  -5         85.69        119.22        12.85 o                         
  -3  -2  -6        837.73        800.34        15.21 o                         
   3   2   7        100.74        133.98        12.65 o                         
   3   2   8       2128.46       1978.91        19.16 o                         
  -3  -2  -9        963.85        878.70        16.56 o                         
  -3  -2 -10        719.33        570.85        16.47 o                         
  -3  -2 -11          2.95         26.76        16.11 o                         
  -3  -2 -12        462.55        376.62        20.71 o                         
   3   2  12        588.82        643.07        70.78 o                         
  -3  -2 -13          0.26          3.00        25.81 o                         
   3   2  13         30.55         46.25        69.72 o                         
   3   2  14        552.45        461.14        30.36 o                         
   3   2  14        667.37        791.66        52.76 o                         
  -3  -2 -15        146.67        101.51        37.39 o                         
   3   2  15        173.31        232.11        41.56 o                         
   3   2  16        343.32        282.29        40.92 o                         
   3   2  16        519.79        658.18        55.44 o                         
  -3  -2 -17         68.55         69.46        41.04 o                         
   3   2  17        102.68        104.45        79.49 o                         
  -3  -2 -18        378.36        682.82        55.02 o                         
  -3  -3  19        165.96        200.16        47.47 o                         
   3   3 -18          0.18         64.42        43.72 o                         
   3   3 -17         98.63         93.94        30.62 o                         
  -3  -3  17        183.12        144.87        89.21 o                         
  -3  -3  16         21.19         30.61        25.88 o                         
   3   3 -15         63.97         95.63        27.91 o                         
  -3  -3  15         83.15         83.60        78.85 o                         
   3   3 -14          6.63          2.82        26.81 o                         
  -3  -3  14        273.44        356.78        77.44 o                         
  -3  -3  13        209.15        184.03        31.15 o                         
  -3  -3  13        260.25        267.87        71.86 o                         
   3   3 -12        516.14        472.79        21.11 o                         
  -3  -3  12        886.13        815.81        71.95 o                         
  -3  -3  11        330.35        283.34        21.25 o                         
  -3  -3  11        527.10        493.61        43.97 o                         
  -3  -3  10         52.96         74.34        18.17 o                         
  -3  -3  10         71.70         95.37        36.97 o                         
  -3  -3   9          3.29         28.12        21.59 o                         
  -3  -3   9         54.07         50.51        14.29 o                         
  -3  -3   8       2538.28       2806.40        21.30 o                         
  -3  -3   7       2634.39       2962.59        22.53 o                         
  -3  -3   6        349.98        441.18        18.51 o                         
   3   3  -5        456.86        520.51        20.89 o                         
  -3  -3   4       1871.91       2712.32        20.55 o                         
   3   3  -3       1935.80       2357.21        20.50 o                         
  -3  -3   2        577.35        778.31        14.01 o                         
   3   3  -1        243.99        171.73        10.27 o                         
   3   3   0       1589.81       2096.21        19.84 o                         
   3   3   1       8134.53       7825.04        30.06 o                         
   3   3   1      15402.61      15977.06        79.17 o                         
  -3  -3  -2       1812.72       1568.94        11.28 o                         
   3   3   3        305.57        286.50        11.04 o                         
   3   3   4       1500.32       1423.18        16.73 o                         
   3   3   5       1902.81       1814.08        18.61 o                         
   3   3   6         52.41         65.17        13.42 o                         
  -3  -3  -7        771.17        707.32        16.59 o                         
  -3  -3  -8        581.69        552.75        16.56 o                         
   3   3   9        531.23        496.25        17.93 o                         
   3   3  10        596.04        585.93        19.67 o                         
  -3  -3 -11         31.15         46.21        19.06 o                         
  -3  -3 -12       1060.71       1028.64        28.53 o                         
   3   3  12       1913.86       2068.99        84.91 o                         
   3   3  13        379.39        312.05        25.54 o                         
   3   3  13        593.20        586.26        76.09 o                         
  -3  -3 -14         99.80        111.11        35.12 o                         
   3   3  14        128.55        105.83        68.67 o                         
   3   3  15        168.52        124.95        37.91 o                         
   3   3  15        181.71        220.81        79.64 o                         
   3   3  16         20.73         46.61        38.63 o                         
   3   3  16         22.26         44.16        72.08 o                         
  -3  -3 -17        164.17        159.05        43.24 o                         
   3   3  17        294.29        403.98        86.43 o                         
   3   3  18        209.79        318.35        52.88 o                         
  -3  -4  19          0.48         52.61        46.49 o                         
  -3  -4  18        103.70        115.18        44.81 o                         
   3   4 -17         73.95         58.82        42.19 o                         
   3   4 -16        155.21         91.22        31.63 o                         
   3   4 -15         46.30         56.51        33.84 o                         
   3   4 -14         42.40         28.07        26.18 o                         
   3   4 -13         35.92         55.26        24.60 o                         
   3   4 -12        302.38        264.49        21.66 o                         
  -3  -4  12        414.71        438.69        68.52 o                         
   3   4 -11         22.69         23.47        21.91 o                         
   3   4 -11         63.66        125.53        38.34 o                         
   3   4 -10         16.72         33.31        21.27 o                         
  -3  -4  10         17.35         59.07        23.43 o                         
   3   4  -9        216.91        142.03        19.39 o                         
   3   4  -8        348.52        325.79        20.76 o                         
  -3  -4   7        319.81        413.59        20.22 o                         
  -3  -4   6        116.51        146.11        19.41 o                         
  -3  -4   5        101.17        104.60        19.83 o                         
  -3  -4   4        975.18       1023.95        24.51 o                         
  -3  -4   3       1243.72       1417.59        23.96 o                         
  -3  -4   2       1155.79       1286.77        24.26 o                         
   3   4  -1       4520.25       5432.15        41.69 o                         
   3   4   0       2006.01       2048.95        20.06 o                         
  -3  -4  -1       3161.65       3122.24        15.14 o                         
  -3  -4  -2       1591.21       2026.71        16.24 o                         
  -3  -4  -3        266.21        245.55        11.13 o                         
  -3  -4  -4        950.89        897.97        18.04 o                         
   3   4   5       1036.98        948.27        19.27 o                         
   3   4   6         25.02         13.02         9.48 o                         
  -3  -4  -7          4.43          1.88        10.96 o                         
  -3  -4  -8         33.05         49.77        15.65 o                         
  -3  -4  -9        496.57        408.83        18.89 o                         
   3   4  10        251.47        182.54        19.14 o                         
  -3  -4 -11        218.76        207.38        20.22 o                         
   3   4  12         46.11         58.35        21.76 o                         
  -3  -4 -13        472.53        416.19        27.37 o                         
   3   4  13       1050.58       1227.41        85.64 o                         
  -3  -4 -14        127.83        137.61        36.01 o                         
   3   4  14        226.33        315.59        80.77 o                         
  -3  -4 -15         96.07         91.93        36.56 o                         
   3   4  15        229.44        262.62        82.56 o                         
   3   4  16         68.60         41.25        38.14 o                         
   3   4  16         93.66        148.10        80.41 o                         
   3   4  17         36.31         21.02        50.06 o                         
   3   5 -18         61.18         -1.49        42.01 o                         
   3   5 -17         64.44         60.38        40.39 o                         
   3   5 -16        216.50         97.76        53.90 o                         
   3   5 -15        335.10        276.79        52.96 o                         
   3   5 -14        179.49        208.84        45.42 o                         
   3   5 -13          1.87         11.92        29.11 o                         
   3   5 -12        266.34        228.71        23.53 o                         
   3   5 -11         50.48         66.43        21.54 o                         
  -3  -5  10        452.30        443.13        38.54 o                         
   3   5 -10        889.10        792.15        28.91 o                         
  -3  -5   9         36.31         50.07        22.25 o                         
  -3  -5   8       1852.57       1901.95        27.89 o                         
  -3  -5   7       1706.27       1866.64        29.15 o                         
  -3  -5   6        351.25        304.55        21.80 o                         
  -3  -5   5         98.38        127.73        19.90 o                         
   3   5  -4        108.28        107.41        19.83 o                         
  -3  -5   3        352.35        453.71        28.65 o                         
   3   5  -2        989.85       1106.74        35.79 o                         
   3   5  -1         65.84         40.55        27.98 o                         
   3   5   0       2563.19       2434.03        53.40 o                         
  -3  -5   0       3971.37       3629.42        25.05 o                         
  -3  -5  -1        597.91        508.98        11.78 o                         
  -3  -5  -2        157.95         64.54        11.45 o                         
  -3  -5  -3        100.85        125.67        14.57 o                         
  -3  -5  -4         79.77         79.95        15.19 o                         
   3   5   5        137.65        119.54        16.54 o                         
   3   5   6          1.46         12.38        17.10 o                         
  -3  -5  -7        182.04        207.17        16.33 o                         
  -3  -5  -8       1763.28       1605.55        23.74 o                         
  -3  -5  -9        203.16        184.97        18.89 o                         
   3   5  10         50.18         40.13        19.09 o                         
   3   5  11          8.23         16.13        20.15 o                         
  -3  -5 -12        185.98        163.38        21.75 o                         
  -3  -5 -13         33.99         61.00        26.02 o                         
   3   5  13         40.19          0.05        79.00 o                         
   3   5  14         36.67         68.09        35.01 o                         
   3   5  14        291.23        390.30        84.80 o                         
   3   5  15         92.44         68.34        37.56 o                         
   3   5  15        121.33        240.09        86.22 o                         
  -3  -5 -16        523.75        534.24        44.45 o                         
   3   5  16        904.89       1219.63        95.69 o                         
   3   5  17         53.68         67.58        50.92 o                         
   3   6 -17        125.99         34.21        57.49 o                         
   3   6 -16          5.90        -55.92        55.92 o                         
   3   6 -15        247.09        255.29        54.22 o                         
   3   6 -14         51.11        133.52        51.41 o                         
   3   6 -13        446.86        430.42        53.28 o                         
   3   6 -12        131.35        107.64        24.55 o                         
  -3  -6  11        356.87        334.61        25.26 o                         
  -3  -6  10          8.21         27.06        38.88 o                         
   3   6 -10         16.96        -40.85        40.85 o                         
  -3  -6   9        620.07        674.08        32.91 o                         
   3   6  -8        303.62        328.96        23.68 o                         
  -3  -6   7        577.91        672.09        28.40 o                         
   3   6  -6        534.34        545.44        25.91 o                         
  -3  -6   5        748.78        841.75        26.28 o                         
  -3  -6   4        143.33        150.76        22.65 o                         
   3   6  -3       1220.89       1463.48        37.79 o                         
   3   6  -2        208.57        202.93        33.62 o                         
  -3  -6   1        794.45        869.80        40.76 o                         
  -3  -6   0        726.84        599.20        20.21 o                         
   3   6   1        300.01        233.12         9.24 o                         
   3   6   2         39.51         41.90        13.74 o                         
   3   6   3         37.40         78.43        15.74 o                         
  -3  -6  -4        183.71        180.38        17.85 o                         
   3   6   5         82.82         78.74        18.19 o                         
   3   6   6       1145.19       1101.17        24.64 o                         
  -3  -6  -7         52.20         33.76        20.81 o                         
  -3  -6  -8        661.98        679.60        25.01 o                         
  -3  -6  -9       1317.91       1254.47        24.76 o                         
   3   6  10          3.16         35.26        20.08 o                         
  -3  -6 -11        103.18        104.51        21.33 o                         
  -3  -6 -12        196.28        188.22        23.23 o                         
  -3  -6 -13         36.62         54.07        24.72 o                         
  -3  -6 -14         84.80         84.25        29.41 o                         
   3   6  14        108.22        118.15        89.65 o                         
   3   6  15        182.26        209.55        39.76 o                         
   3   6  15        462.36        598.96        94.38 o                         
   3   6  16        460.33        622.83        98.86 o                         
   3   7 -16        106.75          8.19        62.70 o                         
   3   7 -15        134.71        105.38        58.47 o                         
   3   7 -14        290.48        314.44        57.76 o                         
   3   7 -13        187.17        182.86        53.96 o                         
  -3  -7  12        687.73        572.24        38.89 o                         
   3   7 -11        343.84        334.10        35.92 o                         
   3   7 -10        381.23        356.29        37.70 o                         
   3   7  -9        261.57        221.66        41.57 o                         
  -3  -7   8        600.83        515.26        34.67 o                         
   3   7  -7       1328.21       1243.03        30.72 o                         
  -3  -7   6        123.43        106.40        36.33 o                         
  -3  -7   5        985.11       1026.77        31.54 o                         
  -3  -7   4         25.69         40.88        26.16 o                         
  -3  -7   3        320.21        425.61        37.31 o                         
   3   7  -2         63.19        107.58        38.44 o                         
   3   7  -1          2.70         33.20        42.39 o                         
  -3  -7   0         15.62         75.25        31.01 o                         
  -3  -7  -1        291.94        285.22        21.59 o                         
   3   7   2         16.55          5.67        16.97 o                         
  -3  -7  -3        325.83        244.36        16.74 o                         
   3   7   4        725.12        643.38        22.17 o                         
   3   7   5        124.45        143.63        21.04 o                         
  -3  -7  -6         14.22         42.47        21.97 o                         
   3   7   7          1.03         29.79        22.32 o                         
  -3  -7  -8        127.89         85.98        23.52 o                         
  -3  -7  -9        138.89        131.57        28.23 o                         
   3   7  10         33.57         47.14        21.12 o                         
   3   7  11        156.30        144.57        22.76 o                         
   3   7  12          7.31         85.28        38.56 o                         
  -3  -7 -13         39.40         34.71        40.20 o                         
   3   7  14        117.26        148.48        42.44 o                         
   3   7  15         35.17         68.56        95.67 o                         
   3   8 -15          3.62         44.98        61.61 o                         
   3   8 -14        144.39        155.19        60.48 o                         
   3   8 -13         83.33        122.71        58.17 o                         
   3   8 -12        144.37        102.30        56.07 o                         
  -3  -8  11         39.85         84.82        36.46 o                         
  -3  -8  10        977.03        896.19        57.47 o                         
  -3  -8   9         75.10         92.45        50.85 o                         
   3   8  -8       1686.43       1560.56        36.10 o                         
   3   8  -7         92.11         66.56        30.46 o                         
  -3  -8   6        238.26        189.29        30.75 o                         
  -3  -8   5         37.88         64.60        32.17 o                         
   3   8  -4        281.42        335.88        38.27 o                         
  -3  -8   3        104.53        141.03        39.79 o                         
   3   8  -2         49.62         73.53        42.80 o                         
  -3  -8   1         92.60        152.37        34.04 o                         
  -3  -8   0       1272.87       1374.80        55.86 o                         
  -3  -8  -1          4.28         74.11        24.16 o                         
   3   8   2        215.28        187.06        25.39 o                         
  -3  -8  -3        156.23        173.45        28.73 o                         
  -3  -8  -4        306.29        292.51        31.05 o                         
   3   8   5        122.17         99.59        30.17 o                         
   3   8   6         47.37         68.62        30.79 o                         
   3   8   7        135.24         99.13        31.72 o                         
   3   8   8         43.29         10.21        36.89 o                         
  -3  -8  -9         61.36         15.69        31.53 o                         
  -3  -8 -10        104.63        117.91        34.01 o                         
   3   8  11          0.53         31.10        33.74 o                         
  -3  -8 -12         35.86         40.05        35.57 o                         
   3   8  13         13.61         45.45        43.41 o                         
   3   8  14          1.81         14.23        45.57 o                         
   3   9 -13         48.12          7.55        61.53 o                         
   3   9 -12        139.29        161.79        61.30 o                         
   3   9 -11         59.84         90.05        39.69 o                         
   3   9 -10         32.74         99.42        55.77 o                         
  -3  -9   9        151.39        177.64        54.11 o                         
  -3  -9   8        492.19        508.72        51.85 o                         
   3   9  -7        727.11        840.38        33.49 o                         
  -3  -9   6         29.85         91.40        32.10 o                         
   3   9  -5         26.69         41.48        37.57 o                         
   3   9  -4        809.88       1007.32        46.99 o                         
  -3  -9   3       1451.38       1670.76        52.86 o                         
  -3  -9   2         14.84        188.75        47.14 o                         
   3   9  -1       1239.05       1572.69        59.39 o                         
   3   9   0         21.59        104.03        54.42 o                         
   3   9   1        130.83        169.32        38.15 o                         
   3   9   2        162.81        146.01        38.88 o                         
   3   9   3         73.34        104.87        30.94 o                         
   3   9   4        438.67        453.96        34.18 o                         
  -3  -9  -5         94.11        105.10        33.34 o                         
   3   9   6        267.04        258.17        34.12 o                         
   3   9   7          2.65         24.79        33.75 o                         
   3   9   8        126.91         47.11        35.03 o                         
   3   9   9         69.82         79.09        35.66 o                         
   3   9  10        548.06        577.15        40.49 o                         
   3   9  11        122.19        123.14        38.16 o                         
   3   9  12         30.93         51.35        37.93 o                         
   3  10 -10         20.55         65.13        61.97 o                         
  -3 -10   9         12.33         22.62        58.24 o                         
  -3 -10   8        264.25        276.18        55.52 o                         
  -3 -10   7         63.24        123.32        52.55 o                         
  -3 -10   6         22.62         51.47        50.88 o                         
   3  10  -5        283.52        320.01        37.43 o                         
  -3 -10   4         53.88         97.43        36.53 o                         
  -3 -10   3        128.06        261.74        48.34 o                         
   3  10  -2        127.44        210.42        51.55 o                         
   3  10  -1         23.52        136.29        56.88 o                         
  -3 -10   0        409.76        484.40        61.29 o                         
   3  10   0        559.04        556.20        88.92 o                         
  -3 -10  -1          0.86         39.38        40.40 o                         
  -3 -10  -2         73.56         96.40        33.25 o                         
  -3 -10  -3        131.01        138.12        34.18 o                         
  -3 -10  -4         88.33        132.28        34.89 o                         
   3  10   5        296.88        374.41        37.63 o                         
   3  10   6         10.26         28.67        35.11 o                         
  -3 -10  -7        277.35        237.30        38.34 o                         
   3  10   8          0.08         20.11        37.17 o                         
   3  10   9        159.67        195.90        40.27 o                         
   3  10  10         41.90         38.03        45.14 o                         
   3  11  -7         35.74        145.32        80.18 o                         
   3  11  -6         76.93        122.27        57.08 o                         
  -3 -11   5        119.59        198.76        50.00 o                         
  -3 -11   4        197.16        324.15        53.05 o                         
   3  11  -3         12.66        103.10        44.78 o                         
   3  11  -2        232.82        310.11        47.69 o                         
   3  11  -1          0.59        102.63        62.82 o                         
  -3 -11   0         91.47        181.27        61.22 o                         
   3  11   0        280.26        316.65        96.40 o                         
  -3 -11  -1          7.27         94.69        45.56 o                         
  -3 -11  -2         55.32         79.05        36.39 o                         
   3  11   3         80.29         95.96        37.66 o                         
  -3 -11  -4        482.80        550.73        53.16 o                         
  -3 -11  -5          8.87         39.46        39.05 o                         
   3  11   6        120.62         99.23        39.08 o                         
   4 -11  -7        972.15       1110.05        68.45 o                         
   4 -11  -6          9.48        -27.21        64.59 o                         
   4 -11  -5        570.68        692.13        43.10 o                         
   4 -11  -4          4.96         61.52        47.15 o                         
  -4  11   3        356.02        439.17        57.34 o                         
   4 -11  -2        220.32        222.05        58.43 o                         
  -4  11   1        351.25        235.68        48.29 o                         
   4 -11   0         71.85        208.43        65.32 o                         
  -4  11  -1        604.31        588.98        56.52 o                         
  -4  11  -2          2.16         22.94        35.82 o                         
   4 -11   3        195.93        142.34        43.56 o                         
   4 -11   4          1.96         56.56        42.85 o                         
   4 -10 -11        238.39        240.96        47.50 o                         
  -4  10  10         55.66         98.37        37.43 o                         
   4 -10  -9        213.66        228.68        54.93 o                         
  -4  10   8        347.57        369.50        51.97 o                         
  -4  10   7        459.24        656.22        65.86 o                         
  -4  10   6        691.66        737.84        40.94 o                         
  -4  10   5         55.86         79.25        36.17 o                         
  -4  10   4        289.12        189.48        36.84 o                         
   4 -10  -3        188.59        103.56        41.55 o                         
  -4  10   2        197.75        155.18        39.74 o                         
  -4  10   1        213.74        325.88        54.70 o                         
  -4  10   0        160.57        159.44        45.30 o                         
  -4  10  -1        215.19        150.72        57.56 o                         
   4 -10   2        185.53        125.77        42.94 o                         
  -4  10  -3         98.72         73.93        43.63 o                         
  -4  10  -4        251.41        244.62        45.37 o                         
  -4  10  -5        196.70        214.98        46.49 o                         
  -4  10  -6        227.53        228.24        48.07 o                         
   4 -10   7         11.13         27.36        45.97 o                         
   4 -10   8         22.11         43.73        70.26 o                         
   4  -9 -13         20.94         46.45        38.28 o                         
  -4   9  12         21.54         32.69        36.57 o                         
   4  -9 -11        126.32        114.31        46.68 o                         
  -4   9  10         21.95         63.03        43.09 o                         
  -4   9   9         44.57        156.13        50.51 o                         
  -4   9   8       1376.24       1627.68        68.76 o                         
  -4   9   7         42.96         98.19        39.87 o                         
  -4   9   6          9.40         78.73        32.23 o                         
   4  -9  -5         97.15        227.68        48.17 o                         
  -4   9   4         81.10         46.73        42.64 o                         
  -4   9   3        380.26        203.54        38.65 o                         
  -4   9   2        448.04        362.85        32.75 o                         
  -4   9   1        109.38         76.79        50.04 o                         
   4  -9   0       1165.34       1167.64        58.85 o                         
   4  -9   1        427.28        354.94        57.87 o                         
   4  -9   2         10.32         -8.67        37.89 o                         
  -4   9  -3        364.12        301.98        40.44 o                         
  -4   9  -4        353.42        345.52        43.27 o                         
   4  -9   5          8.71         71.25        40.96 o                         
   4  -9   6        682.32        643.15        47.33 o                         
  -4   9  -7         11.65         21.54        42.94 o                         
   4  -9   8        142.28        105.37        44.58 o                         
   4  -9   9         10.79         49.03        44.83 o                         
  -4   9 -10        100.52        112.67        47.16 o                         
   4  -8 -15        474.23        400.23        47.98 o                         
   4  -8 -14         21.46         75.39        35.66 o                         
   4  -8 -13         66.41         61.57        45.76 o                         
   4  -8 -12        505.34        403.30        46.76 o                         
  -4   8  11        300.57        266.48        45.35 o                         
  -4   8  10        250.62        205.35        41.98 o                         
   4  -8  -9        239.28        218.69        48.25 o                         
  -4   8   8        377.93        495.22        46.95 o                         
   4  -8  -7        249.16        410.78        36.58 o                         
   4  -8  -6        134.87        199.08        32.54 o                         
   4  -8  -5        663.59        612.01        33.12 o                         
   4  -8  -4        289.89        240.67        28.14 o                         
  -4   8   3        990.34        950.57        31.75 o                         
   4  -8  -2          2.12         55.79        32.65 o                         
   4  -8  -1        717.66        557.75        41.06 o                         
  -4   8   0         45.11         60.89        50.65 o                         
   4  -8   1        154.20        146.37        52.28 o                         
  -4   8  -2         12.16         30.67        34.72 o                         
  -4   8  -3         84.17         68.39        35.77 o                         
   4  -8   4         79.75         26.21        36.27 o                         
  -4   8  -5        547.16        521.99        42.37 o                         
   4  -8   6          7.60         -3.62        38.75 o                         
   4  -8   7         17.48         31.67        39.78 o                         
  -4   8  -8        239.30        243.45        42.92 o                         
   4  -8   9         25.05         58.67        41.34 o                         
   4  -8  10        502.45        462.73        47.41 o                         
   4  -8  11         14.29          9.37        43.72 o                         
  -4   8 -12          1.17         19.45        46.51 o                         
  -4   7  16        386.24        386.14        38.51 o                         
   4  -7 -15        653.51        556.60        45.63 o                         
  -4   7  14        390.57        342.18        46.72 o                         
   4  -7 -13        178.12        165.37        42.83 o                         
   4  -7 -12        345.39        343.71        42.48 o                         
  -4   7  11         62.26         58.07        39.62 o                         
   4  -7 -10        216.73        273.00        55.96 o                         
  -4   7  10        636.57        568.93        86.01 o                         
  -4   7   9        343.23        380.39        45.94 o                         
  -4   7   8        753.19        937.87        45.97 o                         
   4  -7  -7        201.48        182.22        28.53 o                         
   4  -7  -6        404.04        396.73        22.91 o                         
  -4   7   5         73.64        106.46        25.36 o                         
   4  -7  -4        251.71        172.29        24.80 o                         
   4  -7  -3         83.89         69.14        24.64 o                         
  -4   7   2         41.99         84.02        30.08 o                         
  -4   7   1        533.10        393.82        34.03 o                         
  -4   7   0          1.69        -38.09        38.09 o                         
  -4   7  -1         10.77        -24.24        40.17 o                         
   4  -7   1         11.19         25.10        66.79 o                         
  -4   7  -2         54.68         65.10        32.77 o                         
  -4   7  -3         19.47         32.95        33.40 o                         
  -4   7  -4         46.13         27.54        34.36 o                         
   4  -7   5         23.99         -6.58        35.11 o                         
  -4   7  -6        174.71        188.75        36.71 o                         
   4  -7   7          3.78         37.74        36.38 o                         
   4  -7   8          0.22         27.62        37.20 o                         
  -4   7  -9        233.36        258.52        40.27 o                         
   4  -7  10        278.87        276.48        42.03 o                         
   4  -7  11        305.69        387.27        44.50 o                         
  -4   7 -12          0.25         49.10        41.48 o                         
   4  -7  13          2.07         56.92        43.07 o                         
   4  -6 -18        205.82        188.84        48.34 o                         
  -4   6  17         28.20         26.77        48.87 o                         
  -4   6  16        127.33         95.68        46.64 o                         
   4  -6 -15        173.50        128.10        43.80 o                         
   4  -6 -14         13.25         28.89        41.22 o                         
   4  -6 -13         98.32        143.77        39.70 o                         
  -4   6  12        453.07        359.46        41.40 o                         
   4  -6 -11         29.97         18.33        37.93 o                         
   4  -6 -10       1063.47        941.07        39.42 o                         
   4  -6  -9        163.96        236.05        34.34 o                         
  -4   6   8        455.95        612.64        30.24 o                         
   4  -6  -7        305.28        350.04        20.14 o                         
   4  -6  -6       1603.64       1818.69        23.05 o                         
  -4   6   5        182.75        270.99        20.30 o                         
   4  -6  -4       1038.74       1151.01        25.58 o                         
   4  -6  -3        259.09        260.04        22.38 o                         
   4  -6  -2        657.65        740.71        29.68 o                         
   4  -6  -1        168.09        150.77        36.19 o                         
  -4   6   0         18.89        -12.91        29.78 o                         
   4  -6   1        315.64        263.59        28.75 o                         
  -4   6  -2        313.96        308.72        30.35 o                         
  -4   6  -3        204.44        153.47        30.21 o                         
  -4   6  -4        216.48        203.34        31.25 o                         
   4  -6   5        303.93        259.71        34.40 o                         
  -4   6  -6         47.07         61.16        33.18 o                         
  -4   6  -7         21.99          0.98        34.05 o                         
   4  -6   8        507.13        479.17        39.22 o                         
  -4   6  -9          0.48         -6.34        35.10 o                         
   4  -6  10        527.64        516.13        41.29 o                         
   4  -6  11          1.30         33.84        37.58 o                         
  -4   6 -12          6.73         61.40        39.04 o                         
  -4   6 -13         16.84         78.86        40.54 o                         
  -4   6 -14         30.30         84.69        64.34 o                         
   4  -6  14         34.25         55.82        81.70 o                         
  -4   6 -15        159.16        118.55        70.63 o                         
   4  -6  15        159.16        176.47        87.84 o                         
  -4   5  18         91.38        117.63        38.24 o                         
  -4   5  17         38.38         61.75        36.23 o                         
   4  -5 -16         12.16         56.23        42.01 o                         
   4  -5 -15        253.38        243.41        42.99 o                         
  -4   5  14        129.49        136.12        40.07 o                         
  -4   5  13         34.91         63.55        26.39 o                         
   4  -5 -12         39.69         49.41        29.43 o                         
  -4   5  12        228.26        291.74        74.94 o                         
  -4   5  11        354.44        285.46        30.37 o                         
  -4   5  11        509.53        528.42        73.97 o                         
  -4   5  10        133.58         95.16        34.79 o                         
  -4   5   9        187.59        192.81        31.81 o                         
  -4   5   8         63.11         92.13        25.92 o                         
  -4   5   7        164.80        198.49        14.94 o                         
   4  -5  -6         25.42         50.36        16.59 o                         
   4  -5  -5       2065.43       2309.45        20.95 o                         
   4  -5  -4        221.26        195.52        18.46 o                         
  -4   5   3        518.25        507.31        20.39 o                         
  -4   5   2        243.91        254.26        26.13 o                         
  -4   5   1        146.33         56.00        31.36 o                         
  -4   5   0        420.25        346.43        27.99 o                         
  -4   5  -1        284.78        298.43        25.10 o                         
  -4   5  -2        375.48        334.59        15.20 o                         
  -4   5  -3        234.43        140.97         9.83 o                         
  -4   5  -4       1406.07       1250.37        35.75 o                         
  -4   5  -5        191.37        170.98        29.11 o                         
  -4   5  -6        388.70        348.86        32.80 o                         
   4  -5   7        311.34        274.10        33.73 o                         
  -4   5  -8         19.95         -6.10        32.49 o                         
   4  -5   9         37.57         35.84        34.33 o                         
   4  -5  10          2.64         14.87        34.91 o                         
   4  -5  11        134.93        164.54        37.64 o                         
  -4   5 -12        128.29        138.45        38.10 o                         
  -4   5 -13        216.06        216.91        40.59 o                         
  -4   5 -14         58.30         74.33        61.98 o                         
   4  -5  14        116.79        133.48        76.99 o                         
  -4   5 -15        343.15        393.25        68.90 o                         
   4  -5  15        385.07        520.74        83.18 o                         
  -4   5 -16         96.41        107.62        68.94 o                         
   4  -4 -19        108.91        141.46        39.19 o                         
  -4   4  18         10.20         43.61        35.48 o                         
   4  -4 -17         21.68         43.78        35.43 o                         
  -4   4  16        311.35        278.23        35.29 o                         
   4  -4 -15         92.90         82.25        41.06 o                         
  -4   4  14         11.57         12.12        37.13 o                         
  -4   4  13         14.56         24.13        30.61 o                         
  -4   4  13         83.00        113.38        73.95 o                         
  -4   4  12         29.28         46.19        35.81 o                         
  -4   4  12         33.38        138.28        50.01 o                         
  -4   4  11         86.51        130.80        34.82 o                         
  -4   4  11         94.42        221.06        47.24 o                         
  -4   4  10        232.14        295.46        33.47 o                         
  -4   4   9        333.94        329.90        30.55 o                         
  -4   4   8       1880.77       2205.33        31.12 o                         
   4  -4  -7       4462.70       5887.71        43.23 o                         
  -4   4   6       7422.11       9140.43        38.65 o                         
  -4   4   5        469.03        529.42        14.70 o                         
   4  -4  -4       1615.38       2089.46        21.17 o                         
   4  -4  -3        334.57        397.47        19.77 o                         
   4  -4  -2       3227.30       3505.97        34.49 o                         
   4  -4  -1        650.54        532.88        28.54 o                         
  -4   4   0       3052.92       3351.83        46.17 o                         
   4  -4   1       5850.83       5604.59        31.85 o                         
   4  -4   2        452.84        374.32        13.05 o                         
  -4   4  -3        250.67        319.99        26.47 o                         
   4  -4   4        111.64        129.06        25.42 o                         
   4  -4   5        108.96         94.12        25.31 o                         
  -4   4  -6       1230.10       1033.01        33.50 o                         
  -4   4  -7        382.17        393.07        31.36 o                         
  -4   4  -8        123.51        129.65        31.40 o                         
  -4   4  -9       1178.65       1106.84        40.69 o                         
   4  -4  10        344.27        344.73        36.07 o                         
   4  -4  11         56.67         77.30        35.12 o                         
   4  -4  12        213.33        183.02        37.76 o                         
  -4   4 -13        318.37        342.26        60.91 o                         
   4  -4  13        396.49        473.71        73.31 o                         
  -4   4 -14        183.01        176.84        60.51 o                         
   4  -4  14        411.66        518.97        74.84 o                         
  -4   4 -15        713.50        751.32        70.50 o                         
   4  -4  15       1050.67       1138.32        82.35 o                         
   4  -4  16        155.38        203.57        58.30 o                         
   4  -3 -19          1.91         27.67        37.29 o                         
   4  -3 -18         83.68        101.35        35.79 o                         
   4  -3 -17          3.65         21.95        41.11 o                         
  -4   3  17          9.72        106.94        83.53 o                         
  -4   3  16        412.20        380.27        43.02 o                         
  -4   3  16        768.75        701.14        88.03 o                         
  -4   3  15          7.66         23.56        36.52 o                         
  -4   3  15         27.74         78.20        80.69 o                         
   4  -3 -14         22.12         58.99        53.55 o                         
  -4   3  14         24.73         48.28        72.99 o                         
  -4   3  13          3.00         20.91        30.96 o                         
  -4   3  13         17.57         90.47        71.23 o                         
  -4   3  12         71.11        106.90        29.11 o                         
  -4   3  12        176.74        184.46        68.31 o                         
   4  -3 -11        110.10        158.70        32.00 o                         
  -4   3  10       1812.96       1971.29        37.52 o                         
  -4   3   9         96.99        130.96        27.61 o                         
  -4   3   8       4118.84       5076.86        41.91 o                         
  -4   3   7         15.68         31.25        19.15 o                         
  -4   3   6        437.07        312.79         9.73 o                         
   4  -3  -5       1063.93       1127.86        15.51 o                         
   4  -3  -4       1959.87       2411.75        16.93 o                         
   4  -3  -3       1900.86       2317.52        20.80 o                         
   4  -3  -2       8432.28       9618.89        38.61 o                         
   4  -3  -1       1983.09       2100.52        31.01 o                         
  -4   3   0       9930.91      10610.55        60.61 o                         
   4  -3   1        166.82        217.89        21.48 o                         
  -4   3  -1       1296.61       1431.20        40.02 o                         
   4  -3   2        521.74        546.02        28.23 o                         
   4  -3   3        258.48        357.87        26.79 o                         
  -4   3  -4         24.91         14.51        24.90 o                         
   4  -3   5        187.53        131.76        25.24 o                         
  -4   3  -6       1264.72       1070.00        32.47 o                         
   4  -3   7        132.45        172.20        27.16 o                         
   4  -3   8       1729.32       1626.55        39.78 o                         
   4  -3   9        486.56        467.21        34.08 o                         
   4  -3  10        213.81        162.32        34.09 o                         
   4  -3  11         63.79         88.46        28.84 o                         
  -4   3 -12         52.15         79.71        37.95 o                         
   4  -3  12        575.36        644.23        71.59 o                         
  -4   3 -13        152.64        170.88        40.49 o                         
   4  -3  13        184.10        284.81        69.32 o                         
  -4   3 -14        133.22        144.42        60.55 o                         
   4  -3  14        758.01        786.79        74.15 o                         
  -4   3 -15          1.22         31.35        58.07 o                         
   4  -3  15         44.26         92.62        65.07 o                         
  -4   3 -16          4.25         52.45        53.01 o                         
  -4   3 -17         37.83          7.05        97.30 o                         
   4  -2 -20         40.72         49.30        38.63 o                         
  -4   2  19        117.30         91.49        35.78 o                         
  -4   2  18        265.45        209.19        43.82 o                         
  -4   2  18        290.01        310.76        86.54 o                         
  -4   2  17          4.37         13.50        40.02 o                         
  -4   2  17          5.33        215.89        83.35 o                         
   4  -2 -16         49.72         43.51        39.22 o                         
  -4   2  16        166.73        232.81        79.69 o                         
   4  -2 -15         35.94         29.03        36.98 o                         
  -4   2  15        160.09        150.60        73.10 o                         
   4  -2 -14        735.48        633.65        39.36 o                         
  -4   2  14       1310.53       1430.14        84.08 o                         
  -4   2  13        609.00        548.93        34.34 o                         
  -4   2  13        648.48        563.61        69.69 o                         
  -4   2  12       1105.45        959.68        35.00 o                         
  -4   2  12       1116.89       1096.22        64.97 o                         
  -4   2  11        492.87        342.93        15.97 o                         
  -4   2  11        639.93        651.00        45.43 o                         
  -4   2  10        175.57        155.98        15.77 o                         
  -4   2  10        301.68        409.77        30.85 o                         
  -4   2   9        151.76        108.56        15.78 o                         
   4  -2  -9        187.07        190.40        26.85 o                         
  -4   2   8       2245.48       2978.05        35.52 o                         
  -4   2   7        814.99        976.93        27.38 o                         
   4  -2  -6        293.00        261.03        14.15 o                         
  -4   2   5        333.72        471.49        11.43 o                         
   4  -2  -4       2561.22       3158.56        14.55 o                         
   4  -2  -3       1044.49       1436.12        14.35 o                         
  -4   2   2        153.08        213.23        13.56 o                         
  -4   2   1        793.01        891.82        22.18 o                         
  -4   2   0       9610.92      10355.91        43.63 o                         
  -4   2  -1       6501.49       6598.90        49.24 o                         
   4  -2   2        350.27        339.93        12.96 o                         
  -4   2  -2        877.54        892.45        53.40 o                         
   4  -2   3        491.80        577.02        29.59 o                         
   4  -2   4         42.62         31.24        26.80 o                         
  -4   2  -5        556.50        525.29        29.29 o                         
   4  -2   6       1759.59       1721.44        28.83 o                         
   4  -2   7        531.74        532.33        23.70 o                         
   4  -2   8        910.82        822.85        27.24 o                         
   4  -2   9        970.43       1017.09        29.92 o                         
   4  -2  10         11.90         32.03        25.72 o                         
   4  -2  11         12.87         29.24        33.51 o                         
   4  -2  11         18.72         70.39        62.95 o                         
  -4   2 -12         67.97         72.67        36.92 o                         
   4  -2  12        255.98        371.36        66.13 o                         
   4  -2  13          0.53         38.63        39.20 o                         
   4  -2  13        283.82        281.49        61.13 o                         
  -4   2 -14        781.17        645.78        61.25 o                         
   4  -2  14        880.21       1061.11        56.65 o                         
  -4   2 -15         23.27        108.89        59.74 o                         
   4  -2  15        481.14        475.74        48.41 o                         
   4  -2  16        323.34        364.68        46.10 o                         
   4  -2  17        131.04        107.02        53.79 o                         
   4  -1 -20         66.61        113.59        38.46 o                         
  -4   1  19          0.39         24.15        35.28 o                         
  -4   1  18       1040.58        821.54        50.03 o                         
  -4   1  18       1232.94       1210.85        94.44 o                         
   4  -1 -17         86.88        121.11        39.93 o                         
  -4   1  17        324.76        337.66        82.11 o                         
   4  -1 -16       1413.66       1097.91        47.69 o                         
  -4   1  16       1521.11       1262.19        85.51 o                         
   4  -1 -15        202.92        210.21        37.93 o                         
  -4   1  15        284.25        233.26        73.51 o                         
   4  -1 -14        382.67        337.01        37.56 o                         
  -4   1  14        479.11        478.67        71.43 o                         
   4  -1 -13        266.82        184.17        33.91 o                         
  -4   1  13        297.42        278.87        64.77 o                         
   4  -1 -12        410.41        693.52        27.67 o                         
  -4   1  12       2277.72       2880.22        78.81 o                         
   4  -1 -11        241.65        296.09        16.72 o                         
   4  -1 -11       1300.54       1625.12        47.80 o                         
   4  -1 -10       1516.73       1215.34        22.06 o                         
   4  -1 -10       2123.59       2152.11        36.58 o                         
   4  -1  -9        489.43        630.75        17.43 o                         
  -4   1   9       1094.65       1450.37        32.73 o                         
  -4   1   8        918.26       1149.52        17.74 o                         
  -4   1   7       1433.12       1736.65        30.37 o                         
  -4   1   6        857.83       1032.77        11.06 o                         
   4  -1  -5         61.78         67.36        10.05 o                         
   4  -1  -4       8030.03      10005.60        21.62 o                         
   4  -1  -3       2258.71       2715.39        12.66 o                         
  -4   1   2       2354.62       2755.18        17.22 o                         
   4  -1  -1        819.44       1048.38        15.83 o                         
   4  -1   0         65.26         79.11        18.39 o                         
   4  -1   1       1523.29       1483.41        16.66 o                         
  -4   1  -1       1663.09       1441.90        44.36 o                         
   4  -1   2       1182.80       1253.70        17.07 o                         
   4  -1   3       1505.28       1488.80        15.27 o                         
   4  -1   4       1561.93       1635.74        15.30 o                         
   4  -1   5       1068.70        962.33        14.72 o                         
   4  -1   6         51.99         48.90        11.73 o                         
   4  -1   7        207.78        173.74        15.30 o                         
   4  -1   8         10.85         16.34        20.93 o                         
   4  -1   9        401.08        387.03        25.40 o                         
  -4   1 -10         51.81         41.28        24.47 o                         
   4  -1  11        150.52        137.31        33.69 o                         
   4  -1  11        153.56        151.87        60.90 o                         
   4  -1  12          0.59         21.93        34.51 o                         
   4  -1  12         20.92          6.09        61.79 o                         
  -4   1 -13        290.09        312.74        39.50 o                         
   4  -1  13        511.65        686.97        66.88 o                         
  -4   1 -14         13.63         39.28        53.76 o                         
   4  -1  14         15.51         19.39        54.11 o                         
  -4   1 -15         76.38         93.54        52.67 o                         
   4  -1  15         78.31        145.65        49.43 o                         
   4  -1  16        177.79        269.02        60.48 o                         
   4  -1  17        423.48        650.97        63.92 o                         
  -4   1 -18        155.60        223.69        65.14 o                         
   4   0 -20        449.79        431.20        40.79 o                         
  -4   0  19          1.55         29.98        34.26 o                         
   4   0 -18       1156.08       1012.37        50.10 o                         
  -4   0  18       2070.52       2085.37       103.99 o                         
   4   0 -17         10.31         18.07        39.70 o                         
  -4   0  17         18.47         91.34        79.54 o                         
  -4   0  16       1779.72       1569.55        49.52 o                         
  -4   0  16       3187.45       3177.11       103.23 o                         
   4   0 -15         93.42        134.79        36.77 o                         
  -4   0  15        167.32        249.96        72.63 o                         
   4   0 -14       3497.47       3397.22        56.17 o                         
  -4   0  14       6263.89       6386.95       108.81 o                         
  -4   0  13        355.15        332.79        23.12 o                         
  -4   0  13        636.06        746.31        67.71 o                         
   4   0 -12       1286.59       1292.51        29.38 o                         
   4   0 -12       2304.25       2748.63        54.77 o                         
   4   0 -11        160.19        154.37        20.14 o                         
   4   0 -11        286.90        294.40        31.81 o                         
   4   0 -10       2151.53       2344.26        35.56 o                         
  -4   0  10       3853.35       4300.60        43.39 o                         
   4   0  -9        142.34        147.13        20.98 o                         
  -4   0   9        254.93        286.40        32.19 o                         
  -4   0   8        779.01       1102.47        29.09 o                         
  -4   0   7         69.31          9.73        31.55 o                         
  -4   0   6       4914.42       7411.60        40.76 o                         
   4   0  -5          4.47          1.65         8.08 o                         
   4   0  -4        162.10        199.05         9.68 o                         
   4   0  -3          0.26         -2.58         8.69 o                         
   4   0  -2       1287.98       2037.82        17.03 o                         
  -4   0   1         78.40         95.65        13.80 o                         
   4   0   0       3576.51       4039.65        19.85 o                         
   4   0   0       6405.45       7022.91        39.52 o                         
   4   0   1         88.39         85.53         8.07 o                         
   4   0   2       3795.12       4509.40        17.64 o                         
   4   0   3         67.39         76.01        10.09 o                         
  -4   0  -4         72.08         86.28        12.07 o                         
   4   0   5         10.16         23.57        13.85 o                         
   4   0   6        604.61        709.33        16.20 o                         
  -4   0  -7          3.55         13.16        12.98 o                         
   4   0   8         11.46         24.94        13.18 o                         
  -4   0  -9         52.20         44.14        15.98 o                         
   4   0  10        155.20        127.92        17.86 o                         
  -4   0 -11        152.39        134.74        20.31 o                         
   4   0  11        250.73        310.38        65.42 o                         
   4   0  12         24.78         25.62        33.74 o                         
   4   0  12        100.22         86.48        62.07 o                         
  -4   0 -13          7.53         63.55        47.33 o                         
   4   0  13          8.49         33.16        40.71 o                         
  -4   0 -14         78.73        136.95        50.89 o                         
   4   0  14        123.42        192.93        48.35 o                         
   4   0  15        158.23        213.93        42.25 o                         
  -4   0 -16        622.58        560.51        65.48 o                         
   4   0  16        727.37        900.68        47.07 o                         
  -4   0 -17        218.87        225.06        63.21 o                         
   4   0  17        228.25        306.73        59.72 o                         
   4   0  18        420.29        470.20        66.82 o                         
   4   1 -20         85.15        112.32        38.77 o                         
  -4  -1  19        288.80        356.33        48.60 o                         
   4   1 -18        243.18        259.42        44.07 o                         
  -4  -1  18       1066.26       1458.74       101.30 o                         
  -4  -1  17        300.74        254.76        41.90 o                         
  -4  -1  17        369.46        356.96        83.15 o                         
   4   1 -16        135.84        239.18        39.81 o                         
  -4  -1  16       1254.02       1281.42        87.38 o                         
   4   1 -15        102.83        117.91        25.48 o                         
  -4  -1  15        263.33        232.90        72.43 o                         
   4   1 -14        121.92        123.99        24.87 o                         
  -4  -1  14        424.61        448.96        72.05 o                         
   4   1 -13         38.68         67.38        22.65 o                         
  -4  -1  13        249.73        180.03        62.70 o                         
   4   1 -12       2360.75       2005.74        44.60 o                         
   4   1 -12       2685.38       2671.43        44.27 o                         
   4   1 -11       1338.71       1210.14        36.14 o                         
  -4  -1  11       1529.85       1611.01        35.68 o                         
   4   1 -10        767.22        946.60        31.23 o                         
  -4  -1  10       1966.93       2151.08        31.40 o                         
   4   1  -9       1152.28       1414.89        22.79 o                         
   4   1  -8        858.74       1235.11        24.69 o                         
   4   1  -7       1504.95       1792.80        24.94 o                         
  -4  -1   6        985.90       1023.44        13.56 o                         
   4   1  -5         72.35         66.43         9.85 o                         
  -4  -1   4       8291.55      11114.95        25.83 o                         
   4   1  -3       1881.23       2520.70        11.67 o                         
  -4  -1   2       2390.26       2939.36        14.36 o                         
   4   1  -1        753.54        944.70        10.49 o                         
  -4  -1   0         63.84        106.17        13.03 o                         
   4   1   0         75.52        100.00        23.81 o                         
   4   1   1        176.73        138.14         7.30 o                         
   4   1   2       2718.77       2946.42        14.88 o                         
   4   1   3        824.49        842.56        12.63 o                         
   4   1   4       1242.25       1263.55        19.56 o                         
  -4  -1  -5        260.14        249.09        16.51 o                         
   4   1   6         11.22         15.20        15.14 o                         
   4   1   7         44.41         31.35        14.98 o                         
  -4  -1  -8         95.91         99.83        15.66 o                         
   4   1   9          0.51          9.04        16.15 o                         
   4   1  10        381.72        328.76        21.30 o                         
   4   1  11        124.34        138.83        21.47 o                         
   4   1  11        244.87        179.14        64.50 o                         
  -4  -1 -12         95.37         64.24        46.38 o                         
   4   1  12        114.97        124.25        46.65 o                         
  -4  -1 -13          1.21        -16.01        34.30 o                         
   4   1  13          7.17         23.02        46.59 o                         
  -4  -1 -14         56.49         71.27        35.63 o                         
   4   1  14        118.77        205.26        48.74 o                         
  -4  -1 -15         59.15         93.72        55.31 o                         
   4   1  15        147.30        168.26        42.42 o                         
  -4  -1 -16        132.48        243.12        59.37 o                         
   4   1  16        624.93        797.17        60.46 o                         
  -4  -1 -17        184.98        198.15        55.99 o                         
   4   1  18        420.84        549.78        66.05 o                         
  -4  -2  20        252.09        241.89        40.61 o                         
  -4  -2  19         28.09         56.02        36.55 o                         
   4   2 -18         31.05         33.29        41.38 o                         
  -4  -2  18        241.02        363.93        92.77 o                         
   4   2 -17          1.22         -7.41        38.75 o                         
  -4  -2  17          4.68        109.54        85.93 o                         
   4   2 -16        147.93        105.60        28.09 o                         
  -4  -2  16        187.26        184.64        80.15 o                         
   4   2 -15        156.95        135.70        27.06 o                         
  -4  -2  15        185.38        200.69        73.43 o                         
  -4  -2  14        727.01        599.58        28.53 o                         
  -4  -2  14       1308.76       1385.74        82.06 o                         
   4   2 -13         49.92         72.43        34.55 o                         
  -4  -2  13        531.62        509.56        48.60 o                         
   4   2 -12         14.46        105.77        32.87 o                         
   4   2 -12        888.85       1015.08        38.88 o                         
  -4  -2  11        185.93        146.92        13.34 o                         
   4   2 -11        575.78        730.49        42.45 o                         
   4   2 -10        159.44        135.80        10.01 o                         
   4   2 -10        298.30        369.18        19.99 o                         
   4   2  -9         44.64         25.23        14.80 o                         
  -4  -2   9        164.68        199.84        21.93 o                         
  -4  -2   8       2329.15       2895.67        22.08 o                         
  -4  -2   7        653.73        792.84        14.72 o                         
  -4  -2   6        368.13        327.00        13.37 o                         
  -4  -2   5        387.31        591.61        12.98 o                         
  -4  -2   4       2739.68       3663.74        17.24 o                         
  -4  -2   3        941.45       1463.17        13.41 o                         
   4   2  -2        122.16        168.16         7.64 o                         
  -4  -2   1        960.98       1088.55        24.15 o                         
   4   2   0       4441.58       4446.52        23.55 o                         
   4   2   0       9264.76      10298.56        56.22 o                         
   4   2   1       3301.00       3144.60        29.60 o                         
  -4  -2  -1       6378.28       6421.56        48.29 o                         
   4   2   2        666.61        685.69        14.13 o                         
  -4  -2  -3        967.83       1128.68        18.33 o                         
   4   2   4         19.94         28.38        14.48 o                         
   4   2   5       1201.10       1116.72        17.22 o                         
   4   2   6        133.87        134.32        14.01 o                         
  -4  -2  -7       2062.40       1995.27        21.12 o                         
  -4  -2  -8         25.83         59.95        13.07 o                         
   4   2   9        883.58        817.11        17.42 o                         
   4   2  10        259.87        239.29        16.29 o                         
  -4  -2 -11          3.85         13.29        16.17 o                         
  -4  -2 -12         25.71         19.68        20.18 o                         
   4   2  12         26.17         71.39        66.71 o                         
  -4  -2 -13        280.11        244.18        28.42 o                         
   4   2  13        509.56        572.80        76.81 o                         
   4   2  14          2.38         12.93        35.20 o                         
  -4  -2 -14         13.16         94.55        40.64 o                         
   4   2  15          2.44         12.54        37.11 o                         
   4   2  15         62.85         87.12        42.56 o                         
  -4  -2 -16         27.00         47.36        55.18 o                         
   4   2  16        150.73        142.31        52.38 o                         
   4   2  17        363.89        407.39        60.77 o                         
  -4  -2 -18        186.47        389.66        63.30 o                         
   4   3 -19         55.45         76.27        36.42 o                         
   4   3 -18          1.40         -2.84        41.59 o                         
  -4  -3  18         67.59        151.43        92.17 o                         
  -4  -3  17          7.67         73.49        39.15 o                         
  -4  -3  17         10.56         77.25        83.93 o                         
   4   3 -16        450.76        404.31        30.70 o                         
  -4  -3  16        776.81        697.39        88.99 o                         
   4   3 -15         25.39         31.65        26.85 o                         
  -4  -3  15         31.44         66.33        76.89 o                         
  -4  -3  14          3.30         40.79        25.76 o                         
  -4  -3  14         20.80         81.49        71.85 o                         
   4   3 -13         18.42          9.31        37.54 o                         
  -4  -3  13         20.80         44.89        38.07 o                         
   4   3 -12        133.54         78.33        19.64 o                         
  -4  -3  12        189.79        145.41        35.65 o                         
   4   3 -11          4.25         25.30        18.47 o                         
  -4  -3  11         88.68        129.95        39.91 o                         
  -4  -3  10        569.01        597.16        25.98 o                         
   4   3 -10       1647.02       1809.35        30.99 o                         
  -4  -3   9        107.14        138.96        16.42 o                         
   4   3  -8       3812.80       4538.67        31.58 o                         
  -4  -3   7         19.45         46.05        15.26 o                         
  -4  -3   6        352.94        327.75        18.26 o                         
  -4  -3   5        876.74       1017.50        20.38 o                         
  -4  -3   4       1971.17       2592.92        30.55 o                         
  -4  -3   3       1580.31       1769.89        36.25 o                         
   4   3  -2       8813.72      11192.09        58.11 o                         
  -4  -3   1       1841.61       2168.11        26.18 o                         
   4   3   0       4583.41       4969.47        30.42 o                         
  -4  -3  -1       1428.34       1382.56        18.19 o                         
  -4  -3  -2        234.22        162.57         7.72 o                         
  -4  -3  -3        532.47        542.69        12.32 o                         
  -4  -3  -4        126.62        136.93        11.82 o                         
   4   3   5         22.14         35.18        11.94 o                         
  -4  -3  -6        761.74        696.14        15.40 o                         
   4   3   7        470.12        420.41        15.25 o                         
   4   3   8        940.33        836.96        18.33 o                         
   4   3   9       1260.21       1213.16        21.12 o                         
  -4  -3 -10        269.06        246.22        18.26 o                         
   4   3  11          7.40         14.19        19.90 o                         
   4   3  11         17.58         77.40        65.45 o                         
  -4  -3 -12        237.70        215.52        21.98 o                         
   4   3  12        291.46        297.52        70.74 o                         
  -4  -3 -13        358.15        306.43        35.76 o                         
   4   3  13        358.57        405.30        73.67 o                         
  -4  -3 -14        125.21        115.42        35.89 o                         
   4   3  14        743.10        777.74        80.16 o                         
  -4  -3 -15        578.86        510.37        41.47 o                         
   4   3  15        597.27        734.06        82.82 o                         
   4   3  16        143.32        137.47        57.90 o                         
   4   3  16        309.41        397.33        46.36 o                         
   4   3  17        162.69        190.86        60.27 o                         
   4   4 -19          2.56         81.09        46.51 o                         
   4   4 -18          2.59         75.46        43.31 o                         
  -4  -4  17          6.42         36.52        30.87 o                         
   4   4 -16         95.35        128.19        25.39 o                         
   4   4 -15        524.64        525.71        30.19 o                         
  -4  -4  15        598.12        697.49        83.58 o                         
   4   4 -14         41.32         57.79        29.26 o                         
  -4  -4  14         50.47         36.00        50.91 o                         
   4   4 -13         86.53         48.81        39.95 o                         
   4   4 -13         98.04         -2.33        36.25 o                         
   4   4 -12          5.18         46.85        22.82 o                         
   4   4 -12         28.34         47.38        41.60 o                         
   4   4 -11          9.99         22.66        21.81 o                         
  -4  -4  11         78.43         65.25        24.60 o                         
  -4  -4  10        233.04        252.82        21.53 o                         
   4   4  -9        362.71        375.38        22.37 o                         
  -4  -4   8       2026.35       2228.57        28.52 o                         
  -4  -4   7       3763.21       4624.57        35.39 o                         
  -4  -4   6       7128.51       8708.62        56.57 o                         
   4   4  -5        400.57        409.90        26.84 o                         
  -4  -4   4       1642.92       2204.32        29.37 o                         
   4   4  -3        266.38        280.25        17.04 o                         
  -4  -4   2       3367.52       4202.79        36.19 o                         
   4   4  -1        643.45        578.02        25.80 o                         
  -4  -4   0       2035.14       2182.57        23.86 o                         
  -4  -4  -1       1557.63       1687.12        18.28 o                         
  -4  -4  -2       3856.69       3107.90        15.78 o                         
  -4  -4  -3        101.43        121.92         8.05 o                         
   4   4   4        201.48        172.20        10.50 o                         
  -4  -4  -5        104.97         96.27        12.25 o                         
   4   4   6       2725.55       2489.46        21.96 o                         
   4   4   7         43.05         41.40        14.78 o                         
  -4  -4  -8       2050.94       1795.99        23.19 o                         
  -4  -4  -9        795.56        710.30        20.63 o                         
   4   4  10        101.17         93.67        18.57 o                         
  -4  -4 -11         42.39         64.61        19.13 o                         
  -4  -4 -12        661.48        647.41        25.21 o                         
   4   4  12        702.73        847.40        79.58 o                         
  -4  -4 -13         39.77         77.79        24.90 o                         
   4   4  13        160.51        222.27        77.57 o                         
   4   4  14        789.89        702.14        39.70 o                         
   4   4  14        895.27       1060.38        87.70 o                         
   4   4  15         54.40         97.78        36.93 o                         
   4   4  15         55.37        101.80        79.34 o                         
   4   4  16          3.89         -0.78        49.24 o                         
   4   4  17         36.61         78.97        50.11 o                         
   4   5 -18        168.32         57.99        40.44 o                         
   4   5 -17         92.34          9.50        38.44 o                         
   4   5 -16          8.75        -36.17        36.17 o                         
   4   5 -15        209.54        181.20        34.81 o                         
   4   5 -14         39.04         70.40        30.45 o                         
   4   5 -13          4.74         32.98        29.65 o                         
   4   5 -12        238.40        138.98        41.79 o                         
   4   5 -12        269.79        199.89        57.37 o                         
  -4  -5  11        196.07        199.25        35.23 o                         
   4   5 -11        476.43        434.56        43.18 o                         
   4   5 -10        161.39        172.50        27.09 o                         
  -4  -5   9        221.41        285.27        24.58 o                         
  -4  -5   8         78.72         86.53        26.95 o                         
  -4  -5   7        171.43        156.39        21.59 o                         
  -4  -5   6         32.06         47.79        25.27 o                         
   4   5  -5       1912.55       2138.56        37.63 o                         
  -4  -5   4        222.99        216.21        28.09 o                         
   4   5  -3        505.85        414.46        20.85 o                         
   4   5  -2        301.27        260.21        18.82 o                         
   4   5  -1        151.32        108.42        22.46 o                         
   4   5   0        530.53        431.19        11.79 o                         
  -4  -5  -1        956.65        953.70        31.73 o                         
   4   5   2        316.05        255.76        10.94 o                         
   4   5   3        600.54        466.39        15.26 o                         
   4   5   4        714.28        606.32        17.04 o                         
  -4  -5  -5        548.79        490.89        15.03 o                         
   4   5   6         49.62         77.12        14.27 o                         
  -4  -5  -7       1430.23       1376.91        21.34 o                         
   4   5   8        284.00        260.82        18.30 o                         
  -4  -5  -9        669.96        657.45        21.58 o                         
   4   5  10         67.97         53.97        19.47 o                         
   4   5  11          1.33         10.00        19.77 o                         
  -4  -5 -12          1.00         20.42        20.62 o                         
   4   5  13         98.76         78.16        24.00 o                         
   4   5  13        350.59        378.00        83.42 o                         
  -4  -5 -14        289.08        253.73        37.73 o                         
   4   5  14        433.84        544.78        84.33 o                         
  -4  -5 -15        426.27        427.73        41.55 o                         
   4   5  15        990.63       1309.43        95.68 o                         
   4   5  16        133.27        164.52        49.87 o                         
   4   6 -17        186.09         81.95        42.56 o                         
   4   6 -16         81.93        119.78        54.32 o                         
   4   6 -15         70.68         68.99        50.89 o                         
   4   6 -14        232.01        223.45        50.50 o                         
   4   6 -13          0.74         17.32        30.63 o                         
   4   6 -12        200.67        208.62        46.64 o                         
   4   6 -12        559.04        447.75        60.55 o                         
   4   6 -11         82.30         53.94        34.83 o                         
  -4  -6  10       1044.81        973.80        38.19 o                         
   4   6  -9        197.99        248.06        27.66 o                         
  -4  -6   8        565.95        605.37        27.12 o                         
  -4  -6   7        376.93        393.80        26.13 o                         
   4   6  -6       1652.10       1854.77        39.63 o                         
   4   6  -5        144.96        196.41        30.11 o                         
  -4  -6   4        961.11       1162.76        37.03 o                         
  -4  -6   3        217.64        288.92        34.38 o                         
  -4  -6   2        675.77        780.95        42.52 o                         
   4   6  -1        209.84        259.28        27.70 o                         
  -4  -6   0         20.68         53.31        10.53 o                         
  -4  -6  -1          1.30         -0.16        12.18 o                         
  -4  -6  -2        517.01        424.57        13.20 o                         
  -4  -6  -3         12.49         26.58        15.18 o                         
  -4  -6  -4        143.12        131.75        17.42 o                         
   4   6   5         37.16         24.07        18.24 o                         
  -4  -6  -6        417.49        325.37        17.27 o                         
  -4  -6  -7         12.63         22.75        16.85 o                         
  -4  -6  -8        815.08        722.81        21.12 o                         
  -4  -6  -9          3.86         24.92        18.55 o                         
  -4  -6 -10         38.28         78.18        20.20 o                         
   4   6  11         86.60        104.39        21.57 o                         
   4   6  12         19.09         25.36        22.18 o                         
   4   6  13         63.63         59.34        32.01 o                         
   4   6  14        120.06        202.76        89.44 o                         
   4   6  15        324.42        464.55        89.47 o                         
   4   7 -16        219.66        193.45        58.89 o                         
   4   7 -15        640.70        527.84        61.31 o                         
   4   7 -14        489.51        432.42        58.24 o                         
   4   7 -13        530.38        425.54        56.85 o                         
   4   7 -12        595.39        466.45        56.09 o                         
  -4  -7  11        227.11        228.52        38.59 o                         
   4   7 -10        702.22        632.55        39.14 o                         
  -4  -7   9        352.18        400.80        29.42 o                         
   4   7  -8        768.13        859.90        32.74 o                         
  -4  -7   7        203.75        226.55        28.44 o                         
   4   7  -6        456.26        480.88        35.28 o                         
  -4  -7   5         77.59        152.29        32.84 o                         
   4   7  -4        266.05        312.30        38.28 o                         
   4   7  -3         68.09         87.00        38.66 o                         
  -4  -7   2         38.18         69.25        43.58 o                         
   4   7  -1        549.49        499.55        31.17 o                         
   4   7   0          1.53         35.19        19.24 o                         
   4   7   1          0.53         24.39        19.37 o                         
   4   7   2        158.38        165.76        25.45 o                         
  -4  -7  -3         37.45         55.00        17.90 o                         
   4   7   4         92.17         81.51        27.03 o                         
  -4  -7  -5         11.33         10.98        27.44 o                         
   4   7   6         55.57         69.57        28.45 o                         
   4   7   7         77.36         61.71        29.57 o                         
   4   7   8         11.57         24.99        29.32 o                         
  -4  -7  -9          7.10         31.91        30.72 o                         
   4   7  10        367.93        374.53        34.17 o                         
   4   7  11          0.61         17.35        32.24 o                         
  -4  -7 -12         43.11         46.59        33.43 o                         
   4   7  13         32.62         37.29        34.31 o                         
  -4  -7 -14          4.99         31.56        55.28 o                         
   4   7  14         28.96         -4.79        94.64 o                         
   4   8 -14        201.22        101.33        59.06 o                         
   4   8 -13         22.95         57.83        55.23 o                         
   4   8 -12        200.06        182.43        56.15 o                         
   4   8 -11        500.41        511.27        55.69 o                         
   4   8 -10        273.24        258.69        40.34 o                         
   4   8  -9        189.72        201.56        35.81 o                         
  -4  -8   8        444.22        436.27        33.95 o                         
   4   8  -7        304.59        348.39        37.64 o                         
  -4  -8   6        136.97        179.33        36.30 o                         
   4   8  -5        664.60        722.22        42.40 o                         
   4   8  -4        296.17        300.54        42.38 o                         
   4   8  -3       1067.24       1424.65        52.78 o                         
   4   8  -2          2.41        102.06        49.42 o                         
  -4  -8   1        116.42        216.52        48.55 o                         
   4   8  -1        611.24        568.30        75.32 o                         
   4   8   0          8.91         95.34        34.28 o                         
  -4  -8  -1        128.54        182.84        36.93 o                         
   4   8   2        183.67        185.49        28.68 o                         
  -4  -8  -3        148.83        154.84        29.53 o                         
  -4  -8  -4        220.45        219.07        30.26 o                         
   4   8   5        197.80        165.84        30.72 o                         
   4   8   6          9.14         29.34        31.40 o                         
   4   8   7        133.96        104.13        32.02 o                         
  -4  -8  -8         12.83         17.86        31.07 o                         
   4   8   9          1.80          2.60        32.34 o                         
   4   8  10         24.13         -7.19        41.84 o                         
   4   8  11        238.98        246.06        37.17 o                         
  -4  -8 -12          4.72         -5.45        36.50 o                         
   4   8  13         59.59         61.94        37.81 o                         
   4   9 -13         89.11         91.22        62.80 o                         
   4   9 -12         63.38        107.75        88.35 o                         
   4   9 -11        100.05        171.72        85.73 o                         
   4   9 -10         61.04         74.19        54.15 o                         
   4   9  -9         42.60         65.82        74.10 o                         
   4   9  -8       1305.78       1212.12        52.88 o                         
   4   9  -7         35.16         53.90        44.21 o                         
  -4  -9   6         10.21         25.09        37.52 o                         
  -4  -9   5         77.13        117.07        40.93 o                         
   4   9  -4        102.11        157.66        42.84 o                         
   4   9  -3        435.02        594.94        52.45 o                         
  -4  -9   2        444.84        525.04        55.94 o                         
   4   9  -1        137.48        160.28        37.12 o                         
   4   9   0        399.83        518.59        41.05 o                         
   4   9   1        351.66        293.95        40.11 o                         
  -4  -9  -2         19.95         43.42        30.64 o                         
   4   9   3        113.64        121.32        31.21 o                         
   4   9   4          3.46         42.56        32.07 o                         
  -4  -9  -5        340.22        304.15        34.32 o                         
  -4  -9  -6        268.52        239.89        35.50 o                         
  -4  -9  -7        152.38        174.95        34.72 o                         
   4   9   8         47.03         41.28        35.07 o                         
   4   9   9        117.02        137.13        35.96 o                         
   4   9  10         60.58         85.97        36.60 o                         
   4   9  11         10.77         29.01        37.93 o                         
   4  10 -10        110.44        212.54        84.28 o                         
   4  10  -9        183.72        215.86        81.06 o                         
   4  10  -8        292.55        344.98        77.80 o                         
  -4 -10   7        501.74        631.22        49.51 o                         
  -4 -10   6        690.85        793.71        40.93 o                         
   4  10  -5         68.53        128.68        45.79 o                         
   4  10  -4        325.01        466.48        51.89 o                         
   4  10  -3        205.60        303.91        53.82 o                         
  -4 -10   2        227.50        353.62        58.61 o                         
   4  10  -1          6.95        120.24        40.43 o                         
  -4 -10   0        111.44        107.84        41.62 o                         
  -4 -10  -1         62.85        156.39        43.29 o                         
  -4 -10  -2        152.65        147.85        33.71 o                         
  -4 -10  -3          0.24         40.60        33.31 o                         
   4  10   4        381.96        456.20        44.42 o                         
  -4 -10  -5         21.26         62.81        35.88 o                         
   4  10   6        173.43        158.30        37.48 o                         
   4  10   7        102.87        119.56        38.55 o                         
   4  10   8        113.11        127.46        38.89 o                         
   4  10   9         21.20         36.22        38.96 o                         
   4  11  -6         11.62        110.18        48.73 o                         
  -4 -11   5        563.07        776.83        57.53 o                         
  -4 -11   4          5.36         64.19        60.15 o                         
   4  11  -3        371.33        597.08        61.84 o                         
  -4 -11   2        231.74        380.23        65.18 o                         
  -4 -11   1        324.66        365.10        47.76 o                         
   4  11   0         73.64        113.35        46.53 o                         
  -4 -11  -1        311.10        326.04        47.29 o                         
  -4 -11  -2         50.52        139.94        44.22 o                         
  -4 -11  -3         32.20         80.34        37.56 o                         
  -4 -11  -4         42.20         81.31        38.04 o                         
  -4 -11  -5         43.17         49.52        39.28 o                         
   4  11   6        110.83        129.04        49.51 o                         
  -5  11   6        515.44        442.18        55.87 o                         
  -5  11   5         42.57         65.57        45.94 o                         
  -5  11   4        253.17        197.64        43.85 o                         
   5 -11  -3         25.98         56.97        57.48 o                         
   5 -11  -2        188.08        172.38        61.94 o                         
   5 -11  -1         26.59         48.91        70.08 o                         
   5 -11   0        261.17        393.12        73.20 o                         
  -5  11  -1          1.22         20.32        44.95 o                         
  -5  11  -2         17.08         -7.72        61.68 o                         
   5 -10 -10         22.81         29.11        67.37 o                         
  -5  10   9          3.22         63.62        54.87 o                         
  -5  10   8        394.68        519.96        53.05 o                         
   5 -10  -7        814.27        984.56        42.99 o                         
   5 -10  -6         36.09        134.50        41.90 o                         
  -5  10   5        275.02        406.14        53.59 o                         
   5 -10  -4         77.72        110.09        39.04 o                         
   5 -10  -3         12.91         37.29        50.25 o                         
  -5  10   2         37.10        104.67        45.59 o                         
  -5  10   1        195.78        242.20        47.49 o                         
  -5  10   0        121.64        170.18        50.37 o                         
  -5  10  -1        416.29        435.79        45.05 o                         
  -5  10  -2          6.32         12.83        42.23 o                         
  -5  10  -3         75.36        100.14        44.20 o                         
  -5  10  -4         98.88        141.75        45.45 o                         
  -5  10  -5          0.22        -20.39        45.27 o                         
  -5  10  -6         35.53         71.39        46.88 o                         
  -5  10  -7         25.99         23.71        64.25 o                         
   5  -9 -13         57.43         56.96        69.50 o                         
  -5   9  12          8.41         43.67        46.82 o                         
  -5   9  11        114.17        153.25        46.48 o                         
  -5   9  10         28.41        198.90        64.64 o                         
   5  -9  -9         38.19        116.58        49.18 o                         
   5  -9  -8        221.30        349.34        47.24 o                         
   5  -9  -7        756.37        763.94        42.98 o                         
   5  -9  -6        359.88        401.24        39.46 o                         
   5  -9  -5         99.10         87.60        37.17 o                         
   5  -9  -4        816.54        842.54        53.95 o                         
   5  -9  -3        290.25        360.12        39.12 o                         
   5  -9  -2        106.69        198.93        48.19 o                         
  -5   9   1         54.71         87.78        44.32 o                         
   5  -9   0        116.89         81.40        55.82 o                         
   5  -9   1        260.45        265.56        40.30 o                         
   5  -9   2          7.19         26.74        39.11 o                         
  -5   9  -3        402.93        359.99        42.60 o                         
  -5   9  -4         21.13         17.85        39.89 o                         
  -5   9  -5        291.16        239.88        44.00 o                         
  -5   9  -6         46.53         86.45        43.10 o                         
   5  -9   7        116.42         93.40        44.37 o                         
   5  -9   8         31.75         36.00        45.12 o                         
   5  -9   9        315.62        444.67        50.29 o                         
   5  -8 -15         13.86         16.90        68.66 o                         
   5  -8 -14        387.42        345.45        48.12 o                         
  -5   8  13          3.50         33.03        46.64 o                         
   5  -8 -12         56.16         64.03        44.53 o                         
  -5   8  11          2.28         50.53        63.64 o                         
  -5   8  10         37.21         66.73        45.55 o                         
  -5   8   9         84.71        183.55        46.89 o                         
   5  -8  -8        302.24        447.78        37.94 o                         
   5  -8  -7        145.03        241.14        33.27 o                         
   5  -8  -6         87.66        152.37        30.36 o                         
  -5   8   5        161.56        232.65        36.08 o                         
  -5   8   4       1431.74       1516.06        39.41 o                         
   5  -8  -3         87.28        109.13        33.02 o                         
  -5   8   2        433.11        450.49        52.10 o                         
   5  -8  -1        583.84        619.79        50.70 o                         
  -5   8   0        633.52        497.72        52.55 o                         
  -5   8  -1        244.05        184.01        36.11 o                         
   5  -8   2         15.42          0.64        35.29 o                         
  -5   8  -3         53.10         48.89        37.47 o                         
  -5   8  -4        292.70        191.89        39.30 o                         
  -5   8  -5        446.37        347.42        41.56 o                         
  -5   8  -6         44.88         59.96        39.85 o                         
  -5   8  -7         42.00         57.51        40.43 o                         
   5  -8   8          6.42         33.85        42.57 o                         
   5  -8   9        101.07        167.22        43.23 o                         
  -5   8 -10         87.20         85.16        45.53 o                         
   5  -8  11         21.44         70.40        45.62 o                         
  -5   7  16         80.83        108.27        48.26 o                         
   5  -7 -15        338.92        307.01        47.62 o                         
   5  -7 -14          0.24         28.65        43.07 o                         
  -5   7  13         19.23         74.05        42.96 o                         
   5  -7 -12         12.62         31.27        40.04 o                         
  -5   7  11        751.49        590.13        61.41 o                         
  -5   7  10         39.36         76.69        48.78 o                         
  -5   7   9        535.81        580.82        45.70 o                         
   5  -7  -8        208.71        215.43        38.02 o                         
  -5   7   7         77.71        153.73        32.04 o                         
  -5   7   6        126.96        157.54        23.48 o                         
   5  -7  -5        399.03        422.24        24.30 o                         
   5  -7  -4        495.49        487.16        31.36 o                         
   5  -7  -3       1678.58       1677.26        38.39 o                         
  -5   7   2        520.72        580.70        35.33 o                         
  -5   7   1        211.53         53.70        44.22 o                         
  -5   7   0        474.11        401.06        43.80 o                         
   5  -7   0        613.84        497.23        72.90 o                         
  -5   7  -1        148.50        118.68        32.85 o                         
   5  -7   2        106.84        111.79        32.95 o                         
  -5   7  -3          0.78         14.58        34.37 o                         
   5  -7   4         23.81         35.71        34.57 o                         
   5  -7   5        390.43        336.64        38.80 o                         
  -5   7  -6          1.03         71.62        37.48 o                         
   5  -7   7         26.64         90.19        38.08 o                         
  -5   7  -8        149.25        156.31        39.93 o                         
   5  -7   9         98.06        111.34        40.86 o                         
  -5   7 -10        102.11        101.89        41.55 o                         
   5  -7  11          0.27         72.95        43.08 o                         
   5  -7  12         63.69         79.87        44.52 o                         
   5  -7  13        165.05        235.62        65.80 o                         
  -5   6  17        163.45        141.01        50.98 o                         
  -5   6  16         14.74         43.67        46.95 o                         
   5  -6 -15         99.15         87.65        44.47 o                         
   5  -6 -14        122.36        128.84        42.92 o                         
   5  -6 -13          2.59         25.31        38.33 o                         
   5  -6 -12          3.89         34.85        56.45 o                         
  -5   6  11        641.42        650.30        41.47 o                         
  -5   6  10        102.37         92.79        36.54 o                         
  -5   6   9       1031.07       1301.16        35.56 o                         
   5  -6  -8        174.93        276.10        28.12 o                         
   5  -6  -7        297.51        256.53        29.11 o                         
   5  -6  -6         75.10        136.51        17.50 o                         
   5  -6  -5        409.21        487.42        20.27 o                         
   5  -6  -4         69.50         93.25        22.62 o                         
   5  -6  -3        593.26        556.27        26.60 o                         
  -5   6   2          6.64         77.22        29.95 o                         
   5  -6  -1        464.61        322.43        32.20 o                         
  -5   6   0        510.30        491.91        30.35 o                         
   5  -6   0       1509.15        886.68        59.75 o                         
   5  -6   1        363.00        325.70        30.82 o                         
  -5   6  -2        267.36        203.07        31.60 o                         
  -5   6  -3          6.08         13.84        30.88 o                         
  -5   6  -4        279.04        291.22        33.88 o                         
  -5   6  -5        596.65        570.84        37.86 o                         
  -5   6  -6          0.16         33.88        34.60 o                         
   5  -6   7          1.07         22.73        34.94 o                         
   5  -6   8        120.39        134.73        36.72 o                         
  -5   6  -9          8.97         60.26        37.39 o                         
  -5   6 -10         42.65        114.27        39.26 o                         
   5  -6  11         10.54        112.51        40.28 o                         
  -5   6 -12         92.81        109.28        42.21 o                         
  -5   6 -13         81.08         98.58        66.31 o                         
   5  -6  13         98.05        119.01        84.74 o                         
  -5   6 -14          2.07         44.96        67.93 o                         
   5  -6  14         15.17        138.60        87.50 o                         
   5  -5 -18        235.70        268.25        40.10 o                         
  -5   5  17        121.81        116.54        46.29 o                         
   5  -5 -16        515.09        520.89        48.09 o                         
  -5   5  15          7.57         75.24        41.48 o                         
   5  -5 -14        154.41        138.85        29.60 o                         
  -5   5  13         73.76         40.26        39.75 o                         
  -5   5  13         75.19        104.64        55.50 o                         
  -5   5  12        345.57        349.86        42.28 o                         
   5  -5 -12        451.46        479.10        55.14 o                         
  -5   5  11        159.98        122.74        36.05 o                         
   5  -5 -10        436.21        442.52        36.80 o                         
   5  -5  -9          2.53          9.96        27.40 o                         
   5  -5  -8        434.04        416.76        26.99 o                         
  -5   5   7        397.16        425.30        15.87 o                         
  -5   5   6        984.73       1027.77        18.29 o                         
   5  -5  -5         32.47         82.28        15.06 o                         
   5  -5  -4        362.38        356.66        21.07 o                         
   5  -5  -3        297.28        304.10        21.24 o                         
  -5   5   2       1039.62        805.87        38.33 o                         
  -5   5   1        348.22        318.37        34.15 o                         
  -5   5   0         67.78         62.47        24.22 o                         
   5  -5   0         80.99        -16.34        48.29 o                         
  -5   5  -1        561.87        554.94        28.44 o                         
   5  -5   2        399.33        308.80        14.52 o                         
  -5   5  -3        266.61        277.81        29.40 o                         
   5  -5   4        228.10        221.33        30.11 o                         
   5  -5   5        625.50        562.17        34.27 o                         
   5  -5   6        281.59        227.48        33.30 o                         
  -5   5  -7         62.61         89.94        34.34 o                         
   5  -5   8        172.80        154.28        36.07 o                         
   5  -5   9        141.69        184.25        37.30 o                         
   5  -5  10         84.43         74.57        37.51 o                         
  -5   5 -11         13.51         80.97        38.90 o                         
  -5   5 -12        288.42        273.66        42.30 o                         
  -5   5 -13        332.65        335.87        65.93 o                         
   5  -5  13        361.25        499.05        82.48 o                         
  -5   5 -14        230.40        197.27        67.40 o                         
   5  -5  14        520.40        635.08        85.22 o                         
   5  -5  15        244.38        336.43        64.80 o                         
   5  -4 -19         60.80        103.24        39.08 o                         
  -5   4  18          0.64         53.56        36.51 o                         
   5  -4 -17          1.63         67.56        34.85 o                         
   5  -4 -16        242.77        211.80        61.78 o                         
  -5   4  16        347.89        293.95        87.38 o                         
   5  -4 -15        175.61        150.95        35.25 o                         
  -5   4  15        177.68        268.02        85.73 o                         
   5  -4 -14         18.66         76.86        32.85 o                         
  -5   4  14         68.09        202.67        79.16 o                         
  -5   4  13        480.90        409.11        44.49 o                         
   5  -4 -13        667.94        666.38        55.88 o                         
   5  -4 -12        493.70        484.66        39.01 o                         
   5  -4 -11        169.66        166.81        33.74 o                         
  -5   4  10        543.83        560.70        35.16 o                         
  -5   4   9          6.21        -43.27        43.27 o                         
   5  -4  -8       3067.39       3812.73        40.39 o                         
   5  -4  -7       2543.12       3130.21        27.89 o                         
   5  -4  -6       1610.21       1881.00        17.97 o                         
   5  -4  -5       5187.92       5807.71        29.56 o                         
   5  -4  -4        758.79        830.61        20.95 o                         
   5  -4  -3         99.62        115.54        20.37 o                         
  -5   4   2       1559.82       1675.91        31.02 o                         
  -5   4   1       2597.97       2636.97        41.23 o                         
   5  -4   0       3002.02       2727.35        52.97 o                         
   5  -4   0       4439.06       4907.67        52.16 o                         
   5  -4   1        767.24        698.01        18.63 o                         
   5  -4   2       1166.23        981.91        15.46 o                         
   5  -4   3          7.89         20.78        24.11 o                         
  -5   4  -4        620.25        519.84        29.86 o                         
   5  -4   5         18.48         29.27        27.34 o                         
  -5   4  -6        480.24        426.59        32.53 o                         
  -5   4  -7          0.06         16.61        30.77 o                         
  -5   4  -8       2483.80       2287.61        49.01 o                         
   5  -4   9         49.07         71.37        35.45 o                         
   5  -4  10        242.60        263.83        38.10 o                         
   5  -4  11        536.95        519.34        41.66 o                         
  -5   4 -12        228.93        267.36        60.86 o                         
   5  -4  12        641.41        673.05        78.98 o                         
  -5   4 -13         70.13         40.48        59.16 o                         
   5  -4  13         78.74        100.90        73.59 o                         
  -5   4 -14        104.63        121.95        62.95 o                         
   5  -4  14        364.29        319.40        74.90 o                         
   5  -4  15         20.48          0.09        62.07 o                         
   5  -4  16        165.55        136.16        56.98 o                         
  -5   3  19          3.18          2.74        44.62 o                         
  -5   3  19          6.46        113.32        92.02 o                         
   5  -3 -18          0.34         55.64        42.03 o                         
  -5   3  18         16.59        179.32        90.94 o                         
  -5   3  17         12.87         36.66        40.70 o                         
  -5   3  17         13.87         19.84        81.89 o                         
   5  -3 -16        465.57        423.98        43.66 o                         
  -5   3  16        516.61        620.59        87.07 o                         
   5  -3 -15         99.18        112.37        35.27 o                         
  -5   3  15        408.14        498.12        80.74 o                         
   5  -3 -14        105.92        104.27        33.73 o                         
  -5   3  14        137.32        199.73        75.59 o                         
  -5   3  13        436.02        356.67        43.74 o                         
   5  -3 -13        565.47        609.79        55.23 o                         
   5  -3 -12         67.96        105.97        36.38 o                         
  -5   3  11        646.93        693.98        36.60 o                         
   5  -3 -10          6.64         33.83        29.32 o                         
  -5   3   9        704.17        923.20        30.54 o                         
   5  -3  -8         28.30         20.11        19.19 o                         
   5  -3  -7       9096.46      11271.10        41.02 o                         
  -5   3   6        316.28        386.15        10.47 o                         
   5  -3  -5       1470.98       1467.01        14.78 o                         
   5  -3  -4        291.20        298.02        16.22 o                         
   5  -3  -3        428.42        416.80        22.03 o                         
  -5   3   2       1021.72        907.87        28.81 o                         
  -5   3   1       2854.76       2762.67        36.00 o                         
   5  -3   0       2550.44       2705.47        44.79 o                         
   5  -3   1      17004.11      17020.39        77.88 o                         
   5  -3   2        327.34        245.68        13.10 o                         
  -5   3  -3        174.38        150.18        25.94 o                         
  -5   3  -4        107.16        121.46        26.51 o                         
   5  -3   5         83.25         83.87        26.46 o                         
   5  -3   6         14.15         22.18        27.02 o                         
   5  -3   7        487.80        517.93        33.15 o                         
   5  -3   8        599.58        571.10        35.88 o                         
   5  -3   9       3586.77       3365.93        54.71 o                         
   5  -3  10        290.23        340.30        37.39 o                         
  -5   3 -11        156.36         91.33        54.48 o                         
   5  -3  11        544.54        568.05        72.65 o                         
  -5   3 -12         38.12         35.93        56.41 o                         
   5  -3  12        100.81        124.71        70.77 o                         
  -5   3 -13          2.00         27.75        56.90 o                         
   5  -3  13         16.67        112.24        69.09 o                         
  -5   3 -14         45.99        120.21        58.99 o                         
   5  -3  14        119.60        118.82        69.53 o                         
  -5   3 -15         24.14         62.08        60.68 o                         
  -5   3 -16         51.01        121.01        55.55 o                         
   5  -2 -20          4.33         55.49        47.43 o                         
   5  -2 -19          2.43         30.34        44.59 o                         
  -5   2  19         41.22         72.82        88.27 o                         
  -5   2  18          2.66         23.79        42.89 o                         
  -5   2  18        127.85        204.04        83.51 o                         
  -5   2  17         45.94          7.42        40.73 o                         
  -5   2  17         46.49        118.52        81.07 o                         
  -5   2  16        110.83        150.38        40.59 o                         
  -5   2  16        403.53        420.29        82.71 o                         
  -5   2  15         45.46         82.92        36.18 o                         
  -5   2  15        206.29        217.77        73.25 o                         
  -5   2  14         30.56         37.53        33.87 o                         
  -5   2  14         35.37         51.70        63.47 o                         
  -5   2  13        264.01        254.10        33.98 o                         
  -5   2  13        434.30        498.17        69.69 o                         
   5  -2 -12       4570.41       5054.27        54.27 o                         
   5  -2 -11        622.31        787.17        35.42 o                         
  -5   2  10       1224.14       1231.37        19.46 o                         
  -5   2  10       2472.47       3269.24        41.69 o                         
  -5   2   9        557.63        589.27        17.81 o                         
   5  -2  -8        366.17        386.17        16.76 o                         
  -5   2   7        722.93        831.93        11.12 o                         
   5  -2  -6        436.92        422.09        11.68 o                         
   5  -2  -5        442.74        403.13        12.97 o                         
  -5   2   4       6043.56       7198.66        23.87 o                         
   5  -2  -3         45.15         43.56        22.32 o                         
   5  -2  -2       1621.33       1653.60        24.99 o                         
   5  -2  -1        649.01        776.84        28.24 o                         
   5  -2   0       4191.86       4072.19        54.94 o                         
   5  -2   0       6955.55       7665.41        56.21 o                         
   5  -2   1        422.76        532.30        21.14 o                         
  -5   2  -1       3762.77       4344.14        73.07 o                         
   5  -2   2       3388.54       3672.33        25.76 o                         
   5  -2   3        236.73        236.43        12.76 o                         
   5  -2   4        453.87        387.38        11.62 o                         
   5  -2   5         73.38         53.80         9.45 o                         
   5  -2   6        148.57        158.51        26.79 o                         
   5  -2   7        597.93        598.94        31.51 o                         
   5  -2   8       1107.78       1021.19        29.77 o                         
   5  -2   9        649.64        590.75        29.10 o                         
  -5   2 -10         53.70         70.52        34.27 o                         
   5  -2  10        190.20        184.95        66.87 o                         
  -5   2 -11         88.05         78.75        36.31 o                         
   5  -2  11        103.75        136.61        67.85 o                         
   5  -2  12        440.73        471.39        41.30 o                         
   5  -2  12        608.83        769.52        74.05 o                         
  -5   2 -13        405.48        353.41        59.62 o                         
   5  -2  13        408.99        560.06        53.06 o                         
   5  -2  14        337.58        370.45        45.47 o                         
   5  -2  15        107.73        167.94        44.94 o                         
   5  -2  16         68.57         98.81        51.89 o                         
   5  -2  17        169.59        194.98        61.92 o                         
   5  -1 -20         25.73         40.20        37.86 o                         
  -5   1  19        500.45        333.77        47.31 o                         
  -5   1  19        510.27        491.32        93.61 o                         
   5  -1 -18         74.58        103.01        42.93 o                         
  -5   1  18        111.78        262.55        85.25 o                         
   5  -1 -17       1014.54        827.00        46.12 o                         
  -5   1  17       1056.38        983.88        85.67 o                         
  -5   1  16        362.47        305.94        40.37 o                         
  -5   1  16        641.73        600.16        81.05 o                         
  -5   1  15        608.17        470.09        39.11 o                         
  -5   1  15        620.41        579.35        70.25 o                         
   5  -1 -14        951.14        811.35        32.50 o                         
  -5   1  14       1275.44       1352.86        76.34 o                         
  -5   1  13        252.69        275.96        45.12 o                         
   5  -1 -13        370.55        405.78        49.20 o                         
  -5   1  12         21.57         64.67        16.20 o                         
  -5   1  12        332.14        460.55        45.04 o                         
   5  -1 -11       1428.10       1240.37        23.19 o                         
   5  -1 -11       1767.94       2081.48        39.45 o                         
   5  -1 -10        914.74        785.30        19.40 o                         
   5  -1 -10       1068.05       1362.93        32.92 o                         
   5  -1  -9        573.62        641.01        27.87 o                         
  -5   1   8       4133.63       4968.61        40.27 o                         
   5  -1  -7        601.78        785.86        12.51 o                         
   5  -1  -6        820.30        831.65        14.21 o                         
   5  -1  -5          3.03         18.72        13.45 o                         
   5  -1  -4        218.88        333.73        14.15 o                         
   5  -1  -3       6923.02       9378.23        30.13 o                         
   5  -1  -2        512.35        627.23        19.25 o                         
   5  -1  -1         12.80         17.01        26.97 o                         
  -5   1   1         16.12        100.42        28.02 o                         
   5  -1   0        901.43        928.16        31.93 o                         
   5  -1   0       1330.07       1483.07        26.42 o                         
  -5   1  -1        520.72        617.94        15.77 o                         
   5  -1   2        121.32        127.61        17.63 o                         
   5  -1   3        604.30        702.26        15.60 o                         
   5  -1   4       1149.68       1077.47        16.29 o                         
   5  -1   5        283.89        228.25        12.42 o                         
   5  -1   6       1127.19       1060.27        15.44 o                         
   5  -1   7        241.52        235.27        16.19 o                         
   5  -1   8        345.72        353.21        25.12 o                         
  -5   1  -9         75.73         59.57        30.50 o                         
   5  -1   9        103.75        109.24        60.68 o                         
   5  -1  10        265.98        250.78        34.35 o                         
   5  -1  10        648.35        711.66        69.43 o                         
   5  -1  11         74.79         85.00        35.41 o                         
   5  -1  11        171.71        230.48        67.27 o                         
   5  -1  12         30.12         17.09        36.68 o                         
   5  -1  12        111.06        192.82        64.46 o                         
  -5   1 -13         63.93        109.38        54.90 o                         
   5  -1  13         66.63         12.51        53.48 o                         
   5  -1  14        775.21        893.68        46.43 o                         
   5  -1  15        430.07        588.76        61.45 o                         
   5  -1  16        321.59        359.25        50.14 o                         
   5  -1  17        189.04        190.17        44.82 o                         
  -5   0  20          0.17          8.16        37.94 o                         
   5   0 -19        673.56        537.35        48.63 o                         
  -5   0  19       1206.34       1157.50       100.92 o                         
  -5   0  18         11.25        -18.34        42.00 o                         
  -5   0  18         20.16        104.29        83.85 o                         
  -5   0  17       2965.21       2556.84        59.16 o                         
  -5   0  17       5310.63       5357.31       120.29 o                         
  -5   0  16          4.38         23.89        37.66 o                         
  -5   0  16          7.84         11.41        76.68 o                         
  -5   0  15       1125.33       1002.19        43.52 o                         
  -5   0  15       2015.45       2007.14        84.64 o                         
  -5   0  14         74.45        109.05        34.54 o                         
  -5   0  14        133.33        120.59        64.29 o                         
  -5   0  13       1494.28       1466.08        32.17 o                         
   5   0 -13       2676.23       3124.34        50.10 o                         
   5   0 -12        237.19        252.94        22.47 o                         
  -5   0  12        424.80        440.53        35.82 o                         
   5   0 -11        116.21        144.96        22.04 o                         
  -5   0  11        208.13        213.65        30.00 o                         
   5   0 -10          2.54          5.76        25.39 o                         
   5   0  -9       1298.48       1312.70        29.61 o                         
  -5   0   8         13.98        -18.13        28.52 o                         
  -5   0   7        689.88       1059.89        26.13 o                         
   5   0  -6         23.83         28.94        11.04 o                         
  -5   0   5       2539.59       3691.26        22.61 o                         
   5   0  -4          0.11         11.60        14.72 o                         
   5   0  -3       3661.81       4699.67        22.99 o                         
  -5   0   2          6.39         14.05        12.03 o                         
  -5   0   2         11.44         21.69        18.61 o                         
  -5   0   1         75.92        150.33        16.05 o                         
  -5   0   1        135.97        242.59        27.46 o                         
  -5   0   0        100.20         96.47         9.13 o                         
  -5   0   0        179.46        134.53        42.24 o                         
  -5   0  -1       2581.23       3048.99        20.87 o                         
   5   0   2          1.70         27.03        11.49 o                         
  -5   0  -3         65.22         60.32        14.20 o                         
  -5   0  -4          5.67          7.60        13.82 o                         
  -5   0  -5         12.76         28.72        13.75 o                         
   5   0   6          2.36          6.39        13.53 o                         
   5   0   7          1.84         10.58        13.57 o                         
   5   0   8         87.32         75.35        14.78 o                         
  -5   0  -9          4.69         15.29        15.75 o                         
   5   0  10        172.13        172.73        22.12 o                         
   5   0  10        355.24        380.19        65.88 o                         
  -5   0 -11        108.50        114.61        33.94 o                         
   5   0  11        309.66        259.70        68.76 o                         
  -5   0 -12          3.58         56.31        48.75 o                         
   5   0  12        180.63        194.54        47.29 o                         
  -5   0 -13        848.91        965.11        45.33 o                         
   5   0  14        272.85        413.58        43.90 o                         
   5   0  15        341.58        327.15        47.77 o                         
   5   0  16        656.42        960.47        64.28 o                         
   5   0  17        391.75        323.91        45.02 o                         
   5   1 -20          2.82         99.82        38.03 o                         
   5   1 -19         12.41        112.80        43.94 o                         
  -5  -1  19        408.26        591.36        96.30 o                         
   5   1 -18         47.03         85.31        42.03 o                         
  -5  -1  18        106.02        242.62        85.12 o                         
  -5  -1  17         52.90        191.71        40.58 o                         
  -5  -1  17        855.38       1125.52        89.53 o                         
  -5  -1  16        353.05        384.45        40.02 o                         
  -5  -1  16        639.76        730.06        79.97 o                         
   5   1 -15         15.47        180.17        36.51 o                         
  -5  -1  15        496.52        521.98        74.57 o                         
   5   1 -14        410.01        614.01        38.78 o                         
  -5  -1  14       1162.33       1363.04        75.74 o                         
   5   1 -13        149.00        182.71        31.96 o                         
  -5  -1  13        348.87        365.94        38.45 o                         
   5   1 -12        392.63        384.32        31.45 o                         
  -5  -1  12        409.70        474.93        29.20 o                         
   5   1 -11        429.65        841.32        33.16 o                         
  -5  -1  11       1559.25       1967.63        33.00 o                         
   5   1 -10        917.36       1234.74        27.18 o                         
   5   1  -9        591.30        575.70        21.98 o                         
  -5  -1   8       4103.39       5027.78        38.68 o                         
   5   1  -7        480.71        660.88        23.59 o                         
   5   1  -6        784.86        735.47        15.07 o                         
  -5  -1   5          2.81         43.11        15.32 o                         
   5   1  -4        271.09        405.28        12.06 o                         
   5   1  -3       7121.70       9784.14        26.87 o                         
  -5  -1   2        459.26        556.05        13.81 o                         
  -5  -1   1          4.20         33.86        10.02 o                         
  -5  -1   1         14.33        131.07        29.67 o                         
  -5  -1   0        541.91        606.34        17.71 o                         
  -5  -1   0       1254.92       1466.96        51.36 o                         
  -5  -1  -1        301.59        360.69         9.89 o                         
   5   1   2        610.48        711.41        14.03 o                         
  -5  -1  -3        196.18        265.19        14.08 o                         
  -5  -1  -4         49.08         57.23        15.33 o                         
   5   1   5        735.60        670.32        17.73 o                         
   5   1   6        425.27        464.01        17.09 o                         
   5   1   7         37.16         57.31        15.59 o                         
   5   1   8        396.93        347.77        18.08 o                         
   5   1   9         44.78         34.20        18.06 o                         
   5   1  10        231.50        208.23        20.16 o                         
   5   1  10        367.66        346.60        66.31 o                         
  -5  -1 -11        254.31        257.81        28.45 o                         
   5   1  11        340.14        438.08        48.27 o                         
  -5  -1 -12        223.84        210.18        49.35 o                         
   5   1  12        226.67        370.62        49.21 o                         
   5   1  13        989.15       1387.75        47.58 o                         
  -5  -1 -14         13.78          4.68        52.94 o                         
   5   1  14        220.97        246.24        40.44 o                         
  -5  -1 -15        392.62        367.41        59.91 o                         
   5   1  15        417.16        598.31        45.24 o                         
   5   1  16        563.61        588.58        46.77 o                         
  -5  -1 -17        462.27        635.61        50.12 o                         
   5   2 -20         34.66         88.88        46.17 o                         
  -5  -2  20         38.08        104.79        99.61 o                         
   5   2 -19         49.04        109.99        44.45 o                         
  -5  -2  19         50.96        122.59        90.55 o                         
  -5  -2  18        158.28        227.76        42.38 o                         
  -5  -2  18        160.38        174.44        85.36 o                         
  -5  -2  17          0.69         36.98        37.45 o                         
  -5  -2  17         37.03         66.51        83.01 o                         
   5   2 -16        370.05        380.88        40.43 o                         
  -5  -2  16        457.71        531.49        82.59 o                         
   5   2 -15        203.32        178.65        26.96 o                         
  -5  -2  15        239.28        303.08        71.45 o                         
   5   2 -14          6.08         18.85        36.46 o                         
  -5  -2  14         30.25        106.91        39.92 o                         
   5   2 -13        215.29        211.75        36.26 o                         
   5   2 -13        424.12        527.84        38.90 o                         
   5   2 -12       1613.14       1996.96        48.82 o                         
  -5  -2  12       4218.98       5189.68        53.40 o                         
   5   2 -11        153.36        296.33        32.13 o                         
  -5  -2  11        549.65        755.92        28.75 o                         
   5   2 -10       1578.21       1049.02        16.68 o                         
  -5  -2  10       2546.47       3265.36        34.04 o                         
   5   2  -9        612.55        637.47        14.36 o                         
   5   2  -8        327.41        367.37        13.49 o                         
   5   2  -7        743.26        921.51        14.53 o                         
  -5  -2   6        549.13        634.81        13.66 o                         
   5   2  -5        353.95        374.59        11.97 o                         
   5   2  -4       5927.69       7732.61        26.10 o                         
  -5  -2   3         37.63         34.50        13.34 o                         
   5   2  -2        628.20        386.79        11.41 o                         
  -5  -2   2       1517.61       1560.79        19.33 o                         
  -5  -2   1        807.98        491.65        10.63 o                         
   5   2  -1        815.82        920.63        30.50 o                         
  -5  -2   0       3494.01       2066.30        11.33 o                         
   5   2   0       6809.69       7185.15        56.67 o                         
  -5  -2  -1       4222.62       4384.15        19.50 o                         
  -5  -2  -2       3363.07       3552.07        18.60 o                         
   5   2   3          1.68         29.21        13.31 o                         
  -5  -2  -4        960.55       1025.17        22.15 o                         
  -5  -2  -5        281.76        298.08        16.50 o                         
  -5  -2  -6        479.16        443.39        17.74 o                         
   5   2   7         17.53         31.51        16.52 o                         
   5   2   8       1258.26       1283.97        23.58 o                         
   5   2   9         35.43         39.71        18.96 o                         
  -5  -2 -10        483.41        390.85        21.92 o                         
   5   2  10        693.79        610.73        64.25 o                         
  -5  -2 -11        122.53         85.76        23.37 o                         
   5   2  11        181.69        209.82        63.67 o                         
  -5  -2 -12        102.33         54.48        27.92 o                         
   5   2  12        126.16        205.83        49.58 o                         
  -5  -2 -13          3.41         25.92        47.76 o                         
   5   2  13         53.98         55.36        38.50 o                         
  -5  -2 -14        871.17        824.03        60.78 o                         
   5   2  14        939.30       1352.87        47.80 o                         
  -5  -2 -15         44.45         77.90        53.65 o                         
   5   2  15        356.82        402.50        42.66 o                         
   5   2  16        366.81        405.58        55.85 o                         
   5   2  17        149.60        153.36        46.54 o                         
   5   3 -19          4.14         46.24        43.38 o                         
  -5  -3  19          6.66        151.52        94.38 o                         
   5   3 -18         20.54         52.64        40.75 o                         
  -5  -3  18         20.81        129.97        90.08 o                         
   5   3 -17          1.27         15.35        38.76 o                         
  -5  -3  17         11.44        158.21        85.46 o                         
   5   3 -16         64.52         90.53        28.78 o                         
  -5  -3  16        432.78        533.56        84.88 o                         
  -5  -3  15        390.61        345.52        35.06 o                         
  -5  -3  15        469.06        465.21        53.66 o                         
   5   3 -14         39.70         57.00        40.23 o                         
   5   3 -14        123.48        127.95        39.92 o                         
   5   3 -13        163.66        217.20        39.91 o                         
   5   3 -13        508.54        505.87        39.84 o                         
   5   3 -12          3.04         27.70        33.69 o                         
  -5  -3  12         54.90         55.79        33.32 o                         
  -5  -3  11        723.11        713.55        27.72 o                         
   5   3 -10          5.29         39.39        25.29 o                         
  -5  -3   9        748.87        844.24        18.16 o                         
  -5  -3   8         35.42         58.69        14.30 o                         
  -5  -3   7      10171.38      12994.83        46.50 o                         
  -5  -3   6        330.42        492.65        16.19 o                         
   5   3  -5       1355.43       1579.57        19.06 o                         
   5   3  -4        335.44        348.43        13.81 o                         
   5   3  -3        428.97        396.58        15.55 o                         
  -5  -3   2       1096.95       1106.97        31.31 o                         
  -5  -3   1       2616.69       2801.57        35.21 o                         
  -5  -3   0       2894.96       2766.75        21.49 o                         
  -5  -3  -1      14692.16      14187.06        44.29 o                         
   5   3   2       2677.21       2499.35        21.62 o                         
  -5  -3  -3         24.13         47.53        12.14 o                         
  -5  -3  -4        424.06        416.13        14.92 o                         
  -5  -3  -5         26.90         34.06        11.58 o                         
   5   3   6        105.95         85.22        12.82 o                         
  -5  -3  -7        213.87        194.10        14.87 o                         
  -5  -3  -8        845.79        805.72        19.40 o                         
  -5  -3  -9       2173.54       1940.59        24.87 o                         
   5   3  10        172.58        154.95        20.59 o                         
   5   3  10        215.05        210.45        63.08 o                         
  -5  -3 -11         19.84         33.81        20.36 o                         
   5   3  11         89.49        153.03        64.57 o                         
   5   3  12        212.52        193.90        22.81 o                         
   5   3  12        561.13        705.52        73.60 o                         
  -5  -3 -13          4.44          9.89        31.76 o                         
   5   3  13        325.16        329.33        69.45 o                         
  -5  -3 -14         22.23         43.67        50.02 o                         
   5   3  14        275.34        309.47        72.25 o                         
   5   3  15         86.16         89.44        52.85 o                         
  -5  -3 -16         86.14        154.15        45.53 o                         
  -5  -3 -17        139.05        181.18        47.48 o                         
   5   4 -19         53.97         90.17        61.67 o                         
  -5  -4  19        102.06        145.85        96.02 o                         
   5   4 -18        280.35        155.77        58.14 o                         
  -5  -4  18        280.85        347.83        93.49 o                         
   5   4 -17         82.23         24.54        35.96 o                         
  -5  -4  17         83.52        120.20        84.76 o                         
   5   4 -16        132.90         92.56        28.37 o                         
  -5  -4  16        324.93        290.33        82.82 o                         
   5   4 -15          2.62          3.16        31.96 o                         
   5   4 -15        141.52        203.59        43.10 o                         
   5   4 -14         62.49         72.74        42.67 o                         
   5   4 -14         77.25         27.02        39.11 o                         
   5   4 -13        236.46        151.63        41.35 o                         
   5   4 -13        616.84        417.82        38.78 o                         
   5   4 -12        231.56        211.91        40.00 o                         
   5   4 -12        477.19        397.56        31.78 o                         
  -5  -4  11        181.48        171.45        20.19 o                         
  -5  -4  10        569.05        504.70        23.63 o                         
   5   4  -9          5.48         35.39        19.19 o                         
  -5  -4   8       2826.19       3112.50        41.99 o                         
  -5  -4   7       2413.47       2984.00        33.88 o                         
  -5  -4   6       1784.69       2223.93        30.67 o                         
  -5  -4   5       5681.82       7094.49        45.08 o                         
  -5  -4   4        639.96        788.58        25.96 o                         
   5   4  -3        125.48        116.65        16.12 o                         
  -5  -4   2       1571.23       1807.32        31.43 o                         
  -5  -4   1        107.89        169.10        20.45 o                         
   5   4  -1       2095.33       2194.38        65.53 o                         
  -5  -4   0       1816.78       1969.84        19.90 o                         
  -5  -4  -1       4219.12       3913.05        25.00 o                         
  -5  -4  -2        524.37        384.61         8.04 o                         
  -5  -4  -3         22.80         49.87         6.95 o                         
   5   4   4         73.06         72.64         9.48 o                         
  -5  -4  -5        259.37        228.07        12.59 o                         
  -5  -4  -6         45.31         49.70        13.43 o                         
   5   4   7        535.16        523.87        17.02 o                         
  -5  -4  -8         61.40         75.91        16.55 o                         
  -5  -4  -9       1652.81       1583.45        24.29 o                         
  -5  -4 -10        119.89        130.84        19.01 o                         
  -5  -4 -11        490.76        485.85        23.92 o                         
   5   4  11        614.44        716.71        73.38 o                         
  -5  -4 -12         79.25         94.60        22.52 o                         
   5   4  12        109.40        136.75        72.32 o                         
  -5  -4 -13         18.55         38.75        23.35 o                         
   5   4  13         20.13         78.09        69.16 o                         
   5   4  14         93.05        118.75        35.72 o                         
   5   4  14        129.43        226.63        77.02 o                         
  -5  -4 -15         26.96         76.39        44.74 o                         
   5   4  16         63.20         52.76        46.81 o                         
   5   5 -18         48.69        -48.19        58.54 o                         
   5   5 -17         38.82         17.60        36.64 o                         
   5   5 -16        268.09        188.69        50.45 o                         
   5   5 -16        675.52        391.05        78.73 o                         
   5   5 -15         25.90         26.12        31.34 o                         
   5   5 -15         31.88        -62.92        69.61 o                         
   5   5 -14        208.86        173.00        45.41 o                         
   5   5 -14        330.99        264.98        47.31 o                         
   5   5 -13          1.80          3.29        38.88 o                         
   5   5 -13         60.15        136.10        44.55 o                         
   5   5 -12        407.21        438.22        46.23 o                         
   5   5 -11        179.71        183.16        40.84 o                         
   5   5 -10        409.24        406.61        33.69 o                         
  -5  -5   9          2.58         39.17        38.98 o                         
  -5  -5   8        382.10        403.24        31.34 o                         
   5   5  -7        499.87        555.42        32.00 o                         
  -5  -5   6        959.39       1023.82        34.70 o                         
  -5  -5   5         31.64         34.12        27.51 o                         
  -5  -5   4        440.21        472.50        34.13 o                         
   5   5  -3        350.41        336.53        18.23 o                         
  -5  -5   2       1213.39       1191.60        29.54 o                         
  -5  -5   1        164.15        152.20        17.12 o                         
  -5  -5   0         16.71         31.19        15.69 o                         
  -5  -5  -1        430.01        407.34        14.48 o                         
  -5  -5  -2        272.25        142.84         6.11 o                         
  -5  -5  -3        232.42        171.95         7.82 o                         
  -5  -5  -4        758.85        635.90        11.92 o                         
  -5  -5  -5          5.30         11.97         9.42 o                         
  -5  -5  -6        641.32        576.69        16.81 o                         
  -5  -5  -7         74.85         87.28        16.11 o                         
  -5  -5  -8        158.26        134.89        17.74 o                         
   5   5   9         37.16         41.15        18.40 o                         
   5   5  10         65.10         79.29        19.39 o                         
   5   5  11        151.35        161.48        21.05 o                         
  -5  -5 -12        521.49        485.96        26.22 o                         
   5   5  12        702.56        865.74        83.42 o                         
   5   5  13         10.88         21.02        36.26 o                         
   5   5  13         66.35         93.34        77.39 o                         
   5   5  14        411.04        601.78        83.76 o                         
   5   5  15         25.84         19.13        89.67 o                         
   5   5  16        208.55        240.76        84.60 o                         
   5   6 -17        413.64        274.25        39.78 o                         
   5   6 -16          3.47          8.59        35.17 o                         
   5   6 -15        484.35        409.60        54.58 o                         
   5   6 -15        562.77        498.17        75.29 o                         
   5   6 -14          6.99         38.16        48.01 o                         
   5   6 -14        103.77        141.10        46.76 o                         
   5   6 -13          5.29          0.59        43.88 o                         
   5   6 -13          7.34        208.58        61.01 o                         
   5   6 -12          4.78        136.76        45.81 o                         
   5   6 -11        726.10        929.48        49.84 o                         
  -5  -6  10        113.18         88.78        33.94 o                         
   5   6  -9       1027.56       1107.97        39.57 o                         
  -5  -6   8        221.07        241.34        32.69 o                         
   5   6  -7        255.97        262.25        33.50 o                         
   5   6  -6         91.99        135.96        32.26 o                         
   5   6  -5        349.77        339.14        35.00 o                         
   5   6  -4         55.17         87.55        33.82 o                         
   5   6  -3        607.41        633.13        43.42 o                         
  -5  -6   2          5.86         -5.13        40.10 o                         
   5   6  -1        136.80         77.49        12.56 o                         
   5   6   0       1262.79       1145.85        36.74 o                         
  -5  -6  -1         66.06         84.25        21.34 o                         
   5   6   2        601.52        586.87        25.44 o                         
  -5  -6  -3         75.92         51.90        10.46 o                         
  -5  -6  -4         20.14         48.31        12.45 o                         
   5   6   5       1233.54       1037.69        22.22 o                         
  -5  -6  -6        115.06        103.54        18.89 o                         
   5   6   7        388.12        367.99        29.77 o                         
   5   6   8        651.97        607.61        32.29 o                         
   5   6   9         20.45         36.45        29.16 o                         
   5   6  10        309.66        319.65        32.06 o                         
   5   6  11          0.36         10.05        30.63 o                         
  -5  -6 -12        245.29        172.24        40.49 o                         
   5   6  12        473.43        694.31        87.30 o                         
   5   6  13         36.15         51.24        39.52 o                         
   5   6  13        299.27        388.64        85.72 o                         
   5   6  14        366.63        334.76        72.95 o                         
   5   6  14        548.87        818.25        92.06 o                         
   5   6  15        193.39        281.89        86.14 o                         
   5   7 -16        361.90        282.77        41.46 o                         
   5   7 -15        149.65         93.69        56.10 o                         
   5   7 -14         26.11         51.13        53.19 o                         
   5   7 -13         61.66         94.78        78.70 o                         
   5   7 -12         75.22         24.75        49.86 o                         
   5   7 -11        748.87        632.40        53.09 o                         
   5   7 -10         36.27         22.48        48.08 o                         
   5   7  -9        540.09        550.56        38.96 o                         
  -5  -7   8        189.75        227.63        35.92 o                         
   5   7  -7         95.73        173.73        35.38 o                         
  -5  -7   6        114.08        175.60        36.17 o                         
  -5  -7   5        423.46        474.03        39.87 o                         
  -5  -7   4        511.98        646.90        45.24 o                         
  -5  -7   3       1522.89       1594.13        54.34 o                         
  -5  -7   2        450.86        500.11        50.75 o                         
  -5  -7   1        229.19        204.76        33.33 o                         
  -5  -7   0        176.66        156.79        33.20 o                         
  -5  -7  -1          8.45         48.34        24.62 o                         
   5   7   2        255.09        263.22        26.62 o                         
  -5  -7  -3         10.12         39.68        25.77 o                         
  -5  -7  -4         38.97         65.89        27.52 o                         
   5   7   5        363.10        309.15        30.28 o                         
  -5  -7  -6         82.84         66.76        29.08 o                         
   5   7   7          2.89         44.91        28.78 o                         
  -5  -7  -8          2.68         47.44        30.05 o                         
   5   7   9        112.43        110.25        31.90 o                         
   5   7  10          0.10         23.25        31.65 o                         
   5   7  11         56.79         46.05        33.77 o                         
   5   7  12          0.17         23.10        34.00 o                         
  -5  -7 -13         21.46         32.45        42.91 o                         
   5   7  13         85.59        115.15        91.21 o                         
   5   7  14         18.20        -17.54        68.99 o                         
   5   8 -14         87.39        118.29        59.17 o                         
   5   8 -13         11.93         53.00        83.93 o                         
   5   8 -12        214.65        158.70        83.89 o                         
   5   8 -11          2.84         71.00        49.76 o                         
   5   8 -10         45.32         71.64        48.98 o                         
   5   8  -9         70.05        136.50        57.80 o                         
  -5  -8   8        309.91        413.83        39.18 o                         
   5   8  -7        120.40        167.01        37.40 o                         
  -5  -8   6         78.49        152.41        38.51 o                         
  -5  -8   5        169.32        129.10        39.66 o                         
   5   8  -4       1236.57       1280.73        53.78 o                         
   5   8  -3         83.83        119.50        51.06 o                         
  -5  -8   2        394.86        375.42        52.03 o                         
   5   8  -2        490.40        447.69        76.30 o                         
  -5  -8   1        160.45        188.84        36.58 o                         
  -5  -8   0        732.08        628.80        40.54 o                         
   5   8   1        227.36        205.83        28.36 o                         
  -5  -8  -2         10.77         57.15        27.28 o                         
  -5  -8  -3         20.91         59.78        28.10 o                         
  -5  -8  -4          0.95         38.38        29.85 o                         
   5   8   5         11.08         12.74        30.32 o                         
   5   8   6        214.98        195.88        32.82 o                         
   5   8   7         15.78          1.48        31.13 o                         
   5   8   8        252.99        283.29        33.69 o                         
  -5  -8  -9         14.60         42.57        33.57 o                         
   5   8  10        419.69        363.94        37.34 o                         
   5   8  11         34.83         31.82        35.06 o                         
   5   8  12          6.98         28.18        37.32 o                         
   5   9 -12        141.73         -1.44        86.29 o                         
   5   9 -11        405.08        342.39        84.08 o                         
   5   9 -10         23.88         -1.45        96.09 o                         
   5   9  -9         34.28         65.99        45.68 o                         
   5   9  -8        211.26        248.20        40.92 o                         
   5   9  -7        790.97        911.33        46.14 o                         
  -5  -9   6        442.15        556.54        45.40 o                         
  -5  -9   5         78.71        136.75        46.53 o                         
   5   9  -4        857.51       1005.81        56.71 o                         
   5   9  -3        242.74        345.49        55.99 o                         
  -5  -9   2         33.77         70.33        37.88 o                         
   5   9  -1         25.71         64.20        38.27 o                         
  -5  -9   0         75.48         69.51        38.62 o                         
  -5  -9  -1        202.26        214.59        31.31 o                         
  -5  -9  -2        142.60        178.15        31.34 o                         
  -5  -9  -3          7.03         35.05        31.04 o                         
   5   9   4        554.29        498.95        35.97 o                         
   5   9   5        170.07        181.85        34.36 o                         
  -5  -9  -6        256.13        224.56        35.45 o                         
   5   9   7         86.66         78.10        35.12 o                         
   5   9   8          6.91         25.59        35.79 o                         
  -5  -9  -9        335.53        340.21        38.43 o                         
   5   9  10        222.91        270.92        39.26 o                         
   5  10  -9          2.85        114.21        75.84 o                         
   5  10  -8        401.09        566.08        76.96 o                         
   5  10  -7        859.79       1060.93        51.81 o                         
  -5 -10   6         45.04        108.03        46.68 o                         
   5  10  -5        277.12        391.19        52.40 o                         
   5  10  -4         64.90        130.51        54.85 o                         
   5  10  -3         14.24         98.88        58.42 o                         
  -5 -10   2          1.04         31.40        40.33 o                         
   5  10  -1        117.33        206.90        42.80 o                         
   5  10   0         22.64         86.77        41.15 o                         
   5  10   1        381.32        437.33        36.31 o                         
  -5 -10  -2        306.29        300.90        36.19 o                         
   5  10   3        145.40        140.68        35.40 o                         
  -5 -10  -4         59.00         84.35        35.37 o                         
   5  10   5        159.19        129.46        37.26 o                         
   5  10   6          0.81        -21.84        37.00 o                         
  -5 -10  -7        168.48        181.70        39.13 o                         
   5  10   8         45.94         24.91        39.24 o                         
  -5 -11   6        538.25        859.06        81.67 o                         
  -5 -11   5         52.41        157.71        57.24 o                         
   5  11  -4        268.52        334.52        60.99 o                         
   5  11  -3         30.05         57.66        64.07 o                         
   5  11  -2         48.76         36.83        43.55 o                         
   5  11  -1         15.46         76.73        45.69 o                         
   5  11   0         42.70        103.85        36.14 o                         
  -5 -11  -1         47.44        131.41        37.28 o                         
  -5 -11  -2         65.97        127.05        37.93 o                         
  -5 -11  -3         20.60         28.80        37.68 o                         
   5  11   4        100.07        122.03        49.49 o                         
   6 -11  -3        137.27         71.33        69.29 o                         
  -6  11   2         34.39        116.15        71.00 o                         
  -6  11   1        170.89        282.21       104.44 o                         
   6 -10 -10        359.72        800.19        72.03 o                         
  -6  10   9         63.78         68.82        70.16 o                         
  -6  10   8         82.55        164.54        42.78 o                         
   6 -10  -7        475.99        601.50        46.87 o                         
  -6  10   6        279.79        294.56        43.55 o                         
   6 -10  -5         39.29        206.16        53.02 o                         
   6 -10  -4        132.09        212.67        56.97 o                         
   6 -10  -3         19.36         -6.88        48.49 o                         
   6 -10  -2        501.56        627.13        67.65 o                         
  -6  10   1        255.51        394.41        51.64 o                         
  -6  10   0         58.03         81.23        34.98 o                         
  -6  10  -1        180.44        183.43        44.60 o                         
  -6  10  -2         31.33         57.93        44.35 o                         
  -6  10  -3         17.93         44.03        44.40 o                         
  -6  10  -4        105.98        148.78        47.61 o                         
  -6  10  -5         39.66        113.78        63.41 o                         
   6  -9 -12        176.36        271.49        95.72 o                         
   6  -9 -11        164.03        271.98        66.69 o                         
   6  -9 -10         21.34        118.69        51.98 o                         
  -6   9   9        131.19        205.03        47.63 o                         
   6  -9  -8        179.31        205.04        44.53 o                         
   6  -9  -7        336.47        384.47        35.70 o                         
  -6   9   6        113.11        141.30        38.78 o                         
   6  -9  -5         84.85         92.22        38.49 o                         
   6  -9  -4        416.96        333.90        50.58 o                         
   6  -9  -3        155.12         36.80        50.70 o                         
   6  -9  -2        287.38        213.70        38.26 o                         
  -6   9   1        212.49        238.18        47.05 o                         
   6  -9   0        684.73        688.97        43.70 o                         
  -6   9  -1         34.71         45.40        38.90 o                         
  -6   9  -2        260.85        271.57        42.97 o                         
  -6   9  -3         11.34         28.10        39.87 o                         
  -6   9  -4        214.46        197.09        44.03 o                         
   6  -9   5          0.02         31.89        42.94 o                         
   6  -9   6         11.05         20.56        43.79 o                         
  -6   9  -7          1.43         74.59        44.85 o                         
   6  -9   8          0.76         37.81        47.03 o                         
   6  -8 -14         16.92         81.83        46.19 o                         
   6  -8 -13          2.00         13.20        46.81 o                         
   6  -8 -12          9.87        140.55        66.98 o                         
  -6   8  11        259.01        354.25        63.43 o                         
  -6   8  10         14.41         40.34        51.89 o                         
   6  -8  -9        250.50        300.49        36.88 o                         
   6  -8  -8         41.50        118.16        32.77 o                         
  -6   8   7        291.85        308.01        35.61 o                         
   6  -8  -6          8.75         70.15        30.98 o                         
  -6   8   5         29.74        129.18        30.68 o                         
   6  -8  -4        263.64        187.45        34.79 o                         
   6  -8  -3        845.62        756.01        41.99 o                         
   6  -8  -2        145.12        166.25        41.24 o                         
  -6   8   1        387.68        344.55        52.25 o                         
  -6   8   0         13.29         25.64        34.52 o                         
  -6   8  -1         28.05         72.78        35.76 o                         
  -6   8  -2          2.47         34.77        37.47 o                         
  -6   8  -3         25.47         51.19        38.03 o                         
  -6   8  -4         19.44         49.22        39.26 o                         
   6  -8   5        217.12        250.35        42.28 o                         
  -6   8  -6         83.94        162.74        42.67 o                         
   6  -8   7          0.64         40.00        40.68 o                         
   6  -8   8         48.08         67.21        43.21 o                         
   6  -8   9         51.77         77.32        44.36 o                         
   6  -8  10        144.52        201.35        48.32 o                         
  -6   7  16        123.28        152.20        50.11 o                         
  -6   7  15         57.38        130.08        46.90 o                         
   6  -7 -14        295.13        321.72        45.47 o                         
   6  -7 -13        123.03        156.66        63.43 o                         
   6  -7 -12        108.95        143.70        61.44 o                         
  -6   7  11        105.64         84.30        57.92 o                         
   6  -7 -10         48.92         58.42        46.12 o                         
  -6   7   9        608.37        762.23        30.38 o                         
  -6   7   8        260.14        324.59        31.33 o                         
   6  -7  -7        259.33        302.92        25.32 o                         
   6  -7  -6         58.14         96.89        23.92 o                         
   6  -7  -5        159.84        184.40        26.02 o                         
   6  -7  -4        129.17         89.95        28.02 o                         
   6  -7  -3         93.80        106.12        30.84 o                         
   6  -7  -2        249.68        247.42        36.99 o                         
   6  -7  -1         39.86         -1.38        46.37 o                         
   6  -7   0        134.76        146.16        33.94 o                         
  -6   7  -1         28.08         25.77        33.34 o                         
  -6   7  -2         58.64         86.75        35.45 o                         
   6  -7   3          7.35         50.97        34.90 o                         
  -6   7  -4          7.95         63.36        36.55 o                         
  -6   7  -5        485.96        445.41        40.59 o                         
   6  -7   6         10.21         50.80        38.24 o                         
   6  -7   7        270.95        291.31        42.15 o                         
   6  -7   8         79.74        101.94        40.11 o                         
   6  -7   9        320.10        336.84        44.80 o                         
   6  -7  10          5.18         46.20        43.55 o                         
   6  -7  11        502.41        547.26        50.17 o                         
   6  -7  12          4.87          7.06        63.93 o                         
   6  -6 -17         14.99         76.45        48.04 o                         
  -6   6  16        216.40        197.58        47.62 o                         
   6  -6 -15         25.21         57.42        42.70 o                         
   6  -6 -14        166.33        120.94        60.22 o                         
  -6   6  14        661.98        781.16        91.35 o                         
   6  -6 -13        154.44        151.03        58.88 o                         
  -6   6  12         13.46         -7.82        58.16 o                         
   6  -6 -11         50.07         52.61        39.27 o                         
   6  -6 -10        205.18        234.47        36.63 o                         
   6  -6  -9          1.48         50.84        25.94 o                         
   6  -6  -8        675.73        729.41        26.64 o                         
   6  -6  -7        631.31        722.62        25.83 o                         
   6  -6  -6       2187.04       2112.50        26.76 o                         
   6  -6  -5        260.19        314.16        21.93 o                         
   6  -6  -4          2.71         45.11        28.19 o                         
   6  -6  -3        104.15        245.02        38.26 o                         
  -6   6   2        591.51        653.43        35.83 o                         
   6  -6  -1        196.25        204.43        29.03 o                         
   6  -6  -1        272.43        139.63        61.08 o                         
   6  -6   0        348.32        263.28        25.53 o                         
  -6   6  -1        750.10        669.47        35.71 o                         
   6  -6   2        483.88        482.53        35.14 o                         
   6  -6   3        114.49        134.18        33.36 o                         
  -6   6  -4          6.09         58.16        34.68 o                         
   6  -6   5          0.17         52.49        34.64 o                         
  -6   6  -6         46.84         55.09        36.55 o                         
   6  -6   7         19.68         46.70        37.04 o                         
  -6   6  -8        210.32        191.86        39.59 o                         
   6  -6   9         48.13         25.34        39.01 o                         
   6  -6  10        379.04        387.36        45.08 o                         
   6  -6  11         90.35        113.13        43.00 o                         
  -6   6 -12         77.26        175.36        45.14 o                         
   6  -6  13         25.71         68.92        67.34 o                         
   6  -5 -18         94.97        177.22        49.38 o                         
  -6   5  17          1.18        -12.87        45.14 o                         
   6  -5 -16         12.96         35.79        43.44 o                         
  -6   5  15        252.41        204.04        37.15 o                         
  -6   5  15        366.08        423.20        86.25 o                         
  -6   5  14         47.72         41.62        43.06 o                         
  -6   5  14         48.51         85.88        57.69 o                         
  -6   5  13        144.95        170.25        41.53 o                         
  -6   5  12        110.56        142.92        39.67 o                         
  -6   5  11        213.32        302.67        45.78 o                         
  -6   5  10         40.14         90.98        33.29 o                         
   6  -5  -9        126.72        118.29        27.51 o                         
  -6   5   8        100.65        104.24        22.24 o                         
   6  -5  -7       1274.96       1368.38        19.54 o                         
   6  -5  -6        597.47        607.58        18.36 o                         
  -6   5   5       1946.29       1916.57        24.91 o                         
   6  -5  -4         90.00        123.65        20.80 o                         
   6  -5  -3        209.64        221.12        25.60 o                         
   6  -5  -2       1943.46       1971.89        43.01 o                         
   6  -5  -1          5.25         55.63        36.74 o                         
   6  -5  -1        400.23        340.99        37.66 o                         
   6  -5   0        796.21        747.59        25.25 o                         
  -6   5  -1       1066.88       1071.68        34.03 o                         
  -6   5  -2          4.75         67.79        28.53 o                         
  -6   5  -3        405.69        408.60        32.31 o                         
  -6   5  -4         64.62         73.14        31.54 o                         
   6  -5   5         97.73         83.78        33.48 o                         
   6  -5   6        340.87        282.70        36.91 o                         
   6  -5   7        299.23        238.18        37.22 o                         
   6  -5   8        116.77         85.99        36.92 o                         
   6  -5   9        493.90        499.47        42.27 o                         
   6  -5  10         32.60         49.67        39.75 o                         
   6  -5  11        255.53        300.54        43.13 o                         
  -6   5 -12        335.49        302.78        66.68 o                         
   6  -5  12        519.34        509.21        86.22 o                         
  -6   5 -13        259.15        322.91        59.59 o                         
  -6   5 -14        244.61        241.96        64.68 o                         
  -6   4  19        109.98        151.88        66.86 o                         
   6  -4 -18        328.98        298.64        47.77 o                         
  -6   4  18        435.22        582.76        98.62 o                         
   6  -4 -17         61.95        191.31        63.93 o                         
  -6   4  17        180.37        184.74        88.83 o                         
  -6   4  16        151.09        180.58        37.87 o                         
  -6   4  16        222.09        278.25        86.29 o                         
   6  -4 -15        197.63        223.66        36.01 o                         
  -6   4  15        445.88        637.54        86.70 o                         
  -6   4  14         28.05         60.57        42.79 o                         
   6  -4 -14        249.03        348.71        56.26 o                         
   6  -4 -13        953.50        982.36        44.46 o                         
  -6   4  12       2025.48       2068.48        57.40 o                         
   6  -4 -11        585.03        678.16        37.16 o                         
  -6   4  10       4381.69       5830.03        63.61 o                         
   6  -4  -9        910.88       1068.26        24.95 o                         
   6  -4  -8        159.81        180.73        19.69 o                         
   6  -4  -7       1490.33       1667.41        17.78 o                         
   6  -4  -6       1597.32       1676.93        16.76 o                         
  -6   4   5        468.51        427.64        16.07 o                         
   6  -4  -4       3187.73       3066.43        29.74 o                         
   6  -4  -3        334.94        382.39        23.29 o                         
   6  -4  -2       2213.08       2128.00        40.52 o                         
   6  -4  -1        803.82        787.35        37.07 o                         
  -6   4   0          4.94         23.96        19.63 o                         
  -6   4  -1       3011.07       2673.77        26.74 o                         
  -6   4  -2        921.74        667.86        12.02 o                         
  -6   4  -3          4.65         33.94        27.48 o                         
   6  -4   4        308.06        293.61        31.24 o                         
  -6   4  -5        363.06        351.26        34.19 o                         
   6  -4   6        178.89        204.57        34.18 o                         
   6  -4   7        609.68        574.14        39.01 o                         
   6  -4   8          2.01         -9.70        35.30 o                         
  -6   4  -9        353.60        299.51        39.54 o                         
  -6   4 -10          4.63         50.73        37.84 o                         
  -6   4 -11          1.08         31.97        59.30 o                         
   6  -4  11         32.54         86.14        75.73 o                         
  -6   4 -12         27.42         76.36        60.46 o                         
   6  -4  12         46.32        146.96        76.89 o                         
  -6   4 -13         65.10        108.54        57.12 o
[truncated: 828,471 more chars]
