# Supplementary material for: A phase transition caught in mid-course: independent and concomitant analyses of the monoclinic and triclinic structures of (nBu4N)[Co(orotate)2(bipy)]·3H2O
Source: Acta Crystallogr C Struct Chem. 2017 Aug 17;73(Pt 9):731–42. doi: 10.1107/S2053229617010841 (PMC5601254; doi:10.1107/S2053229617010841)
Supplement: Supplementary file 5 [file c-73-00731-2csup5.hkl]

data_2c                                                                         
_shelx_title ' dat in P2/n'                                                     
_shelx_refln_list_code          4                                               
_shelx_F_calc_maximum      230.12                                               
_exptl_crystal_F_000       868.00                                               
_reflns_d_resolution_high  0.7381                                               
                                                                                
loop_                                                                           
 _space_group_symop_operation_xyz                                               
 'x, y, z'                                                                      
 '-x+1/2, y, -z+1/2'                                                            
 '-x, -y, -z'                                                                   
 'x-1/2, -y, z-1/2'                                                             
                                                                                
_cell_length_a    13.0259                                                       
_cell_length_b     9.3504                                                       
_cell_length_c    16.3308                                                       
_cell_angle_alpha  90.000                                                       
_cell_angle_beta  103.847                                                       
_cell_angle_gamma  90.000                                                       
                                                                                
_shelx_F_squared_multiplier     1.000                                           
                                                                                
loop_                                                                           
 _refln_index_h                                                                 
 _refln_index_k                                                                 
 _refln_index_l                                                                 
 _refln_F_squared_calc                                                          
 _refln_F_squared_meas                                                          
 _refln_F_squared_sigma                                                         
 _refln_observed_status                                                         
   4   0   0       6504.48       6415.93        47.50 o                         
   6   0   0        239.46        206.74         3.88 o                         
   8   0   0       1698.71       1706.71        11.84 o                         
  10   0   0       1849.57       1738.38        21.21 o                         
  12   0   0         90.43         81.35        10.68 o                         
  14   0   0        375.85        378.87        18.22 o                         
  16   0   0        194.31        218.73        23.09 o                         
   3   1   0       4682.60       5216.89        64.84 o                         
   4   1   0          6.74         19.05         1.25 o                         
   5   1   0       1318.15       1282.38         8.93 o                         
   6   1   0        552.48        577.98         9.99 o                         
   7   1   0       1873.72       1667.24        36.57 o                         
   8   1   0        575.59        652.89        26.62 o                         
   9   1   0       1082.10        981.59        25.52 o                         
  10   1   0         57.31         75.05        21.05 o                         
  11   1   0        710.46        716.40        30.72 o                         
  12   1   0         62.66         52.27         7.08 o                         
  13   1   0        431.03        459.15        25.72 o                         
  14   1   0         96.40        113.92        10.54 o                         
  15   1   0        255.91        310.96        15.22 o                         
  16   1   0         26.45         53.80        13.17 o                         
   0   2   0       8411.93       7312.87       706.30 o                         
   1   2   0       4614.37       4631.48        39.49 o                         
   2   2   0      36627.11      38832.69       257.93 o                         
   3   2   0       3733.33       4166.80        73.22 o                         
   4   2   0       8481.14       9134.82        47.69 o                         
   5   2   0       6717.06       7140.55        20.79 o                         
   6   2   0        243.61        256.34         4.37 o                         
   7   2   0       1058.90       1095.36        28.33 o                         
   8   2   0        889.98        774.04        25.99 o                         
   9   2   0        595.79        564.76         6.85 o                         
  10   2   0          4.56          6.48         4.08 o                         
  11   2   0        340.90        342.98         9.11 o                         
  12   2   0        116.60        109.88        13.67 o                         
  13   2   0        374.44        415.70        14.66 o                         
  14   2   0         17.76         15.17         7.84 o                         
  15   2   0         83.63         79.16         9.42 o                         
  16   2   0        122.73        107.90        18.84 o                         
   0   3   0       1201.16       1283.60        14.87 o                         
   1   3   0        403.85        385.36         4.95 o                         
   2   3   0       3569.11       3547.05        44.02 o                         
   3   3   0       3355.29       3516.86        47.35 o                         
   4   3   0      10017.78      10444.70        58.83 o                         
   5   3   0        160.67        410.51        37.87 o                         
   6   3   0        943.77        908.73        20.71 o                         
   7   3   0         47.72         49.07        10.07 o                         
   8   3   0         38.58         39.94         3.03 o                         
   9   3   0         52.69         33.28         2.98 o                         
  10   3   0        128.86        110.35        10.01 o                         
  11   3   0        368.64        341.89        24.19 o                         
  12   3   0        227.68        209.74         8.66 o                         
  13   3   0          0.02          7.75         6.47 o                         
  14   3   0        311.07        321.94        12.17 o                         
  15   3   0          0.05         14.25        10.85 o                         
   0   4   0        376.82        473.54         7.53 o                         
   1   4   0        175.40        222.59         3.53 o                         
   2   4   0        959.57       1010.49         6.84 o                         
   3   4   0       3420.87       3543.59        55.42 o                         
   4   4   0       2202.04       2310.38        20.36 o                         
   5   4   0       5425.12       5516.65        28.38 o                         
   6   4   0         14.24         24.61         3.57 o                         
   7   4   0        757.57        770.70        20.80 o                         
   8   4   0          1.56          2.10         2.47 o                         
   9   4   0          9.17         10.34         4.49 o                         
  10   4   0         69.15         68.73         7.22 o                         
  11   4   0        235.88        263.54        10.88 o                         
  12   4   0        182.16        177.83        10.47 o                         
  13   4   0         49.04         62.64        13.38 o                         
  14   4   0         96.86        115.34        10.06 o                         
  15   4   0        234.05        238.53        26.15 o                         
   0   5   0         67.84         51.10         2.91 o                         
   1   5   0       2058.86       2112.20         9.93 o                         
   2   5   0        302.43        383.12        25.41 o                         
   3   5   0       3718.34       3673.71        26.85 o                         
   4   5   0          7.62         16.68         2.47 o                         
   5   5   0        113.92        114.49         7.86 o                         
   6   5   0        887.07        879.39        27.90 o                         
   7   5   0        526.38        437.91        12.86 o                         
   8   5   0        597.61        524.71        44.68 o                         
   9   5   0        581.86        587.66        27.15 o                         
  10   5   0        159.79        135.48        11.04 o                         
  11   5   0        156.61        167.68         8.33 o                         
  12   5   0         31.94         45.03        12.25 o                         
  13   5   0        194.55        206.16        11.43 o                         
  14   5   0          0.53          8.56         8.92 o                         
  15   5   0         16.38          6.42        17.71 o                         
   0   6   0       5428.21       5734.38        51.59 o                         
   1   6   0        592.57        553.65         9.51 o                         
   2   6   0       2591.47       2560.23        18.49 o                         
   3   6   0        285.67        267.80         7.57 o                         
   4   6   0         82.89         73.71         3.61 o                         
   5   6   0        754.45        782.82        22.67 o                         
   6   6   0        542.76        534.72         8.29 o                         
   7   6   0        194.69        270.65        30.27 o                         
   8   6   0        229.08        233.91         7.87 o                         
   9   6   0         58.56         59.04        17.31 o                         
  10   6   0        390.08        431.29        15.96 o                         
  11   6   0         13.01         14.98         7.76 o                         
  12   6   0        177.00        170.02        17.68 o                         
  13   6   0          1.40          4.18         9.63 o                         
  14   6   0         94.26        101.50        15.47 o                         
   0   7   0       1894.50       2087.05        21.44 o                         
   1   7   0       3592.25       3766.61        29.15 o                         
   2   7   0       1850.35       1783.20        20.31 o                         
   3   7   0          1.34          2.22         4.24 o                         
   4   7   0         14.78         10.31         4.54 o                         
   5   7   0        698.92        661.90        17.29 o                         
   6   7   0         64.69         62.65         5.03 o                         
   7   7   0        165.56        155.26         7.31 o                         
   8   7   0          1.99          2.11         5.78 o                         
   9   7   0        468.73        504.34        24.47 o                         
  10   7   0        137.62        139.49        25.94 o                         
  11   7   0        129.21        136.05        11.65 o                         
  12   7   0         45.18         34.11         8.74 o                         
  13   7   0          6.06          7.61         9.73 o                         
  14   7   0          1.75         -2.38        17.96 o                         
   0   8   0         60.12         78.11        10.89 o                         
   1   8   0       2460.67       2367.94        24.50 o                         
   2   8   0        350.88        369.06         7.98 o                         
   3   8   0        840.50        830.85        23.85 o                         
   4   8   0         65.40         82.37         6.18 o                         
   5   8   0        323.82        330.26        28.59 o                         
   6   8   0         38.37         44.09         5.39 o                         
   7   8   0        479.00        455.67        20.19 o                         
   8   8   0          1.30          3.29         5.82 o                         
   9   8   0        180.49        154.28         9.19 o                         
  10   8   0         73.12         79.26         9.43 o                         
  11   8   0         93.08        111.76        18.54 o                         
  12   8   0         75.54         62.63        11.52 o                         
  13   8   0         35.47         38.19        19.82 o                         
   0   9   0          1.77          2.72         9.89 o                         
   1   9   0         48.05         42.51         7.74 o                         
   2   9   0        446.34        464.91        23.41 o                         
   3   9   0        175.81        162.22         8.34 o                         
   4   9   0        912.78        928.79        12.65 o                         
   5   9   0          0.13          1.24         5.21 o                         
   6   9   0        817.81        787.22        22.41 o                         
   7   9   0          9.31         10.20         6.08 o                         
   8   9   0        217.16        207.91         9.08 o                         
   9   9   0         27.25         45.18         7.79 o                         
  10   9   0         34.79         46.43         8.34 o                         
  11   9   0          8.51          7.91        10.91 o                         
   0  10   0         94.90        104.32        13.91 o                         
   1  10   0        252.78        235.25        11.06 o                         
   2  10   0        102.29         87.60         9.24 o                         
   3  10   0        620.01        622.48        14.75 o                         
   4  10   0         33.97         21.65         7.56 o                         
   5  10   0        253.37        280.60        11.10 o                         
   6  10   0        240.78        226.37        13.81 o                         
   7  10   0        118.86        114.58         9.29 o                         
   8  10   0         61.31         79.58        10.24 o                         
   9  10   0         42.90         31.94         9.27 o                         
  10  10   0         51.99         43.75        16.75 o                         
   0  11   0        259.88        275.77        17.05 o                         
   1  11   0          8.20          3.37         8.36 o                         
   2  11   0         41.42         26.02         9.72 o                         
   3  11   0        161.88        196.68        11.64 o                         
   4  11   0         33.45         26.33         8.37 o                         
   5  11   0        126.37        139.40        11.47 o                         
   6  11   0         90.90         86.45        12.24 o                         
   7  11   0         24.72         29.16        18.21 o                         
   0  12   0         21.52         20.31        19.66 o                         
   1  12   0         21.25          8.12        13.94 o                         
   2  12   0        127.54        116.43        21.43 o                         
   3  12   0         55.13         45.67        19.05 o                         
 -15   0   1        825.03        858.13        25.72 o                         
 -13   0   1        219.67        229.75        14.37 o                         
 -11   0   1        739.22        764.65        16.08 o                         
  -9   0   1       2205.27       2168.26        20.46 o                         
  -7   0   1         29.52          9.82         2.04 o                         
  -5   0   1        250.78        241.78         5.60 o                         
  -3   0   1        323.89        308.60         2.25 o                         
   3   0   1      11733.67      12518.41       133.20 o                         
   5   0   1       4379.81       4935.19        48.02 o                         
   7   0   1        157.18        157.51         5.98 o                         
   9   0   1       2015.90       1908.52        13.57 o                         
  11   0   1         78.54         84.31        10.27 o                         
  13   0   1          4.37          2.54         9.69 o                         
  15   0   1        127.04        137.82        14.91 o                         
 -17   1   1          1.39          2.65        16.62 o                         
 -16   1   1        440.33        444.47        15.01 o                         
 -15   1   1        136.99        158.86        19.82 o                         
 -14   1   1        433.23        465.36        49.24 o                         
 -13   1   1         20.43         31.26         7.55 o                         
 -12   1   1        638.29        610.87        23.51 o                         
 -11   1   1        619.83        600.53        38.22 o                         
 -10   1   1       1441.01       1320.61        10.31 o                         
  -9   1   1        114.81        161.52        13.29 o                         
  -8   1   1         59.24         60.00         9.02 o                         
  -7   1   1        135.64        221.62        10.67 o                         
  -6   1   1       1082.62       1167.65         9.63 o                         
  -5   1   1         19.21         15.11         1.90 o                         
  -4   1   1        712.00        687.11         4.22 o                         
  -3   1   1        412.57        360.80        13.68 o                         
   2   1   1      10595.51      10668.74        63.39 o                         
   3   1   1      16671.78      17803.05       143.21 o                         
   4   1   1       1411.34       1153.18        28.65 o                         
   5   1   1       1018.04        944.00         7.32 o                         
   6   1   1       1729.14       1715.60        20.44 o                         
   7   1   1        677.13        686.68        42.95 o                         
   8   1   1        474.80        461.39         9.89 o                         
   9   1   1        502.31        552.52        40.71 o                         
  10   1   1        857.14        828.43        15.00 o                         
  11   1   1        195.95        191.80        25.37 o                         
  12   1   1         11.20          8.27         6.61 o                         
  13   1   1         14.25         14.18         7.18 o                         
  14   1   1          2.49          1.07         7.64 o                         
  15   1   1         34.96         33.94         8.52 o                         
  16   1   1          2.91          8.67        11.29 o                         
 -17   2   1        185.43        165.26        22.92 o                         
 -16   2   1          6.86          6.97         9.93 o                         
 -15   2   1         93.97         71.25        12.85 o                         
 -14   2   1        227.74        231.52        11.03 o                         
 -13   2   1        455.20        508.53        61.58 o                         
 -12   2   1        400.40        386.00         9.71 o                         
 -11   2   1        108.20        114.99        18.14 o                         
 -10   2   1        226.65        225.91         8.22 o                         
  -9   2   1        903.25        910.84        34.05 o                         
  -8   2   1        674.26        699.99        24.62 o                         
  -7   2   1        628.55        585.05        28.03 o                         
  -6   2   1        217.66        259.08         4.33 o                         
  -5   2   1        236.50        357.93        21.72 o                         
  -4   2   1        403.63        437.34        20.52 o                         
  -3   2   1       4267.54       4438.22       110.95 o                         
  -2   2   1       1928.50       2196.74        17.59 o                         
  -1   2   1       4994.11       5302.24        83.62 o                         
   0   2   1       2745.07       2939.95        21.13 o                         
   1   2   1       2889.38       3238.01        24.22 o                         
   2   2   1      15821.05      17169.34       140.08 o                         
   3   2   1       4628.51       4928.90        43.01 o                         
   4   2   1       6509.41       6481.71        49.92 o                         
   5   2   1       2408.68       2643.84       146.40 o                         
   6   2   1       2144.43       2102.45        29.72 o                         
   7   2   1        236.22        154.09        20.51 o                         
   8   2   1        745.37        687.35        39.88 o                         
   9   2   1         94.23        137.15        16.95 o                         
  10   2   1         21.02         22.76         4.42 o                         
  11   2   1         27.19         37.15         6.15 o                         
  12   2   1        200.49        218.30        12.79 o                         
  13   2   1        152.11        158.93        26.03 o                         
  14   2   1         27.87         22.31         7.99 o                         
  15   2   1         31.57         26.04         8.37 o                         
  16   2   1         65.64         82.25        18.49 o                         
 -15   3   1        110.26        108.32        10.04 o                         
 -14   3   1          1.25         12.40         7.86 o                         
 -13   3   1        686.18        680.27        15.22 o                         
 -12   3   1         32.32         66.03        20.36 o                         
 -11   3   1        156.67        156.52         6.35 o                         
 -10   3   1        340.66        346.32        17.07 o                         
  -9   3   1         44.50         37.12         3.02 o                         
  -8   3   1        242.40        201.37        12.16 o                         
  -7   3   1        539.82        502.12         5.74 o                         
  -6   3   1        140.20        206.26        18.59 o                         
  -5   3   1       3314.64       3302.13        36.40 o                         
  -4   3   1       2063.27       2299.29        23.10 o                         
  -3   3   1         48.92         47.09         5.47 o                         
  -2   3   1        688.07        741.99         4.81 o                         
  -1   3   1       1793.01       2084.88        54.07 o                         
   0   3   1       1010.69       1126.40         9.30 o                         
   1   3   1        664.40        701.89        33.81 o                         
   2   3   1        923.46        970.08        55.00 o                         
   3   3   1      14242.33      15060.35       127.41 o                         
   4   3   1         24.17         80.30        11.09 o                         
   5   3   1      25265.69      26616.05       189.37 o                         
   6   3   1          1.67         24.30         2.78 o                         
   7   3   1       1590.24       1554.20        34.45 o                         
   8   3   1        235.91        170.18        15.84 o                         
   9   3   1          7.40          6.26         4.00 o                         
  10   3   1        137.29        146.24         5.97 o                         
  11   3   1        191.76        192.06        10.06 o                         
  12   3   1         73.60         88.47         9.43 o                         
  13   3   1        187.88        185.27         8.86 o                         
  14   3   1          8.80         11.19         9.92 o                         
  15   3   1        281.88        315.99        26.14 o                         
 -15   4   1         56.58         50.83        11.59 o                         
 -14   4   1         43.76         57.04         8.87 o                         
 -13   4   1         45.52         47.41         8.59 o                         
 -12   4   1        429.57        407.12        20.91 o                         
 -11   4   1          1.94         16.02         5.09 o                         
 -10   4   1        242.36        255.75         6.25 o                         
  -9   4   1        288.20        256.85        11.84 o                         
  -8   4   1        214.17        185.52         8.15 o                         
  -7   4   1         97.20         61.18         8.30 o                         
  -6   4   1        632.42        568.31         4.85 o                         
  -5   4   1       1351.80       1454.52        83.58 o                         
  -4   4   1        488.68        452.88         5.24 o                         
  -3   4   1       2630.63       3030.72        60.42 o                         
  -2   4   1        187.89        166.77         4.35 o                         
  -1   4   1         51.14         57.00         5.10 o                         
   0   4   1       1355.12       1344.26        13.66 o                         
   1   4   1        188.50        183.73         6.54 o                         
   2   4   1       1788.33       1624.10        73.71 o                         
   3   4   1       3590.92       4005.51        83.04 o                         
   4   4   1       8111.21       8013.04       133.48 o                         
   5   4   1       1992.69       2215.37        87.04 o                         
   6   4   1       3090.38       3154.69        85.93 o                         
   7   4   1       1744.42       1787.02        47.93 o                         
   8   4   1        117.57         88.03         4.98 o                         
   9   4   1        442.32        407.45        16.01 o                         
  10   4   1        474.62        443.60         8.77 o                         
  11   4   1         29.76         28.65         5.28 o                         
  12   4   1        230.72        234.41        10.81 o                         
  13   4   1        192.16        191.53        23.43 o                         
  14   4   1        188.95        230.86        21.81 o                         
 -15   5   1          0.32         10.44        18.66 o                         
 -14   5   1        216.80        222.58        12.09 o                         
 -13   5   1          4.50          9.73         8.07 o                         
 -12   5   1         84.79         80.72         7.36 o                         
 -11   5   1         43.49         48.04         6.63 o                         
 -10   5   1        211.95        172.93        14.96 o                         
  -9   5   1        457.53        429.09        33.79 o                         
  -8   5   1        721.22        708.52        17.35 o                         
  -7   5   1        162.38        172.25         6.39 o                         
  -6   5   1         39.59         57.84         6.28 o                         
  -5   5   1        391.64        363.82         4.82 o                         
  -4   5   1         39.77         56.13         3.42 o                         
  -3   5   1        119.07         71.65         5.25 o                         
  -2   5   1       1458.18       1423.70        18.13 o                         
  -1   5   1          0.54          7.03         2.32 o                         
   0   5   1        632.21        616.48         4.71 o                         
   1   5   1       1761.34       1803.37        44.92 o                         
   2   5   1        433.46        394.04        14.72 o                         
   3   5   1       1738.85       1945.76        34.54 o                         
   4   5   1       1019.80        942.93        33.86 o                         
   5   5   1       1318.01       1311.87        14.85 o                         
   6   5   1       2538.32       2486.91        27.17 o                         
   7   5   1        853.28        726.03        52.62 o                         
   8   5   1       1090.29       1107.88        27.43 o                         
   9   5   1       1453.98       1453.45        44.27 o                         
  10   5   1         41.77         51.18         7.28 o                         
  11   5   1          4.14         11.34         6.26 o                         
  12   5   1        165.31        165.31         8.94 o                         
  13   5   1        155.64        198.37        20.95 o                         
  14   5   1         28.84         22.00         9.23 o                         
  15   5   1          0.18         -2.69        19.76 o                         
 -14   6   1          0.99         11.86        13.10 o                         
 -13   6   1        117.31        117.54        10.01 o                         
 -12   6   1        124.59        114.15        10.31 o                         
 -11   6   1        228.99        235.42        14.31 o                         
 -10   6   1          7.38          7.44         5.91 o                         
  -9   6   1        598.59        656.14        10.12 o                         
  -8   6   1          7.51         10.50         4.67 o                         
  -7   6   1         52.82         51.06         4.20 o                         
  -6   6   1        409.69        350.75         7.98 o                         
  -5   6   1        285.13        225.40         6.85 o                         
  -4   6   1        154.13        166.45         5.60 o                         
  -3   6   1        860.00        746.50         8.65 o                         
  -2   6   1         34.90         54.03         2.87 o                         
  -1   6   1        751.42        779.08        12.54 o                         
   0   6   1          4.35          7.29         1.96 o                         
   1   6   1       2947.31       3007.59        27.31 o                         
   2   6   1       1060.54        931.44        58.39 o                         
   3   6   1        308.51        319.04         6.97 o                         
   4   6   1        214.83        221.58        16.50 o                         
   5   6   1        328.51        336.60        13.33 o                         
   6   6   1        508.15        565.80        33.68 o                         
   7   6   1        525.37        542.11        10.21 o                         
   8   6   1        162.89        155.75        20.91 o                         
   9   6   1       1480.20       1481.39        23.61 o                         
  10   6   1         25.24         41.08        10.12 o                         
  11   6   1        448.17        426.87        14.54 o                         
  12   6   1          0.02          2.98         7.34 o                         
  13   6   1         45.43         39.60         9.19 o                         
  14   6   1         67.19         59.61        20.13 o                         
 -14   7   1         98.34         73.71        20.68 o                         
 -13   7   1         13.02          6.61         7.72 o                         
 -12   7   1        101.31         94.47        10.75 o                         
 -11   7   1        344.89        366.20        12.68 o                         
 -10   7   1        184.86        201.19        15.84 o                         
  -9   7   1         13.00         19.52         6.27 o                         
  -8   7   1        169.49        144.39         6.61 o                         
  -7   7   1          7.83          6.52         5.06 o                         
  -6   7   1          4.52          6.71         4.15 o                         
  -5   7   1        122.22        105.16         7.42 o                         
  -4   7   1        345.07        350.85         6.39 o                         
  -3   7   1          3.80          1.61         3.08 o                         
  -2   7   1        251.28        295.09         6.01 o                         
  -1   7   1        397.63        430.42         6.41 o                         
   0   7   1       4215.73       4356.28        56.65 o                         
   1   7   1        487.29        474.86        18.29 o                         
   2   7   1        222.16        200.48         6.64 o                         
   3   7   1        376.68        350.91         7.85 o                         
   4   7   1         30.68         24.37         4.40 o                         
   5   7   1         18.15         18.18         4.58 o                         
   6   7   1          1.87          2.19         4.39 o                         
   7   7   1        119.42        100.28         6.90 o                         
   8   7   1        867.59        903.69        15.77 o                         
   9   7   1         71.56         71.80        18.18 o                         
  10   7   1        751.23        757.59        38.25 o                         
  11   7   1         31.64         20.60         8.26 o                         
  12   7   1          1.49          3.33         8.38 o                         
  13   7   1          9.06          2.58        18.61 o                         
 -13   8   1         10.54          7.76        14.27 o                         
 -12   8   1         39.16         28.17        10.22 o                         
 -11   8   1        132.72        150.50        15.53 o                         
 -10   8   1        206.23        185.05        16.25 o                         
  -9   8   1          0.77          0.58         7.33 o                         
  -8   8   1        184.85        178.76         7.55 o                         
  -7   8   1        485.31        537.52        11.59 o                         
  -6   8   1        133.90        156.04         6.27 o                         
  -5   8   1        923.07        937.90        11.24 o                         
  -4   8   1        385.79        406.27        14.29 o                         
  -3   8   1        171.50        163.22         8.33 o                         
  -2   8   1          2.73          4.48         4.53 o                         
  -1   8   1        261.26        218.12         7.53 o                         
   0   8   1        488.10        465.02        33.15 o                         
   1   8   1         83.01         83.95         5.47 o                         
   2   8   1        264.82        299.64        12.91 o                         
   3   8   1        166.72        187.83        15.77 o                         
   4   8   1         72.42         89.16         5.93 o                         
   5   8   1        319.95        281.77         7.88 o                         
   6   8   1         59.48         47.57         6.41 o                         
   7   8   1        249.95        205.36        19.83 o                         
   8   8   1        173.45        168.66         8.68 o                         
   9   8   1        116.82        107.73        13.69 o                         
  10   8   1         24.10         26.89         7.35 o                         
  11   8   1        282.15        309.46        30.85 o                         
  12   8   1          2.13          6.28        12.51 o                         
  13   8   1         36.74         42.76        19.85 o                         
 -11   9   1         90.23        110.10        11.76 o                         
 -10   9   1          3.36         11.38         7.50 o                         
  -9   9   1        218.88        248.12        10.40 o                         
  -8   9   1          0.29          4.08         6.11 o                         
  -7   9   1        434.72        460.12        12.55 o                         
  -6   9   1         28.03         47.44         6.51 o                         
  -5   9   1        111.68        111.58         6.31 o                         
  -4   9   1          9.21          4.43         6.62 o                         
  -3   9   1        784.51        808.23        23.27 o                         
  -2   9   1        133.66        161.91        15.90 o                         
  -1   9   1          9.30          9.92         7.02 o                         
   0   9   1         58.76         48.38         7.47 o                         
   1   9   1        475.97        465.04        18.31 o                         
   2   9   1          0.89          1.60         8.23 o                         
   3   9   1        242.43        223.87        11.06 o                         
   4   9   1        136.90        114.59         6.67 o                         
   5   9   1        354.47        355.23         9.77 o                         
   6   9   1         70.38         54.34         7.07 o                         
   7   9   1        286.63        268.95        10.00 o                         
   8   9   1          3.27         -0.06         6.37 o                         
   9   9   1         43.16         38.64         7.94 o                         
  10   9   1         33.26         66.56        12.33 o                         
  11   9   1         92.94         59.96        14.12 o                         
 -10  10   1         30.72         48.99        18.31 o                         
  -9  10   1          0.58         -5.16         9.37 o                         
  -8  10   1        167.00        153.21        11.16 o                         
  -7  10   1         66.92         35.17         8.32 o                         
  -6  10   1        246.36        257.08        22.47 o                         
  -5  10   1         76.55         63.35         8.34 o                         
  -4  10   1        188.54        193.42        17.29 o                         
  -3  10   1         34.75         26.76         8.56 o                         
  -2  10   1        346.25        325.32        22.87 o                         
  -1  10   1          7.76         22.23         8.06 o                         
   0  10   1        269.98        254.75        17.40 o                         
   1  10   1         27.88         20.33         8.29 o                         
   2  10   1         29.34         30.97         8.43 o                         
   3  10   1          1.65          1.26         8.32 o                         
   4  10   1        220.97        258.57         9.38 o                         
   5  10   1        334.95        384.71        11.96 o                         
   6  10   1        198.70        255.84        13.87 o                         
   7  10   1         73.88         88.24        11.17 o                         
   8  10   1          2.56         10.56         7.91 o                         
   9  10   1          8.08         -0.14         9.80 o                         
  10  10   1          1.50         11.79        16.26 o                         
  -7  11   1        130.89        156.43        16.42 o                         
  -6  11   1         84.30        111.45        10.97 o                         
  -5  11   1         14.06          7.90         9.37 o                         
  -4  11   1        286.27        311.19        13.60 o                         
  -3  11   1         39.34         50.00         9.45 o                         
  -2  11   1        364.80        354.00        21.35 o                         
  -1  11   1         17.44         21.12         8.57 o                         
   0  11   1         40.20         31.64         8.71 o                         
   1  11   1          0.75          2.86         8.50 o                         
   2  11   1        225.03        248.05        12.66 o                         
   3  11   1         55.51         47.08         9.89 o                         
   4  11   1        435.13        446.28        15.12 o                         
   5  11   1         36.21         22.86         8.68 o                         
   6  11   1        367.70        332.42        15.86 o                         
   7  11   1         45.50         40.87        13.83 o                         
  -3  12   1         43.79         28.16        18.99 o                         
  -2  12   1          6.70         -0.06        18.22 o                         
  -1  12   1         64.96         66.81        14.97 o                         
   0  12   1         90.52         86.25        15.19 o                         
   1  12   1         40.00         22.08        20.58 o                         
   2  12   1          0.20         -9.22        18.35 o                         
   3  12   1         50.32         43.99        19.57 o                         
 -16   0   2         69.72         71.54        13.79 o                         
 -14   0   2          3.77          1.66        10.65 o                         
 -12   0   2        408.27        425.77        12.50 o                         
 -10   0   2        920.75        882.49        26.36 o                         
  -8   0   2       1632.88       1450.02         8.85 o                         
  -6   0   2         30.68         17.93         2.19 o                         
  -4   0   2       1317.15       1368.93        17.28 o                         
   2   0   2       3372.05       3111.74        49.45 o                         
   4   0   2       7464.64       7631.99        41.14 o                         
   6   0   2       2090.23       1666.01        13.59 o                         
   8   0   2       6395.05       6713.86        33.62 o                         
  10   0   2       6643.71       6621.69        50.51 o                         
  12   0   2         48.81         81.01        11.09 o                         
  14   0   2        244.93        240.93        16.10 o                         
  16   0   2         13.01         12.37        16.98 o                         
 -17   1   2         28.72         34.21        18.39 o                         
 -16   1   2          1.96          0.31         8.55 o                         
 -15   1   2          2.38          4.86         8.02 o                         
 -14   1   2        439.41        479.14        13.70 o                         
 -13   1   2         12.46         18.19         5.86 o                         
 -12   1   2         58.88         67.36         7.87 o                         
 -11   1   2        172.90        167.88        17.71 o                         
 -10   1   2        305.39        322.65        28.29 o                         
  -9   1   2        930.81        908.14        16.25 o                         
  -8   1   2        932.38        766.44        47.41 o                         
  -7   1   2       1190.24       1228.49        19.65 o                         
  -6   1   2        606.28        652.60        31.48 o                         
  -5   1   2        403.15        384.44         9.93 o                         
  -4   1   2       1422.10       1789.47        14.13 o                         
  -3   1   2       1164.77       1182.98         6.87 o                         
  -2   1   2        512.48        449.80        43.26 o                         
   2   1   2       1557.99       1727.97        14.85 o                         
   3   1   2        135.08        195.01        14.07 o                         
   4   1   2       3018.74       3013.06        73.80 o                         
   5   1   2        522.75        513.04        20.44 o                         
   6   1   2          1.12         23.01         4.59 o                         
   7   1   2       1771.73       1743.33        32.60 o                         
   8   1   2         40.64         76.53        10.97 o                         
   9   1   2        989.59        976.41        30.22 o                         
  10   1   2         94.53        130.84        15.74 o                         
  11   1   2        505.01        470.47        42.40 o                         
  12   1   2        109.20        131.89         9.86 o                         
  13   1   2         91.80        103.83         8.67 o                         
  14   1   2          6.53          3.73         7.54 o                         
  15   1   2         45.96         49.82         9.04 o                         
  16   1   2         16.15          6.43        16.14 o                         
 -17   2   2          0.54         -3.90        17.59 o                         
 -16   2   2         21.28         21.68         9.97 o                         
 -15   2   2        218.04        227.94        11.87 o                         
 -14   2   2         11.88         31.54        10.51 o                         
 -13   2   2       1139.10       1122.32        25.07 o                         
 -12   2   2        198.60        174.06        21.76 o                         
 -11   2   2       2105.45       2034.74        15.79 o                         
 -10   2   2        173.89        158.71        12.01 o                         
  -9   2   2       1352.90       1363.49        56.35 o                         
  -8   2   2         71.23         91.85        12.00 o                         
  -7   2   2       3473.16       3493.91        25.31 o                         
  -6   2   2          5.67         14.23         1.91 o                         
  -5   2   2       1913.19       1650.73        12.16 o                         
  -4   2   2        201.15        208.99        12.01 o                         
  -3   2   2        887.95        723.28        12.51 o                         
  -2   2   2        460.66        497.27        22.85 o                         
  -1   2   2          4.51         10.53         1.07 o                         
   0   2   2       1005.47       1014.15        30.43 o                         
   1   2   2       9277.82      10126.69        66.99 o                         
   2   2   2        104.60        214.16        21.62 o                         
   3   2   2       2829.68       2846.39        25.95 o                         
   4   2   2         80.37         97.11        20.82 o                         
   5   2   2       5562.92       6015.77        42.76 o                         
   6   2   2       3854.05       4284.86       170.98 o                         
   7   2   2        321.18        295.36        38.30 o                         
   8   2   2       3993.34       4108.31        47.11 o                         
   9   2   2       1956.99       2012.63        25.38 o                         
  10   2   2          1.67          6.72         4.30 o                         
  11   2   2        418.15        405.80        22.55 o                         
  12   2   2        453.24        468.42        45.54 o                         
  13   2   2         78.18         71.52         8.18 o                         
  14   2   2         81.04         75.31        10.02 o                         
  15   2   2         11.06          8.72         8.48 o                         
 -16   3   2         47.33         40.75        19.74 o                         
 -15   3   2          0.16         13.11         8.27 o                         
 -14   3   2        427.73        402.40        18.09 o                         
 -13   3   2        132.29        148.93        24.11 o                         
 -12   3   2       1357.05       1375.69        53.92 o                         
 -11   3   2          8.12         11.25         4.59 o                         
 -10   3   2        579.22        553.17        19.27 o                         
  -9   3   2        695.08        730.95        20.11 o                         
  -8   3   2       1623.78       1558.42        11.00 o                         
  -7   3   2        218.81        237.47        18.05 o                         
  -6   3   2       1638.11       1586.83        40.51 o                         
  -5   3   2        788.26        721.33        17.33 o                         
  -4   3   2       6773.31       7292.95        67.81 o                         
  -3   3   2        650.27        683.46        11.92 o                         
  -2   3   2         84.84        111.63         4.88 o                         
  -1   3   2        123.50        136.59         4.04 o                         
   0   3   2        760.23        743.27        19.57 o                         
   1   3   2        241.84        203.23         8.09 o                         
   2   3   2       4524.34       4692.77        97.16 o                         
   3   3   2       1221.65       1324.73        56.50 o                         
   4   3   2       1275.29       1182.86        17.11 o                         
   5   3   2       1572.41       1505.28        63.63 o                         
   6   3   2       1128.47        943.86         9.69 o                         
   7   3   2        151.96        162.37        12.01 o                         
   8   3   2        136.75         91.58         3.46 o                         
   9   3   2        150.77        184.93         6.78 o                         
  10   3   2          3.87          1.13         4.34 o                         
  11   3   2        171.07        173.70        19.65 o                         
  12   3   2        228.36        254.40         9.20 o                         
  13   3   2          2.13         12.08         6.79 o                         
  14   3   2        189.11        203.16        13.73 o                         
  15   3   2          4.01         26.14        18.33 o                         
 -15   4   2        236.89        280.20        24.60 o                         
 -14   4   2         46.92         35.96         8.36 o                         
 -13   4   2        433.03        443.43        18.93 o                         
 -12   4   2        740.48        789.20        39.97 o                         
 -11   4   2        833.67        806.18        25.10 o                         
 -10   4   2        473.29        447.19        14.13 o                         
  -9   4   2        288.25        266.94        14.70 o                         
  -8   4   2        548.24        519.61        15.99 o                         
  -7   4   2       2391.80       2278.10         9.66 o                         
  -6   4   2       1519.12       1461.05        33.58 o                         
  -5   4   2       2087.41       2027.49        10.07 o                         
  -4   4   2       2054.78       2271.23        11.51 o                         
  -3   4   2       1628.86       1524.88        31.26 o                         
  -2   4   2        855.55        877.78         9.37 o                         
  -1   4   2        615.48        533.48        12.87 o                         
   0   4   2          2.47          2.36         1.79 o                         
   1   4   2        644.92        552.51         7.60 o                         
   2   4   2       2325.67       2370.87        73.15 o                         
   3   4   2       5459.50       5955.36        75.95 o                         
   4   4   2       1784.00       1962.99        78.79 o                         
   5   4   2       1755.47       1851.67        29.25 o                         
   6   4   2       2243.90       2064.03        74.48 o                         
   7   4   2        417.07        413.71        21.43 o                         
   8   4   2         18.50         14.44         4.26 o                         
   9   4   2          1.45          4.06         4.55 o                         
  10   4   2        111.12        105.06         6.80 o                         
  11   4   2         75.72         70.13         6.93 o                         
  12   4   2          0.62          4.35         7.88 o                         
  13   4   2        154.99        153.26        12.28 o                         
  14   4   2        166.72        192.57        18.64 o                         
 -15   5   2         20.94         18.26        18.20 o                         
 -14   5   2        176.64        188.05        35.26 o                         
 -13   5   2         63.38         50.57         8.54 o                         
 -12   5   2        108.01         95.05        10.07 o                         
 -11   5   2        301.88        287.19         9.36 o                         
 -10   5   2        699.16        748.50        66.73 o                         
  -9   5   2       3057.74       3135.13        30.49 o                         
  -8   5   2         98.02        133.46        24.51 o                         
  -7   5   2        281.92        294.43         4.57 o                         
  -6   5   2       1775.29       1732.66        37.99 o                         
  -5   5   2        714.18        629.53        20.71 o                         
  -4   5   2         15.67         52.11         5.22 o                         
  -3   5   2       1250.32       1125.32        10.33 o                         
  -2   5   2       1008.37       1053.14         8.69 o                         
  -1   5   2       1200.45       1167.52        10.16 o                         
   0   5   2         33.85         61.57         2.24 o                         
   1   5   2        711.31        575.83        16.50 o                         
   2   5   2          1.85          2.87         3.45 o                         
   3   5   2        142.17         88.13         8.34 o                         
   4   5   2        905.33        837.48         8.98 o                         
   5   5   2        705.82        637.91        26.35 o                         
   6   5   2        136.30        210.11        20.82 o                         
   7   5   2       4306.43       4465.69        21.00 o                         
   8   5   2          0.29          6.62         5.12 o                         
   9   5   2        218.26        244.18         9.75 o                         
  10   5   2         28.56         30.75         6.96 o                         
  11   5   2        123.38        121.00         8.86 o                         
  12   5   2         63.38         62.08         8.40 o                         
  13   5   2        116.09        111.23        10.56 o                         
  14   5   2          1.53          3.80        10.50 o                         
 -14   6   2        227.85        208.79        17.36 o                         
 -13   6   2          3.65          7.00         8.11 o                         
 -12   6   2        305.78        311.92        18.55 o                         
 -11   6   2         20.64         15.61         7.46 o                         
 -10   6   2        730.90        751.13        19.86 o                         
  -9   6   2          0.02          1.20         4.73 o                         
  -8   6   2       1299.62       1246.56        30.18 o                         
  -7   6   2        263.17        259.39         9.25 o                         
  -6   6   2        639.13        580.24         7.05 o                         
  -5   6   2         15.71         29.82         3.74 o                         
  -4   6   2        491.00        448.30         6.87 o                         
  -3   6   2        122.62        152.88        12.26 o                         
  -2   6   2       1230.43       1243.25        10.14 o                         
  -1   6   2        115.98         96.19         5.06 o                         
   0   6   2        577.18        608.40         8.32 o                         
   1   6   2        108.79        108.47         4.46 o                         
   2   6   2        649.15        596.79         8.87 o                         
   3   6   2         25.49         42.65         5.91 o                         
   4   6   2        757.18        733.19        13.43 o                         
   5   6   2        395.57        371.88        11.34 o                         
   6   6   2       1159.12       1064.97        13.21 o                         
   7   6   2        148.87        148.81         7.05 o                         
   8   6   2        319.39        310.72         8.96 o                         
   9   6   2        533.01        582.64        29.12 o                         
  10   6   2        814.08        843.99        24.76 o                         
  11   6   2          3.69          4.66         7.36 o                         
  12   6   2        173.29        185.26         9.75 o                         
  13   6   2         23.54         19.07         9.15 o                         
  14   6   2          3.62         -6.14        19.18 o                         
 -14   7   2          6.14          4.29        18.80 o                         
 -13   7   2          8.23         17.85         7.85 o                         
 -12   7   2         11.59         16.58         7.45 o                         
 -11   7   2         41.27         33.53         8.91 o                         
 -10   7   2         77.16         65.37         7.20 o                         
  -9   7   2         42.53         39.92         6.40 o                         
  -8   7   2          7.49         14.13         5.19 o                         
  -7   7   2        745.64        852.15        11.57 o                         
  -6   7   2         61.16         64.71         6.48 o                         
  -5   7   2        472.89        530.31        21.44 o                         
  -4   7   2         67.41         59.75         4.55 o                         
  -3   7   2        209.87        231.64         6.52 o                         
  -2   7   2        543.14        475.12         7.38 o                         
  -1   7   2       2173.50       2149.76        18.29 o                         
   0   7   2        236.90        186.06         5.28 o                         
   1   7   2        191.52        145.02         5.36 o                         
   2   7   2        197.50        158.88         6.60 o                         
   3   7   2        152.03        145.11        11.47 o                         
   4   7   2         39.47         59.26         4.86 o                         
   5   7   2        295.31        353.22         7.80 o                         
   6   7   2         59.11         44.56         5.86 o                         
   7   7   2         44.26         51.03         6.20 o                         
   8   7   2        257.16        246.58        10.79 o                         
   9   7   2        960.90        947.25        69.29 o                         
  10   7   2        455.54        429.95        28.84 o                         
  11   7   2         96.09         75.07         9.10 o                         
  12   7   2        144.07        157.23        10.86 o                         
  13   7   2         12.20         15.96        19.73 o                         
 -13   8   2         85.28         52.86        11.42 o                         
 -12   8   2         79.24         83.30        10.13 o                         
 -11   8   2        124.88        125.26        10.13 o                         
 -10   8   2         17.90         29.05         7.24 o                         
  -9   8   2        213.86        233.58        16.61 o                         
  -8   8   2          0.21          1.69         5.56 o                         
  -7   8   2         56.01         63.87         6.07 o                         
  -6   8   2         97.03         68.53         8.19 o                         
  -5   8   2        403.90        356.53         8.41 o                         
  -4   8   2         60.74         45.26         5.30 o                         
  -3   8   2         17.31         11.48         4.85 o                         
  -2   8   2          0.95         -2.13         4.80 o                         
  -1   8   2        803.34        816.80        25.94 o                         
   0   8   2         68.91         42.11         6.30 o                         
   1   8   2        204.73        243.15        15.94 o                         
   2   8   2         21.69         27.50         4.69 o                         
   3   8   2        418.47        409.52         9.37 o                         
   4   8   2          6.86          7.33         4.90 o                         
   5   8   2          1.98          5.34         5.00 o                         
   6   8   2          0.25         -1.47         5.73 o                         
   7   8   2        227.18        243.85         9.25 o                         
   8   8   2        275.20        282.47        12.55 o                         
   9   8   2        669.02        675.06        18.09 o                         
  10   8   2         54.39         75.56        11.33 o                         
  11   8   2        539.86        482.87        15.21 o                         
  12   8   2         57.53         36.84        19.30 o                         
 -12   9   2         22.90         24.12        18.93 o                         
 -11   9   2         20.06         29.65        10.50 o                         
 -10   9   2         16.77         16.93         7.65 o                         
  -9   9   2         23.87         20.17         7.30 o                         
  -8   9   2         99.14         91.44         7.20 o                         
  -7   9   2         25.14         20.19         6.12 o                         
  -6   9   2        387.95        385.50         9.74 o                         
  -5   9   2          4.26         -0.95         6.40 o                         
  -4   9   2        460.75        472.75        16.17 o                         
  -3   9   2         26.22         57.29         8.31 o                         
  -2   9   2         25.41         19.96         8.23 o                         
  -1   9   2         53.15         41.47         8.81 o                         
   0   9   2          5.00          8.15         7.73 o                         
   1   9   2        140.03        118.46        18.53 o                         
   2   9   2        231.82        216.49         8.95 o                         
   3   9   2         48.86         38.76         5.40 o                         
   4   9   2          3.97          4.95         5.52 o                         
   5   9   2         49.74         51.85         6.16 o                         
   6   9   2        325.39        321.37        10.73 o                         
   7   9   2         19.16         12.73         6.89 o                         
   8   9   2         28.19         27.56         7.30 o                         
   9   9   2         66.03         75.38        13.83 o                         
  10   9   2        206.39        194.54        13.55 o                         
  -9  10   2        100.79        100.04        15.55 o                         
  -8  10   2         35.44         36.76         9.63 o                         
  -7  10   2          0.77         -1.06         8.58 o                         
  -6  10   2        282.32        327.63        11.36 o                         
  -5  10   2         37.68         50.34         9.11 o                         
  -4  10   2         31.58         54.35         8.62 o                         
  -3  10   2        210.08        219.91        10.91 o                         
  -2  10   2        306.14        343.13        12.60 o                         
  -1  10   2         61.40         85.24         9.27 o                         
   0  10   2         98.93         86.70        10.94 o                         
   1  10   2         89.81        103.90        10.87 o                         
   2  10   2         50.55         25.77         9.58 o                         
   3  10   2          0.75          3.31         8.35 o                         
   4  10   2        220.39        229.26        10.11 o                         
   5  10   2          4.18         11.35         8.68 o                         
   6  10   2        108.21        104.39        10.09 o                         
   7  10   2        127.77        139.01         9.22 o                         
   8  10   2        158.25        141.91         9.86 o                         
   9  10   2          0.58          6.91        10.29 o                         
  -7  11   2        141.27        142.03        23.20 o                         
  -6  11   2          0.20         -0.39         9.32 o                         
  -5  11   2        243.91        215.92        12.25 o                         
  -4  11   2          6.37          6.39         9.12 o                         
  -3  11   2        146.12        124.57        12.34 o                         
  -2  11   2        116.65         95.24        10.94 o                         
  -1  11   2          6.61          8.80         8.70 o                         
   0  11   2          7.56          2.06         8.78 o                         
   1  11   2          1.71          5.94         9.05 o                         
   2  11   2         44.24         39.38         9.83 o                         
   3  11   2        128.88        143.42        10.27 o                         
   4  11   2          0.21         -0.52         9.59 o                         
   5  11   2         77.49         92.40        12.14 o                         
   6  11   2          1.58         -4.31        12.89 o                         
   7  11   2         24.54         27.96        12.88 o                         
  -3  12   2        128.64         85.42        20.52 o                         
  -2  12   2         13.34         12.57        18.94 o                         
  -1  12   2          1.35         -2.60        18.44 o                         
   0  12   2         41.07         43.93        14.21 o                         
   1  12   2        167.61        113.00        23.26 o                         
   2  12   2        102.08        105.49        22.06 o                         
   3  12   2         21.06         10.87        17.98 o                         
 -15   0   3        207.79        178.24        19.73 o                         
 -13   0   3         79.72         78.56        11.19 o                         
 -11   0   3        723.31        654.20        13.82 o                         
  -9   0   3       1094.54       1066.91        10.07 o                         
  -7   0   3       1623.11       1537.08        21.05 o                         
  -5   0   3       3341.22       3591.04        40.94 o                         
  -3   0   3        554.95        486.64         5.88 o                         
   1   0   3       1325.21       1508.00        10.34 o                         
   3   0   3       1417.28       1442.01         9.11 o                         
   5   0   3         75.05         82.05         3.38 o                         
   7   0   3       1075.01       1110.44        26.87 o                         
   9   0   3         12.41         25.53         5.04 o                         
  11   0   3          2.49          1.85         8.48 o                         
  13   0   3         11.83          9.42         9.96 o                         
  15   0   3          1.20          4.03        12.21 o                         
 -17   1   3         27.49         18.68        18.69 o                         
 -16   1   3         59.39         31.97         8.75 o                         
 -15   1   3         38.73         46.16         8.87 o                         
 -14   1   3        138.85        137.40        15.82 o                         
 -13   1   3        104.00        113.86         7.26 o                         
 -12   1   3        503.51        501.41        12.62 o                         
 -11   1   3        404.85        371.59        22.61 o                         
 -10   1   3       1286.31       1317.67        25.24 o                         
  -9   1   3        141.81        123.23        19.29 o                         
  -8   1   3       2353.74       2354.47        20.17 o                         
  -7   1   3        357.02        366.42        20.84 o                         
  -6   1   3       2762.25       2668.48        43.53 o                         
  -5   1   3       6194.14       6791.42        37.34 o                         
  -4   1   3       1597.70       1644.43        54.83 o                         
  -3   1   3       3439.97       3987.25        27.23 o                         
  -2   1   3       3128.25       3478.89        30.11 o                         
  -1   1   3       7609.14       7636.98        61.56 o                         
   0   1   3          5.58         10.32         1.97 o                         
   1   1   3         10.19         23.24         1.02 o                         
   2   1   3        258.36        286.09         3.81 o                         
   3   1   3         94.75        123.83         8.63 o                         
   4   1   3       1590.18       1620.03        30.40 o                         
   5   1   3        377.01        446.72        27.29 o                         
   6   1   3        861.34        717.35        55.75 o                         
   7   1   3          4.97          7.87         2.72 o                         
   8   1   3       1966.08       1615.41        97.81 o                         
   9   1   3        576.00        592.86        34.51 o                         
  10   1   3        944.34        840.69        51.73 o                         
  11   1   3        161.59        181.77        16.50 o                         
  12   1   3        288.30        308.46        19.53 o                         
  13   1   3         72.81         77.88        10.92 o                         
  14   1   3         52.92         58.28         8.70 o                         
  15   1   3         11.36         11.63         8.29 o                         
  16   1   3          2.46         -0.91        15.71 o                         
 -17   2   3          0.91          0.19        16.44 o                         
 -16   2   3          1.05          5.40         8.87 o                         
 -15   2   3          1.08         12.64         8.43 o                         
 -14   2   3        209.26        217.66         9.11 o                         
 -13   2   3        115.29        117.29        11.34 o                         
 -12   2   3         17.12         18.25         5.66 o                         
 -11   2   3          5.34         13.00         3.60 o                         
 -10   2   3        248.93        260.28        15.44 o                         
  -9   2   3       3127.82       3060.20        51.63 o                         
  -8   2   3          1.90          6.33         1.28 o                         
  -7   2   3        105.70         91.26        12.00 o                         
  -6   2   3       3002.69       2755.09        28.95 o                         
  -5   2   3         97.08        102.54         3.26 o                         
  -4   2   3       1077.97       1151.75        15.50 o                         
  -3   2   3       1134.57       1069.95        14.99 o                         
  -2   2   3        864.59        741.25        11.94 o                         
  -1   2   3       5355.34       5671.01        37.96 o                         
   0   2   3       1939.12       2082.13        18.31 o                         
   1   2   3        605.16        630.53        14.84 o                         
   2   2   3          9.27         12.08         1.34 o                         
   3   2   3         29.81         50.31         3.46 o                         
   4   2   3       1083.50       1121.65        17.74 o                         
   5   2   3        128.51        137.10        15.29 o                         
   6   2   3        269.69        263.51        38.19 o                         
   7   2   3        443.09        518.33         8.01 o                         
   8   2   3         10.79          9.94         2.91 o                         
   9   2   3         61.08         54.79         7.58 o                         
  10   2   3        250.37        247.27         7.04 o                         
  11   2   3          8.13         19.69         5.77 o                         
  12   2   3        170.51        175.89         9.98 o                         
  13   2   3          4.23         13.52         7.29 o                         
  14   2   3          3.16          0.54         7.83 o                         
  15   2   3          1.64         10.18        16.87 o                         
 -16   3   3          0.18          0.69        11.42 o                         
 -15   3   3        212.73        213.07        11.21 o                         
 -14   3   3         10.48          6.79         6.58 o                         
 -13   3   3        289.68        313.42        14.31 o                         
 -12   3   3        174.90        164.58         8.76 o                         
 -11   3   3        230.38        218.38         6.86 o                         
 -10   3   3        130.42        137.15         9.35 o                         
  -9   3   3         96.45         92.32         3.53 o                         
  -8   3   3         58.04         63.84         4.94 o                         
  -7   3   3       1775.79       1891.05        18.18 o                         
  -6   3   3         48.22         35.61         5.25 o                         
  -5   3   3        287.38        334.42         4.26 o                         
  -4   3   3       1496.51       1607.87        64.91 o                         
  -3   3   3       1490.35       1420.05        30.28 o                         
  -2   3   3        103.31         89.83         4.37 o                         
  -1   3   3         94.37        155.47         2.63 o                         
   0   3   3        515.97        547.71         9.36 o                         
   1   3   3        590.21        736.84        16.47 o                         
   2   3   3       1944.91       2046.88        12.03 o                         
   3   3   3       2117.21       1915.31        50.03 o                         
   4   3   3        354.83        354.08        13.84 o                         
   5   3   3        150.65        115.84        11.06 o                         
   6   3   3       1111.19       1075.87        35.45 o                         
   7   3   3         83.51         90.88         3.76 o                         
   8   3   3        270.05        287.42        18.21 o                         
   9   3   3         93.97        121.27         5.53 o                         
  10   3   3        147.65        156.64         8.89 o                         
  11   3   3        200.21        217.02         7.44 o                         
  12   3   3          0.85          6.54         5.98 o                         
  13   3   3        142.18        127.18        11.73 o                         
  14   3   3         20.93         32.03        10.61 o                         
 -15   4   3         83.89        106.01        19.02 o                         
 -14   4   3         76.66         82.09         8.97 o                         
 -13   4   3         41.34         37.80         8.15 o                         
 -12   4   3        178.69        158.91        16.21 o                         
 -11   4   3         12.38          8.09         4.81 o                         
 -10   4   3        304.09        316.69        13.82 o                         
  -9   4   3        158.25        147.75         3.95 o                         
  -8   4   3        263.47        252.02         8.23 o                         
  -7   4   3         13.75         17.83         2.49 o                         
  -6   4   3          2.88         13.06         2.58 o                         
  -5   4   3          7.16         18.42         2.74 o                         
  -4   4   3        448.33        394.16        19.31 o                         
  -3   4   3       1164.77       1101.23        13.06 o                         
  -2   4   3       1483.50       1459.69        10.75 o                         
  -1   4   3         43.94         49.58         2.39 o                         
   0   4   3        241.27        248.67         4.87 o                         
   1   4   3         50.76         42.55         3.56 o                         
   2   4   3         19.90         24.27         3.29 o                         
   3   4   3         26.44         46.54         7.76 o                         
   4   4   3        261.54        284.76         4.67 o                         
   5   4   3         13.45          1.85         1.55 o                         
   6   4   3        141.18        256.97        20.27 o                         
   7   4   3          5.15          2.74         3.61 o                         
   8   4   3         10.12         12.21         4.23 o                         
   9   4   3        268.23        203.32         6.98 o                         
  10   4   3         90.84         84.86         5.92 o                         
  11   4   3         79.18         86.42         7.40 o                         
  12   4   3         51.26         75.78         8.97 o                         
  13   4   3         41.69         46.28         9.17 o                         
  14   4   3        164.24        202.38        24.44 o                         
 -15   5   3         88.44         72.75        13.85 o                         
 -14   5   3         50.77         32.96        10.42 o                         
 -13   5   3         83.13         98.98         9.48 o                         
 -12   5   3         13.84         13.66         6.46 o                         
 -11   5   3         57.07         60.35         6.41 o                         
 -10   5   3       1386.24       1442.52        16.68 o                         
  -9   5   3        187.88        219.69        20.14 o                         
  -8   5   3       2208.13       2155.68        42.17 o                         
  -7   5   3        157.17        164.72         3.92 o                         
  -6   5   3        330.99        308.16         5.14 o                         
  -5   5   3        243.57        231.96         4.82 o                         
  -4   5   3        409.69        401.79         8.08 o                         
  -3   5   3        268.12        268.49         5.19 o                         
  -2   5   3         10.29          5.47         2.71 o                         
  -1   5   3          7.62          5.19         2.30 o                         
   0   5   3        221.98        149.97        11.95 o                         
   1   5   3        131.77        117.00         8.22 o                         
   2   5   3        308.96        348.09         6.18 o                         
   3   5   3          3.66         20.57         3.47 o                         
   4   5   3        483.11        479.59        14.55 o                         
   5   5   3         14.13         19.60         4.80 o                         
   6   5   3        561.54        592.86        14.72 o                         
   7   5   3         22.90         31.67         6.46 o                         
   8   5   3        106.71         98.88         7.73 o                         
   9   5   3          5.15         11.25         6.72 o                         
  10   5   3         12.77         18.01         7.24 o                         
  11   5   3         13.88         18.43         7.76 o                         
  12   5   3         45.92         47.52         7.54 o                         
  13   5   3        154.86        161.93        20.53 o                         
  14   5   3         67.80        104.34        20.66 o                         
 -15   6   3         34.43         21.61        18.94 o                         
 -14   6   3          0.44          6.90        12.18 o                         
 -13   6   3         66.35         79.21         9.39 o                         
 -12   6   3         13.95         14.21         6.99 o                         
 -11   6   3        277.12        236.82         9.21 o                         
 -10   6   3        120.91        136.02        23.81 o                         
  -9   6   3         51.38         44.51         6.55 o                         
  -8   6   3        671.16        620.91        24.93 o                         
  -7   6   3        163.14        164.32        17.44 o                         
  -6   6   3          4.35          5.13         3.25 o                         
  -5   6   3        279.46        274.57         5.59 o                         
  -4   6   3        115.92        123.31        11.52 o                         
  -3   6   3       1144.19       1120.53        10.10 o                         
  -2   6   3        428.14        447.47         8.55 o                         
  -1   6   3        317.73        325.66         4.93 o                         
   0   6   3         47.39         38.23         3.66 o                         
   1   6   3       1800.04       1685.60        16.35 o                         
   2   6   3         81.71         47.44         4.49 o                         
   3   6   3         16.98         27.83         4.06 o                         
   4   6   3        100.69         95.58         6.84 o                         
   5   6   3        194.93        183.36         6.91 o                         
   6   6   3        254.80        280.74        13.80 o                         
   7   6   3          1.58          6.90         5.33 o                         
   8   6   3        721.80        713.39        25.01 o                         
   9   6   3         23.45         41.88        15.13 o                         
  10   6   3        106.13        103.41        16.73 o                         
  11   6   3        102.10        114.37         9.41 o                         
  12   6   3          1.74          4.36         7.47 o                         
  13   6   3         30.60         26.86        11.08 o                         
 -14   7   3          9.30         -3.13        18.35 o                         
 -13   7   3         25.64         15.05         8.67 o                         
 -12   7   3        300.91        272.71        13.24 o                         
 -11   7   3        167.22        136.70         9.62 o                         
 -10   7   3        373.62        437.77        16.38 o                         
  -9   7   3         30.40         25.81         6.05 o                         
  -8   7   3        186.61        238.49        14.30 o                         
  -7   7   3       1142.66       1225.63        13.44 o                         
  -6   7   3        159.72        193.21        11.97 o                         
  -5   7   3        923.23        949.77        22.36 o                         
  -4   7   3        122.07        110.57         6.60 o                         
  -3   7   3        337.69        282.73         7.30 o                         
  -2   7   3        925.26        808.82         9.89 o                         
  -1   7   3        873.83        775.67        15.78 o                         
   0   7   3        883.28        738.17        22.33 o                         
   1   7   3        349.98        390.62        11.65 o                         
   2   7   3        247.78        247.22         9.46 o                         
   3   7   3         94.64        111.14         8.78 o                         
   4   7   3         34.75         27.87         4.75 o                         
   5   7   3         16.48         15.89         4.75 o                         
   6   7   3          4.73          1.37         5.52 o                         
   7   7   3        112.36         96.46         7.05 o                         
   8   7   3         19.83         36.99         9.70 o                         
   9   7   3        688.15        690.91        15.74 o                         
  10   7   3         44.44         58.24        14.75 o                         
  11   7   3         40.72         43.75         8.93 o                         
  12   7   3          1.41         -2.03         8.68 o                         
 -13   8   3          0.20          0.00        12.90 o                         
 -12   8   3          7.15          2.77         8.91 o                         
 -11   8   3          0.23          3.47         8.39 o                         
 -10   8   3         66.21         63.69         7.46 o                         
  -9   8   3          5.61          1.95         6.50 o                         
  -8   8   3         16.15         17.95         5.53 o                         
  -7   8   3        372.05        296.68        10.89 o                         
  -6   8   3        794.44        792.91        22.54 o                         
  -5   8   3         86.64         99.84         6.89 o                         
  -4   8   3        796.83        795.67        12.00 o                         
  -3   8   3         76.52        115.55         6.24 o                         
  -2   8   3         97.56        112.40         7.11 o                         
  -1   8   3         79.23        100.63         7.35 o                         
   0   8   3       1162.48       1186.42        17.07 o                         
   1   8   3          1.24          2.50         6.11 o                         
   2   8   3         94.02         79.45         5.52 o                         
   3   8   3        622.11        604.08         9.30 o                         
   4   8   3        136.24        138.27         6.45 o                         
   5   8   3         18.33         16.15         5.34 o                         
   6   8   3         31.57         35.82         6.53 o                         
   7   8   3          4.24          6.48         6.37 o                         
   8   8   3        296.91        250.90        10.73 o                         
   9   8   3         45.15         76.15        14.13 o                         
  10   8   3        159.69        129.37        10.62 o                         
  11   8   3          2.41         14.17         9.09 o                         
  12   8   3         41.92         33.37        19.71 o                         
 -12   9   3        123.46        127.73        22.19 o                         
 -11   9   3         65.49         52.66        10.95 o                         
 -10   9   3         31.47         39.89         7.90 o                         
  -9   9   3        198.23        196.18         9.47 o                         
  -8   9   3          9.07         15.42         6.17 o                         
  -7   9   3        288.42        269.77        10.52 o                         
  -6   9   3          6.00          1.06         6.89 o                         
  -5   9   3        463.66        452.79        11.23 o                         
  -4   9   3         61.40         65.69         8.23 o                         
  -3   9   3       1288.31       1208.90        26.92 o                         
  -2   9   3          0.37          1.83         8.51 o                         
  -1   9   3         24.87         15.91         8.46 o                         
   0   9   3          8.70          2.27         8.39 o                         
   1   9   3        612.49        628.97        27.79 o                         
   2   9   3         11.77         13.42         6.90 o                         
   3   9   3          4.74          9.79         5.00 o                         
   4   9   3        302.49        288.98         7.92 o                         
   5   9   3        240.76        251.61        23.62 o                         
   6   9   3         59.81         53.50         7.43 o                         
   7   9   3        192.20        205.74         9.55 o                         
   8   9   3          0.55          0.37         7.23 o                         
   9   9   3        182.47        209.67        11.81 o                         
  10   9   3         75.44         51.28        11.59 o                         
 -10  10   3          8.67          2.66        17.80 o                         
  -9  10   3         28.42         35.21        11.46 o                         
  -8  10   3        103.42        115.89        10.89 o                         
  -7  10   3        103.12        137.58         9.47 o                         
  -6  10   3         29.27         34.51         8.21 o                         
  -5  10   3         16.08          7.65         7.19 o                         
  -4  10   3        264.35        281.34        11.71 o                         
  -3  10   3         53.01         32.13         8.51 o                         
  -2  10   3        622.96        622.95        17.39 o                         
  -1  10   3          2.67         -3.19         8.95 o                         
   0  10   3        227.89        192.39        12.12 o                         
   1  10   3         10.71         17.91         9.85 o                         
   2  10   3         44.67         44.03         9.45 o                         
   3  10   3        155.40        156.65        10.41 o                         
   4  10   3        149.31        168.96        11.32 o                         
   5  10   3        150.21        150.42        10.95 o                         
   6  10   3         21.90         12.47         7.29 o                         
   7  10   3          6.22          3.29         7.31 o                         
   8  10   3         45.74         28.21        11.73 o                         
   9  10   3          2.19         12.63        15.26 o                         
  -7  11   3         38.31         10.72        14.09 o                         
  -6  11   3         24.23         11.98         9.34 o                         
  -5  11   3          5.55         -4.56        10.66 o                         
  -4  11   3        204.13        221.38        12.20 o                         
  -3  11   3         32.73         18.43         9.26 o                         
  -2  11   3        254.19        320.09        13.44 o                         
  -1  11   3          0.20          7.64         9.02 o                         
   0  11   3        101.51        148.37        12.01 o                         
   1  11   3         22.45         14.62        10.38 o                         
   2  11   3        447.22        505.82        15.45 o                         
   3  11   3         13.79         14.10         8.77 o                         
   4  11   3        181.28        200.49        14.18 o                         
   5  11   3         28.99         32.90        12.73 o                         
   6  11   3         78.61         81.40        14.68 o                         
   7  11   3         36.52         28.31        13.77 o                         
  -3  12   3         25.83          2.54        17.57 o                         
  -2  12   3          1.50         -6.06        19.39 o                         
  -1  12   3        226.19        202.12        24.25 o                         
   0  12   3          0.83          1.11        13.71 o                         
   1  12   3        144.89        109.21        22.22 o                         
   2  12   3         52.60         41.55        19.62 o                         
 -16   0   4          5.84          8.74        12.19 o                         
 -14   0   4         46.74         31.27        10.58 o                         
 -12   0   4       1443.56       1460.98        28.15 o                         
 -10   0   4       2979.27       3071.92        37.49 o                         
  -8   0   4        213.98        158.63         4.88 o                         
  -6   0   4       1047.77       1180.47        12.30 o                         
  -4   0   4        503.18        427.11         5.81 o                         
  -2   0   4      52954.41      58050.69       783.93 o                         
   0   0   4         40.12         61.83         2.39 o                         
   2   0   4       2874.09       2987.00        33.73 o                         
   4   0   4        173.72        172.99         4.76 o                         
   6   0   4        464.51        472.21        13.28 o                         
   8   0   4       1063.89        995.83        13.44 o                         
  10   0   4        321.33        278.71        13.45 o                         
  12   0   4         74.49         59.57        10.69 o                         
  14   0   4         79.17         99.33        13.53 o                         
 -17   1   4         43.27         37.26        19.12 o                         
 -16   1   4         96.09         98.78        10.07 o                         
 -15   1   4         15.45         28.61         8.44 o                         
 -14   1   4         29.24         20.85         7.29 o                         
 -13   1   4        219.80        225.89         8.62 o                         
 -12   1   4         68.35         85.31        13.19 o                         
 -11   1   4       1112.82       1104.12        36.75 o                         
 -10   1   4        317.71        332.77        35.32 o                         
  -9   1   4        623.08        541.92         8.25 o                         
  -8   1   4        392.29        410.86        28.14 o                         
  -7   1   4        355.95        314.98         5.90 o                         
  -6   1   4        359.44        320.91         5.03 o                         
  -5   1   4          6.14         27.75         4.92 o                         
  -4   1   4       8765.53       8923.27        38.49 o                         
  -3   1   4       4798.54       4690.42        26.71 o                         
  -2   1   4         39.30         50.41         2.47 o                         
  -1   1   4       1612.33       2087.94        18.66 o                         
   0   1   4       3823.01       4200.62        60.42 o                         
   1   1   4       1645.74       1613.86        10.20 o                         
   2   1   4         15.82         12.86         1.25 o                         
   3   1   4         22.85         43.17         3.34 o                         
   4   1   4       2278.00       2284.93        13.05 o                         
   5   1   4        795.98        548.18        59.50 o                         
   6   1   4          5.08          6.14         1.42 o                         
   7   1   4          2.09          4.72         1.10 o                         
   8   1   4          3.63         10.68         2.38 o                         
   9   1   4         13.15         18.03         3.72 o                         
  10   1   4        221.90        223.83         7.70 o                         
  11   1   4         11.36         17.01         6.37 o                         
  12   1   4          7.66         11.47         6.99 o                         
  13   1   4          4.58          1.80         7.25 o                         
  14   1   4         61.73         70.03         9.09 o                         
  15   1   4         16.17         18.79        11.88 o                         
  16   1   4          3.45         12.47        16.50 o                         
 -17   2   4         54.20         46.12        17.57 o                         
 -16   2   4          2.22          3.67         8.78 o                         
 -15   2   4         96.16         97.29         9.45 o                         
 -14   2   4        104.43        106.55        10.04 o                         
 -13   2   4         51.73         52.61         6.71 o                         
 -12   2   4         50.69         42.33         5.20 o                         
 -11   2   4        141.12        137.83         7.55 o                         
 -10   2   4        525.47        484.64         9.25 o                         
  -9   2   4        117.20        103.73         7.22 o                         
  -8   2   4        644.81        627.13        11.12 o                         
  -7   2   4       1883.58       2000.31        23.61 o                         
  -6   2   4        773.89        841.84        26.51 o                         
  -5   2   4       4832.67       5285.42        37.24 o                         
  -4   2   4       2115.40       2333.04        46.79 o                         
  -3   2   4       2434.85       2752.43        11.49 o                         
  -2   2   4       1090.40       1246.02        30.34 o                         
  -1   2   4       1214.14       1144.72        24.93 o                         
   0   2   4       8549.76       9051.44        69.93 o                         
   1   2   4        224.60        243.22         9.85 o                         
   2   2   4        380.40        447.87         8.03 o                         
   3   2   4       2241.30       2095.78        22.07 o                         
   4   2   4         17.95         18.56         3.19 o                         
   5   2   4       1417.53       1269.14        22.29 o                         
   6   2   4        202.44        195.08         9.05 o                         
   7   2   4        708.49        624.17         9.04 o                         
   8   2   4          5.98          6.54         3.14 o                         
   9   2   4       1291.48       1355.39        13.24 o                         
  10   2   4         72.76        108.22        13.71 o                         
  11   2   4        306.20        310.49        10.45 o                         
  12   2   4          4.38          4.57         6.77 o                         
  13   2   4         48.06         58.48        12.03 o                         
  14   2   4          3.87          8.90         7.74 o                         
 -16   3   4        154.36        143.20        14.62 o                         
 -15   3   4         36.27         47.63         9.71 o                         
 -14   3   4        106.46        104.94         8.10 o                         
 -13   3   4        182.04        177.74         9.97 o                         
 -12   3   4        164.66        159.35        12.17 o                         
 -11   3   4         12.12          9.43         3.93 o                         
 -10   3   4       1437.45       1355.72        10.26 o                         
  -9   3   4          4.23          5.49         2.27 o                         
  -8   3   4       1348.63       1301.74         8.79 o                         
  -7   3   4          5.53         41.05         7.78 o                         
  -6   3   4       2882.43       2781.62        17.28 o                         
  -5   3   4         16.69         21.70         4.07 o                         
  -4   3   4       2741.40       2521.64        17.15 o                         
  -3   3   4       1402.72       1483.30         8.71 o                         
  -2   3   4       1634.97       1677.92        24.35 o                         
  -1   3   4         75.96         98.36         2.41 o                         
   0   3   4       7012.45       6991.92        30.70 o                         
   1   3   4         11.92         29.58         3.53 o                         
   2   3   4       4572.23       4268.46        45.11 o                         
   3   3   4        632.98        792.68        41.73 o                         
   4   3   4         10.69          9.81         2.31 o                         
   5   3   4        192.25        202.28        10.94 o                         
   6   3   4        873.01        836.17        16.02 o                         
   7   3   4         99.24         97.95        11.52 o                         
   8   3   4         81.06         69.39         5.14 o                         
   9   3   4         84.11         79.98         5.61 o                         
  10   3   4          1.39          2.63         4.68 o                         
  11   3   4         83.74         81.69         6.07 o                         
  12   3   4        154.88        160.22        17.20 o                         
  13   3   4        162.21        145.79        12.41 o                         
  14   3   4          9.54         10.89        10.08 o                         
 -16   4   4         54.70         62.97        19.85 o                         
 -15   4   4        115.17        119.45        10.17 o                         
 -14   4   4         70.81         77.97         8.65 o                         
 -13   4   4         75.74         73.47         7.24 o                         
 -12   4   4         27.67         23.07         5.34 o                         
 -11   4   4        357.33        316.05        10.49 o                         
 -10   4   4        133.39        148.03        10.76 o                         
  -9   4   4         15.03         10.11         2.79 o                         
  -8   4   4        438.18        419.88         9.00 o                         
  -7   4   4       2287.55       2268.52        14.69 o                         
  -6   4   4       2388.75       2343.36        11.54 o                         
  -5   4   4        840.09        899.25        27.13 o                         
  -4   4   4       1496.01       1598.49        11.62 o                         
  -3   4   4        784.64        767.81         7.07 o                         
  -2   4   4       1377.69       1428.14         8.20 o                         
  -1   4   4         47.52         40.72         4.11 o                         
   0   4   4       1217.82       1278.79        31.99 o                         
   1   4   4       1072.79       1106.74         8.44 o                         
   2   4   4        969.50       1018.10        29.94 o                         
   3   4   4       2479.97       1974.24        97.62 o                         
   4   4   4        396.84        362.34         6.58 o                         
   5   4   4        697.76        449.53        25.70 o                         
   6   4   4        419.36        433.76         7.36 o                         
   7   4   4        639.77        610.95        26.54 o                         
   8   4   4        149.01        106.64         6.63 o                         
   9   4   4         12.56         27.69         4.83 o                         
  10   4   4        178.27        165.88         8.88 o                         
  11   4   4         58.69         87.53        17.84 o                         
  12   4   4        169.34        148.29        13.24 o                         
  13   4   4        154.24        192.35        26.17 o                         
  14   4   4        284.34        316.28        19.48 o                         
 -15   5   4         13.79         10.86        16.82 o                         
 -14   5   4         10.70         20.14         9.71 o                         
 -13   5   4          3.76         11.35         9.15 o                         
 -12   5   4         46.89         46.65         6.76 o                         
 -11   5   4         39.79         51.24         5.56 o                         
 -10   5   4         49.04         54.44         9.77 o                         
  -9   5   4        115.10        108.81         4.96 o                         
  -8   5   4        765.56        783.85        10.00 o                         
  -7   5   4        184.57        181.20         4.46 o                         
  -6   5   4        100.74        108.00         4.09 o                         
  -5   5   4        251.51        206.94        10.89 o                         
  -4   5   4        231.67        174.30         4.46 o                         
  -3   5   4          3.23          3.78         2.83 o                         
  -2   5   4       1135.76       1107.65        13.74 o                         
  -1   5   4       3924.90       3676.04        28.65 o                         
   0   5   4         35.02         18.77         3.83 o                         
   1   5   4       2552.01       2338.99        12.99 o                         
   2   5   4        126.32         69.05         6.47 o                         
   3   5   4         16.80         22.56         4.09 o                         
   4   5   4       1339.82       1313.11        20.14 o                         
   5   5   4        687.29        672.16        22.74 o                         
   6   5   4        103.02         86.86         6.89 o                         
   7   5   4        295.21        288.56         9.45 o                         
   8   5   4         68.83         53.79         7.10 o                         
   9   5   4        120.48        113.08         8.37 o                         
  10   5   4         14.30         17.71         7.72 o                         
  11   5   4        204.40        237.20        10.72 o                         
  12   5   4          8.08          8.17         8.46 o                         
  13   5   4         83.76         83.08        10.66 o                         
 -15   6   4          4.24          5.09        17.67 o                         
 -14   6   4         45.49         34.68        10.37 o                         
 -13   6   4         70.93         69.63         9.15 o                         
 -12   6   4        407.36        395.85        11.22 o                         
 -11   6   4          1.79          5.85         6.34 o                         
 -10   6   4        610.19        628.26        15.25 o                         
  -9   6   4        556.00        497.30         7.60 o                         
  -8   6   4         19.96         25.63         4.70 o                         
  -7   6   4       2356.57       2390.99        22.03 o                         
  -6   6   4         37.58         44.84         3.98 o                         
  -5   6   4          1.92          2.87         3.38 o                         
  -4   6   4       1055.85       1144.14        18.69 o                         
  -3   6   4          0.03          4.95         3.22 o                         
  -2   6   4       1527.92       1586.13        22.66 o                         
  -1   6   4        103.26         95.74         9.71 o                         
   0   6   4        426.99        384.46        11.46 o                         
   1   6   4          4.31          0.14         3.56 o                         
   2   6   4        608.48        574.43        21.92 o                         
   3   6   4         63.39         68.43         4.72 o                         
   4   6   4        301.17        292.92         7.81 o                         
   5   6   4        162.15        177.42        20.09 o                         
   6   6   4          2.52          4.90         5.29 o                         
   7   6   4        602.59        512.67        10.58 o                         
   8   6   4         25.70         62.97        14.60 o                         
   9   6   4         28.79         16.43         7.38 o                         
  10   6   4        139.13        143.02        10.94 o                         
  11   6   4          0.16          1.91         7.98 o                         
  12   6   4        100.66         95.82         9.71 o                         
  13   6   4          6.52          4.52        13.19 o                         
 -14   7   4         27.53         11.17        18.49 o                         
 -13   7   4          2.10          2.00         8.46 o                         
 -12   7   4        106.40         91.61         8.47 o                         
 -11   7   4         59.92         65.39        13.91 o                         
 -10   7   4        232.43        239.51        13.45 o                         
  -9   7   4          4.78          3.04         5.81 o                         
  -8   7   4         91.20        101.47         5.45 o                         
  -7   7   4        295.88        313.11        21.73 o                         
  -6   7   4         27.15         31.57         4.24 o                         
  -5   7   4        348.84        412.25         7.21 o                         
  -4   7   4        245.00        214.44         6.10 o                         
  -3   7   4        132.20        111.12         4.97 o                         
  -2   7   4        247.88        294.09         7.96 o                         
  -1   7   4       1160.90       1106.27        21.09 o                         
   0   7   4        370.38        431.82        11.09 o                         
   1   7   4         14.39         14.65         4.93 o                         
   2   7   4         36.69         43.85         4.44 o                         
   3   7   4       1324.02       1398.32        15.48 o                         
   4   7   4         15.80         15.11         5.25 o                         
   5   7   4         45.23         29.15         5.81 o                         
   6   7   4         17.02         21.62         5.67 o                         
   7   7   4         25.82         38.43         6.26 o                         
   8   7   4        414.67        404.95        13.23 o                         
   9   7   4          3.13          9.31         8.16 o                         
  10   7   4         58.24         64.66         9.26 o                         
  11   7   4         16.39         14.78         8.62 o                         
  12   7   4         12.63         11.23         9.94 o                         
 -13   8   4         33.91         21.86        12.69 o                         
 -12   8   4         49.57         44.15        10.53 o                         
 -11   8   4        338.85        358.75        13.21 o                         
 -10   8   4          0.36          3.27         6.79 o                         
  -9   8   4        543.95        507.42        11.95 o                         
  -8   8   4         81.97         85.08         8.60 o                         
  -7   8   4         81.04         91.34         6.43 o                         
  -6   8   4        106.36         66.12         6.20 o                         
  -5   8   4       1067.78       1296.70        27.39 o                         
  -4   8   4         66.18         34.37         5.61 o                         
  -3   8   4        256.85        253.28        23.20 o                         
  -2   8   4        290.57        282.84        12.98 o                         
  -1   8   4       1395.12       1267.92        35.56 o                         
   0   8   4          0.53          3.41         6.32 o                         
   1   8   4        173.92        132.36         7.95 o                         
   2   8   4          5.25         10.03         4.53 o                         
   3   8   4        375.83        345.55         7.83 o                         
   4   8   4        134.10        134.65         6.65 o                         
   5   8   4        148.28        167.22        11.34 o                         
   6   8   4          9.31         17.42         6.40 o                         
   7   8   4        156.97        135.65         8.20 o                         
   8   8   4          5.16          6.61         6.74 o                         
   9   8   4        214.13        234.43        11.77 o                         
  10   8   4          1.78          4.74         8.66 o                         
  11   8   4          0.98          1.04        12.67 o                         
  12   8   4          3.67          3.97        19.22 o                         
 -12   9   4         17.35         28.92        18.26 o                         
 -11   9   4         90.61         74.64        11.11 o                         
 -10   9   4         31.62         27.85         7.52 o                         
  -9   9   4         28.14         14.31         7.14 o                         
  -8   9   4        239.28        238.08         8.86 o                         
  -7   9   4         24.63         32.40         7.27 o                         
  -6   9   4        512.24        511.39        13.79 o                         
  -5   9   4        545.09        627.98        14.19 o                         
  -4   9   4         35.43         43.17         9.55 o                         
  -3   9   4        506.19        594.62        15.92 o                         
  -2   9   4          1.70          5.79         8.60 o                         
  -1   9   4          0.32          0.91         8.45 o                         
   0   9   4         33.24         55.42         9.36 o                         
   1   9   4         20.14         33.08         7.38 o                         
   2   9   4        329.40        342.12        11.55 o                         
   3   9   4        350.14        280.93         7.85 o                         
   4   9   4        515.26        539.99        18.05 o                         
   5   9   4         86.48         82.71         9.24 o                         
   6   9   4        395.91        368.63        11.07 o                         
   7   9   4          1.31          8.81         6.97 o                         
   8   9   4          2.70          0.81         7.10 o                         
   9   9   4          0.71          0.25        10.13 o                         
  10   9   4          0.97         -3.10        17.62 o                         
 -10  10   4         33.28         36.00        19.56 o                         
  -9  10   4         62.18         66.25        13.23 o                         
  -8  10   4         24.82         14.41         9.23 o                         
  -7  10   4         88.55         88.26         8.91 o                         
  -6  10   4         63.34         41.83         9.29 o                         
  -5  10   4         94.11         94.32        13.36 o                         
  -4  10   4        290.90        207.26        18.68 o                         
  -3  10   4         99.81        100.12        11.92 o                         
  -2  10   4        654.95        715.36        18.59 o                         
  -1  10   4         51.74         42.88         9.96 o                         
   0  10   4        341.05        427.07        16.27 o                         
   1  10   4        232.05        253.47        13.12 o                         
   2  10   4        317.63        365.42        12.94 o                         
   3  10   4         32.37         29.66         8.66 o                         
   4  10   4        446.38        498.06        14.01 o                         
   5  10   4         96.65        102.80         8.51 o                         
   6  10   4         88.66         91.36         8.07 o                         
   7  10   4         42.55         42.96         8.88 o                         
   8  10   4         83.80         84.45        13.57 o                         
  -7  11   4         98.55        115.29        32.71 o                         
  -6  11   4         14.16         17.10        11.55 o                         
  -5  11   4        204.11        260.59        14.83 o                         
  -4  11   4         25.97         28.64         9.59 o                         
  -3  11   4        204.03        241.77        12.28 o                         
  -2  11   4         52.07         78.04        11.17 o                         
  -1  11   4        316.76        311.58        15.16 o                         
   0  11   4         31.20         33.44        10.90 o                         
   1  11   4        425.44        392.49        16.02 o                         
   2  11   4         15.55         34.35        10.02 o                         
   3  11   4        448.01        462.21        18.29 o                         
   4  11   4          9.81          8.33        17.56 o                         
   5  11   4         64.09         61.69        14.29 o                         
   6  11   4         12.79          8.44        12.81 o                         
  -3  12   4          5.51         17.30        18.38 o                         
  -2  12   4         58.71         40.29        20.76 o                         
  -1  12   4         26.55         39.17        20.68 o                         
   1  12   4        186.06        210.99        24.72 o                         
   2  12   4        168.92        195.35        24.85 o                         
 -15   0   5         52.92         49.41        12.34 o                         
 -13   0   5        129.97        138.43        11.82 o                         
 -11   0   5        400.28        430.74        12.15 o                         
  -9   0   5        155.37        137.14         7.30 o                         
  -7   0   5       4312.82       4701.63        33.97 o                         
  -5   0   5       2942.23       3353.34        26.45 o                         
  -3   0   5        169.95        247.89         4.25 o                         
  -1   0   5      26018.83      27536.37       231.87 o                         
   1   0   5       3219.60       3480.11        59.63 o                         
   3   0   5        327.25        338.01         5.71 o                         
   5   0   5          5.23          1.99         2.62 o                         
   7   0   5       1373.26       1216.01        14.92 o                         
   9   0   5         69.15         85.48         6.62 o                         
  11   0   5        107.18        125.94        11.41 o                         
  13   0   5         16.43         27.60        10.84 o                         
  15   0   5          8.93          6.00        15.67 o                         
 -17   1   5         13.44          6.47        17.79 o                         
 -16   1   5          2.35          4.24         8.33 o                         
 -15   1   5         32.96         37.24         8.45 o                         
 -14   1   5         56.36         58.36         7.14 o                         
 -13   1   5         49.32         61.67        10.02 o                         
 -12   1   5        425.75        402.97        17.19 o                         
 -11   1   5        130.23        163.23        23.34 o                         
 -10   1   5          3.60          4.36         4.06 o                         
  -9   1   5         37.28         26.06         3.44 o                         
  -8   1   5          6.17         11.78         1.61 o                         
  -7   1   5         30.45         16.33         1.84 o                         
  -6   1   5        986.06       1123.44        10.74 o                         
  -5   1   5         15.51          7.05         1.88 o                         
  -4   1   5         39.56         27.51         2.10 o                         
  -3   1   5        206.24        254.69        10.94 o                         
  -2   1   5        197.28        158.15         7.38 o                         
  -1   1   5      14573.45      14843.86       365.67 o                         
   0   1   5          8.01          3.51         1.34 o                         
   1   1   5       1455.42       1701.93        13.67 o                         
   2   1   5        638.96        617.34         6.32 o                         
   3   1   5        723.88        706.99        10.66 o                         
   4   1   5        904.96        836.81        21.91 o                         
   5   1   5        627.95        532.35        26.15 o                         
   6   1   5        342.41        297.49         7.26 o                         
   7   1   5         49.23         47.35        10.28 o                         
   8   1   5        496.96        501.96        11.75 o                         
   9   1   5        369.81        334.46        23.44 o                         
  10   1   5        302.02        276.53        15.21 o                         
  11   1   5          9.21          6.69         6.46 o                         
  12   1   5        102.65         97.78         8.41 o                         
  13   1   5         79.40         93.28         8.89 o                         
  14   1   5         15.60         17.03         8.26 o                         
  15   1   5          0.49         -4.25        11.34 o                         
 -17   2   5         17.52         10.92        17.47 o                         
 -16   2   5        142.69        149.35        11.01 o                         
 -15   2   5         48.10         48.42         8.79 o                         
 -14   2   5        122.39        121.92         8.14 o                         
 -13   2   5         81.82         92.99         7.31 o                         
 -12   2   5         33.35         32.66         5.24 o                         
 -11   2   5        192.51        188.34        12.61 o                         
 -10   2   5        226.43        208.29         5.61 o                         
  -9   2   5         19.85         19.95         2.50 o                         
  -8   2   5        120.46        121.50         2.69 o                         
  -7   2   5        780.13        775.87        39.37 o                         
  -6   2   5       1240.58       1238.76        12.35 o                         
  -5   2   5         70.03         51.76         7.68 o                         
  -4   2   5        393.56        493.73         8.85 o                         
  -3   2   5        822.02        880.70        35.54 o                         
  -2   2   5       1635.16       1947.07        22.74 o                         
  -1   2   5        183.47        216.82         7.44 o                         
   0   2   5       1460.88       1470.52        22.98 o                         
   1   2   5       1887.01       2036.44        40.14 o                         
   2   2   5         67.19         93.57         2.56 o                         
   3   2   5         42.27         64.45         6.46 o                         
   4   2   5       1907.60       1776.53        39.99 o                         
   5   2   5          0.66         11.82         3.25 o                         
   6   2   5        137.98        133.15         7.78 o                         
   7   2   5         97.76         72.28        14.39 o                         
   8   2   5         24.00         29.98         3.77 o                         
   9   2   5        242.63        225.27        15.95 o                         
  10   2   5          5.10         11.28         4.64 o                         
  11   2   5          5.24         -0.47         6.37 o                         
  12   2   5         18.88         11.15         6.98 o                         
  13   2   5         75.09         70.16         8.64 o                         
  14   2   5          5.53          3.16        10.34 o                         
 -17   3   5        246.11        231.75        24.78 o                         
 -16   3   5          3.67          5.98        12.62 o                         
 -15   3   5        293.61        285.35        10.80 o                         
 -14   3   5         39.14         39.54         9.32 o                         
 -13   3   5         57.56         62.22         6.86 o                         
 -12   3   5         18.37         19.99         4.60 o                         
 -11   3   5         24.55         23.72         3.89 o                         
 -10   3   5        117.50        110.45         4.46 o                         
  -9   3   5        422.29        412.54        12.73 o                         
  -8   3   5        145.07        145.18         7.76 o                         
  -7   3   5       3678.99       3431.00        13.59 o                         
  -6   3   5         98.64        103.48         3.05 o                         
  -5   3   5       2071.21       1988.84        24.18 o                         
  -4   3   5        517.87        527.97        18.42 o                         
  -3   3   5        519.72        484.52         5.73 o                         
  -2   3   5       6111.61       6682.93        36.83 o                         
  -1   3   5       3518.63       3920.57        36.51 o                         
   0   3   5         73.04         67.57         2.14 o                         
   1   3   5       2181.84       2079.62        17.87 o                         
   2   3   5        345.11        322.79        34.01 o                         
   3   3   5       2949.15       3128.51        32.48 o                         
   4   3   5         27.27         16.00         4.07 o                         
   5   3   5         53.15         51.59         4.28 o                         
   6   3   5         28.56         30.23         5.21 o                         
   7   3   5        333.48        327.68         7.40 o                         
   8   3   5        205.17        198.69         6.73 o                         
   9   3   5          4.17          6.19         4.55 o                         
  10   3   5         30.22         22.94         5.07 o                         
  11   3   5         20.47         18.37         5.32 o                         
  12   3   5        126.41        109.91        16.09 o                         
  13   3   5        164.88        225.38        20.16 o                         
  14   3   5          7.92         31.57        13.72 o                         
 -16   4   5        126.81        106.46        21.24 o                         
 -15   4   5         40.20         24.41         8.48 o                         
 -14   4   5        157.00        181.07        15.41 o                         
 -13   4   5         33.86         24.27         6.51 o                         
 -12   4   5        109.61        117.93        12.83 o                         
 -11   4   5        349.39        327.33        11.48 o                         
 -10   4   5         70.53         63.34         4.07 o                         
  -9   4   5         93.59         95.07         6.56 o                         
  -8   4   5        516.76        547.85        34.52 o                         
  -7   4   5        293.96        356.35        26.50 o                         
  -6   4   5        103.82        105.06        12.18 o                         
  -5   4   5       3991.77       4172.58        79.72 o                         
  -4   4   5        524.90        512.51        14.54 o                         
  -3   4   5         47.65         45.81         3.97 o                         
  -2   4   5         60.67         61.13         3.91 o                         
  -1   4   5        271.22        335.46         4.93 o                         
   0   4   5         30.07         34.58         2.26 o                         
   1   4   5       1207.79       1208.78        16.87 o                         
   2   4   5       4038.82       3622.27        51.63 o                         
   3   4   5        433.75        445.79        17.08 o                         
   4   4   5          9.11          4.62         2.01 o                         
   5   4   5        111.49        117.29         7.25 o                         
   6   4   5        350.38        326.98        20.10 o                         
   7   4   5        110.57        115.99        18.80 o                         
   8   4   5          7.89         14.94         4.53 o                         
   9   4   5         45.57         35.71         6.59 o                         
  10   4   5          9.67         19.40         7.04 o                         
  11   4   5        355.24        337.28        10.76 o                         
  12   4   5          0.57          0.91         8.59 o                         
  13   4   5         37.34         48.84         9.41 o                         
 -16   5   5         62.46         44.78        14.23 o                         
 -15   5   5         10.04         17.89        12.25 o                         
 -14   5   5         90.44         90.97         9.36 o                         
 -13   5   5         49.17         62.47        10.06 o                         
 -12   5   5        202.34        207.42        13.43 o                         
 -11   5   5        241.35        221.00        12.08 o                         
 -10   5   5        358.88        350.51         6.67 o                         
  -9   5   5        340.27        338.59         8.50 o                         
  -8   5   5        190.57        175.52         5.49 o                         
  -7   5   5        205.11        192.40        11.01 o                         
  -6   5   5       1377.34       1364.61        10.68 o                         
  -5   5   5        149.02        123.47         5.00 o                         
  -4   5   5       1738.51       1681.69        25.79 o                         
  -3   5   5          0.66         11.86         3.05 o                         
  -2   5   5        604.65        631.14        11.58 o                         
  -1   5   5         36.97         22.04         2.39 o                         
   0   5   5       1094.84       1156.08        28.13 o                         
   1   5   5        934.09        934.20        12.10 o                         
   2   5   5        652.13        702.06         8.69 o                         
   3   5   5         76.62         50.95         4.70 o                         
   4   5   5        501.40        509.22         8.29 o                         
   5   5   5        369.96        304.34        18.51 o                         
   6   5   5        127.24        112.81         7.28 o                         
   7   5   5         46.60         53.27         6.74 o                         
   8   5   5        265.24        257.16         9.88 o                         
   9   5   5          0.83         13.26         7.17 o                         
  10   5   5        231.18        238.67        11.51 o                         
  11   5   5         53.80         91.24        16.92 o                         
  12   5   5         56.49         45.63         9.32 o                         
  13   5   5          4.08          9.03        12.43 o                         
 -15   6   5         37.03         32.51        12.87 o                         
 -14   6   5         51.05         38.90        10.96 o                         
 -13   6   5        179.48        164.04        18.85 o                         
 -12   6   5         11.18         24.37        10.40 o                         
 -11   6   5        441.86        403.44        10.75 o                         
 -10   6   5         90.22         96.04        17.67 o                         
  -9   6   5        112.73        100.84         5.25 o                         
  -8   6   5          3.91          2.90         4.23 o                         
  -7   6   5         24.80         22.03         3.76 o                         
  -6   6   5        130.60        121.64         5.08 o                         
  -5   6   5        214.12        213.83         7.48 o                         
  -4   6   5         57.56         74.97         6.35 o                         
  -3   6   5        706.35        678.69        13.11 o                         
  -2   6   5        129.01        178.96         5.40 o                         
  -1   6   5        830.28        723.30        23.66 o                         
   0   6   5         21.85         18.55         2.60 o                         
   1   6   5        172.53        128.97        11.24 o                         
   2   6   5         43.04         65.89         5.31 o                         
   3   6   5        272.48        252.15         7.33 o                         
   4   6   5        634.39        568.14        27.18 o                         
   5   6   5        863.70        878.80        29.20 o                         
   6   6   5         25.65         17.74         5.43 o                         
   7   6   5        471.38        499.67        43.26 o                         
   8   6   5        387.25        381.92        43.48 o                         
   9   6   5        443.01        427.32        12.92 o                         
  10   6   5          1.66         15.70         8.29 o                         
  11   6   5        212.80        213.00        11.14 o                         
  12   6   5          9.62          3.79         7.69 o                         
 -14   7   5         34.31         14.92        17.75 o                         
 -13   7   5         71.58         62.26         9.62 o                         
 -12   7   5        183.47        199.31        23.68 o                         
 -11   7   5         32.91         30.89         7.28 o                         
 -10   7   5        434.26        434.53        17.54 o                         
  -9   7   5         96.07         99.13         6.33 o                         
  -8   7   5         25.24         24.26         4.66 o                         
  -7   7   5        108.27        106.97         5.44 o                         
  -6   7   5         17.15         27.39         4.34 o                         
  -5   7   5        322.15        281.82         7.89 o                         
  -4   7   5         90.18         94.41         4.78 o                         
  -3   7   5        390.15        437.32         7.82 o                         
  -2   7   5       2971.40       3086.71        30.95 o                         
  -1   7   5        625.57        673.00        12.27 o                         
   0   7   5        927.99       1011.79        18.27 o                         
   1   7   5       1030.84        938.02        12.04 o                         
   2   7   5         86.23         98.49         5.19 o                         
   3   7   5         99.47         73.56         5.51 o                         
   4   7   5         27.27         32.46         5.61 o                         
   5   7   5        359.66        346.94        10.48 o                         
   6   7   5        285.00        268.36        19.84 o                         
   7   7   5         99.40         97.76        10.19 o                         
   8   7   5        298.57        339.19        50.13 o                         
   9   7   5         72.88         54.55         8.50 o                         
  10   7   5         26.76         23.84         8.36 o                         
  11   7   5          8.45         14.58         8.40 o                         
  12   7   5         21.15          0.14        12.29 o                         
 -13   8   5         36.90         24.66        18.39 o                         
 -12   8   5        110.41         82.04        11.31 o                         
 -11   8   5          3.23          6.24         8.32 o                         
 -10   8   5        288.12        277.11        10.21 o                         
  -9   8   5         61.90         74.19         7.39 o                         
  -8   8   5        100.58        105.82         6.68 o                         
  -7   8   5         40.53         53.54         6.50 o                         
  -6   8   5          4.38         12.99         5.50 o                         
  -5   8   5        162.50        146.22         7.18 o                         
  -4   8   5        375.01        391.40         9.49 o                         
  -3   8   5         15.72         32.44         6.57 o                         
  -2   8   5        160.09        139.57         7.99 o                         
  -1   8   5        340.00        439.14        11.17 o                         
   0   8   5        198.53        226.26         9.25 o                         
   1   8   5        461.92        429.45        30.28 o                         
   2   8   5         23.56         36.21         5.50 o                         
   3   8   5        352.20        374.31         9.92 o                         
   4   8   5        457.95        470.68        15.61 o                         
   5   8   5        322.45        325.09        25.77 o                         
   6   8   5        409.59        393.29        10.98 o                         
   7   8   5        182.70        166.98        14.64 o                         
   8   8   5         58.13         46.68         8.82 o                         
   9   8   5        126.24        166.50        13.71 o                         
  10   8   5          8.44          4.23         8.89 o                         
  11   8   5          1.78          4.22        12.78 o                         
 -12   9   5         58.00         50.52        18.12 o                         
 -11   9   5        311.24        298.86        17.93 o                         
 -10   9   5         14.95         18.56         7.37 o                         
  -9   9   5        189.04        188.69         9.61 o                         
  -8   9   5          1.02          4.76         7.12 o                         
  -7   9   5        155.90        161.12         8.90 o                         
  -6   9   5         24.75         27.74         9.80 o                         
  -5   9   5         80.94         93.52         8.55 o                         
  -4   9   5         55.41         36.08         9.24 o                         
  -3   9   5         12.09          5.90         8.81 o                         
  -2   9   5         86.38         62.63        10.77 o                         
  -1   9   5          2.04          0.21         8.60 o                         
   0   9   5        285.76        325.79        14.99 o                         
   1   9   5        376.34        369.87        14.35 o                         
   2   9   5          0.10          2.17         6.52 o                         
   3   9   5        457.68        450.51        10.31 o                         
   4   9   5         69.12         79.00        10.62 o                         
   5   9   5        642.72        561.03        11.71 o                         
   6   9   5          0.88          2.66         7.12 o                         
   7   9   5        107.32        104.61         8.59 o                         
   8   9   5          5.28          0.80         8.78 o                         
   9   9   5         43.12         46.02        11.16 o                         
  10   9   5         20.41         24.80        19.56 o                         
 -10  10   5         45.11         34.80        18.92 o                         
  -9  10   5         46.99         40.44        13.10 o                         
  -8  10   5         32.47         31.34         9.27 o                         
  -7  10   5        187.15        167.72        10.14 o                         
  -6  10   5         19.85         22.70         8.72 o                         
  -5  10   5        144.34        147.49        11.41 o                         
  -4  10   5          2.61          2.84         9.47 o                         
  -3  10   5        188.35        242.34        20.54 o                         
  -2  10   5         17.51          8.33         9.39 o                         
  -1  10   5         67.60         39.89         9.68 o                         
   0  10   5          1.00          1.06         9.05 o                         
   1  10   5         21.42         42.66         9.11 o                         
   2  10   5        454.71        468.70        16.48 o                         
   3  10   5        110.70        133.79        10.93 o                         
   4  10   5        199.19        221.42         8.99 o                         
   5  10   5         50.09         32.57         7.12 o                         
   6  10   5         24.18         25.45         7.16 o                         
   7  10   5          0.39         -4.65         8.42 o                         
   8  10   5         16.68         10.59        11.64 o                         
  -7  11   5          0.83         -3.21        14.02 o                         
  -6  11   5        130.68        135.15        15.90 o                         
  -5  11   5          6.13         11.83        12.83 o                         
  -4  11   5        468.72        476.84        17.59 o                         
  -3  11   5         23.37         28.72        11.58 o                         
  -2  11   5          1.16          7.82        10.48 o                         
  -1  11   5        139.01        142.53        12.60 o                         
   0  11   5         75.23         66.32        11.43 o                         
   1  11   5          0.29          5.46         9.65 o                         
   2  11   5        212.34        241.02        12.90 o                         
   3  11   5         22.78         11.42         9.74 o                         
   4  11   5         54.91         66.43        21.52 o                         
   5  11   5         29.24         -1.15        19.89 o                         
  -3  12   5         95.15        112.02        22.29 o                         
  -2  12   5          0.19         -0.08        18.65 o                         
   2  12   5        119.68        104.45        23.77 o                         
 -16   0   6        131.11        154.78        15.76 o                         
 -14   0   6        146.01        164.92        16.54 o                         
 -12   0   6       1366.13       1394.57        21.27 o                         
 -10   0   6       1409.70       1444.38        19.24 o                         
  -8   0   6         50.96         74.79         2.93 o                         
  -6   0   6         60.14         55.07         5.26 o                         
  -4   0   6       4487.75       4767.66        41.68 o                         
  -2   0   6      27025.30      28805.30       132.10 o                         
   0   0   6       4196.93       4234.51        37.72 o                         
   2   0   6       1185.65       1132.82        11.40 o                         
   4   0   6        559.52        760.18        15.95 o                         
   6   0   6       1443.28       1293.86        15.56 o                         
   8   0   6       3065.70       2927.60        24.52 o                         
  10   0   6          2.30          8.72         8.51 o                         
  12   0   6        319.60        360.86        16.96 o                         
  14   0   6         35.27         39.26        12.70 o                         
 -17   1   6         14.36          8.87        18.90 o                         
 -16   1   6        168.10        173.57        12.48 o                         
 -15   1   6        133.41        135.89        10.02 o                         
 -14   1   6         32.53         39.99         9.53 o                         
 -13   1   6        432.24        416.71        14.09 o                         
 -12   1   6        324.15        333.72        26.23 o                         
 -11   1   6       1385.21       1357.18        26.60 o                         
 -10   1   6        319.20        287.16         7.11 o                         
  -9   1   6        730.00        652.32        12.04 o                         
  -8   1   6         16.18         25.97         2.47 o                         
  -7   1   6       1336.38       1313.01        15.75 o                         
  -6   1   6        401.49        371.86        17.90 o                         
  -5   1   6       1022.74       1016.93        18.39 o                         
  -4   1   6       1202.74       1305.24        32.84 o                         
  -3   1   6       2617.61       2479.59       104.15 o                         
  -2   1   6       1708.48       1815.39        44.75 o                         
  -1   1   6        114.10        130.79         2.97 o                         
   0   1   6       1886.06       1949.39        25.62 o                         
   1   1   6       3607.46       3615.42        48.13 o                         
   2   1   6         73.75         77.71         2.70 o                         
   3   1   6        414.15        407.13        10.46 o                         
   4   1   6          9.32          9.54         1.90 o                         
   5   1   6       1215.84       1207.74        40.28 o                         
   6   1   6        494.68        425.02        34.11 o                         
   7   1   6        201.17        197.73         5.22 o                         
   8   1   6         53.35         64.67        10.66 o                         
   9   1   6        330.63        327.75        27.53 o                         
  10   1   6         63.48         77.44         8.08 o                         
  11   1   6        192.57        163.84         8.97 o                         
  12   1   6          0.95          2.33         7.17 o                         
  13   1   6          5.84          8.56         7.73 o                         
  14   1   6        248.45        240.65        12.09 o                         
  15   1   6         16.16         18.19        16.33 o                         
 -17   2   6        102.45         99.85        20.50 o                         
 -16   2   6          1.89          8.68        10.09 o                         
 -15   2   6        147.94        140.29         8.97 o                         
 -14   2   6        121.84        129.25         8.28 o                         
 -13   2   6        331.77        307.42         8.61 o                         
 -12   2   6          0.48          0.44         4.88 o                         
 -11   2   6        655.19        651.71        29.34 o                         
 -10   2   6         92.47         89.47        11.38 o                         
  -9   2   6        925.60        923.34        16.00 o                         
  -8   2   6        282.38        258.60        13.17 o                         
  -7   2   6       2246.83       2226.21        40.32 o                         
  -6   2   6        194.37        162.47         6.09 o                         
  -5   2   6        408.47        305.64        25.09 o                         
  -4   2   6         63.92         55.67         8.50 o                         
  -3   2   6       1962.21       2005.62        76.98 o                         
  -2   2   6        176.13        142.59        28.63 o                         
  -1   2   6       3771.77       3848.13        15.83 o                         
   0   2   6          0.69         18.27         3.30 o                         
   1   2   6        806.31        662.32        27.01 o                         
   2   2   6         54.63         46.64         3.50 o                         
   3   2   6       1075.20       1005.56        10.28 o                         
   4   2   6       1455.31       1288.71        59.95 o                         
   5   2   6        420.72        445.88        20.83 o                         
   6   2   6         82.06         76.95         8.15 o                         
   7   2   6       1091.87       1111.01        12.38 o                         
   8   2   6          1.07          6.67         4.21 o                         
   9   2   6        457.74        473.38        23.11 o                         
  10   2   6        189.48        200.25         7.63 o                         
  11   2   6        152.05        137.56         8.84 o                         
  12   2   6         21.19         18.52         7.49 o                         
  13   2   6        246.90        239.71        15.15 o                         
  14   2   6         50.52         79.94        14.37 o                         
 -17   3   6          2.17         -7.14        17.67 o                         
 -16   3   6        246.25        225.03        13.81 o                         
 -15   3   6         60.71         60.00         8.82 o                         
 -14   3   6        630.20        649.81        22.18 o                         
 -13   3   6        126.07        129.98         7.85 o                         
 -12   3   6          1.57          2.70         5.29 o                         
 -11   3   6         98.14         97.46         5.19 o                         
 -10   3   6        301.98        275.46        10.25 o                         
  -9   3   6         24.39         32.36         4.26 o                         
  -8   3   6        683.46        655.25        28.03 o                         
  -7   3   6         20.72         29.05         5.88 o                         
  -6   3   6        929.83        915.71        22.85 o                         
  -5   3   6         19.67         44.75         5.72 o                         
  -4   3   6         34.42         27.59         3.79 o                         
  -3   3   6        108.88        144.15        14.91 o                         
  -2   3   6         25.05         53.48         4.97 o                         
  -1   3   6        700.97        741.55        41.84 o                         
   0   3   6         42.62         43.03         2.06 o                         
   1   3   6        326.91        343.90        16.67 o                         
   2   3   6       2522.16       2651.69        22.62 o                         
   3   3   6         12.88         20.89         2.96 o                         
   4   3   6       1554.93       1341.82        34.08 o                         
   5   3   6         15.58         19.20         4.01 o                         
   6   3   6        844.09        708.05        13.64 o                         
   7   3   6        256.57        273.68        24.92 o                         
   8   3   6         20.24         17.21         4.76 o                         
   9   3   6         69.50         55.62         5.53 o                         
  10   3   6        430.81        441.70         9.49 o                         
  11   3   6         54.03         52.43        16.75 o                         
  12   3   6        347.90        366.09        20.82 o                         
  13   3   6          0.20         11.55         9.92 o                         
 -16   4   6         69.86         60.60        15.38 o                         
 -15   4   6         66.27         65.35         8.91 o                         
 -14   4   6        342.12        351.66        15.52 o                         
 -13   4   6         88.45         95.30         9.55 o                         
 -12   4   6        101.30        118.51         8.79 o                         
 -11   4   6          1.84          2.01         3.92 o                         
 -10   4   6         98.63         97.77         4.24 o                         
  -9   4   6       1353.31       1395.69        48.16 o                         
  -8   4   6       1590.84       1585.47        36.08 o                         
  -7   4   6       1178.43       1191.00        27.44 o                         
  -6   4   6       1286.33       1409.18        11.84 o                         
  -5   4   6       2125.77       2196.75        16.46 o                         
  -4   4   6       5356.61       5550.74        36.27 o                         
  -3   4   6         74.23         56.41         5.94 o                         
  -2   4   6        236.27        202.71        13.00 o                         
  -1   4   6        186.51        276.94        10.14 o                         
   0   4   6        297.41        355.97        10.42 o                         
   1   4   6       1042.21        823.91        27.96 o                         
   2   4   6       2840.30       3065.50        63.21 o                         
   3   4   6        720.49        614.53        19.37 o                         
   4   4   6       2133.28       2194.46        53.92 o                         
   5   4   6        380.52        434.35        18.97 o                         
   6   4   6          0.81          7.39         4.00 o                         
   7   4   6         32.61         38.15         4.70 o                         
   8   4   6        203.35        211.55         9.13 o                         
   9   4   6         96.75         98.66        13.30 o                         
  10   4   6        253.37        239.64        15.60 o                         
  11   4   6        313.34        287.10        12.07 o                         
  12   4   6         65.64         83.29        14.75 o                         
  13   4   6        192.42        241.40        12.75 o                         
 -16   5   6         32.52         12.46        12.83 o                         
 -15   5   6        150.92        137.33        15.11 o                         
 -14   5   6          3.71         11.22         8.26 o                         
 -13   5   6        362.33        327.76        12.24 o                         
 -12   5   6        160.22        158.80        19.49 o                         
 -11   5   6        619.30        568.90         9.21 o                         
 -10   5   6        124.69        122.51        11.40 o                         
  -9   5   6        118.59        119.43         5.90 o                         
  -8   5   6        114.68        131.51        14.44 o                         
  -7   5   6        432.98        427.45        11.34 o                         
  -6   5   6          5.63         19.92         3.76 o                         
  -5   5   6        840.71        769.51         8.50 o                         
  -4   5   6          6.75          9.52         3.32 o                         
  -3   5   6        299.17        279.96         5.54 o                         
  -2   5   6        816.70        775.89         8.62 o                         
  -1   5   6         77.54         79.47         6.99 o                         
   0   5   6         44.90         23.78         1.80 o                         
   1   5   6        160.90        174.79         8.04 o                         
   2   5   6        108.62         86.61         9.40 o                         
   3   5   6        112.94         97.74         5.50 o                         
   4   5   6        342.94        286.18        25.66 o                         
   5   5   6        568.39        529.74        14.69 o                         
   6   5   6        277.69        256.85        20.66 o                         
   7   5   6        256.63        258.67         9.83 o                         
   8   5   6        855.84        855.51        41.28 o                         
   9   5   6        719.81        683.69        20.55 o                         
  10   5   6         18.80         30.80        12.95 o                         
  11   5   6        216.88        193.22        10.78 o                         
  12   5   6         35.31         32.15         9.42 o                         
  13   5   6          0.99          7.90        18.37 o                         
 -15   6   6         62.26         43.05        18.97 o                         
 -14   6   6         71.77         66.06         9.65 o                         
 -13   6   6         77.65         59.53         9.00 o                         
 -12   6   6        686.34        726.43        15.66 o                         
 -11   6   6          1.22          5.43         7.15 o                         
 -10   6   6        866.32        907.54        15.54 o                         
  -9   6   6        383.86        359.96         7.62 o                         
  -8   6   6        492.54        552.58        20.17 o                         
  -7   6   6          8.88         19.49         3.86 o                         
  -6   6   6       1964.84       1928.89        26.39 o                         
  -5   6   6         55.07         74.78         4.50 o                         
  -4   6   6       1584.79       1529.48        12.09 o                         
  -3   6   6        137.38        139.25         8.72 o                         
  -2   6   6       1151.48       1001.35        22.83 o                         
  -1   6   6        120.26        173.68        13.27 o                         
   0   6   6       1166.52       1101.07        29.42 o                         
   1   6   6        576.04        681.06        11.56 o                         
   2   6   6        324.31        349.38         7.49 o                         
   3   6   6        573.63        607.90        28.47 o                         
   4   6   6        350.73        378.91        12.65 o                         
   5   6   6         10.48          6.61         5.46 o                         
   6   6   6        161.30        164.68         8.49 o                         
   7   6   6        232.79        244.88        32.23 o                         
   8   6   6        741.35        765.40        15.51 o                         
   9   6   6         32.91         52.05        17.73 o                         
  10   6   6         85.49         96.57         9.56 o                         
  11   6   6          8.88          8.05         8.33 o                         
  12   6   6         21.92          6.65        17.37 o                         
 -13   7   6         28.64         34.98        10.37 o                         
 -12   7   6        270.01        252.21        11.72 o                         
 -11   7   6        290.27        291.00        26.57 o                         
 -10   7   6        218.21        201.93        12.49 o                         
  -9   7   6        665.36        647.84        29.66 o                         
  -8   7   6         14.56         23.99         4.79 o                         
  -7   7   6        117.30        128.40         6.99 o                         
  -6   7   6         67.10         53.65         4.73 o                         
  -5   7   6         79.03         99.41         5.13 o                         
  -4   7   6        253.88        241.44         6.70 o                         
  -3   7   6        137.44        192.24         7.95 o                         
  -2   7   6        725.10        682.57        12.61 o                         
  -1   7   6        405.69        375.81        13.42 o                         
   0   7   6       2108.73       1967.27        17.94 o                         
   1   7   6         25.93         34.10         5.15 o                         
   2   7   6         17.03         15.29         4.80 o                         
   3   7   6          1.49          3.80         4.89 o                         
   4   7   6        127.99        113.46         6.87 o                         
   5   7   6          2.16          3.65         5.57 o                         
   6   7   6         59.97         82.15        10.90 o                         
   7   7   6        878.32        815.58        29.52 o                         
   8   7   6         62.80         60.05        10.25 o                         
   9   7   6         81.52         66.18         9.09 o                         
  10   7   6         33.40         37.76         9.31 o                         
  11   7   6          0.75          3.65        12.30 o                         
  12   7   6          0.42          3.81        18.66 o                         
 -13   8   6        123.33        112.22        21.28 o                         
 -12   8   6         12.61          7.10        11.95 o                         
 -11   8   6        453.28        398.00        19.13 o                         
 -10   8   6        144.50        178.12         9.02 o                         
  -9   8   6        345.09        355.97        13.49 o                         
  -8   8   6        380.17        374.75        11.02 o                         
  -7   8   6         62.44         62.19         6.71 o                         
  -6   8   6         58.19         48.17         5.55 o                         
  -5   8   6         44.25         39.43         5.09 o                         
  -4   8   6        246.72        186.30         8.53 o                         
  -3   8   6        174.37        164.72         8.69 o                         
  -2   8   6          0.30          6.58         6.81 o                         
  -1   8   6       2169.46       2266.34        34.37 o                         
   0   8   6         18.13         24.65         6.35 o                         
   1   8   6        371.88        408.95        12.79 o                         
   2   8   6          0.30          6.99         5.68 o                         
   3   8   6        153.16        167.72         7.17 o                         
   4   8   6          1.14          2.23         5.39 o                         
   5   8   6        213.90        217.89         9.97 o                         
   6   8   6        200.36        201.51         9.33 o                         
   7   8   6        423.29        425.04        34.44 o                         
   8   8   6         22.04         19.01         8.20 o                         
   9   8   6        178.62        175.21        11.05 o                         
  10   8   6         57.09         67.86        15.49 o                         
  11   8   6         11.18          3.79        19.67 o                         
 -12   9   6        123.62        140.45        20.92 o                         
 -11   9   6          6.44          8.46        11.80 o                         
 -10   9   6        131.44        117.44         8.93 o                         
  -9   9   6         22.46         22.49         8.66 o                         
  -8   9   6        619.52        622.78        19.93 o                         
  -7   9   6         15.19         14.21         8.17 o                         
  -6   9   6        126.86        141.67        12.13 o                         
  -5   9   6        210.26        141.93         9.58 o                         
  -4   9   6          1.67          0.63         8.17 o                         
  -3   9   6         22.76         29.96         9.28 o                         
  -2   9   6          8.22         13.28         8.83 o                         
  -1   9   6         17.71         16.07         7.09 o                         
   0   9   6         35.31         31.14         6.84 o                         
   1   9   6          0.64          9.86         6.77 o                         
   2   9   6        167.52        151.05         8.70 o                         
   3   9   6         99.44        122.92         8.28 o                         
   4   9   6        730.15        754.80        12.87 o                         
   5   9   6         29.97         39.38         6.85 o                         
   6   9   6         23.90         14.56         6.52 o                         
   7   9   6          2.63          8.48         7.57 o                         
   8   9   6         80.62         94.11        11.48 o                         
   9   9   6          9.15         -0.40        17.80 o                         
  -9  10   6         14.07          6.86        12.60 o                         
  -8  10   6         80.37         65.99        10.42 o                         
  -7  10   6         43.19         60.80         8.60 o                         
  -6  10   6         83.09        121.58        12.74 o                         
  -5  10   6         96.45        114.83        11.77 o                         
  -4  10   6        257.28        301.97        14.40 o                         
  -3  10   6         23.44         22.30         9.87 o                         
  -2  10   6          6.54         -0.62         9.80 o                         
  -1  10   6         23.75         26.28        10.06 o                         
   0  10   6          8.50         21.91         8.86 o                         
   1  10   6         89.29         89.13         9.59 o                         
   2  10   6          9.30          3.99         8.78 o                         
   3  10   6        218.52        207.93        11.71 o                         
   4  10   6        161.61        155.89        11.38 o                         
   5  10   6         58.35         54.35         8.31 o                         
   6  10   6        198.28        174.75        13.08 o                         
   7  10   6          6.20         -1.99        10.24 o                         
  -7  11   6        277.59        276.85        18.47 o                         
  -6  11   6         26.93         62.76        20.55 o                         
  -5  11   6        381.18        376.49        30.14 o                         
  -4  11   6         46.81         40.01        11.87 o                         
  -3  11   6         68.95         60.46        12.00 o                         
  -2  11   6         35.70         47.18        11.50 o                         
  -1  11   6        115.56         94.21        12.09 o                         
   0  11   6          8.15          8.50         9.64 o                         
   1  11   6         21.19         46.57        10.46 o                         
   2  11   6         54.23         42.49        11.74 o                         
  -3  12   6         26.51         19.51        20.46 o                         
 -17   0   7         37.32         20.72        19.12 o                         
 -15   0   7        130.38        124.80        14.80 o                         
 -13   0   7          2.53         -0.42         7.55 o                         
 -11   0   7        861.90        825.46        16.07 o                         
  -9   0   7       1416.98       1357.51        15.75 o                         
  -7   0   7          9.01          9.15         4.99 o                         
  -5   0   7       1190.89       1190.12        12.93 o                         
  -3   0   7       1910.08       1897.31        12.94 o                         
  -1   0   7      10062.77      10345.96        93.07 o                         
   1   0   7       1293.35       1241.30        15.47 o                         
   3   0   7         76.11         64.71         5.15 o                         
   5   0   7          4.68          6.37         5.47 o                         
   7   0   7        116.70        146.37         7.74 o                         
   9   0   7        434.37        447.62        11.75 o                         
  11   0   7          2.20         10.01         9.88 o                         
  13   0   7        110.81         87.00        24.59 o                         
 -17   1   7        112.81         99.20        21.67 o                         
 -16   1   7         27.00         33.34         9.23 o                         
 -15   1   7         30.13         29.82         7.28 o                         
 -14   1   7        455.34        478.26        10.63 o                         
 -13   1   7        131.20        131.54         7.14 o                         
 -12   1   7        540.60        573.31        16.96 o                         
 -11   1   7         22.69         24.36         5.30 o                         
 -10   1   7        477.17        468.75         8.76 o                         
  -9   1   7        312.40        311.11        16.88 o                         
  -8   1   7        420.01        456.68         9.33 o                         
  -7   1   7        213.72        199.54        16.32 o                         
  -6   1   7         51.67         47.30         3.61 o                         
  -5   1   7        386.28        426.20        31.30 o                         
  -4   1   7       1006.64       1006.91        16.89 o                         
  -3   1   7       7105.26       7741.28        39.71 o                         
  -2   1   7        313.20        255.42        30.03 o                         
  -1   1   7       6560.22       7100.44        20.59 o                         
   0   1   7       1795.08       1885.27        47.80 o                         
   1   1   7         45.14         61.39         7.03 o                         
   2   1   7        752.48        784.66        21.12 o                         
   3   1   7        324.73        295.57        12.07 o                         
   4   1   7        134.93        143.27         7.20 o                         
   5   1   7        136.36        139.76         7.24 o                         
   6   1   7        139.85         93.81         9.87 o                         
   7   1   7        387.84        410.31        24.43 o                         
   8   1   7        381.57        331.46        28.89 o                         
   9   1   7        240.04        248.72        20.13 o                         
  10   1   7        284.80        259.39        11.30 o                         
  11   1   7         10.89         14.63         7.87 o                         
  12   1   7        102.60        133.55         9.75 o                         
  13   1   7         10.96         12.06         8.09 o                         
  14   1   7         85.52         87.00        14.28 o                         
 -17   2   7         12.65          5.70        18.78 o                         
 -16   2   7        158.55        165.45        11.42 o                         
 -15   2   7          2.08          8.74         7.04 o                         
 -14   2   7         37.81         32.24         6.93 o                         
 -13   2   7        167.68        178.09        12.67 o                         
 -12   2   7        485.18        485.85        10.97 o                         
 -11   2   7        169.07        182.82        10.12 o                         
 -10   2   7        534.82        534.51        14.10 o                         
  -9   2   7          0.53          6.71         3.26 o                         
  -8   2   7       2071.26       2045.71        22.69 o                         
  -7   2   7        764.12        744.66        14.62 o                         
  -6   2   7        367.42        319.49        16.93 o                         
  -5   2   7       1182.21       1188.27        11.28 o                         
  -4   2   7        165.11        168.78        18.46 o                         
  -3   2   7       1843.93       2001.38        42.64 o                         
  -2   2   7         91.61         87.43        13.40 o                         
  -1   2   7        736.56        693.47        17.26 o                         
   0   2   7        817.07        627.07        45.70 o                         
   1   2   7        227.00        201.07         3.92 o                         
   2   2   7         20.20         41.29         4.72 o                         
   3   2   7        125.15        102.16        16.46 o                         
   4   2   7       1609.28       1755.46        50.01 o                         
   5   2   7        255.97        237.03        19.30 o                         
   6   2   7        100.46        101.51         5.39 o                         
   7   2   7        253.19        261.81        28.29 o                         
   8   2   7        405.04        417.76        11.62 o                         
   9   2   7          0.32          1.05         4.67 o                         
  10   2   7         60.92         66.51         8.12 o                         
  11   2   7        161.67        162.25        16.41 o                         
  12   2   7         64.47         73.38         8.58 o                         
  13   2   7         13.99         30.75        10.77 o                         
 -17   3   7         61.46         53.67        13.99 o                         
 -16   3   7         17.13         33.24        10.92 o                         
 -15   3   7        241.16        237.77        13.23 o                         
 -14   3   7         63.03         61.22         9.99 o                         
 -13   3   7         76.24         85.50         7.31 o                         
 -12   3   7         22.82         27.44         5.32 o                         
 -11   3   7         55.74         47.46         5.36 o                         
 -10   3   7        152.36        176.59        16.77 o                         
  -9   3   7        606.39        619.26         6.92 o                         
  -8   3   7          0.10          2.66         2.75 o                         
  -7   3   7       1828.88       1838.92        17.59 o                         
  -6   3   7          0.56          8.89         3.07 o                         
  -5   3   7       7016.48       7495.47       143.59 o                         
  -4   3   7         16.65         15.97         2.64 o                         
  -3   3   7       1769.24       1895.55        67.32 o                         
  -2   3   7         15.72         15.21         4.41 o                         
  -1   3   7       2401.94       2780.01        41.06 o                         
   0   3   7          0.16         12.51         2.00 o                         
   1   3   7       4381.62       4571.15        69.88 o                         
   2   3   7        127.96        156.66        26.00 o                         
   3   3   7       2276.83       2134.31        30.58 o                         
   4   3   7          8.48         24.31         4.19 o                         
   5   3   7        932.54        867.07        16.48 o                         
   6   3   7        236.09        294.53        41.09 o                         
   7   3   7        112.93        117.60         5.89 o                         
   8   3   7         82.38         79.11         7.31 o                         
   9   3   7         81.66         67.06         5.61 o                         
  10   3   7         62.35         77.03        15.18 o                         
  11   3   7        250.78        244.11        11.44 o                         
  12   3   7         27.40         46.63        11.95 o                         
  13   3   7        297.78        276.24        19.45 o                         
 -16   4   7         35.24         30.60        13.34 o                         
 -15   4   7          3.42          7.35         7.38 o                         
 -14   4   7        213.23        224.26        16.64 o                         
 -13   4   7        386.30        390.54        11.03 o                         
 -12   4   7        153.78        152.60         6.93 o                         
 -11   4   7         44.73         48.12         5.05 o                         
 -10   4   7        494.84        519.68        10.21 o                         
  -9   4   7         30.55         32.26         3.64 o                         
  -8   4   7        521.70        521.43        21.03 o                         
  -7   4   7        212.81        198.83         5.86 o                         
  -6   4   7       1905.95       1880.52        35.27 o                         
  -5   4   7       1068.22        976.91         9.99 o                         
  -4   4   7       3272.24       3315.49        83.55 o                         
  -3   4   7        552.29        645.90         8.63 o                         
  -2   4   7         34.22         23.13         5.06 o                         
  -1   4   7        918.53        977.38        17.47 o                         
   0   4   7        439.07        324.06        13.75 o                         
   1   4   7        514.44        632.32         8.82 o                         
   2   4   7        268.72        278.98         5.36 o                         
   3   4   7          0.71          1.89         2.38 o                         
   4   4   7        182.31        199.78        22.92 o                         
   5   4   7        235.09        232.82        24.60 o                         
   6   4   7        730.36        733.80        15.66 o                         
   7   4   7        800.74        806.31        22.36 o                         
   8   4   7         83.79         74.13         7.49 o                         
   9   4   7          1.26          5.83         6.64 o                         
  10   4   7        343.60        382.52        26.62 o                         
  11   4   7         21.69         38.75         9.04 o                         
  12   4   7        170.38        180.12        11.64 o                         
  13   4   7         28.81         11.87        18.03 o                         
 -15   5   7         23.03         22.35        12.35 o                         
 -14   5   7         23.87         15.75         8.14 o                         
 -13   5   7          4.81          6.38         6.60 o                         
 -12   5   7        300.73        303.36         8.92 o                         
 -11   5   7        169.51        167.50        14.99 o                         
 -10   5   7        342.10        343.67         9.00 o                         
  -9   5   7        232.32        242.97         5.97 o                         
  -8   5   7        706.36        714.95        27.21 o                         
  -7   5   7       1386.41       1493.26        27.45 o                         
  -6   5   7       1327.36       1365.32        11.47 o                         
  -5   5   7        407.44        442.11        25.31 o                         
  -4   5   7        188.46        195.68         6.23 o                         
  -3   5   7       1257.98       1365.40        49.86 o                         
  -2   5   7        458.14        386.24         7.34 o                         
  -1   5   7        363.54        372.65        11.90 o                         
   0   5   7          7.46          2.36         3.38 o                         
   1   5   7        221.18        141.10        12.99 o                         
   2   5   7       2211.41       2007.86        14.16 o                         
   3   5   7        381.45        320.70        40.25 o                         
   4   5   7       1004.51        994.92        43.59 o                         
   5   5   7         78.20         63.71         8.44 o                         
   6   5   7        433.50        437.22        16.34 o                         
   7   5   7        101.76        107.03         7.94 o                         
   8   5   7         49.67         59.57        11.44 o                         
   9   5   7        150.10        155.91        19.11 o                         
  10   5   7         37.25         40.58         8.24 o                         
  11   5   7         60.74         73.89         9.25 o                         
  12   5   7         53.88         73.77        12.21 o                         
 -14   6   7          6.71          6.09        10.85 o                         
 -13   6   7         62.66         64.70         9.51 o                         
 -12   6   7          5.69          7.20         7.72 o                         
 -11   6   7        483.32        463.85        21.27 o                         
 -10   6   7         41.17         39.72         4.74 o                         
  -9   6   7        243.84        224.18        19.75 o                         
  -8   6   7        612.53        614.61        15.20 o                         
  -7   6   7        426.85        411.30        15.13 o                         
  -6   6   7        379.22        396.68        27.49 o                         
  -5   6   7        174.44        132.76         5.33 o                         
  -4   6   7          0.34          5.72         3.85 o                         
  -3   6   7        532.90        505.95         8.19 o                         
  -2   6   7         60.88         40.40         4.18 o                         
  -1   6   7        190.79        210.31         7.08 o                         
   0   6   7        293.17        273.44         5.62 o                         
   1   6   7         27.41         15.01         4.74 o                         
   2   6   7        472.75        527.91         9.71 o                         
   3   6   7        100.06        114.57         5.06 o                         
   4   6   7         33.25         55.78         6.65 o                         
   5   6   7         62.21         73.04        14.08 o                         
   6   6   7          2.75          5.91         6.64 o                         
   7   6   7        104.22        104.56         9.40 o                         
   8   6   7         53.45         76.67        11.45 o                         
   9   6   7        330.02        321.88        15.00 o                         
  10   6   7         14.06         15.73         8.47 o                         
  11   6   7         82.08         62.01         9.54 o                         
  12   6   7          2.67         16.20        17.26 o                         
 -13   7   7         12.00          9.36        12.14 o                         
 -12   7   7         15.72         20.10        10.06 o                         
 -11   7   7         49.87         42.85         9.88 o                         
 -10   7   7        392.22        413.47         9.69 o                         
  -9   7   7        171.98        170.28         7.53 o                         
  -8   7   7         79.66        103.20         5.74 o                         
  -7   7   7         38.16         41.69         4.91 o                         
  -6   7   7        274.98        295.76         7.11 o                         
  -5   7   7         51.45         64.43         4.90 o                         
  -4   7   7        436.44        407.36         7.67 o                         
  -3   7   7        976.84        835.80        10.61 o                         
  -2   7   7       1903.38       1911.26        48.82 o                         
  -1   7   7        570.17        579.79        12.39 o                         
   0   7   7        645.27        447.51        22.39 o                         
   1   7   7        322.49        345.73        20.99 o                         
   2   7   7          1.20         -0.40         5.33 o                         
   3   7   7         34.05         13.23         4.98 o                         
   4   7   7          9.31          8.82         5.21 o                         
   5   7   7          0.76          1.72         6.66 o                         
   6   7   7        182.10        205.56        21.55 o                         
   7   7   7         72.89         78.49         8.93 o                         
   8   7   7        324.00        351.46        15.34 o                         
   9   7   7         63.44         79.24        10.26 o                         
  10   7   7         26.26         31.92         9.59 o                         
  11   7   7         38.73         36.34        13.47 o                         
 -13   8   7         23.56         35.32        20.52 o                         
 -12   8   7         33.51         34.93        12.73 o                         
 -11   8   7          0.99          7.41        10.01 o                         
 -10   8   7        105.53        109.24         9.35 o                         
  -9   8   7        326.59        310.33        21.96 o                         
  -8   8   7        209.45        221.95         8.18 o                         
  -7   8   7        117.30        113.19        12.03 o                         
  -6   8   7        100.85        103.75         6.34 o                         
  -5   8   7         94.99         98.59         6.54 o                         
  -4   8   7         51.41         76.27         9.52 o                         
  -3   8   7          1.75          2.74         7.02 o                         
  -2   8   7       2136.03       2305.86        37.09 o                         
  -1   8   7        126.90         98.10         8.80 o                         
   0   8   7        105.86         98.55         7.55 o                         
   1   8   7         63.86         72.55         7.95 o                         
   2   8   7         76.47         66.33         6.60 o                         
   3   8   7         48.18         45.97         6.50 o                         
   4   8   7         33.38         30.18         5.89 o                         
   5   8   7         40.49         25.63         6.31 o                         
   6   8   7         19.45         14.80         7.63 o                         
   7   8   7         34.14         46.92        11.16 o                         
   8   8   7         93.95         76.44         9.32 o                         
   9   8   7          0.65          7.59        10.11 o                         
  10   8   7         30.05         16.83        13.89 o                         
 -12   9   7          0.69         -8.25        17.74 o                         
 -11   9   7         62.33         50.39        15.96 o                         
 -10   9   7          7.04          7.50        12.39 o                         
  -9   9   7         22.15         11.49         8.59 o                         
  -8   9   7         11.57          8.16         8.54 o                         
  -7   9   7        531.53        570.47        17.54 o                         
  -6   9   7        105.76         79.92        11.28 o                         
  -5   9   7        656.36        628.13        16.76 o                         
  -4   9   7         12.71          9.61         8.94 o                         
  -3   9   7        591.20        553.14        16.90 o                         
  -2   9   7         19.40         11.99         7.34 o                         
  -1   9   7        640.59        663.24        13.05 o                         
   0   9   7         73.43         47.28         7.34 o                         
   1   9   7        165.22        181.93        10.36 o                         
   2   9   7        232.78        240.07        10.92 o                         
   3   9   7         61.97         66.54         9.14 o                         
   4   9   7         18.76         16.48         8.81 o                         
   5   9   7        148.18        151.80         9.40 o                         
   6   9   7          0.36         -0.69         7.63 o                         
   7   9   7         71.95         85.93        10.31 o                         
   8   9   7         16.88         -0.55        17.41 o                         
  -9  10   7        124.76        130.03        22.05 o                         
  -8  10   7         37.76         46.47        13.40 o                         
  -7  10   7        458.26        494.90        18.10 o                         
  -6  10   7        555.03        658.98        23.33 o                         
  -5  10   7        290.43        357.19        19.48 o                         
  -4  10   7        541.19        532.02        23.84 o                         
  -3  10   7          0.64          2.32         9.99 o                         
  -2  10   7        332.21        329.31        14.73 o                         
  -1  10   7         24.62         43.71         8.86 o                         
   0  10   7        155.80        146.20        10.67 o                         
   1  10   7        151.94        158.92        13.20 o                         
   2  10   7        207.03        214.07        11.65 o                         
   3  10   7        187.18        202.32        11.78 o                         
   4  10   7          9.71          5.91         8.92 o                         
   5  10   7        116.49        104.47        12.57 o                         
   6  10   7         22.25         20.66        10.41 o                         
   7  10   7         21.59         10.40        12.68 o                         
  -7  11   7         17.18         30.91        14.30 o                         
  -4  11   7        416.73        417.61        27.94 o                         
  -3  11   7         50.09         64.66        14.36 o                         
  -2  11   7          5.22          0.95        13.06 o                         
  -1  11   7         12.69         16.04        11.34 o                         
   0  11   7         91.28        112.52        12.92 o                         
   1  11   7        189.20        205.69        18.07 o                         
 -16   0   8        186.20        181.62        24.46 o                         
 -14   0   8        880.85        914.77        19.78 o                         
 -12   0   8        883.03        901.24        23.03 o                         
 -10   0   8       1038.39       1073.82        17.38 o                         
  -8   0   8        444.99        416.93        10.40 o                         
  -6   0   8       3150.41       3181.03        22.23 o                         
  -4   0   8        647.31        714.24        10.50 o                         
  -2   0   8      15242.72      16349.42       103.81 o                         
   0   0   8      14767.08      15391.23        77.47 o                         
   2   0   8       2816.70       2748.61        57.68 o                         
   4   0   8         37.47         40.82         4.34 o                         
   6   0   8       1669.92       1707.82        35.11 o                         
   8   0   8       1130.11       1094.01        17.06 o                         
  10   0   8        185.11        182.12        15.75 o                         
  12   0   8         50.89         37.20        10.95 o                         
  14   0   8          6.18          5.02        15.78 o                         
 -17   1   8         27.23         14.76        18.92 o                         
 -16   1   8         40.23         48.24         9.33 o                         
 -15   1   8        118.01        127.37         8.82 o                         
 -14   1   8         31.03         39.92         8.65 o                         
 -13   1   8        490.08        498.37        28.53 o                         
 -12   1   8        308.90        324.26        24.97 o                         
 -11   1   8        554.27        552.83         9.87 o                         
 -10   1   8         12.84         16.13         4.36 o                         
  -9   1   8        591.23        593.21        11.70 o                         
  -8   1   8       1400.40       1351.70        41.95 o                         
  -7   1   8       1124.79       1156.86        11.65 o                         
  -6   1   8       1434.69       1582.51        11.87 o                         
  -5   1   8       3518.44       3509.64        17.24 o                         
  -4   1   8        776.06        741.06         5.19 o                         
  -3   1   8       1674.31       1837.72        12.88 o                         
  -2   1   8       4946.01       5471.91       150.87 o                         
  -1   1   8       7679.74       8439.34        44.17 o                         
   0   1   8         99.82        117.85        28.67 o                         
   1   1   8       4258.15       4488.13        40.37 o                         
   2   1   8       1082.32       1003.85        46.08 o                         
   3   1   8       2305.09       2302.06        82.70 o                         
   4   1   8         44.94         51.98         6.02 o                         
   5   1   8        810.08        682.44        10.06 o                         
   6   1   8        160.12        206.63        24.56 o                         
   7   1   8        464.17        406.26        33.93 o                         
   8   1   8        121.59        144.71        23.97 o                         
   9   1   8        573.86        591.57        14.79 o                         
  10   1   8          0.63         10.93         6.85 o                         
  11   1   8        150.83        177.31         9.64 o                         
  12   1   8         45.62         47.37         8.23 o                         
  13   1   8         10.62         13.91         8.42 o                         
 -17   2   8        142.61        127.70        21.87 o                         
 -16   2   8         62.90         51.87         9.50 o                         
 -15   2   8        430.89        429.57        12.24 o                         
 -14   2   8          2.53         -0.75         6.66 o                         
 -13   2   8        543.42        550.29        10.89 o                         
 -12   2   8        141.10        146.58        12.68 o                         
 -11   2   8        630.93        613.35        11.43 o                         
 -10   2   8        742.65        727.17        26.35 o                         
  -9   2   8        682.64        634.89        12.21 o                         
  -8   2   8        356.40        322.71        18.82 o                         
  -7   2   8       2377.33       2361.49        17.83 o                         
  -6   2   8          2.09          4.16         2.16 o                         
  -5   2   8        258.49        250.01         4.96 o                         
  -4   2   8       2258.61       2254.28        22.36 o                         
  -3   2   8       3424.72       3204.99        27.50 o                         
  -2   2   8       2605.91       2730.07        52.29 o                         
  -1   2   8        632.20        619.24        14.61 o                         
   0   2   8         72.43         74.47         3.67 o                         
   1   2   8       2055.27       2218.58        13.85 o                         
   2   2   8       2243.17       2205.73       101.91 o                         
   3   2   8       2782.21       3022.97        31.48 o                         
   4   2   8        217.77        226.43        32.28 o                         
   5   2   8       1814.12       1800.35        20.51 o                         
   6   2   8        120.67        173.31        29.32 o                         
   7   2   8       1572.17       1558.64        24.68 o                         
   8   2   8          0.57         12.22         4.96 o                         
   9   2   8        105.41         95.47         6.45 o                         
  10   2   8         14.05          9.46         5.71 o                         
  11   2   8         43.82         48.41         9.31 o                         
  12   2   8         51.77         51.09        15.18 o                         
  13   2   8         28.93         22.73        10.14 o                         
 -16   3   8        317.53        316.84        13.10 o                         
 -15   3   8         12.75         14.99         7.46 o                         
 -14   3   8        141.72        151.47        11.23 o                         
 -13   3   8         17.76         10.48         5.58 o                         
 -12   3   8         18.54         17.61         5.37 o                         
 -11   3   8        227.86        236.17         7.06 o                         
 -10   3   8       1949.27       1929.27        25.35 o                         
  -9   3   8          6.26          9.13         3.15 o                         
  -8   3   8        264.67        289.83         8.57 o                         
  -7   3   8        220.59        241.45         8.06 o                         
  -6   3   8       2837.67       2822.11        16.08 o                         
  -5   3   8        201.66        229.12         4.67 o                         
  -4   3   8       3667.74       3638.88        93.32 o                         
  -3   3   8       3854.56       4152.88        22.85 o                         
  -2   3   8        499.08        613.20        51.21 o                         
  -1   3   8          2.85          7.65         3.18 o                         
   0   3   8        470.11        377.26         9.71 o                         
   1   3   8        125.16        140.43         3.75 o                         
   2   3   8        804.80        674.00        12.75 o                         
   3   3   8        188.66        212.88        14.22 o                         
   4   3   8       2395.46       2291.51        36.59 o                         
   5   3   8          2.01         33.99         5.12 o                         
   6   3   8        441.09        486.58         9.95 o                         
   7   3   8         25.09         44.08         7.69 o                         
   8   3   8          3.28          5.33         5.13 o                         
   9   3   8         81.18         80.06         6.18 o                         
  10   3   8        100.11        102.96         7.85 o                         
  11   3   8          0.56          3.86         9.33 o                         
  12   3   8         64.74         55.87        10.73 o                         
  13   3   8         30.66         45.44        20.27 o                         
 -16   4   8         24.94         36.16        12.75 o                         
 -15   4   8        252.01        266.45        12.50 o                         
 -14   4   8        104.65        106.99         9.27 o                         
 -13   4   8         61.86         71.82        10.51 o                         
 -12   4   8         39.42         38.07         5.79 o                         
 -11   4   8        142.63        135.45         6.66 o                         
 -10   4   8         77.07         78.97         7.25 o                         
  -9   4   8        925.57        884.90        14.75 o                         
  -8   4   8        367.63        356.88         6.65 o                         
  -7   4   8        139.16        136.42        11.00 o                         
  -6   4   8         86.49         77.91         3.80 o                         
  -5   4   8       2907.99       2910.72        33.29 o                         
  -4   4   8       1565.77       1518.60        13.26 o                         
  -3   4   8        252.91        235.40         6.49 o                         
  -2   4   8          2.64          6.63         1.97 o                         
  -1   4   8        465.87        492.21        22.48 o                         
   0   4   8        487.53        535.34        15.73 o                         
   1   4   8       2078.85       2328.75        79.54 o                         
   2   4   8       4751.20       4767.69        62.80 o                         
   3   4   8       1582.96       1653.84        83.53 o                         
   4   4   8       1020.24        987.33        56.17 o                         
   5   4   8       2023.70       1957.60       101.14 o                         
   6   4   8        236.59        222.93        28.90 o                         
   7   4   8          0.93         -0.19         6.35 o                         
   8   4   8          5.72          4.51         6.77 o                         
   9   4   8         64.39         69.11         8.17 o                         
  10   4   8        115.58        122.51        12.61 o                         
  11   4   8         40.00         34.88         7.68 o                         
  12   4   8         65.17         69.98        13.78 o                         
  13   4   8        104.07        118.11        23.34 o                         
 -15   5   8         32.03         11.22        19.45 o                         
 -14   5   8        126.48        154.10        13.57 o                         
 -13   5   8        280.76        289.34        11.99 o                         
 -12   5   8        146.50        180.54        12.39 o                         
 -11   5   8        544.53        586.32        10.78 o                         
 -10   5   8          8.99         10.04         5.18 o                         
  -9   5   8        315.96        310.65         6.54 o                         
  -8   5   8        875.06        883.55        23.92 o                         
  -7   5   8        204.70        195.10         5.27 o                         
  -6   5   8        233.34        228.99         6.37 o                         
  -5   5   8        183.52        171.99         5.80 o                         
  -4   5   8         31.60         44.58         4.39 o                         
  -3   5   8       1337.21       1133.67        16.53 o                         
  -2   5   8         28.86         33.00         3.84 o                         
  -1   5   8        587.28        485.37         8.26 o                         
   0   5   8        129.49         65.19         3.19 o                         
   1   5   8        477.99        502.44        13.65 o                         
   2   5   8        114.87         80.21        10.31 o                         
   3   5   8       1380.67       1472.08        40.02 o                         
   4   5   8          2.56          1.44         5.33 o                         
   5   5   8        164.24        191.24         8.39 o                         
   6   5   8        104.72        125.34        10.54 o                         
   7   5   8        279.67        287.90        12.15 o                         
   8   5   8         61.71         77.25        10.99 o                         
   9   5   8         64.50         79.86         9.05 o                         
  10   5   8         41.26         56.02        12.45 o                         
  11   5   8         53.46         45.32         8.39 o                         
  12   5   8         28.58         64.55        18.51 o                         
 -14   6   8        240.96        206.31        20.72 o                         
 -13   6   8        118.50        142.86        12.32 o                         
 -12   6   8        336.50        330.80        13.53 o                         
 -11   6   8        303.87        296.76         9.58 o                         
 -10   6   8         60.14         62.73         6.10 o                         
  -9   6   8        405.85        398.40        13.08 o                         
  -8   6   8        464.68        450.63        13.06 o                         
  -7   6   8        118.05        116.20         8.81 o                         
  -6   6   8        438.19        444.14         7.96 o                         
  -5   6   8         46.61         46.89         4.83 o                         
  -4   6   8        605.75        636.64        21.00 o                         
  -3   6   8         73.92         74.72         7.70 o                         
  -2   6   8       1457.29       1577.51        21.98 o                         
  -1   6   8         16.04         44.00         9.56 o                         
   0   6   8       4126.71       4254.07       143.31 o                         
   1   6   8         22.49         25.43         6.05 o                         
   2   6   8       1456.77       1294.37        12.52 o                         
   3   6   8         25.07         60.12         9.86 o                         
   4   6   8       1111.07        997.79        16.55 o                         
   5   6   8        257.27        256.87        20.41 o                         
   6   6   8        222.75        213.16        11.02 o                         
   7   6   8         31.64         42.10        14.76 o                         
   8   6   8        639.76        631.51        14.83 o                         
   9   6   8          0.06          8.83         7.97 o                         
  10   6   8        258.21        256.45        12.03 o                         
  11   6   8         20.77         26.97        15.14 o                         
  12   6   8         93.57         87.70        20.99 o                         
 -13   7   8         28.94         23.24        12.60 o                         
 -12   7   8         58.03         42.56         9.56 o                         
 -11   7   8         83.59         89.84        10.91 o                         
 -10   7   8          3.10          2.37         5.86 o                         
  -9   7   8         75.04         86.98        10.56 o                         
  -8   7   8         15.61         17.65         5.00 o                         
  -7   7   8        163.43        159.88         6.28 o                         
  -6   7   8         37.90         25.85         4.72 o                         
  -5   7   8        206.46        194.97         6.50 o                         
  -4   7   8        510.28        533.79        11.75 o                         
  -3   7   8        739.67        687.34        14.21 o                         
  -2   7   8       1229.72       1347.10        25.14 o                         
  -1   7   8       1792.42       1711.93        40.80 o                         
   0   7   8        599.40        728.79        21.72 o                         
   1   7   8       1014.68       1070.19        13.74 o                         
   2   7   8         84.33         69.88         6.59 o                         
   3   7   8         15.54         29.76         5.97 o                         
   4   7   8         15.75         14.87         5.99 o                         
   5   7   8         81.61        122.82        10.12 o                         
   6   7   8        128.93        120.71        10.33 o                         
   7   7   8         64.05         74.16        17.39 o                         
   8   7   8         66.10         70.24         9.04 o                         
   9   7   8         58.14         67.97         9.52 o                         
  10   7   8         14.57          4.62        12.68 o                         
  11   7   8         43.91         35.38        14.02 o                         
 -13   8   8         87.11         82.80        23.00 o                         
 -12   8   8          6.20         -3.00        12.94 o                         
 -11   8   8         16.79         10.17         9.83 o                         
 -10   8   8         36.42         31.35         8.19 o                         
  -9   8   8         41.80         42.53         7.04 o                         
  -8   8   8         17.69         19.73         5.77 o                         
  -7   8   8        482.94        507.17        10.52 o                         
  -6   8   8         58.10         73.41         6.40 o                         
  -5   8   8        250.55        239.27         8.77 o                         
  -4   8   8        372.65        455.03        23.35 o                         
  -3   8   8       1546.64       1481.64        17.49 o                         
  -2   8   8        271.32        319.61        39.62 o                         
  -1   8   8       1346.92       1361.92        31.01 o                         
   0   8   8        364.83        311.82        13.01 o                         
   1   8   8        159.10        137.26         9.14 o                         
   2   8   8         51.93         33.04         7.58 o                         
   3   8   8         57.25         65.69         8.47 o                         
   4   8   8        186.79        162.78        14.20 o                         
   5   8   8         66.56         65.15         9.08 o                         
   6   8   8        138.01        121.25        10.32 o                         
   7   8   8        352.39        376.19        16.07 o                         
   8   8   8         55.98         69.29        14.06 o                         
   9   8   8        105.78        102.91        22.60 o                         
 -10   9   8         27.36         32.14        13.56 o                         
  -9   9   8          1.51          6.99        10.13 o                         
  -8   9   8        529.57        525.30        13.12 o                         
  -7   9   8        155.42        147.74        10.54 o                         
  -6   9   8        310.50        346.89        15.02 o                         
  -5   9   8          5.99         20.49         9.47 o                         
  -4   9   8        808.07        885.56        19.92 o                         
  -3   9   8        524.22        512.10        27.82 o                         
  -2   9   8        128.53        164.00         8.98 o                         
  -1   9   8         25.65         29.27         8.13 o                         
   0   9   8        161.19        181.47        10.34 o                         
   1   9   8         14.62         16.38         8.07 o                         
   2   9   8        186.35        196.05        10.72 o                         
   3   9   8         29.82         21.33         8.84 o                         
   4   9   8        135.86        133.68        10.51 o                         
   5   9   8          2.72          0.05         8.88 o                         
   6   9   8         14.87          9.32         8.75 o                         
   7   9   8         43.29         50.88        13.77 o                         
  -9  10   8          1.21          7.92        17.32 o                         
  -8  10   8         24.85         31.02        18.51 o                         
  -7  10   8         57.16         61.48        14.93 o                         
  -6  10   8         65.53         59.68        15.33 o                         
  -5  10   8        596.09        622.44        18.48 o                         
  -4  10   8         43.38         42.45        11.22 o                         
  -3  10   8        318.21        318.02        15.06 o                         
  -2  10   8         37.37         36.76         9.21 o                         
  -1  10   8        346.22        382.51        15.89 o                         
   0  10   8         73.34        104.59        12.23 o                         
   1  10   8         69.27         68.98         9.74 o                         
   2  10   8         51.40         60.27        10.21 o                         
   3  10   8        105.56        129.16        11.25 o                         
   4  10   8         59.54         63.72        10.56 o                         
   5  10   8         11.26         -1.18        14.16 o                         
   6  10   8          2.45          0.96        20.54 o                         
  -4  11   8        156.51        177.38        23.06 o                         
  -3  11   8         83.85        113.85        15.27 o                         
  -2  11   8          3.32          1.35        10.93 o                         
  -1  11   8          4.33         -7.96        13.82 o                         
   0  11   8         30.01         31.74        14.39 o                         
 -17   0   9         87.53         81.45        20.39 o                         
 -15   0   9         25.89         26.71         9.37 o                         
 -13   0   9        413.44        421.80        14.21 o                         
 -11   0   9       1818.64       1852.40        23.53 o                         
  -9   0   9          3.83          8.99         6.07 o                         
  -7   0   9        590.06        669.94        11.88 o                         
  -5   0   9       1037.90       1010.51        12.50 o                         
  -3   0   9       1757.66       1885.73        11.65 o                         
  -1   0   9       1828.91       1837.64        22.38 o                         
   1   0   9       1101.27       1121.59        16.84 o                         
   3   0   9         59.29         53.75         6.15 o                         
   5   0   9         50.83         44.12         4.91 o                         
   7   0   9        402.88        370.49        18.29 o                         
   9   0   9       1222.81       1219.80        19.29 o                         
  11   0   9          6.38          2.67        10.12 o                         
  13   0   9         17.89         34.89        11.98 o                         
 -17   1   9         74.04         85.19        15.17 o                         
 -16   1   9        182.38        199.36        11.65 o                         
 -15   1   9          4.39          3.59         7.19 o                         
 -14   1   9        649.60        658.39        12.31 o                         
 -13   1   9        464.16        442.64        19.73 o                         
 -12   1   9        736.62        741.66        20.01 o                         
 -11   1   9         98.00        103.50         6.51 o                         
 -10   1   9        535.98        538.63         9.41 o                         
  -9   1   9          1.36          3.70         4.29 o                         
  -8   1   9        926.03        916.27        18.67 o                         
  -7   1   9         94.23         93.98         4.50 o                         
  -6   1   9        800.96        715.15        24.54 o                         
  -5   1   9        424.91        402.99         5.03 o                         
  -4   1   9       1674.78       1620.40         7.22 o                         
  -3   1   9       1290.97       1258.44        80.65 o                         
  -2   1   9          8.01         10.06         3.45 o                         
  -1   1   9        557.65        733.50        39.49 o                         
   0   1   9       1133.82       1096.95        20.35 o                         
   1   1   9       1185.28       1083.25        24.33 o                         
   2   1   9         10.07         15.35         3.05 o                         
   3   1   9        647.32        679.18         9.00 o                         
   4   1   9        242.37        188.66        15.59 o                         
   5   1   9          3.39         10.15         3.19 o                         
   6   1   9        325.98        321.69        23.39 o                         
   7   1   9       1153.70       1227.77       101.15 o                         
   8   1   9        933.57       1067.99        57.17 o                         
   9   1   9         60.78         93.08        13.70 o                         
  10   1   9        228.76        243.14        10.26 o                         
  11   1   9         23.01         25.49         7.67 o                         
  12   1   9          6.70         11.27         7.94 o                         
  13   1   9          5.32         -2.50         9.61 o                         
 -16   2   9         29.26         31.59         8.89 o                         
 -15   2   9        105.86        129.54        19.51 o                         
 -14   2   9          7.46          4.11         5.99 o                         
 -13   2   9         18.69         29.13         7.32 o                         
 -12   2   9        508.33        475.59        13.94 o                         
 -11   2   9        184.50        200.59        15.17 o                         
 -10   2   9        260.04        241.95        13.59 o                         
  -9   2   9        588.67        580.97        30.36 o                         
  -8   2   9       1389.21       1429.77        15.35 o                         
  -7   2   9        108.82         99.86         2.98 o                         
  -6   2   9        476.90        437.43         4.88 o                         
  -5   2   9        271.24        247.49         6.22 o                         
  -4   2   9        147.67        126.47         4.26 o                         
  -3   2   9       2511.50       2407.65        15.05 o                         
  -2   2   9          7.88         12.13         3.63 o                         
  -1   2   9        891.38        876.96        18.95 o                         
   0   2   9          3.43         14.55         2.70 o                         
   1   2   9        139.64        128.54        11.87 o                         
   2   2   9       2416.42       2354.89        29.44 o                         
   3   2   9         22.48         38.28         7.86 o                         
   4   2   9       1758.24       1705.26        11.07 o                         
   5   2   9        197.63        176.97        25.46 o                         
   6   2   9        730.00        696.74        34.38 o                         
   7   2   9        536.64        500.29        37.34 o                         
   8   2   9        174.86        194.75        17.29 o                         
   9   2   9          0.66          4.33         5.49 o                         
  10   2   9         86.27         85.72         7.05 o                         
  11   2   9        107.71        121.76        12.41 o                         
  12   2   9         25.19         26.84        10.40 o                         
  13   2   9          1.97         -4.68        18.01 o                         
 -16   3   9          0.07          6.06        10.29 o                         
 -15   3   9        320.46        320.61        13.12 o                         
 -14   3   9          0.03          3.07         6.74 o                         
 -13   3   9         58.12         54.15         6.39 o                         
 -12   3   9         62.05         60.37         5.64 o                         
 -11   3   9        270.67        257.06         7.89 o                         
 -10   3   9          0.12          4.35         4.90 o                         
  -9   3   9       2026.45       2011.18        17.92 o                         
  -8   3   9         34.91         29.49         3.13 o                         
  -7   3   9        338.12        335.96         9.66 o                         
  -6   3   9          1.27          3.52         2.48 o                         
  -5   3   9        455.59        436.97         5.00 o                         
  -4   3   9          0.53          2.10         2.94 o                         
  -3   3   9          3.74          5.69         3.32 o                         
  -2   3   9        330.46        342.55        20.98 o                         
  -1   3   9       1342.23       1084.25        22.74 o                         
   0   3   9         69.98         92.53         9.72 o                         
   1   3   9       1184.78       1155.95        29.25 o                         
   2   3   9          2.99         41.16         9.57 o                         
   3   3   9       2911.44       3093.23        57.58 o                         
   4   3   9         39.94        129.92        22.39 o                         
   5   3   9       4389.11       4617.23        50.42 o                         
   6   3   9        152.98        169.00        23.50 o                         
   7   3   9        137.00        138.63         6.65 o                         
   8   3   9        109.78         88.22         8.48 o                         
   9   3   9         61.14         52.24         6.92 o                         
  10   3   9         13.70         17.82         6.80 o                         
  11   3   9        244.89        252.38        15.43 o                         
  12   3   9          7.82         12.92        10.58 o                         
 -16   4   9        181.83        179.82        16.62 o                         
 -15   4   9        123.61        109.00        10.71 o                         
 -14   4   9        179.31        198.96        11.08 o                         
 -13   4   9         26.65         28.29         7.08 o                         
 -12   4   9          8.99          8.58         5.76 o                         
 -11   4   9         41.23         43.72         6.39 o                         
 -10   4   9        353.86        338.10        16.16 o                         
  -9   4   9        109.34        119.78        12.32 o                         
  -8   4   9        159.40        151.16         7.54 o                         
  -7   4   9        670.56        648.05        14.53 o                         
  -6   4   9        842.19        799.59         8.40 o                         
  -5   4   9          0.93          6.90         2.47 o                         
  -4   4   9        379.99        326.39         8.44 o                         
  -3   4   9        135.01        124.48         5.44 o                         
  -2   4   9        430.18        438.31        14.30 o                         
  -1   4   9        178.25        144.27        13.55 o                         
   0   4   9       1543.75       1655.69        13.36 o                         
   1   4   9        323.50        269.55        26.50 o                         
   2   4   9        520.02        489.12        26.25 o                         
   3   4   9        147.55        144.47        19.15 o                         
   4   4   9       2707.02       2514.27        35.35 o                         
   5   4   9        192.42        248.43        44.07 o                         
   6   4   9        382.77        339.32        21.94 o                         
   7   4   9         55.21         39.49         6.78 o                         
   8   4   9         27.93         30.48         9.82 o                         
   9   4   9         54.50         58.31         8.33 o                         
  10   4   9         68.76         88.86        12.29 o                         
  11   4   9          0.80          0.99         9.05 o                         
  12   4   9         60.41         37.19        19.34 o                         
 -15   5   9        235.93        262.54        28.46 o                         
 -14   5   9        370.58        372.47        13.71 o                         
 -13   5   9        144.67        183.48        12.55 o                         
 -12   5   9        248.74        260.21         9.02 o                         
 -11   5   9        424.62        417.28        14.86 o                         
 -10   5   9        803.60        799.17        13.72 o                         
  -9   5   9         81.74         75.72         6.79 o                         
  -8   5   9       1094.65       1046.20        20.64 o                         
  -7   5   9        345.24        318.02         7.02 o                         
  -6   5   9         25.83         13.35         4.16 o                         
  -5   5   9          0.72          0.43         4.03 o                         
  -4   5   9        113.66         85.06         4.23 o                         
  -3   5   9         40.12         26.10         4.48 o                         
  -2   5   9        991.53       1092.82        16.71 o                         
  -1   5   9        165.23        131.05        12.77 o                         
   0   5   9        732.59        900.57         8.18 o                         
   1   5   9       1009.48       1008.70        76.76 o                         
   2   5   9       1387.75       1533.54        44.31 o                         
   3   5   9       1928.05       2044.66       126.98 o                         
   4   5   9        427.58        403.93        33.29 o                         
   5   5   9         80.75        128.35         8.07 o                         
   6   5   9        892.75        830.15        19.53 o                         
   7   5   9        455.54        546.92        72.03 o                         
   8   5   9        313.39        284.17        12.07 o                         
   9   5   9         40.14         49.89         8.92 o                         
  10   5   9        120.01        107.95         9.81 o                         
  11   5   9         32.68         22.75        10.85 o                         
  12   5   9        125.74        121.06        21.30 o                         
 -13   6   9        771.70        767.69        20.99 o                         
 -12   6   9         11.57          7.99         6.95 o                         
 -11   6   9        274.75        304.11        17.19 o                         
 -10   6   9        162.47        134.30         8.12 o                         
  -9   6   9         81.71         88.31         6.46 o                         
  -8   6   9         24.84         23.67         4.74 o                         
  -7   6   9        140.58        137.59         6.18 o                         
  -6   6   9         22.59         25.85         4.91 o                         
  -5   6   9        903.05        962.81        11.75 o                         
  -4   6   9         94.10        125.50        14.56 o                         
  -3   6   9        753.64        760.99        10.19 o                         
  -2   6   9          5.82          7.69         3.94 o                         
  -1   6   9        880.06        746.24         9.79 o                         
   0   6   9        532.31        488.35        23.93 o                         
   1   6   9        904.40        733.08        50.50 o                         
   2   6   9       1751.52       1521.67        43.46 o                         
   3   6   9        275.22        259.91        47.63 o                         
   4   6   9          0.59          9.61         5.63 o                         
   5   6   9         14.54         25.46         6.24 o                         
   6   6   9        112.51        132.11        10.19 o                         
   7   6   9        278.81        308.93        11.68 o                         
   8   6   9          2.70         14.12         7.88 o                         
   9   6   9        234.87        275.89        15.69 o                         
  10   6   9         19.56         32.05        11.94 o                         
  11   6   9         16.63         11.49        17.68 o                         
 -13   7   9          2.82          3.48        15.87 o                         
 -12   7   9        665.36        769.03        31.81 o                         
 -11   7   9        180.26        181.67        10.95 o                         
 -10   7   9        166.64        195.70         8.11 o                         
  -9   7   9         65.23         79.63         6.66 o                         
  -8   7   9         20.17         16.96         5.00 o                         
  -7   7   9          7.56          9.87         4.81 o                         
  -6   7   9        569.42        543.43         9.91 o                         
  -5   7   9        258.79        277.76         7.73 o                         
  -4   7   9        528.45        517.27        10.22 o                         
  -3   7   9         66.54         84.97         6.89 o                         
  -2   7   9       2210.26       2454.15        25.75 o                         
  -1   7   9         25.74         33.60         7.56 o                         
   0   7   9        946.04       1107.55        13.48 o                         
   1   7   9         15.11         25.22         6.16 o                         
   2   7   9        423.92        491.13        14.85 o                         
   3   7   9         34.57         18.57         8.91 o                         
   4   7   9        109.15        104.49        10.47 o                         
   5   7   9         10.82         10.27         7.79 o                         
   6   7   9        211.22        242.06        19.21 o                         
   7   7   9        122.84        110.06        17.79 o                         
   8   7   9        299.92        288.34        20.36 o                         
   9   7   9         13.41          9.92        12.55 o                         
  10   7   9         85.44         59.27        20.02 o                         
 -12   8   9        135.45         85.46        18.58 o                         
 -11   8   9        229.18        205.50        13.74 o                         
 -10   8   9        142.44        106.50         8.55 o                         
  -9   8   9        426.45        458.11        12.13 o                         
  -8   8   9         80.27         81.69         6.95 o                         
  -7   8   9         45.77         62.39         7.64 o                         
  -6   8   9        161.66        154.36         7.65 o                         
  -5   8   9        219.66        229.31         9.09 o                         
  -4   8   9         83.43         80.45        10.17 o                         
  -3   8   9         52.54         43.30         7.05 o                         
  -2   8   9        228.56        240.29        16.74 o                         
  -1   8   9        276.02        233.90        10.21 o                         
   0   8   9         31.37         17.74         7.53 o                         
   1   8   9        128.57        107.04         8.91 o                         
   2   8   9        293.35        343.57        12.15 o                         
   3   8   9         83.54         69.17        10.81 o                         
   4   8   9          7.08         21.78        10.36 o                         
   5   8   9        111.72        102.53        10.08 o                         
   6   8   9        120.45        136.98        10.68 o                         
   7   8   9          6.08         19.51         9.37 o                         
   8   8   9         96.61         95.76        12.80 o                         
  -9   9   9        176.92        182.37        11.44 o                         
  -8   9   9         16.31         23.58         8.96 o                         
  -7   9   9        153.45        157.71        10.73 o                         
  -6   9   9         45.64         49.74        10.46 o                         
  -5   9   9         86.50        101.52         9.49 o                         
  -4   9   9        115.00        119.02        10.52 o                         
  -3   9   9         69.37         81.51         8.85 o                         
  -2   9   9        408.40        473.47        13.35 o                         
  -1   9   9         58.55         62.49         8.57 o                         
   0   9   9          5.22         13.78         8.00 o                         
   1   9   9        103.15         70.00         9.22 o                         
   2   9   9         42.25         39.27         9.00 o                         
   3   9   9        341.31        317.82        13.86 o                         
   4   9   9         15.67         10.37        10.63 o                         
   5   9   9        375.32        397.75        20.74 o                         
   6   9   9         24.25         33.59        11.16 o                         
  -9  10   9          7.85         18.04        19.08 o                         
  -8  10   9        167.81        173.88        24.60 o                         
  -7  10   9         14.40         13.78        17.67 o                         
  -6  10   9         81.70         93.09        16.83 o                         
  -5  10   9          9.83          3.74        11.12 o                         
  -4  10   9        151.89        166.62        15.76 o                         
  -3  10   9         67.75         53.99        10.90 o                         
  -2  10   9         72.33         89.20        11.49 o                         
  -1  10   9         86.04         93.75        11.96 o                         
   0  10   9        241.69        269.26        12.34 o                         
   1  10   9        185.75        182.51        11.68 o                         
   2  10   9         58.93         63.54        10.57 o                         
   3  10   9        183.33        187.86        14.48 o                         
   4  10   9         74.87        110.13        22.75 o                         
   5  10   9          6.72         -1.20        21.42 o                         
  -4  11   9          2.67          1.39        12.78 o                         
  -3  11   9         49.03         43.93        14.56 o                         
  -2  11   9         95.41         66.18        14.48 o                         
  -1  11   9          2.60          0.76        20.39 o                         
 -16   0  10         68.24         46.61        18.17 o                         
 -14   0  10        456.10        510.68        16.42 o                         
 -12   0  10        567.32        623.20        15.81 o                         
 -10   0  10        593.07        595.27        13.89 o                         
  -8   0  10        130.23        153.58         7.73 o                         
  -6   0  10       1888.25       1912.33        22.31 o                         
  -4   0  10       2748.58       2632.80        44.44 o                         
  -2   0  10       6437.29       6165.18       104.54 o                         
   0   0  10        256.97        258.85        10.24 o                         
   2   0  10          3.50          8.12         5.52 o                         
   4   0  10        350.06        274.04         8.41 o                         
   6   0  10       2219.54       2116.49        35.75 o                         
   8   0  10       1594.02       1663.68        39.62 o                         
  10   0  10        737.31        797.86        22.49 o                         
  12   0  10         35.40         40.48        12.22 o                         
 -17   1  10          2.20          7.27        18.47 o                         
 -16   1  10          0.69          7.16         8.54 o                         
 -15   1  10          1.01          3.59         6.40 o                         
 -14   1  10         70.02         90.30        12.02 o                         
 -13   1  10        111.21        118.68        12.02 o                         
 -12   1  10        188.27        198.78        16.40 o                         
 -11   1  10        178.94        163.07         9.45 o                         
 -10   1  10        114.17        123.94        12.81 o                         
  -9   1  10        912.70        868.80        10.84 o                         
  -8   1  10        320.76        309.98         8.89 o                         
  -7   1  10       1042.59        987.22        10.06 o                         
  -6   1  10        220.98        236.10         5.40 o                         
  -5   1  10        883.19        789.20        26.74 o                         
  -4   1  10       1733.06       1486.72        43.26 o                         
  -3   1  10         16.42          8.48         2.77 o                         
  -2   1  10       1734.07       1864.14        66.94 o                         
  -1   1  10        605.96        493.32        14.77 o                         
   0   1  10        103.86         95.67         3.72 o                         
   1   1  10          2.30         14.51         3.19 o                         
   2   1  10       1030.23       1100.22        15.43 o                         
   3   1  10        458.31        476.16        21.66 o                         
   4   1  10        154.26        117.73         7.34 o                         
   5   1  10        569.94        639.83         9.62 o                         
   6   1  10         21.23         41.70        13.79 o                         
   7   1  10       1250.94       1445.15        36.92 o                         
   8   1  10         54.12         87.32        19.65 o                         
   9   1  10       1196.11       1211.08        15.80 o                         
  10   1  10          9.95         22.91         7.33 o                         
  11   1  10        111.22        117.87        16.97 o                         
  12   1  10        215.00        212.42        11.43 o                         
 -16   2  10         18.94         28.68        10.66 o                         
 -15   2  10        348.73        362.99        13.58 o                         
 -14   2  10          8.45          2.55         6.82 o                         
 -13   2  10        643.93        600.14        15.75 o                         
 -12   2  10         70.99         76.09         6.00 o                         
 -11   2  10       1307.23       1327.54        24.08 o                         
 -10   2  10        586.55        647.42        10.88 o                         
  -9   2  10       1961.51       2017.67        33.93 o                         
  -8   2  10        208.96        217.54         8.32 o                         
  -7   2  10       1356.45       1369.23        11.69 o                         
  -6   2  10         23.03         15.35         1.94 o                         
  -5   2  10       2325.68       2385.09        31.78 o                         
  -4   2  10          4.77         15.84         3.23 o                         
  -3   2  10       1078.53       1083.56        21.52 o                         
  -2   2  10         36.76         31.42         4.04 o                         
  -1   2  10        103.56         82.47         4.66 o                         
   0   2  10        310.71        307.73         5.97 o                         
   1   2  10        550.54        437.56        17.98 o                         
   2   2  10         71.28         81.22        15.67 o                         
   3   2  10       1185.62       1138.40        19.36 o                         
   4   2  10          0.40          5.70         3.22 o                         
   5   2  10        388.85        381.99        19.65 o                         
   6   2  10       1227.23       1159.21        59.60 o                         
   7   2  10        558.83        623.72        60.71 o                         
   8   2  10        231.79        240.73         8.53 o                         
   9   2  10        113.67        127.48        15.46 o                         
  10   2  10         39.44         38.11        13.43 o                         
  11   2  10        459.62        427.14        16.35 o                         
  12   2  10         42.60         55.03        17.24 o                         
 -16   3  10        141.34        133.16        13.33 o                         
 -15   3  10         13.94         13.81         8.53 o                         
 -14   3  10         73.40         82.76         8.04 o                         
 -13   3  10         22.65         19.49         6.91 o                         
 -12   3  10        290.19        314.90         9.52 o                         
 -11   3  10        116.86        100.73        10.50 o                         
 -10   3  10        590.74        572.53        10.02 o                         
  -9   3  10          1.40         14.24         4.09 o                         
  -8   3  10       1346.14       1311.33        11.41 o                         
  -7   3  10        280.94        280.43         9.05 o                         
  -6   3  10       2643.64       2533.13        24.28 o                         
  -5   3  10         14.41         18.34         3.60 o                         
  -4   3  10       1161.73       1083.36        17.12 o                         
  -3   3  10         22.06         26.07         3.76 o                         
  -2   3  10        526.90        437.04         7.84 o                         
  -1   3  10         60.89         95.04         9.12 o                         
   0   3  10       2716.50       2832.20        16.17 o                         
   1   3  10        159.13        169.86        15.86 o                         
   2   3  10        596.18        710.77         7.81 o                         
   3   3  10         95.83        101.89        16.47 o                         
   4   3  10        822.88        826.26         9.62 o                         
   5   3  10        112.51        172.71        24.14 o                         
   6   3  10         49.27         44.85         7.76 o                         
   7   3  10         41.35         38.01         5.94 o                         
   8   3  10          5.38          0.20         6.92 o                         
   9   3  10          4.38          6.18         6.67 o                         
  10   3  10        109.71        118.84         9.59 o                         
  11   3  10          6.62         20.64         9.58 o                         
  12   3  10         99.96         86.01        21.01 o                         
 -16   4  10        137.18        162.01        22.81 o                         
 -15   4  10        161.96        178.45        20.43 o                         
 -14   4  10         89.91         92.81         9.93 o                         
 -13   4  10        361.29        361.77        10.30 o                         
 -12   4  10        114.68        119.85         8.30 o                         
 -11   4  10        874.78        868.52        16.94 o                         
 -10   4  10        498.67        455.84        11.14 o                         
  -9   4  10       1386.66       1397.23        16.82 o                         
  -8   4  10        522.01        505.47        14.19 o                         
  -7   4  10       1682.17       1698.80        16.39 o                         
  -6   4  10       2564.63       2709.56        15.80 o                         
  -5   4  10        555.21        546.80         7.76 o                         
  -4   4  10        181.27        199.25         5.76 o                         
  -3   4  10         15.15         12.30         3.76 o                         
  -2   4  10         66.46         55.62         4.57 o                         
  -1   4  10        913.20        907.26        10.13 o                         
   0   4  10       1269.67       1265.14        32.16 o                         
   1   4  10       1273.29       1135.88        20.83 o                         
   2   4  10        232.69        306.80        23.72 o                         
   3   4  10        623.09        537.43         7.43 o                         
   4   4  10         60.18         54.17         9.94 o                         
   5   4  10        361.96        378.64         9.64 o                         
   6   4  10         24.71         36.48         6.91 o                         
   7   4  10         25.61         12.49         6.86 o                         
   8   4  10         77.52         84.98         9.48 o                         
   9   4  10        124.53        163.51        17.26 o                         
  10   4  10         61.97         59.93         8.08 o                         
  11   4  10         93.75        110.92        15.21 o                         
  12   4  10        109.37         78.19        19.94 o                         
 -14   5  10        191.16        181.14        16.92 o                         
 -13   5  10        186.22        170.43         9.78 o                         
 -12   5  10        203.28        198.67         9.48 o                         
 -11   5  10        185.49        183.39         8.95 o                         
 -10   5  10         60.08         76.62         9.08 o                         
  -9   5  10        523.91        485.95        11.22 o                         
  -8   5  10        104.57        127.17        11.06 o                         
  -7   5  10        547.02        476.80        13.28 o                         
  -6   5  10         79.88         80.58         4.85 o                         
  -5   5  10        399.10        393.60         7.32 o                         
  -4   5  10        230.43        194.27         6.99 o                         
  -3   5  10        665.88        765.01        10.85 o                         
  -2   5  10        355.94        341.52         7.29 o                         
  -1   5  10        293.49        321.02        15.51 o                         
   0   5  10          1.89          4.35         4.01 o                         
   1   5  10         64.51         59.35        10.44 o                         
   2   5  10        780.01        886.73        12.48 o                         
   3   5  10         78.22        145.68        25.16 o                         
   4   5  10         72.39         68.36         6.42 o                         
   5   5  10        150.59        131.81         7.58 o                         
   6   5  10         35.44         33.95         6.74 o                         
   7   5  10        663.63        653.96        14.63 o                         
   8   5  10         28.24         43.00         8.45 o                         
   9   5  10         70.67         82.73         9.56 o                         
  10   5  10          4.88          3.61         8.50 o                         
 -13   6  10         81.29        126.24        12.87 o                         
 -12   6  10        370.25        397.73        21.58 o                         
 -11   6  10        155.66        152.56         8.80 o                         
 -10   6  10        158.61        154.97         8.59 o                         
  -9   6  10         25.66         24.48         6.46 o                         
  -8   6  10        848.57        839.03        13.92 o                         
  -7   6  10          0.51          3.87         4.98 o                         
  -6   6  10        172.60        173.32         6.27 o                         
  -5   6  10          0.43          0.60         4.07 o                         
  -4   6  10        932.95        832.87        11.79 o                         
  -3   6  10        100.38         84.26         5.32 o                         
  -2   6  10        233.73        209.14         9.21 o                         
  -1   6  10          7.43         17.74         5.62 o                         
   0   6  10        204.29        200.29         7.89 o                         
   1   6  10         33.16         12.79         5.41 o                         
   2   6  10        119.75        152.72        11.71 o                         
   3   6  10         13.40         12.51         8.77 o                         
   4   6  10        238.15        278.53        20.54 o                         
   5   6  10        308.70        315.33        16.11 o                         
   6   6  10        302.60        389.83        24.00 o                         
   7   6  10         94.32         93.37        22.22 o                         
   8   6  10        333.36        377.54        16.05 o                         
   9   6  10         27.32         27.37        10.55 o                         
  10   6  10        253.31        235.78        24.07 o                         
  11   6  10         30.23         44.47        20.41 o                         
 -13   7  10        223.28        264.59        24.81 o                         
 -12   7  10        230.25        213.43        12.23 o                         
 -11   7  10        292.59        306.33        24.03 o                         
 -10   7  10         23.55         19.44         7.09 o                         
  -9   7  10         50.65         48.32         6.43 o                         
  -8   7  10         16.65         12.91         5.70 o                         
  -7   7  10         54.60         46.58         5.29 o                         
  -6   7  10         24.27         19.70         4.99 o                         
  -5   7  10         49.16         67.41         5.27 o                         
  -4   7  10        315.38        304.70         8.54 o                         
  -3   7  10        562.67        622.87        10.92 o                         
  -2   7  10        367.58        332.85         8.94 o                         
  -1   7  10         63.90         62.41         6.22 o                         
   0   7  10         32.08         45.58         6.67 o                         
   1   7  10          8.12          4.92         6.44 o                         
   2   7  10          5.44          3.88         8.84 o                         
   3   7  10         12.26          9.19         8.73 o                         
   4   7  10        283.17        323.04        13.97 o                         
   5   7  10         69.75         61.22         9.07 o                         
   6   7  10         38.59         41.16        10.96 o                         
   7   7  10         32.33         50.61         9.52 o                         
   8   7  10        187.80        221.23        12.86 o                         
   9   7  10         33.52         41.61        18.84 o                         
 -12   8  10        147.20        181.87        22.65 o                         
 -11   8  10        424.59        367.76        25.81 o                         
 -10   8  10         13.55         19.15         7.55 o                         
  -9   8  10        118.38        130.38        10.26 o                         
  -8   8  10          4.54          1.74         7.75 o                         
  -7   8  10        118.57        138.45        13.45 o                         
  -6   8  10         14.01         12.64         7.52 o                         
  -5   8  10         43.67         39.90         6.77 o                         
  -4   8  10         45.99         60.19         7.28 o                         
  -3   8  10        702.13        830.28        15.48 o                         
  -2   8  10         21.79         23.17         7.08 o                         
  -1   8  10          3.51          2.86         6.39 o                         
   0   8  10          1.16         -1.71         6.10 o                         
   1   8  10         84.30         93.86        12.96 o                         
   2   8  10          0.28          6.79         9.50 o                         
   3   8  10        345.91        336.68        14.98 o                         
   4   8  10        240.84        246.17        17.74 o                         
   5   8  10        330.63        331.77        15.79 o                         
   6   8  10         14.41         42.07        10.24 o                         
   7   8  10        287.96        270.01        15.77 o                         
  -9   9  10          2.09          0.62        11.98 o                         
  -8   9  10        387.42        358.95        18.74 o                         
  -7   9  10        118.46        107.44        19.53 o                         
  -6   9  10         52.98         65.69        12.80 o                         
  -5   9  10          0.63         -0.98         6.97 o                         
  -4   9  10         45.25         38.66         7.53 o                         
  -3   9  10          4.49          0.11         7.63 o                         
  -2   9  10         38.79         42.05         8.72 o                         
  -1   9  10          0.26          3.36         8.23 o                         
   0   9  10        382.05        363.00        13.01 o                         
   1   9  10         97.35        120.05        13.81 o                         
   2   9  10        526.42        540.71        21.44 o                         
   3   9  10         79.35        126.75        17.86 o                         
   4   9  10        210.50        232.49        14.83 o                         
   5   9  10          2.34          2.23        13.56 o                         
  -7  10  10        111.40        131.08        21.82 o                         
  -6  10  10        288.14        288.23        26.53 o                         
  -5  10  10          2.31          3.43        10.25 o                         
  -4  10  10         62.86         64.35        11.05 o                         
  -3  10  10          2.32          2.27        10.36 o                         
  -2  10  10         87.34         82.09        11.51 o                         
  -1  10  10        104.54         93.55        11.99 o                         
   0  10  10         98.26         90.01        11.73 o                         
   1  10  10        151.39        166.43        13.39 o                         
   2  10  10         33.19         37.99        20.32 o                         
   3  10  10         62.10         68.01        22.75 o                         
   4  10  10         19.03          6.76        20.87 o                         
  -5  11  10        148.13        124.09        22.62 o                         
  -4  11  10          0.89         -0.45        14.08 o                         
  -3  11  10          6.16          9.48        13.65 o                         
 -15   0  11        271.20        245.65        13.53 o                         
 -13   0  11        357.62        362.03        13.94 o                         
 -11   0  11        199.39        207.68        10.50 o                         
  -9   0  11          9.16          8.35         6.15 o                         
  -7   0  11       1726.42       1727.74        32.20 o                         
  -5   0  11        232.02        197.11         6.85 o                         
  -3   0  11       8120.59       8511.96       115.12 o                         
  -1   0  11       2002.11       2021.97        25.43 o                         
   1   0  11        127.66        114.23        11.89 o                         
   3   0  11         50.10         27.50         5.30 o                         
   5   0  11        265.21        268.88         9.13 o                         
   7   0  11        341.94        404.52        12.68 o                         
   9   0  11          5.17         -1.66         9.24 o                         
  11   0  11          2.04         -2.40        11.38 o                         
 -16   1  11         32.44         34.10        13.25 o                         
 -15   1  11         27.63         27.21         7.39 o                         
 -14   1  11         95.86         98.17         8.41 o                         
 -13   1  11        140.50        134.53         7.39 o                         
 -12   1  11        605.45        652.64        10.78 o                         
 -11   1  11         45.19         45.86         5.83 o                         
 -10   1  11       1009.85       1007.56        15.17 o                         
  -9   1  11        255.71        250.56        12.11 o                         
  -8   1  11       1728.84       1769.79        14.11 o                         
  -7   1  11         45.86         34.47         3.96 o                         
  -6   1  11        908.47        999.19        11.12 o                         
  -5   1  11       1594.92       1553.87        44.60 o                         
  -4   1  11       1306.40       1233.35        50.87 o                         
  -3   1  11       1757.11       1845.00        64.45 o                         
  -2   1  11        805.11        635.69        53.23 o                         
  -1   1  11          1.21          1.24         1.85 o                         
   0   1  11        914.31        928.81         9.60 o                         
   1   1  11         26.07         25.72         3.65 o                         
   2   1  11        134.43        163.86         8.79 o                         
   3   1  11        308.38        334.40        13.72 o                         
   4   1  11        335.98        382.89         7.61 o                         
   5   1  11         53.40         42.01         5.71 o                         
   6   1  11        376.44        351.71        11.46 o                         
   7   1  11          3.28          9.27         5.16 o                         
   8   1  11        195.01        161.50         7.17 o                         
   9   1  11          0.23          3.47         6.04 o                         
  10   1  11         11.71          8.82         7.32 o                         
  11   1  11        116.59        110.44         9.79 o                         
  12   1  11          1.86          6.00         9.70 o                         
 -16   2  11         13.42          5.45        12.95 o                         
 -15   2  11         99.00        123.90         9.21 o                         
 -14   2  11         52.86         53.75         7.75 o                         
 -13   2  11        166.18        149.12         9.38 o                         
 -12   2  11         90.50        116.38         8.14 o                         
 -11   2  11        208.17        224.80         9.47 o                         
 -10   2  11          2.10         10.65         6.15 o                         
  -9   2  11        658.04        687.23        28.10 o                         
  -8   2  11         11.83         13.79         4.13 o                         
  -7   2  11        122.16        106.20        11.88 o                         
  -6   2  11        114.67        103.45         5.89 o                         
  -5   2  11        705.71        715.81        14.87 o                         
  -4   2  11        371.78        377.07        16.55 o                         
  -3   2  11        370.03        375.79         7.65 o                         
  -2   2  11        151.97        127.21        12.15 o                         
  -1   2  11        530.41        486.10         8.86 o                         
   0   2  11         13.52         12.05         2.59 o                         
   1   2  11        416.97        368.67        19.78 o                         
   2   2  11        257.54        260.08         5.58 o                         
   3   2  11        141.17        131.66        14.59 o                         
   4   2  11          2.19          2.11         3.60 o                         
   5   2  11        253.74        259.98         6.79 o                         
   6   2  11         13.53         19.51         5.25 o                         
   7   2  11        130.17        154.29         7.62 o                         
   8   2  11          0.77          1.29         5.94 o                         
   9   2  11          7.39         18.02         6.37 o                         
  10   2  11        158.90        172.73        12.98 o                         
  11   2  11         16.55         28.66        10.24 o                         
  12   2  11        133.59        127.97        22.08 o                         
 -16   3  11         28.59         26.77        18.07 o                         
 -15   3  11        107.38        109.00        12.42 o                         
 -14   3  11        113.19        124.03         8.89 o                         
 -13   3  11         20.84         20.62         6.49 o                         
 -12   3  11          0.41          1.76         6.59 o                         
 -11   3  11         30.45         35.00         6.71 o                         
 -10   3  11        626.29        658.79        24.89 o                         
  -9   3  11        520.68        564.59        13.12 o                         
  -8   3  11         20.19         26.44         5.05 o                         
  -7   3  11       1229.19       1290.98        19.40 o                         
  -6   3  11         43.89         49.59         4.05 o                         
  -5   3  11        807.69        780.62        12.11 o                         
  -4   3  11         28.12         38.48         4.52 o                         
  -3   3  11        473.09        516.48        11.67 o                         
  -2   3  11         20.99         15.99         3.95 o                         
  -1   3  11         86.84        119.26         5.66 o                         
   0   3  11        307.38        339.01        13.80 o                         
   1   3  11        652.02        709.76         7.65 o                         
   2   3  11         89.65        116.60         7.26 o                         
   3   3  11         19.48          7.52         3.53 o                         
   4   3  11         50.91         59.50         5.88 o                         
   5   3  11         54.51         75.83         5.94 o                         
   6   3  11         56.25         74.48         6.02 o                         
   7   3  11        281.42        270.64        10.46 o                         
   8   3  11         12.14          0.65         7.26 o                         
   9   3  11        255.37        279.23        17.55 o                         
  10   3  11         38.81         49.97        12.20 o                         
  11   3  11        312.76        338.27        19.70 o                         
  12   3  11          2.07          1.64        18.36 o                         
 -15   4  11         87.60         78.52        11.71 o                         
 -14   4  11         90.29         94.93        10.23 o                         
 -13   4  11        315.06        313.45        12.19 o                         
 -12   4  11         19.09         12.07         6.86 o                         
 -11   4  11        148.70        146.89         8.45 o                         
 -10   4  11         14.90         12.31         6.38 o                         
  -9   4  11        211.23        213.54        22.32 o                         
  -8   4  11         22.46         39.21         5.47 o                         
  -7   4  11        184.59        196.77        11.76 o                         
  -6   4  11        412.26        453.79        16.83 o                         
  -5   4  11         65.25         58.75         4.43 o                         
  -4   4  11         43.80         52.49         4.71 o                         
  -3   4  11         48.27         56.00         4.66 o                         
  -2   4  11        172.88        137.32         5.57 o                         
  -1   4  11        193.41        233.02         6.42 o                         
   0   4  11         81.49         66.54         4.84 o                         
   1   4  11         46.41         79.46         5.03 o                         
   2   4  11          5.51          9.83         4.17 o                         
   3   4  11          4.23         10.15         5.33 o                         
   4   4  11         24.18         44.75         5.72 o                         
   5   4  11        359.19        394.18        10.17 o                         
   6   4  11         76.93         61.62         6.76 o                         
   7   4  11         13.25          7.89         6.86 o                         
   8   4  11         87.73        112.20        18.02 o                         
   9   4  11         56.83         56.04        10.65 o                         
  10   4  11         64.27         76.05        10.03 o                         
 -15   5  11         13.53          2.71        17.62 o                         
 -14   5  11          5.14          5.43         8.81 o                         
 -13   5  11        113.61        103.66         9.55 o                         
 -12   5  11         47.75         41.74         7.86 o                         
 -11   5  11         24.61         40.67         7.49 o                         
 -10   5  11        521.98        483.61        11.90 o                         
  -9   5  11          0.83          4.46         6.22 o                         
  -8   5  11        399.27        361.26        12.89 o                         
  -7   5  11        158.92        167.58         6.92 o                         
  -6   5  11        225.79        223.58         6.39 o                         
  -5   5  11         35.44         31.60         4.73 o                         
  -4   5  11        280.43        286.74         7.07 o                         
  -3   5  11         11.28         11.68         4.44 o                         
  -2   5  11         74.42         59.36         4.86 o                         
  -1   5  11          3.45         11.51         4.29 o                         
   0   5  11        653.98        537.50        14.24 o                         
   1   5  11        187.05        214.07        23.88 o                         
   2   5  11         31.72         21.66         5.53 o                         
   3   5  11         33.76         15.55         6.97 o                         
   4   5  11         18.97         34.35        11.22 o                         
   5   5  11         30.12         38.73         8.79 o                         
   6   5  11        246.85        314.34        13.03 o                         
   7   5  11        115.22        136.03        22.18 o                         
   8   5  11         71.81         88.50        11.27 o                         
   9   5  11          0.22         -2.11        10.76 o                         
  10   5  11         71.93         78.28        20.19 o                         
 -13   6  11        197.10        198.50        14.03 o                         
 -12   6  11        100.38        103.69        10.05 o                         
 -11   6  11         17.29         15.55         7.07 o                         
 -10   6  11         10.04          8.04         6.85 o                         
  -9   6  11        155.06        185.20         8.98 o                         
  -8   6  11         43.22         31.48         6.50 o                         
  -7   6  11        194.49        212.02         7.64 o                         
  -6   6  11         27.99         18.49         4.60 o                         
  -5   6  11        506.80        529.56        11.67 o                         
  -4   6  11         20.53         17.09         4.68 o                         
  -3   6  11        255.68        254.10        13.84 o                         
  -2   6  11        238.70        220.94         8.24 o                         
  -1   6  11        298.16        359.36        31.74 o                         
   0   6  11         36.06         41.57         6.17 o                         
   1   6  11         49.27         62.41         6.36 o                         
   2   6  11         37.69         26.33         7.48 o                         
   3   6  11          1.79          1.50         8.71 o                         
   4   6  11         41.07         23.47         9.65 o                         
   5   6  11        142.45        132.49        11.75 o                         
   6   6  11         19.47         17.47         8.91 o                         
   7   6  11        177.61        165.82        11.04 o                         
   8   6  11         15.56         19.09         9.99 o                         
   9   6  11         18.70         26.64        18.21 o                         
  10   6  11          0.01         -3.87        19.41 o                         
 -12   7  11        229.56        223.28        20.51 o                         
 -11   7  11        271.94        258.65        10.92 o                         
 -10   7  11          3.53          2.07         7.25 o                         
  -9   7  11          4.74          6.67         6.58 o                         
  -8   7  11         75.29         73.30         7.30 o                         
  -7   7  11         69.17         67.64         6.11 o                         
  -6   7  11        145.92        136.79         7.54 o                         
  -5   7  11        450.80        403.48        10.30 o                         
  -4   7  11        365.82        365.65        10.09 o                         
  -3   7  11        389.18        395.35        10.50 o                         
  -2   7  11        756.45        682.82        31.30 o                         
  -1   7  11        586.36        647.23        12.52 o                         
   0   7  11         24.77         29.78         6.53 o                         
   1   7  11         28.55         45.24         9.20 o                         
   2   7  11         26.45         30.60         9.50 o                         
   3   7  11         92.54        137.84        14.13 o                         
   4   7  11        171.58        205.50        13.26 o                         
   5   7  11         15.59         32.65        10.84 o                         
   6   7  11        267.44        364.80        21.67 o                         
   7   7  11         35.08         37.36        10.18 o                         
   8   7  11        112.84        102.72        23.47 o                         
 -12   8  11        333.65        336.82        26.62 o                         
 -11   8  11        213.78        235.75        23.82 o                         
 -10   8  11        249.45        273.02        20.62 o                         
  -9   8  11        155.52        159.73        11.13 o                         
  -8   8  11         31.43         28.68         8.41 o                         
  -7   8  11         74.27         81.01         9.04 o                         
  -6   8  11        221.81        243.84         9.71 o                         
  -5   8  11         18.65         25.05         6.28 o                         
  -4   8  11        430.06        448.27        10.55 o                         
  -3   8  11         22.09         14.77         6.54 o                         
  -2   8  11        426.28        413.61        11.28 o                         
  -1   8  11         11.56         14.19         6.65 o                         
   0   8  11        120.89        103.39        10.76 o                         
   1   8  11        102.43        103.20        14.73 o                         
   2   8  11        237.30        176.90        12.80 o                         
   3   8  11        232.41        206.72        16.46 o                         
   4   8  11        104.53         88.71        12.67 o                         
   5   8  11         33.02         24.36        11.77 o                         
   6   8  11         86.41         88.70        23.42 o                         
  -9   9  11        603.92        593.81        25.58 o                         
  -8   9  11         84.83         81.30        11.92 o                         
  -7   9  11        116.53         96.46        12.93 o                         
  -6   9  11         66.58         69.48        11.02 o                         
  -5   9  11        357.38        358.28        17.29 o                         
  -4   9  11         10.18         20.01         6.70 o                         
  -3   9  11         50.74         43.75         7.77 o                         
  -2   9  11          0.56          2.35         7.11 o                         
  -1   9  11         76.22         98.48        11.23 o                         
   0   9  11         13.18         18.49         9.87 o                         
   1   9  11         84.26        114.78        12.09 o                         
   2   9  11          8.69         13.32        11.22 o                         
   3   9  11        186.52        200.08        14.49 o                         
   4   9  11          6.31         17.36        13.94 o                         
  -5  10  11          2.75         -2.38        13.06 o                         
  -4  10  11        135.90        138.08        12.18 o                         
  -3  10  11          9.82          6.23         9.81 o                         
  -2  10  11         92.23         70.74        13.74 o                         
  -1  10  11         20.39          7.79        10.93 o                         
   0  10  11        329.28        299.50        15.77 o                         
   1  10  11          6.30         12.21        13.45 o                         
   2  10  11         91.14         82.65        21.99 o                         
   3  10  11         89.86         78.24        22.22 o                         
 -16   0  12        141.37        147.27        22.49 o                         
 -14   0  12        158.02        148.72        14.63 o                         
 -12   0  12       1261.39       1275.50        26.72 o                         
 -10   0  12        457.04        475.82        13.13 o                         
  -8   0  12         35.55         28.61         6.19 o                         
  -6   0  12         89.82         83.23         6.18 o                         
  -4   0  12       3422.19       3475.30        36.09 o                         
  -2   0  12       3960.14       4073.97        62.49 o                         
   0   0  12         91.37         62.80         8.35 o                         
   2   0  12         13.60         19.37         6.94 o                         
   4   0  12          1.89          4.21         5.40 o                         
   6   0  12        127.50        170.32        10.17 o                         
   8   0  12         18.16          7.45         6.85 o                         
  10   0  12        199.21        204.86        15.04 o                         
  12   0  12          0.76          0.37        16.69 o                         
 -16   1  12          6.20          5.29        17.69 o                         
 -15   1  12        155.02        175.60        13.60 o                         
 -14   1  12         11.91         16.98         7.17 o                         
 -13   1  12        404.23        424.48        11.77 o                         
 -12   1  12          6.92         15.60         6.64 o                         
 -11   1  12        217.61        220.63        10.01 o                         
 -10   1  12         96.97        111.17        18.01 o                         
  -9   1  12         66.82         73.31         6.46 o                         
  -8   1  12        299.39        308.12        19.99 o                         
  -7   1  12        228.44        218.91         7.42 o                         
  -6   1  12         18.11         20.36         7.36 o                         
  -5   1  12        270.83        282.59        13.90 o                         
  -4   1  12       1588.77       1635.40        71.45 o                         
  -3   1  12        148.09        155.45         7.68 o                         
  -2   1  12        326.43        272.42        28.87 o                         
  -1   1  12        739.72        762.44        13.98 o                         
   0   1  12        252.13        238.82        13.74 o                         
   1   1  12        208.69        248.21        14.65 o                         
   2   1  12        192.32        170.76        10.15 o                         
   3   1  12        185.01        184.55         6.17 o                         
   4   1  12         40.24         33.75         4.55 o                         
   5   1  12          1.59          6.59         4.54 o                         
   6   1  12          8.80         14.78         5.81 o                         
   7   1  12          3.16          0.40         5.38 o                         
   8   1  12         27.80         28.21         5.47 o                         
   9   1  12         30.37         16.62         5.95 o                         
  10   1  12          2.44          5.18         7.63 o                         
  11   1  12         37.05         16.00         9.77 o                         
 -16   2  12         39.68         36.37        13.70 o                         
 -15   2  12        141.03        162.64        10.99 o                         
 -14   2  12         62.50         68.60         8.15 o                         
 -13   2  12         52.25         52.16         7.12 o                         
 -12   2  12         98.11        102.29         8.02 o                         
 -11   2  12          3.62         -1.48         6.49 o                         
 -10   2  12        459.22        425.20         9.86 o                         
  -9   2  12         79.59         90.79         7.08 o                         
  -8   2  12        138.23        123.85         7.05 o                         
  -7   2  12        120.79        116.80         8.93 o                         
  -6   2  12        128.02        139.59        10.69 o                         
  -5   2  12       3773.53       3964.15        66.37 o                         
  -4   2  12        284.64        300.46        24.54 o                         
  -3   2  12        447.76        407.33         8.15 o                         
  -2   2  12          2.45         11.44         4.47 o                         
  -1   2  12       1201.72       1262.82        23.40 o                         
   0   2  12        442.18        405.24        40.75 o                         
   1   2  12        612.84        678.46        11.76 o                         
   2   2  12         35.45         37.23         3.87 o                         
   3   2  12        790.10        840.64        20.61 o                         
   4   2  12          0.70          3.89         4.61 o                         
   5   2  12        320.98        307.04         9.70 o                         
   6   2  12         49.10         25.61         6.79 o                         
   7   2  12         95.35         80.84         6.55 o                         
   8   2  12        177.82        151.53         7.66 o                         
   9   2  12         85.64         94.81         8.92 o                         
  10   2  12          0.64          0.96         9.48 o                         
  11   2  12         69.50         69.36        13.91 o                         
 -16   3  12        147.40        158.07        23.12 o                         
 -15   3  12         42.32         33.96        11.28 o                         
 -14   3  12         71.67         78.54         8.49 o                         
 -13   3  12          3.30          3.36         6.50 o                         
 -12   3  12         73.84         58.61         7.62 o                         
 -11   3  12         26.20         24.02         6.79 o                         
 -10   3  12        370.74        321.41        15.83 o                         
  -9   3  12        188.24        178.50        10.78 o                         
  -8   3  12        793.74        750.65        41.58 o                         
  -7   3  12        187.24        195.16        22.07 o                         
  -6   3  12        990.94        934.70        21.86 o                         
  -5   3  12         41.35         44.76         6.11 o                         
  -4   3  12        115.35        110.27         5.68 o                         
  -3   3  12        765.74        756.76        10.83 o                         
  -2   3  12        410.44        408.61        17.83 o                         
  -1   3  12          3.57          3.52         4.30 o                         
   0   3  12        781.12        729.20        10.03 o                         
   1   3  12        134.34        141.68        10.15 o                         
   2   3  12       1398.74       1248.74        39.71 o                         
   3   3  12        176.84        226.20        28.70 o                         
   4   3  12        278.96        273.26        10.02 o                         
   5   3  12         31.00         54.65         7.62 o                         
   6   3  12         10.79         21.46         9.50 o                         
   7   3  12         77.50         84.89         9.26 o                         
   8   3  12         35.95         41.26         8.52 o                         
   9   3  12          1.95          7.22         9.64 o                         
  10   3  12        164.11        172.00        16.90 o                         
 -15   4  12          0.79         -1.12        12.67 o                         
 -14   4  12         29.11         40.44         7.73 o                         
 -13   4  12          6.12          3.79         7.67 o                         
 -12   4  12        252.89        217.29        10.11 o                         
 -11   4  12         81.22         79.49         7.89 o                         
 -10   4  12        117.26        140.96         8.42 o                         
  -9   4  12         39.21         41.69         5.83 o                         
  -8   4  12        101.71        115.44         6.58 o                         
  -7   4  12       1453.07       1453.92        25.71 o                         
  -6   4  12        961.02        958.50        12.84 o                         
  -5   4  12        366.02        343.54         7.69 o                         
  -4   4  12         12.90         18.39         4.44 o                         
  -3   4  12        457.36        401.13         8.62 o                         
  -2   4  12        612.30        667.38        15.72 o                         
  -1   4  12        412.96        404.92        17.11 o                         
   0   4  12       3424.71       3505.78        39.57 o                         
   1   4  12        707.05        763.25        40.63 o                         
   2   4  12        207.00        206.15        18.38 o                         
   3   4  12        483.90        536.76        42.81 o                         
   4   4  12        509.61        453.35        15.22 o                         
   5   4  12         10.14         15.49         9.34 o                         
   6   4  12         19.60         21.24         9.62 o                         
   7   4  12         45.66         36.95         8.81 o                         
   8   4  12         49.80         47.74         9.18 o                         
   9   4  12        123.92        128.72        11.23 o                         
  10   4  12         50.64         69.44        14.53 o                         
 -15   5  12        171.54        157.77        23.78 o                         
 -14   5  12         78.25         64.85        11.29 o                         
 -13   5  12         37.44         38.08         8.34 o                         
 -12   5  12          0.24          3.95         7.51 o                         
 -11   5  12        178.17        179.38         9.47 o                         
 -10   5  12          1.75          8.09         6.88 o                         
  -9   5  12        194.99        205.75         9.03 o                         
  -8   5  12          1.34          4.01         5.27 o                         
  -7   5  12        331.23        372.89         9.03 o                         
  -6   5  12         14.29         12.01         5.33 o                         
  -5   5  12        297.20        336.60         7.91 o                         
  -4   5  12        159.12        148.19         6.13 o                         
  -3   5  12        366.92        375.20         8.08 o                         
  -2   5  12          1.30          2.64         4.49 o                         
  -1   5  12        743.03        742.01        12.19 o                         
   0   5  12          8.77         25.18         6.61 o                         
   1   5  12        534.73        605.43        20.62 o                         
   2   5  12         21.76         17.81         7.39 o                         
   3   5  12        104.52        130.23         9.19 o                         
   4   5  12         61.00         71.59        11.96 o                         
   5   5  12        466.83        509.00        16.41 o                         
   6   5  12        257.20        250.07        21.98 o                         
   7   5  12         52.85         38.17         9.08 o                         
   8   5  12         75.52        105.63        12.10 o                         
   9   5  12         13.19          9.30        18.31 o                         
  10   5  12         25.05         21.55        18.89 o                         
 -13   6  12        365.72        371.28        16.84 o                         
 -12   6  12        235.84        252.92        11.20 o                         
 -11   6  12        147.09        131.49         9.31 o                         
 -10   6  12        194.69        210.88        11.32 o                         
  -9   6  12          9.65          9.03         6.66 o                         
  -8   6  12         73.75         88.50         7.36 o                         
  -7   6  12          6.23          8.19         5.36 o                         
  -6   6  12         24.51         23.05         6.04 o                         
  -5   6  12         32.32         20.92         5.18 o                         
  -4   6  12        606.54        592.84        10.97 o                         
  -3   6  12         42.31         46.36         9.33 o                         
  -2   6  12        774.29        782.42        13.26 o                         
  -1   6  12        113.59        112.51        12.32 o                         
   0   6  12        407.41        349.73        15.27 o                         
   1   6  12         73.51         60.78         8.01 o                         
   2   6  12        367.62        340.82        20.65 o                         
   3   6  12         65.14         77.23        10.50 o                         
   4   6  12         36.16         25.24        10.12 o                         
   5   6  12          4.80          7.96        10.17 o                         
   6   6  12        224.21        260.97        14.68 o                         
   7   6  12         32.79         36.48         9.97 o                         
   8   6  12         57.38         50.53        19.37 o                         
 -13   7  12         84.31         68.97        21.86 o                         
 -12   7  12        256.46        259.89        15.14 o                         
 -11   7  12        220.90        199.31        11.42 o                         
 -10   7  12          1.81          3.23         7.47 o                         
  -9   7  12         63.62         56.51         7.60 o                         
  -8   7  12         29.94         24.93         6.94 o                         
  -7   7  12          5.16         13.75         5.95 o                         
  -6   7  12         28.59         37.04         7.84 o                         
  -5   7  12         13.43         30.48         7.78 o                         
  -4   7  12        559.10        594.96        14.10 o                         
  -3   7  12        850.70        879.83        17.17 o                         
  -2   7  12        358.93        418.90        11.05 o                         
  -1   7  12         79.23         90.41         7.48 o                         
   0   7  12          0.98          1.54         7.64 o                         
   1   7  12         90.62        106.57         9.47 o                         
   2   7  12         62.88         62.74        10.61 o                         
   3   7  12         49.99         61.08        10.30 o                         
   4   7  12          3.55         -4.02        10.44 o                         
   5   7  12         29.33         31.42        10.77 o                         
   6   7  12          7.07          8.79        10.94 o                         
   7   7  12         17.51         10.91        20.31 o                         
 -11   8  12        240.83        244.69        25.33 o                         
 -10   8  12          0.95         -5.37        13.02 o                         
  -9   8  12          6.23          3.75         9.12 o                         
  -8   8  12         31.09         24.43         8.60 o                         
  -7   8  12         46.51         50.75        10.39 o                         
  -6   8  12          3.19         10.91         8.03 o                         
  -5   8  12        286.38        301.16        12.12 o                         
  -4   8  12         85.15         98.15         8.28 o                         
  -3   8  12        686.38        659.99        17.28 o                         
  -2   8  12         18.20         26.24         7.41 o                         
  -1   8  12         19.05         13.17         6.87 o                         
   0   8  12         39.61         55.07        10.28 o                         
   1   8  12         79.04        105.32        11.93 o                         
   2   8  12          7.96          2.52         9.82 o                         
   3   8  12         11.48         19.94        10.35 o                         
   4   8  12          7.90          4.83        11.16 o                         
   5   8  12         59.11         77.50        15.40 o                         
  -9   9  12         41.59         53.61        19.65 o                         
  -8   9  12         55.18         69.96        19.14 o                         
  -7   9  12         27.36         24.60        13.26 o                         
  -6   9  12         51.99         58.91        11.17 o                         
  -5   9  12         33.91         34.27         8.88 o                         
  -4   9  12          1.12          8.26         7.37 o                         
  -3   9  12         71.52         75.20         8.47 o                         
  -2   9  12          1.65         -0.03         8.06 o                         
  -1   9  12         20.39         16.56        10.06 o                         
   0   9  12        209.61        237.60        14.26 o                         
   1   9  12         37.49         23.41        11.11 o                         
   2   9  12         63.53         58.80        11.95 o                         
   3   9  12          9.87          6.24        13.64 o                         
  -5  10  12          3.11          4.69        12.42 o                         
  -4  10  12         64.47         50.52        13.69 o                         
  -3  10  12         29.90         22.51        10.34 o                         
  -2  10  12        226.71        225.77        14.49 o                         
  -1  10  12          6.72          6.86        12.98 o                         
   0  10  12         49.53         52.00        15.12 o                         
   1  10  12          6.53          4.34        20.36 o                         
 -15   0  13         34.82         29.83        19.11 o                         
 -13   0  13        416.01        448.12        20.44 o                         
 -11   0  13          8.44          9.08        10.95 o                         
  -9   0  13         57.05         50.50        11.38 o                         
  -7   0  13       2053.14       1902.34        30.55 o                         
  -5   0  13       3480.23       3249.72        37.29 o                         
  -3   0  13       3458.40       3392.52        36.51 o                         
  -1   0  13        140.21        136.62        10.57 o                         
   1   0  13         55.99         78.77        16.84 o                         
   3   0  13          3.57         20.84         5.84 o                         
   5   0  13        279.54        299.02        13.95 o                         
   7   0  13        427.35        378.73        13.54 o                         
   9   0  13         14.52         -1.12        11.34 o                         
  11   0  13         72.11         67.75        11.42 o                         
 -16   1  13         61.23         47.63        19.21 o                         
 -15   1  13        195.13        205.46        43.77 o                         
 -14   1  13        142.30        146.02        10.97 o                         
 -13   1  13          8.75         16.01         7.88 o                         
 -12   1  13         71.41         75.19         9.34 o                         
 -11   1  13         12.37         20.64         8.30 o                         
 -10   1  13          3.91          8.17         6.22 o                         
  -9   1  13         15.51          9.54         5.57 o                         
  -8   1  13        274.36        289.21         8.52 o                         
  -7   1  13         76.47         84.83         6.19 o                         
  -6   1  13        111.34        147.90        12.91 o                         
  -5   1  13         37.34         59.70        13.15 o                         
  -4   1  13         15.43         19.21         6.91 o                         
  -3   1  13        317.47        395.48        84.01 o                         
  -2   1  13       1104.99       1115.85        15.43 o                         
  -1   1  13        286.71        317.10        57.79 o                         
   0   1  13        253.73        249.62        21.61 o                         
   1   1  13          1.05          4.69         5.26 o                         
   2   1  13        258.52        221.27        12.05 o                         
   3   1  13          9.42         16.87         4.51 o                         
   4   1  13        169.48        163.03         8.41 o                         
   5   1  13        401.87        405.69        24.75 o                         
   6   1  13        305.91        315.25        17.83 o                         
   7   1  13          8.15         11.27         6.35 o                         
   8   1  13         52.77         70.27         6.85 o                         
   9   1  13          0.22         -0.26         6.28 o                         
  10   1  13         21.85         25.06         8.15 o                         
  11   1  13          4.15          8.11        17.17 o                         
 -15   2  13          4.70          1.34        13.40 o                         
 -14   2  13        231.77        230.53        12.23 o                         
 -13   2  13          2.14          3.44         7.28 o                         
 -12   2  13        217.15        217.48         9.72 o                         
 -11   2  13         47.46         48.24         6.67 o                         
 -10   2  13        256.61        262.86        17.74 o                         
  -9   2  13        603.43        571.94        11.80 o                         
  -8   2  13        591.41        622.12        27.10 o                         
  -7   2  13        609.51        540.26        10.76 o                         
  -6   2  13         38.48         32.49         6.98 o                         
  -5   2  13         23.02         23.09         6.89 o                         
  -4   2  13         97.42        131.82        22.62 o                         
  -3   2  13        481.43        488.82         9.31 o                         
  -2   2  13        190.95        178.57         9.89 o                         
  -1   2  13         35.52         36.13         5.18 o                         
   0   2  13         56.43         81.11         5.94 o                         
   1   2  13         96.42        126.83        16.56 o                         
   2   2  13        473.47        469.45        10.77 o                         
   3   2  13         50.25         69.35         8.15 o                         
   4   2  13        275.65        226.18        11.34 o                         
   5   2  13        173.24        197.26        23.97 o                         
   6   2  13         67.42         60.08         9.54 o                         
   7   2  13          0.20          2.03         8.11 o                         
   8   2  13         19.40         26.52         9.81 o                         
   9   2  13        101.40         92.51         9.78 o                         
  10   2  13          0.49          2.06        11.82 o                         
 -15   3  13         68.46         71.20        13.52 o                         
 -14   3  13         24.69         16.36         7.36 o                         
 -13   3  13         32.33         32.94         7.69 o                         
 -12   3  13        137.22        138.29         8.89 o                         
 -11   3  13        244.71        249.21        13.28 o                         
 -10   3  13         65.19         81.14         7.51 o                         
  -9   3  13        102.28         85.28         7.36 o                         
  -8   3  13        211.86        241.36         8.81 o                         
  -7   3  13       1492.79       1492.61        16.96 o                         
  -6   3  13         85.12         75.72         9.02 o                         
  -5   3  13        370.66        380.20        10.92 o                         
  -4   3  13          8.92          7.85         4.53 o                         
  -3   3  13         24.81         20.10         4.97 o                         
  -2   3  13         47.61         61.43         5.17 o                         
  -1   3  13         11.34          8.38         4.62 o                         
   0   3  13        263.31        209.06        15.04 o                         
   1   3  13       1588.82       1594.44        14.83 o                         
   2   3  13         49.87        123.95        15.89 o                         
   3   3  13        795.99        857.67        21.79 o                         
   4   3  13          4.09         13.84         6.01 o                         
   5   3  13          8.82         22.16         9.63 o                         
   6   3  13        246.68        199.95        12.67 o                         
   7   3  13          1.47          6.92        11.67 o                         
   8   3  13         49.44         47.57         8.98 o                         
   9   3  13         20.77         18.51         9.10 o                         
  10   3  13          5.05         -9.84        18.61 o                         
 -15   4  13         97.95         83.62        20.37 o                         
 -14   4  13        133.09        108.39        10.59 o                         
 -13   4  13         16.87         30.00         8.04 o                         
 -12   4  13         35.16         43.23         7.76 o                         
 -11   4  13        128.45        125.53         8.68 o                         
 -10   4  13        135.40        154.24         8.65 o                         
  -9   4  13         91.53         84.22         6.58 o                         
  -8   4  13        664.90        661.98        11.33 o                         
  -7   4  13        133.55        118.17         6.70 o                         
  -6   4  13        955.21        916.94        21.90 o                         
  -5   4  13        411.42        419.79        20.02 o                         
  -4   4  13         33.38         24.60         4.86 o                         
  -3   4  13         17.89         11.93         4.58 o                         
  -2   4  13        229.84        207.66         8.28 o                         
  -1   4  13        170.08        147.59         6.48 o                         
   0   4  13          4.50          9.77         4.95 o                         
   1   4  13        261.50        223.82        10.60 o                         
   2   4  13        295.06        277.44        12.94 o                         
   3   4  13        103.26        108.35        16.46 o                         
   4   4  13        105.38         90.37        15.68 o                         
   5   4  13         13.65          7.68         9.26 o                         
   6   4  13          6.10          5.55         9.65 o                         
   7   4  13         17.33          5.46         9.97 o                         
   8   4  13         48.67         53.63         9.81 o                         
   9   4  13          0.21         -4.91        17.74 o                         
  10   4  13          2.78          9.19        18.80 o                         
 -14   5  13         76.94         55.85        13.84 o                         
 -13   5  13         38.70         18.38         8.99 o                         
 -12   5  13        564.40        533.72        15.54 o                         
 -11   5  13          0.91          2.64         7.29 o                         
 -10   5  13        505.42        536.84        13.11 o                         
  -9   5  13        711.15        649.14        13.62 o                         
  -8   5  13         28.93         12.67         5.71 o                         
  -7   5  13         97.68         88.41         6.61 o                         
  -6   5  13         50.64         64.64         6.73 o                         
  -5   5  13         41.43         43.75         6.36 o                         
  -4   5  13          2.12          3.33         4.76 o                         
  -3   5  13         85.33         86.44         5.83 o                         
  -2   5  13         95.16         97.57         6.96 o                         
  -1   5  13          0.93          9.76         5.80 o                         
   0   5  13        603.04        659.99        12.13 o                         
   1   5  13          7.55          8.31         7.22 o                         
   2   5  13         91.79         98.66         8.72 o                         
   3   5  13          0.25          3.87         7.63 o                         
   4   5  13        269.96        255.81        15.73 o                         
   5   5  13         95.06        128.52        16.92 o                         
   6   5  13         55.33         41.16        10.82 o                         
   7   5  13         17.38          4.12        11.15 o                         
   8   5  13          6.30          0.72        17.04 o                         
   9   5  13          0.58          4.20        19.21 o                         
 -13   6  13        263.50        263.70        20.80 o                         
 -12   6  13         49.35         31.18         9.38 o                         
 -11   6  13        100.21        108.76        10.28 o                         
 -10   6  13        216.32        211.11        10.19 o                         
  -9   6  13        100.16         91.60         8.30 o                         
  -8   6  13        135.64        134.85         9.49 o                         
  -7   6  13          8.28         10.03         6.19 o                         
  -6   6  13        140.79        128.94         7.83 o                         
  -5   6  13         44.49         47.93         6.53 o                         
  -4   6  13          1.81         -0.55         6.01 o                         
  -3   6  13        405.55        391.38        14.93 o                         
  -2   6  13         34.80         37.86         6.51 o                         
  -1   6  13        442.46        413.49        10.82 o                         
   0   6  13          1.07          1.77         6.17 o                         
   1   6  13          1.29         -1.63         7.54 o                         
   2   6  13        215.95        262.15        11.46 o                         
   3   6  13         27.89         34.84        12.18 o                         
   4   6  13          7.81         16.07         9.91 o                         
   5   6  13         93.01        103.06        12.25 o                         
   6   6  13         27.85         29.06        11.80 o                         
   7   6  13        148.26        123.72        16.09 o                         
 -12   7  13         37.81         40.41        11.48 o                         
 -11   7  13          2.35         -4.72         8.95 o                         
 -10   7  13          3.36         -0.25         7.70 o                         
  -9   7  13          4.85          6.81         7.10 o                         
  -8   7  13         72.20        102.16         9.94 o                         
  -7   7  13         27.62         19.97         7.79 o                         
  -6   7  13         92.07         62.67         8.50 o                         
  -5   7  13         18.80         24.50         8.14 o                         
  -4   7  13        548.52        571.14        21.68 o                         
  -3   7  13        121.86        121.62         8.32 o                         
  -2   7  13        373.47        359.21        11.42 o                         
  -1   7  13        232.50        215.77        15.75 o                         
   0   7  13          0.85         -2.68         7.86 o                         
   1   7  13         99.27         83.02         9.37 o                         
   2   7  13          1.65          1.46         9.83 o                         
   3   7  13         86.75         74.35        11.28 o                         
   4   7  13          0.56         -0.24        13.78 o                         
   5   7  13         54.36         52.20        11.67 o                         
 -11   8  13         28.40          6.08        18.53 o                         
 -10   8  13         12.08         -3.69        12.88 o                         
  -9   8  13          0.18         -4.00        11.02 o                         
  -8   8  13          7.61         10.53        10.06 o                         
  -7   8  13          1.69          3.20         9.81 o                         
  -6   8  13          7.84          7.87         8.18 o                         
  -5   8  13          0.24          0.02         8.55 o                         
  -4   8  13         41.30         46.32         8.78 o                         
  -3   8  13         29.61         30.53         7.62 o                         
  -2   8  13         55.90         76.17         8.09 o                         
  -1   8  13         30.68         24.64         8.47 o                         
   0   8  13        118.65        157.89        12.86 o                         
   1   8  13         76.43         86.10        11.61 o                         
   2   8  13         29.79         33.30        11.46 o                         
   3   8  13         26.84         28.55        11.37 o                         
   4   8  13        161.18        158.85        24.67 o                         
  -7   9  13         79.91        109.03        21.95 o                         
  -6   9  13          0.78          0.02        10.56 o                         
  -5   9  13        156.57        177.91        11.44 o                         
  -4   9  13          1.48          2.20         8.79 o                         
  -3   9  13          1.08         -0.39         7.85 o                         
  -2   9  13         54.14         62.48        11.18 o                         
  -1   9  13         51.08         30.90        11.40 o                         
   0   9  13         11.39         20.46        10.99 o                         
   1   9  13         82.62         89.83        15.84 o                         
   2   9  13         26.26         20.15        15.21 o                         
  -5  10  13          7.51         26.38        19.14 o                         
  -4  10  13          2.77          4.73        12.78 o                         
  -2  10  13         12.16         11.92        13.64 o                         
  -1  10  13         16.18         19.62        14.54 o                         
 -14   0  14        347.85        360.77        20.16 o                         
 -12   0  14        851.05        914.38        26.52 o                         
 -10   0  14         81.49        105.47        13.76 o                         
  -8   0  14        646.83        652.16        20.73 o                         
  -6   0  14        745.61        708.98        20.46 o                         
  -4   0  14       5909.27       5704.15        76.39 o                         
  -2   0  14       2366.73       2378.68        31.75 o                         
   0   0  14        916.99       1042.32        21.72 o                         
   2   0  14          4.27         11.58         7.90 o                         
   4   0  14        282.50        231.11        12.75 o                         
   6   0  14       1168.06       1045.79        19.69 o                         
   8   0  14        207.75        182.51        15.11 o                         
 -15   1  14        153.05        162.86        16.52 o                         
 -14   1  14        145.88        159.10        11.38 o                         
 -13   1  14        471.23        504.71        15.54 o                         
 -12   1  14        119.02        123.41         9.14 o                         
 -11   1  14        510.12        544.03        14.92 o                         
 -10   1  14        116.17        121.47         9.50 o                         
  -9   1  14        852.14        851.96        16.79 o                         
  -8   1  14        352.25        371.20        12.09 o                         
  -7   1  14        230.40        239.03        10.19 o                         
  -6   1  14         68.46         79.92         8.33 o                         
  -5   1  14        815.42        879.86        24.36 o                         
  -4   1  14         11.61         11.26         6.99 o                         
  -3   1  14        694.01        750.28        28.43 o                         
  -2   1  14          5.45          2.90         6.28 o                         
  -1   1  14        356.71        324.81        10.10 o                         
   0   1  14        479.31        530.86        36.33 o                         
   1   1  14         47.04         31.90         6.17 o                         
   2   1  14          3.85          4.67         5.58 o                         
   3   1  14        115.08        139.09         7.53 o                         
   4   1  14          0.33         -1.64         5.54 o                         
   5   1  14        182.25        256.74        10.54 o                         
   6   1  14         87.05         84.40        13.69 o                         
   7   1  14        433.07        484.35        13.68 o                         
   8   1  14         42.60         35.16         8.43 o                         
   9   1  14         60.49         39.26        10.48 o                         
  10   1  14          7.87         15.13        17.62 o                         
 -15   2  14        127.63        123.14        22.93 o                         
 -14   2  14          0.92          0.43         9.07 o                         
 -13   2  14        400.33        417.51        14.55 o                         
 -12   2  14        226.98        242.99        12.04 o                         
 -11   2  14        421.36        441.46        12.44 o                         
 -10   2  14        208.22        210.65        11.00 o                         
  -9   2  14        687.44        693.39        19.71 o                         
  -8   2  14         13.74         24.43         6.18 o                         
  -7   2  14        660.40        597.10        11.48 o                         
  -6   2  14        275.18        260.46        19.07 o                         
  -5   2  14          2.06          1.48         6.72 o                         
  -4   2  14       1247.24       1158.64        17.01 o                         
  -3   2  14        396.73        370.83        13.39 o                         
  -2   2  14       1186.83       1170.02        30.89 o                         
  -1   2  14         97.49        169.12        39.17 o                         
   0   2  14        212.44        226.27        12.80 o                         
   1   2  14        400.59        383.69        31.71 o                         
   2   2  14         69.46         68.66        11.32 o                         
   3   2  14        449.35        445.42        34.85 o                         
   4   2  14        359.02        299.86        37.61 o                         
   5   2  14        516.37        616.50        27.77 o                         
   6   2  14          0.96         12.47         7.54 o                         
   7   2  14        104.01        129.03        11.60 o                         
   8   2  14          5.44          8.37         9.77 o                         
   9   2  14        166.44        173.88        15.23 o                         
  10   2  14         77.37         40.24        19.08 o                         
 -15   3  14         11.20         -4.83        19.48 o                         
 -14   3  14         76.99         90.62        14.20 o                         
 -13   3  14         85.61         76.90        10.50 o                         
 -12   3  14        106.05        109.22         8.87 o                         
 -11   3  14          0.83          4.72         6.78 o                         
 -10   3  14        734.55        762.67        17.58 o                         
  -9   3  14        183.01        194.01         8.85 o                         
  -8   3  14        836.19        909.77        14.45 o                         
  -7   3  14        208.03        218.10         8.68 o                         
  -6   3  14        263.99        334.59        14.62 o                         
  -5   3  14        183.16        210.03         9.69 o                         
  -4   3  14         13.17         12.90         6.77 o                         
  -3   3  14         45.42         55.80         9.01 o                         
  -2   3  14        107.37         93.94         5.99 o                         
  -1   3  14        121.48        121.86         6.31 o                         
   0   3  14          6.28          6.33         5.00 o                         
   1   3  14         72.23         74.93         5.99 o                         
   2   3  14        734.47        835.05        45.81 o                         
   3   3  14          2.10          8.88         6.35 o                         
   4   3  14        144.63        143.03         9.74 o                         
   5   3  14         44.62         29.65         9.49 o                         
   6   3  14          1.23          6.41        11.58 o                         
   7   3  14         16.59          6.54        12.37 o                         
   8   3  14         32.69         25.50        10.72 o                         
   9   3  14         16.15          7.84        12.33 o                         
 -14   4  14          2.03         -3.32        16.14 o                         
 -13   4  14         24.25         22.54         7.91 o                         
 -12   4  14         85.00         72.10         8.54 o                         
 -11   4  14        253.26        247.65        10.21 o                         
 -10   4  14        329.41        277.89        11.17 o                         
  -9   4  14        438.57        404.39        14.07 o                         
  -8   4  14        118.82        118.15         7.08 o                         
  -7   4  14        113.04         90.90         7.56 o                         
  -6   4  14         63.38         92.74         8.39 o                         
  -5   4  14         42.90         43.93         6.71 o                         
  -4   4  14          1.39          5.64         5.90 o                         
  -3   4  14        122.58         97.43         5.96 o                         
  -2   4  14         10.72         16.53         5.01 o                         
  -1   4  14          8.64          9.76         5.10 o                         
   0   4  14         11.11         15.41         5.19 o                         
   1   4  14        368.51        308.18         9.46 o                         
   2   4  14          0.75         14.71         7.81 o                         
   3   4  14        386.83        382.99        26.02 o                         
   4   4  14        410.85        493.99        18.22 o                         
   5   4  14          1.53          6.94        10.27 o                         
   6   4  14         27.42          7.95        10.61 o                         
   7   4  14         27.82         28.20        11.38 o                         
   8   4  14         43.45         58.52        18.39 o                         
   9   4  14         27.28          6.10        18.74 o                         
 -14   5  14          4.30         -2.69        12.93 o                         
 -13   5  14        163.22        144.06        13.18 o                         
 -12   5  14         52.42         63.01         8.86 o                         
 -11   5  14        512.95        539.70        19.36 o                         
 -10   5  14          1.31         -0.90         7.39 o                         
  -9   5  14         96.49        107.81        10.94 o                         
  -8   5  14         51.52         61.75         6.62 o                         
  -7   5  14         66.95         54.44         6.33 o                         
  -6   5  14          7.09          5.13         6.36 o                         
  -5   5  14        234.95        207.34         8.85 o                         
  -4   5  14        101.42         90.98         8.28 o                         
  -3   5  14        213.40        205.35         8.34 o                         
  -2   5  14        178.37        168.04        12.50 o                         
  -1   5  14          2.40          5.81         6.17 o                         
   0   5  14          3.70          1.64         6.37 o                         
   1   5  14         37.38         36.56         7.85 o                         
   2   5  14         15.40          8.55         7.85 o                         
   3   5  14        194.24        182.43        10.82 o                         
   4   5  14          0.46          7.70        10.25 o                         
   5   5  14        337.63        333.28        15.72 o                         
   6   5  14         50.60         43.13        11.75 o                         
   7   5  14         64.21         61.31        14.90 o                         
 -13   6  14        114.13        103.94        21.27 o                         
 -12   6  14        195.33        179.50        11.69 o                         
 -11   6  14        193.62        195.68        17.17 o                         
 -10   6  14         91.20         78.18         8.56 o                         
  -9   6  14         46.90         58.82         8.03 o                         
  -8   6  14         59.58         72.01         7.83 o                         
  -7   6  14         23.84         31.90         6.93 o                         
  -6   6  14        312.26        363.62        19.04 o                         
  -5   6  14         72.37         75.84         8.65 o                         
  -4   6  14        157.71        194.26        16.03 o                         
  -3   6  14        209.06        221.35        10.90 o                         
  -2   6  14        375.10        329.05        15.05 o                         
  -1   6  14         73.27         82.74         7.65 o                         
   0   6  14         13.19         17.95         8.17 o                         
   1   6  14        145.69        146.25        10.33 o                         
   2   6  14          8.53         21.70         8.68 o                         
   3   6  14         99.10         77.90        11.66 o                         
   4   6  14          2.40         11.37        10.81 o                         
   5   6  14         41.68         27.23        11.17 o                         
   6   6  14        201.81        188.36        17.18 o                         
 -11   7  14         35.76         38.25         9.88 o                         
 -10   7  14         53.81         38.71         9.23 o                         
  -9   7  14         12.27         11.59         8.84 o                         
  -8   7  14        141.28        142.85        12.70 o                         
  -7   7  14         64.46         61.71         9.22 o                         
  -6   7  14        319.78        293.79        12.08 o                         
  -5   7  14         79.07         62.17         9.27 o                         
  -4   7  14        363.76        341.88        12.77 o                         
  -3   7  14        508.02        481.18        28.32 o                         
  -2   7  14        158.31        159.50         8.96 o                         
  -1   7  14         67.67         59.93         8.97 o                         
   0   7  14        150.51        158.81        10.68 o                         
   1   7  14         13.01         18.14         8.95 o                         
   2   7  14         96.63         99.07        12.12 o                         
   3   7  14         75.21         78.05        12.34 o                         
   4   7  14          1.10          0.72        11.78 o                         
   5   7  14         17.08          5.67        18.62 o                         
 -10   8  14          0.42         -1.95        19.19 o                         
  -9   8  14        123.25        193.91        26.29 o                         
  -8   8  14          2.70          1.31        12.81 o                         
  -7   8  14        368.13        419.73        17.16 o                         
  -6   8  14         16.93         27.02         9.24 o                         
  -5   8  14        260.97        308.59        13.12 o                         
  -4   8  14         54.76         68.56         9.79 o                         
  -3   8  14        329.24        313.78        13.14 o                         
  -2   8  14          0.20          8.04         9.02 o                         
  -1   8  14        305.46        337.10        16.19 o                         
   0   8  14          3.80          9.55        10.57 o                         
   1   8  14        254.66        230.52        14.61 o                         
   2   8  14          0.21         -4.38        13.99 o                         
   3   8  14         31.22         32.32        18.48 o                         
  -7   9  14         15.28         10.75        20.98 o                         
  -6   9  14        211.06        142.73        24.05 o                         
  -5   9  14         24.12         17.83        11.30 o                         
  -4   9  14          0.97          1.15        11.02 o                         
  -3   9  14          2.96         -6.75        13.51 o                         
  -2   9  14        155.84        167.59        17.22 o                         
  -1   9  14          3.11          7.52        16.69 o                         
   0   9  14        113.63        117.81        16.73 o                         
   1   9  14         25.73         25.33        20.18 o                         
 -13   0  15         45.03         46.67        11.40 o                         
 -11   0  15        364.65        387.20        19.34 o                         
  -9   0  15        472.30        479.11        25.50 o                         
  -7   0  15        293.97        299.91        16.23 o                         
  -5   0  15       1983.76       1936.47        70.00 o                         
  -3   0  15       1278.36       1363.51        26.39 o                         
  -1   0  15        310.36        268.66        13.94 o                         
   1   0  15         61.63         56.48         9.46 o                         
   3   0  15        320.85        347.64        14.64 o                         
   5   0  15         12.55          2.73        18.02 o                         
   7   0  15         78.19        106.34        16.72 o                         
   9   0  15          2.83         -4.44        18.97 o                         
 -14   1  15        111.46        121.04        21.30 o                         
 -13   1  15         20.59         21.62         9.42 o                         
 -12   1  15        183.63        194.09        11.50 o                         
 -11   1  15         16.26         14.73         8.70 o                         
 -10   1  15        479.77        523.09        14.94 o                         
  -9   1  15        127.97        143.38        10.65 o                         
  -8   1  15        263.89        286.09        11.63 o                         
  -7   1  15        433.46        458.14        13.24 o                         
  -6   1  15        887.14        945.89        16.88 o                         
  -5   1  15        194.52        164.64        16.19 o                         
  -4   1  15        337.03        340.25        11.24 o                         
  -3   1  15        153.23        152.98        21.43 o                         
  -2   1  15        162.24        160.25        12.52 o                         
  -1   1  15         59.90         63.70         7.23 o                         
   0   1  15         48.90         48.00         6.88 o                         
   1   1  15         63.96         66.15         6.98 o                         
   2   1  15          1.09          9.25         6.03 o                         
   3   1  15         53.04         39.41         8.39 o                         
   4   1  15         53.93         69.65        10.15 o                         
   5   1  15          5.60         18.93         9.47 o                         
   6   1  15        129.32         94.69        11.17 o                         
   7   1  15         92.47         94.69        13.04 o                         
   8   1  15         72.70         40.94        10.94 o                         
   9   1  15         42.82         18.07        20.48 o                         
 -14   2  15         60.41         54.20        19.17 o                         
 -13   2  15        164.70        169.42        13.18 o                         
 -12   2  15         77.05         87.94        10.62 o                         
 -11   2  15         98.04        106.62        10.20 o                         
 -10   2  15        385.42        363.55        18.75 o                         
  -9   2  15         27.81         29.73         8.51 o                         
  -8   2  15        633.91        613.88        15.18 o                         
  -7   2  15        334.37        327.47        11.86 o                         
  -6   2  15        234.45        264.44        18.36 o                         
  -5   2  15        239.43        229.35        10.17 o                         
  -4   2  15         12.05         31.73         7.37 o                         
  -3   2  15        200.07        217.97         9.55 o                         
  -2   2  15        247.62        277.22        10.20 o                         
  -1   2  15          4.55          5.49         6.38 o                         
   0   2  15        408.04        423.76        41.12 o                         
   1   2  15        379.61        410.27        45.33 o                         
   2   2  15        408.18        473.14        19.20 o                         
   3   2  15         23.94         27.17         7.55 o                         
   4   2  15          1.71          3.57         7.39 o                         
   5   2  15         43.59         38.95         9.66 o                         
   6   2  15         89.58         91.18        10.77 o                         
   7   2  15         35.88         18.16         9.86 o                         
   8   2  15         81.90         69.09        11.91 o                         
 -14   3  15          0.06          6.80        18.75 o                         
 -13   3  15         19.05         16.38         9.26 o                         
 -12   3  15          4.27          2.34         9.01 o                         
 -11   3  15        316.30        345.69        13.45 o                         
 -10   3  15          5.92          7.27         8.60 o                         
  -9   3  15        452.08        463.96        15.77 o                         
  -8   3  15          0.07          2.78         7.85 o                         
  -7   3  15        817.88        820.82        18.44 o                         
  -6   3  15          0.99          1.30         7.57 o                         
  -5   3  15        179.74        137.87        10.49 o                         
  -4   3  15          0.63         -0.87         7.01 o                         
  -3   3  15         94.79         87.78         7.98 o                         
  -2   3  15        101.11         96.57         6.60 o                         
  -1   3  15       1366.66       1411.13        26.67 o                         
   0   3  15         10.04         32.95        12.13 o                         
   1   3  15        595.03        554.30        10.41 o                         
   2   3  15         40.68         64.48        15.26 o                         
   3   3  15        379.69        338.52        12.25 o                         
   4   3  15         67.52         63.83        15.39 o                         
   5   3  15         21.90         15.54        12.82 o                         
   6   3  15         81.56         80.95        15.22 o                         
   7   3  15         41.78         46.82        10.73 o                         
   8   3  15          2.87         10.76        12.55 o                         
   9   3  15         98.15         83.16        23.97 o                         
 -13   4  15         25.35         17.61        18.63 o                         
 -12   4  15         15.05         24.31         9.34 o                         
 -11   4  15         70.14         81.01        14.01 o                         
 -10   4  15        225.07        215.99        10.13 o                         
  -9   4  15         74.58         90.28         6.64 o                         
  -8   4  15        271.17        257.68         8.88 o                         
  -7   4  15        345.29        397.15        11.25 o                         
  -6   4  15        313.91        350.54        11.40 o                         
  -5   4  15         51.08         54.29         7.00 o                         
  -4   4  15        255.22        296.30        18.62 o                         
  -3   4  15         44.33         35.15         6.71 o                         
  -2   4  15        247.77        285.85         8.44 o                         
  -1   4  15         51.40         64.12         6.98 o                         
   0   4  15        701.39        730.71        13.28 o                         
   1   4  15         58.78         92.26        13.17 o                         
   2   4  15        315.37        358.39        36.45 o                         
   3   4  15         95.89        115.67        14.42 o                         
   4   4  15        136.42        195.30        32.31 o                         
   5   4  15         64.09         71.62        11.41 o                         
   6   4  15         18.24         18.05        11.28 o                         
   7   4  15          9.65          4.80        17.95 o                         
   8   4  15         23.27         16.45        17.99 o                         
 -12   5  15        452.63        406.57        16.70 o                         
 -11   5  15          2.63          7.15         8.01 o                         
 -10   5  15        151.81        124.60         9.05 o                         
  -9   5  15        128.36        122.47         8.68 o                         
  -8   5  15        157.52        122.91         8.38 o                         
  -7   5  15          0.58         -0.17         6.96 o                         
  -6   5  15        205.97        173.02         8.82 o                         
  -5   5  15         82.11         71.77         8.89 o                         
  -4   5  15        202.61        199.54        13.06 o                         
  -3   5  15        185.30        195.58        23.00 o                         
  -2   5  15        334.90        327.86        10.30 o                         
  -1   5  15         37.51         33.11         7.67 o                         
   0   5  15          3.96          7.16         7.84 o                         
   1   5  15        851.67        808.39        33.35 o                         
   2   5  15         39.93         57.36        15.78 o                         
   3   5  15         81.86        106.98        19.77 o                         
   4   5  15        438.92        450.18        17.39 o                         
   5   5  15        144.79        141.86        13.00 o                         
   6   5  15         58.28         74.21        14.57 o                         
 -12   6  15          0.03         -2.94        18.44 o                         
 -11   6  15         79.88         74.37        10.31 o                         
 -10   6  15         15.04          7.62         8.28 o                         
  -9   6  15        170.84        189.79        10.00 o                         
  -8   6  15          0.15          3.80         8.21 o                         
  -7   6  15        258.23        290.23        14.30 o                         
  -6   6  15          8.16          6.67         8.56 o                         
  -5   6  15        574.69        561.99        20.83 o                         
  -4   6  15          0.86          0.91         7.96 o                         
  -3   6  15        314.33        313.10        12.22 o                         
  -2   6  15        141.85        142.10        17.55 o                         
  -1   6  15         41.94         35.49         8.57 o                         
   0   6  15        190.62        198.06        11.29 o                         
   1   6  15         14.99         19.89         8.97 o                         
   2   6  15        153.83        176.16        19.37 o                         
   3   6  15        114.03        110.67        13.53 o                         
   4   6  15         14.66         17.63        11.19 o                         
   5   6  15         82.08         66.77        22.40 o                         
 -10   7  15         12.96          6.52        14.28 o                         
  -9   7  15        125.20        122.31        16.16 o                         
  -8   7  15         52.44         46.44        11.33 o                         
  -7   7  15         18.40         17.18         9.04 o                         
  -6   7  15        143.86        135.38        10.29 o                         
  -5   7  15        139.85        149.63        10.94 o                         
  -4   7  15        924.21        934.27        22.49 o                         
  -3   7  15         72.01         93.72        10.06 o                         
  -2   7  15         64.34         77.71        10.13 o                         
  -1   7  15         20.46         30.78         8.63 o                         
   0   7  15         64.33        102.37        16.62 o                         
   1   7  15          0.33          3.73         9.26 o                         
   2   7  15         12.37         13.06        10.94 o                         
   3   7  15         59.91         25.95        19.44 o                         
   4   7  15          8.44          5.86        20.59 o                         
  -8   8  15        243.66        210.80        27.65 o                         
  -7   8  15         49.67         52.05        21.16 o                         
  -6   8  15         64.08         49.70        11.15 o                         
  -5   8  15         11.74         19.34        10.82 o                         
  -4   8  15        343.55        358.03        16.04 o                         
  -3   8  15          0.18          1.69        10.82 o                         
  -2   8  15         51.47         42.96        14.79 o                         
  -1   8  15        121.42        115.87        12.59 o                         
   0   8  15        105.07         98.23        15.89 o                         
   1   8  15         21.30         12.19        18.65 o                         
   2   8  15          8.62         11.81        19.00 o                         
  -5   9  15         52.86         58.04        20.71 o                         
  -4   9  15          0.19          6.16        18.38 o                         
   0   9  15          1.32         -4.00        19.91 o                         
 -12   0  16         29.82         47.25        13.72 o                         
 -10   0  16          1.72          0.93        11.92 o                         
  -8   0  16        236.35        225.04        16.01 o                         
  -6   0  16       1291.72       1247.44        71.19 o                         
  -4   0  16       2066.94       2058.21        58.76 o                         
  -2   0  16        211.75        234.80        25.07 o                         
   0   0  16        210.69        216.44        13.59 o                         
   2   0  16        147.81        148.57        12.17 o                         
   4   0  16        906.53        941.29        35.69 o                         
   6   0  16        455.34        530.28        21.66 o                         
   8   0  16         81.08         71.84        21.69 o                         
 -13   1  16         67.37         65.53        12.34 o                         
 -12   1  16          2.62          6.97         9.52 o                         
 -11   1  16        131.02        116.71        10.32 o                         
 -10   1  16         39.84         45.48         9.55 o                         
  -9   1  16        111.80        114.58        10.17 o                         
  -8   1  16        742.13        703.86        16.31 o                         
  -7   1  16         98.36         94.46         9.51 o                         
  -6   1  16         98.89         90.21         9.00 o                         
  -5   1  16        643.53        623.86        14.59 o                         
  -4   1  16        706.73        684.64        36.12 o                         
  -3   1  16        300.71        264.03        18.24 o                         
  -2   1  16        233.50        244.47        10.12 o                         
  -1   1  16        209.01        214.51        12.51 o                         
   0   1  16        292.14        282.03        12.94 o                         
   1   1  16        225.18        228.39        14.10 o                         
   2   1  16         10.00         11.13         7.95 o                         
   3   1  16        206.31        185.91        12.64 o                         
   4   1  16          1.77         13.73         9.85 o                         
   5   1  16        249.87        192.58        13.34 o                         
   6   1  16         19.90         33.00        11.02 o                         
   7   1  16        129.85        115.97        10.94 o                         
   8   1  16         10.10         10.55        13.82 o                         
 -13   2  16        237.46        273.99        26.00 o                         
 -12   2  16        215.31        212.34        11.14 o                         
 -11   2  16         52.41         53.70        10.32 o                         
 -10   2  16         59.38         52.49         9.54 o                         
  -9   2  16        451.34        465.62        14.80 o                         
  -8   2  16          8.17         11.32         8.65 o                         
  -7   2  16       1232.19       1301.61        22.02 o                         
  -6   2  16         14.39         11.84         8.09 o                         
  -5   2  16        312.93        330.28        11.71 o                         
  -4   2  16        121.45        135.97         9.60 o                         
  -3   2  16        821.37        757.87        15.29 o                         
  -2   2  16        185.07        210.06        32.55 o                         
  -1   2  16        490.02        439.09        12.14 o                         
   0   2  16         20.11         30.76         7.17 o                         
   1   2  16        432.54        421.34        11.68 o                         
   2   2  16        164.72        189.54        28.05 o                         
   3   2  16        148.85        145.15        15.96 o                         
   4   2  16        156.59        164.98        12.15 o                         
   5   2  16        103.07         92.31        15.07 o                         
   6   2  16         77.13         69.81        15.14 o                         
   7   2  16        103.81         96.56        16.36 o                         
   8   2  16         72.42         44.89        20.05 o                         
 -13   3  16         62.93         81.32        21.47 o                         
 -12   3  16         51.20         49.89        10.11 o                         
 -11   3  16          3.00          3.21         8.16 o                         
 -10   3  16        692.97        670.57        16.87 o                         
  -9   3  16         84.12         77.05         9.69 o                         
  -8   3  16        470.88        418.28        13.84 o                         
  -7   3  16          5.15          3.64         8.23 o                         
  -6   3  16        853.61        770.40        16.38 o                         
  -5   3  16        163.19        173.52        11.27 o                         
  -4   3  16        709.15        689.15        15.11 o                         
  -3   3  16          2.20          4.88         6.62 o                         
  -2   3  16        786.99        807.46        14.04 o                         
  -1   3  16          0.73          8.46         5.73 o                         
   0   3  16       1166.01       1149.55        25.40 o                         
   1   3  16         94.04        109.10        16.50 o                         
   2   3  16        146.99        148.02        12.73 o                         
   3   3  16         15.72         10.12         9.41 o                         
   4   3  16         33.80         37.44        10.30 o                         
   5   3  16         22.46         20.02        12.89 o                         
   6   3  16          1.48          1.15        13.86 o                         
   7   3  16         42.35         24.83        19.27 o                         
 -12   4  16        228.13        242.29        29.73 o                         
 -11   4  16        429.79        453.07        18.63 o                         
 -10   4  16        198.63        217.70        11.99 o                         
  -9   4  16        277.68        285.07        10.98 o                         
  -8   4  16        260.61        248.62        10.40 o                         
  -7   4  16        198.17        217.75        10.35 o                         
  -6   4  16        227.44        212.17         9.78 o                         
  -5   4  16        368.94        394.77        11.34 o                         
  -4   4  16        225.30        196.19         9.21 o                         
  -3   4  16        379.91        332.95        11.91 o                         
  -2   4  16        543.74        491.89        27.18 o                         
  -1   4  16       1139.30       1115.55        33.42 o                         
   0   4  16        134.87        170.43        33.02 o                         
   1   4  16        446.16        450.91        14.22 o                         
   2   4  16        253.34        257.95        12.11 o                         
   3   4  16         99.36        121.21        22.11 o                         
   4   4  16          0.72          0.15         8.73 o                         
   5   4  16          4.05          1.06        10.80 o                         
   6   4  16          8.66         11.05        18.67 o                         
 -11   5  16        236.33        211.80        17.16 o                         
 -10   5  16         24.09         20.27         9.28 o                         
  -9   5  16        176.25        169.60        11.26 o                         
  -8   5  16        159.61        129.52         9.80 o                         
  -7   5  16        298.81        315.86        11.80 o                         
  -6   5  16         82.97         68.83         9.86 o                         
  -5   5  16        534.91        559.92        16.18 o                         
  -4   5  16         33.84         28.59         8.66 o                         
  -3   5  16        584.00        576.85        17.92 o                         
  -2   5  16        121.28        135.90        11.62 o                         
  -1   5  16        130.54        145.30        10.40 o                         
   0   5  16        111.07        104.37         9.64 o                         
   1   5  16        173.00        230.58        11.72 o                         
   2   5  16        188.11        220.90        18.95 o                         
   3   5  16        462.02        504.08        15.40 o                         
   4   5  16         29.10         46.04        16.29 o                         
   5   5  16        157.18        151.86        24.86 o                         
 -11   6  16         56.03         19.33        17.54 o                         
 -10   6  16        127.94        128.78        14.66 o                         
  -9   6  16          2.91         -1.84         9.78 o                         
  -8   6  16        106.07        116.57        11.86 o                         
  -7   6  16          4.17          5.95         8.46 o                         
  -6   6  16        312.25        267.75        13.33 o                         
  -5   6  16          8.01          8.60         8.93 o                         
  -4   6  16        244.78        214.17        11.84 o                         
  -3   6  16          3.14          1.46         8.52 o                         
  -2   6  16        518.72        518.45        27.97 o                         
  -1   6  16          0.19          4.68        10.72 o                         
   0   6  16        300.89        296.77        12.76 o                         
   1   6  16         39.98         39.00         9.38 o                         
   2   6  16        380.08        398.95        14.85 o                         
   3   6  16          9.51          4.70        18.79 o                         
   4   6  16        244.47        278.37        27.68 o                         
  -8   7  16          9.22         19.15        22.12 o                         
  -7   7  16         91.01         96.80        12.34 o                         
  -6   7  16        125.00        116.27        10.52 o                         
  -5   7  16        362.85        408.62        26.85 o                         
  -4   7  16        188.85        194.57        11.78 o                         
  -3   7  16        289.87        329.89        23.44 o                         
  -2   7  16         80.10         84.22        12.82 o                         
  -1   7  16        281.73        340.70        20.86 o                         
   0   7  16         11.98         15.08         9.57 o                         
   1   7  16        181.58        170.91        23.30 o                         
   2   7  16          9.77         -0.28        19.36 o                         
   3   7  16        119.56        122.30        24.32 o                         
  -6   8  16          2.49          6.14        17.49 o                         
  -5   8  16        121.79        119.72        15.21 o                         
  -4   8  16          0.20         16.93        12.98 o                         
   1   8  16         42.40         28.96        19.38 o                         
 -11   0  17        449.11        520.44        23.27 o                         
  -9   0  17          7.48         12.92        12.97 o                         
  -7   0  17         43.45         48.73        12.37 o                         
  -5   0  17       3117.30       3211.66        43.07 o                         
  -3   0  17        356.34        339.94        17.09 o                         
  -1   0  17        668.30        585.87        24.62 o                         
   1   0  17        305.67        321.43        16.05 o                         
   3   0  17        241.47        244.83        22.44 o                         
   5   0  17        265.00        254.02        17.53 o                         
   7   0  17         25.58         20.74        19.55 o                         
 -12   1  17        591.41        662.84        18.29 o                         
 -11   1  17         45.25         55.48         9.87 o                         
 -10   1  17        260.77        278.97        12.95 o                         
  -9   1  17          0.54         -1.96         8.37 o                         
  -8   1  17        124.17        113.87        10.01 o                         
  -7   1  17        165.03        183.89        10.64 o                         
  -6   1  17        517.73        484.68        14.31 o                         
  -5   1  17        370.40        395.60        29.34 o                         
  -4   1  17        417.82        399.17        12.96 o                         
  -3   1  17        169.16        169.71        17.43 o                         
  -2   1  17        411.33        404.24        12.47 o                         
  -1   1  17         12.81         16.95         7.38 o                         
   0   1  17        318.07        305.04        11.48 o                         
   1   1  17         71.23         88.75         8.30 o                         
   2   1  17        505.59        487.45        18.42 o                         
   3   1  17         32.46         45.24        12.59 o                         
   4   1  17        392.50        344.16        15.33 o                         
   5   1  17         23.32         31.29        12.71 o                         
   6   1  17        183.22        197.07        17.66 o                         
   7   1  17         63.49         66.20        15.01 o                         
 -12   2  17          4.22         11.73        13.08 o                         
 -11   2  17        165.03        187.46        12.53 o                         
 -10   2  17        141.76        153.20        11.12 o                         
  -9   2  17        433.38        460.02        19.82 o                         
  -8   2  17         42.81         52.78         9.24 o                         
  -7   2  17        167.21        172.88        11.05 o                         
  -6   2  17         98.07         78.28         9.11 o                         
  -5   2  17          1.36          3.84         7.91 o                         
  -4   2  17         25.60         10.40         8.11 o                         
  -3   2  17        553.07        554.89        35.60 o                         
  -2   2  17        185.27        170.41         9.97 o                         
  -1   2  17        110.27        106.92        15.50 o                         
   0   2  17        192.33        168.16         9.46 o                         
   1   2  17        128.98        127.60        11.22 o                         
   2   2  17        173.74        165.27        17.79 o                         
   3   2  17        243.24        227.62        11.09 o                         
   4   2  17         30.77         31.17        13.65 o                         
   5   2  17        107.91         97.63        15.86 o                         
   6   2  17        137.05        156.07        53.68 o                         
 -11   3  17        144.76        120.99        10.08 o                         
 -10   3  17         61.98         64.62        10.34 o                         
  -9   3  17        596.68        579.14        16.45 o                         
  -8   3  17        108.75         95.43        10.19 o                         
  -7   3  17        157.88        179.45        10.87 o                         
  -6   3  17          7.36         13.95         8.36 o                         
  -5   3  17          2.53          0.16         7.79 o                         
  -4   3  17          5.23          3.37         7.83 o                         
  -3   3  17        180.43        196.48         9.34 o                         
  -2   3  17        154.22        147.40        10.06 o                         
  -1   3  17        890.68        856.94        14.97 o                         
   0   3  17          4.04         18.35        10.37 o                         
   1   3  17        132.25        150.93        17.13 o                         
   2   3  17         27.57         30.16        11.04 o                         
   3   3  17        114.28        129.11        12.12 o                         
   4   3  17          0.03          8.03        12.97 o                         
   5   3  17         46.48         48.26        20.03 o                         
 -11   4  17          0.79          0.54        17.44 o                         
 -10   4  17        140.20        166.21        10.59 o                         
  -9   4  17          1.50          3.15         9.25 o                         
  -8   4  17        281.68        278.78        12.53 o                         
  -7   4  17         17.20          8.82         7.42 o                         
  -6   4  17        144.37        122.52         8.96 o                         
  -5   4  17          4.63          4.79         7.16 o                         
  -4   4  17          5.72          1.55         7.09 o                         
  -3   4  17        109.08        113.37         9.55 o                         
  -2   4  17        125.56        103.62         9.77 o                         
  -1   4  17        182.10        193.76        10.94 o                         
   0   4  17        169.56        181.75        17.37 o                         
   1   4  17         21.43         16.97         8.98 o                         
   2   4  17         80.37         87.49        10.03 o                         
   3   4  17          4.49          6.02         8.84 o                         
   4   4  17        137.21        147.78        13.94 o                         
 -11   5  17         10.89          6.24        18.84 o                         
 -10   5  17         53.84         54.23        18.85 o                         
  -9   5  17          2.19          3.70         9.06 o                         
  -8   5  17        130.11        158.80        12.95 o                         
  -7   5  17          2.48         -3.40         9.03 o                         
  -6   5  17         13.52          6.61         8.59 o                         
  -5   5  17         42.25         39.87         9.34 o                         
  -4   5  17        121.64        123.19        10.68 o                         
  -3   5  17          5.72          4.10         8.28 o                         
  -2   5  17        216.51        240.17        11.85 o                         
  -1   5  17          3.41          4.71        12.73 o                         
   0   5  17         77.86         69.71        12.12 o                         
   1   5  17        185.15        218.02        15.46 o                         
   2   5  17        167.29        156.19        13.19 o                         
   3   5  17         49.06         67.09        13.96 o                         
   4   5  17         39.48         59.25        22.24 o                         
 -10   6  17         32.60         31.00        17.75 o                         
  -7   6  17         72.52         53.42        11.24 o                         
  -6   6  17          3.39         -1.44         8.76 o                         
  -5   6  17        329.05        303.98        13.55 o                         
  -4   6  17         28.87         34.42         9.73 o                         
  -3   6  17        230.99        225.77        12.10 o                         
  -2   6  17         15.41         23.70        10.52 o                         
  -1   6  17         90.75         99.32        13.02 o                         
   0   6  17          0.09          1.44        11.27 o                         
   1   6  17        242.03        295.17        18.65 o                         
   2   6  17         30.85         39.74        18.45 o                         
   3   6  17         97.75        101.93        22.54 o                         
  -7   7  17        101.79         85.84        19.24 o                         
  -6   7  17        231.02        224.70        17.70 o                         
  -5   7  17        174.40        178.06        16.83 o                         
  -4   7  17        218.60        198.79        16.79 o                         
  -3   7  17        150.37        168.70        24.36 o                         
   2   7  17         43.31         40.09        21.44 o                         
 -10   0  18        146.22        155.04        16.12 o                         
  -8   0  18         55.23         78.21        17.07 o                         
  -6   0  18        755.00        760.31        24.77 o                         
  -4   0  18       1631.40       1568.90        32.06 o                         
  -2   0  18         83.29         68.79        12.20 o                         
   0   0  18         10.70         12.85        10.79 o                         
   2   0  18         64.01         47.76        18.53 o                         
   4   0  18        393.51        309.02        26.93 o                         
   6   0  18         49.11         27.49        20.99 o                         
 -11   1  18        462.56        473.80        23.66 o                         
 -10   1  18        129.85        137.64        11.82 o                         
  -9   1  18         30.74         24.81         9.39 o                         
  -8   1  18         20.37         37.13         9.60 o                         
  -7   1  18        176.98        161.74        11.21 o                         
  -6   1  18          7.06          9.85         8.50 o                         
  -5   1  18        156.55        211.46        11.31 o                         
  -4   1  18        735.13        710.71        16.19 o                         
  -3   1  18        178.36        219.83        11.14 o                         
  -2   1  18         93.59         91.16         9.27 o                         
  -1   1  18         77.02         86.03        11.46 o                         
   0   1  18         18.05         18.48         7.53 o                         
   1   1  18        141.65        174.19        14.20 o                         
   2   1  18         59.80         61.16        13.17 o                         
   3   1  18         61.59         63.65        11.64 o                         
   4   1  18         29.76         30.74        11.12 o                         
   5   1  18        101.18        112.14        17.00 o                         
 -11   2  18        344.72        378.54        30.69 o                         
 -10   2  18         98.55        134.43        12.06 o                         
  -9   2  18        817.53        846.15        20.61 o                         
  -8   2  18        134.05        167.30        12.67 o                         
  -7   2  18        237.13        203.95        11.63 o                         
  -6   2  18         11.39          7.14         8.79 o                         
  -5   2  18        116.81        113.16         9.77 o                         
  -4   2  18          1.10          6.76         8.11 o                         
  -3   2  18        336.87        392.77        15.13 o                         
  -2   2  18         80.12         66.03         8.67 o                         
  -1   2  18        137.09        161.67        11.14 o                         
   0   2  18         64.51         67.15        10.39 o                         
   1   2  18        371.50        366.83        15.39 o                         
   2   2  18         31.51         31.40        10.54 o                         
   3   2  18        279.32        315.06        53.14 o                         
   4   2  18          0.20          8.30        14.51 o                         
 -11   3  18          0.06          6.25        20.54 o                         
 -10   3  18        467.30        483.11        30.22 o                         
  -9   3  18         72.26         73.59         9.17 o                         
  -8   3  18        877.52       1000.62        20.65 o                         
  -7   3  18         33.23         32.66         9.12 o                         
  -6   3  18        374.33        415.36        14.04 o                         
  -5   3  18          5.58          9.51         8.49 o                         
  -4   3  18         21.85         26.13         7.88 o                         
  -3   3  18          3.07          2.86         7.18 o                         
  -2   3  18        415.56        377.68        11.66 o                         
  -1   3  18          9.40         16.93         8.63 o                         
   0   3  18        770.50        781.56        41.83 o                         
   1   3  18         28.25         21.16        10.85 o                         
   2   3  18        119.60        113.90        12.36 o                         
   3   3  18          0.17          8.83        14.36 o                         
 -10   4  18          0.45         -7.77        20.11 o                         
  -9   4  18        514.74        454.76        29.69 o                         
  -8   4  18        304.02        258.56        11.46 o                         
  -7   4  18        580.84        544.68        15.40 o                         
  -6   4  18        152.00        199.84        10.63 o                         
  -5   4  18         45.67         46.70         9.48 o                         
  -4   4  18         12.24         20.67         8.86 o                         
  -3   4  18         41.33         55.41         9.03 o                         
  -2   4  18        268.50        286.79        18.16 o                         
  -1   4  18        483.81        550.25        22.78 o                         
   0   4  18        141.66        158.80        21.88 o                         
   1   4  18        124.27        143.55        13.13 o                         
   2   4  18        123.85        115.53        14.63 o                         
   3   4  18         88.90        122.01        20.97 o                         
 -10   5  18        111.95        116.54        21.97 o                         
  -9   5  18         34.32         37.40        17.24 o                         
  -8   5  18         94.38        126.14        21.43 o                         
  -7   5  18        148.01        142.58        13.31 o                         
  -6   5  18        149.46        181.21        11.95 o                         
  -5   5  18        100.76         84.69        10.58 o                         
  -4   5  18        164.93        172.82        13.09 o                         
  -3   5  18         60.75         65.84        10.11 o                         
  -2   5  18         18.11         20.05        10.92 o                         
  -1   5  18         66.28         68.57        11.92 o                         
   0   5  18          3.29         14.01        13.65 o                         
   1   5  18        161.01        122.46        20.75 o                         
   2   5  18         68.52         66.86        21.46 o                         
   3   5  18         66.63         52.75        13.50 o                         
  -7   6  18         25.50          8.13        17.44 o                         
  -6   6  18        314.20        338.18        19.57 o                         
  -5   6  18         53.77         31.73        13.46 o                         
  -4   6  18        392.99        417.99        20.55 o                         
  -3   6  18          5.56         14.29        19.37 o                         
  -5   7  18        274.94        207.16        25.42 o                         
  -9   0  19          3.22         -4.97        19.15 o                         
  -7   0  19         32.44         16.71        13.01 o                         
  -5   0  19        671.79        520.88        21.93 o                         
  -3   0  19        125.10        122.04        14.99 o                         
  -1   0  19        242.50        280.28        17.21 o                         
   1   0  19         17.66          7.83        17.37 o                         
   3   0  19         62.47         52.02        21.01 o                         
   5   0  19        125.74         95.18        23.27 o                         
 -10   1  19         10.60          2.17        21.29 o                         
  -9   1  19        111.36        116.87        11.34 o                         
  -8   1  19         60.49         72.26        10.50 o                         
  -7   1  19          5.65          5.86         9.46 o                         
  -6   1  19        135.94        205.31        11.73 o                         
  -5   1  19        199.75        159.56        11.86 o                         
  -4   1  19         88.27        124.40        12.15 o                         
  -3   1  19         78.79         79.13         9.36 o                         
  -2   1  19         97.34         97.28         9.45 o                         
  -1   1  19         13.39         12.00         8.04 o                         
   0   1  19         50.21         39.80        10.00 o                         
   1   1  19          0.57          3.33         9.37 o                         
   2   1  19        116.37        117.99        15.27 o                         
   3   1  19         10.28         13.26        13.70 o                         
   4   1  19         51.49         47.27        22.28 o                         
 -10   2  19        408.71        393.21        30.62 o                         
  -9   2  19          1.87          2.44        19.71 o                         
  -8   2  19         16.43         13.91         9.15 o                         
  -7   2  19         28.47          5.89         9.10 o                         
  -6   2  19          1.41          4.08         9.70 o                         
  -5   2  19         60.99         35.37         8.98 o                         
  -4   2  19         40.67         57.49         9.13 o                         
  -3   2  19         17.07         13.30         8.78 o                         
  -2   2  19         80.48        106.13         9.86 o                         
  -1   2  19          0.75          7.02         8.15 o                         
   0   2  19        148.15        148.17        12.46 o                         
   1   2  19         79.20        104.24        15.48 o                         
   2   2  19          9.48          6.74        14.16 o                         
 -10   3  19         11.71          8.44        21.43 o                         
  -9   3  19        482.64        441.49        21.12 o                         
  -8   3  19         13.46          0.46        10.98 o                         
  -7   3  19        217.92        185.25        12.60 o                         
  -6   3  19          9.33          6.75         8.10 o                         
  -5   3  19         45.88         24.15         8.28 o                         
  -4   3  19          5.42         10.93         7.91 o                         
  -3   3  19        185.30        166.77         9.81 o                         
  -2   3  19          3.82          4.18         8.57 o                         
  -1   3  19        171.89        174.56        13.77 o                         
   0   3  19          0.22          2.30        11.29 o                         
   1   3  19        145.76        144.97        16.43 o                         
   2   3  19          7.58          3.18        17.76 o                         
 -10   4  19        134.00        110.75        21.73 o                         
  -9   4  19         98.08        133.77        22.46 o                         
  -8   4  19        397.12        371.52        19.82 o                         
  -7   4  19        202.50        261.08        18.46 o                         
  -6   4  19        124.76        149.59        14.08 o                         
  -5   4  19         16.48         26.30         9.58 o                         
  -4   4  19          6.13         16.83         9.31 o                         
  -3   4  19          5.19          7.52         9.07 o                         
  -2   4  19        110.89        118.82        13.46 o                         
  -1   4  19         57.94         42.31        12.53 o                         
   0   4  19         40.19         53.30        20.09 o                         
   1   4  19         77.59         77.86        20.53 o                         
   2   4  19         64.10         92.46        21.18 o                         
  -9   5  19         97.33        100.66        20.51 o                         
  -8   5  19        196.24        176.53        23.37 o                         
  -7   5  19        188.78        173.88        24.19 o                         
  -6   5  19        258.05        225.39        17.68 o                         
  -5   5  19         78.69         48.12        14.79 o                         
  -4   5  19        241.70        222.36        18.16 o                         
  -5   6  19        261.84        205.85        25.11 o                         
  -8   0  20        159.48        127.68        23.88 o                         
  -6   0  20        306.69        219.45        17.87 o                         
  -4   0  20        438.32        494.01        26.55 o                         
  -2   0  20         76.85        102.69        14.34 o                         
   0   0  20         82.84        101.65        21.03 o                         
   2   0  20         88.40         94.18        22.15 o                         
  -8   1  20         49.98         45.51        20.03 o                         
  -7   1  20        118.85        108.76        11.50 o                         
  -6   1  20        107.67         88.98        10.62 o                         
  -5   1  20         19.18          4.88         8.85 o                         
  -4   1  20         79.48         84.46        10.28 o                         
  -3   1  20        124.18         69.08        10.02 o                         
  -2   1  20         51.91         55.52         9.43 o                         
  -1   1  20        103.68         80.54         9.92 o                         
   0   1  20         17.92         16.80        10.37 o                         
   1   1  20         96.17         88.39        15.47 o                         
   2   1  20          0.66         -6.28        19.00 o                         
  -9   2  20         82.08         59.72        21.65 o                         
  -8   2  20          0.81         -0.15        21.18 o                         
  -7   2  20         10.67          7.86        13.38 o                         
  -6   2  20         35.40         31.27        10.15 o                         
  -5   2  20         69.30         69.14        10.28 o                         
  -4   2  20         39.43         82.94        12.97 o                         
  -3   2  20         99.14         79.89        10.02 o                         
  -2   2  20         59.15         83.85         9.77 o                         
  -1   2  20         63.31         48.07        10.92 o                         
   0   2  20         44.78         73.99        14.65 o                         
  -9   3  20         18.69         23.30        14.04 o                         
  -8   3  20        194.73        172.71        27.93 o                         
  -7   3  20         11.45         16.09        13.85 o                         
  -6   3  20         16.04          2.03        10.76 o                         
  -5   3  20         25.47         13.44        12.93 o                         
  -4   3  20         23.70         14.98        10.11 o                         
  -3   3  20          7.89          4.59        12.76 o                         
  -2   3  20        171.05        196.39        23.12 o                         
  -1   3  20          0.44          6.70        16.92 o                         
   0   3  20         61.80         59.14        19.66 o                         
   1   3  20          0.15          5.19        16.99 o                         
  -8   4  20        349.30        348.31        29.19 o                         
  -7   4  20         38.21         49.78        21.07 o                         
  -5   4  20          8.18          7.45        17.76 o                         
  -4   4  20          2.07          6.77        17.14 o                         
  -4   5  20          0.18         -2.74        17.83 o                         
  -5   0  21         32.47         46.03        21.69 o                         
  -3   0  21         88.68        124.69        16.29 o                         
  -1   0  21         12.73          1.96        13.21 o                         
  -6   1  21          1.56          9.35        21.49 o                         
  -5   1  21        113.92        104.16        15.65 o                         
  -4   1  21         11.82          2.46        10.31 o                         
  -3   1  21         16.27         19.39        10.79 o                         
  -2   1  21         16.03         28.93        10.61 o                         
  -1   1  21         13.38         17.09        13.34 o                         
   0   1  21         32.13         12.44        20.45 o                         
  -7   2  21          3.71         14.69        21.55 o                         
  -6   2  21         13.30         -0.64        18.84 o                         
  -5   2  21         40.55         48.07        14.84 o                         
  -4   2  21          3.01          1.64        13.18 o                         
  -3   2  21          1.24          9.52        17.85 o                         
  -1   2  21         12.46          0.23        17.63 o                         
   0   2  21         16.50         26.19        18.33 o                         
  -7   3  21         32.54         34.38        21.39 o                         
  -4   3  21         21.59         12.81        17.82 o                         
                                                                                
