# Supplementary material for: A phase transition caught in mid-course: independent and concomitant analyses of the monoclinic and triclinic structures of (nBu4N)[Co(orotate)2(bipy)]·3H2O
Source: Acta Crystallogr C Struct Chem. 2017 Aug 17;73(Pt 9):731–42. doi: 10.1107/S2053229617010841 (PMC5601254; doi:10.1107/S2053229617010841)
Supplement: Supplementary file 6 [file c-73-00731-2dsup6.hkl]

data_2d                                                                         
_shelx_title ' Estr. 761 component 2 170 K. See Estr. 723.'                     
_shelx_refln_list_code          4                                               
_shelx_F_calc_maximum      195.93                                               
_exptl_crystal_F_000       868.00                                               
_reflns_d_resolution_high  0.7367                                               
                                                                                
loop_                                                                           
 _space_group_symop_operation_xyz                                               
 'x, y, z'                                                                      
 '-x+1/2, y, -z+1/2'                                                            
 '-x, -y, -z'                                                                   
 'x-1/2, -y, z-1/2'                                                             
                                                                                
_cell_length_a    13.0080                                                       
_cell_length_b     9.3320                                                       
_cell_length_c    16.3753                                                       
_cell_angle_alpha  90.000                                                       
_cell_angle_beta  104.364                                                       
_cell_angle_gamma  90.000                                                       
                                                                                
_shelx_F_squared_multiplier     1.000                                           
                                                                                
loop_                                                                           
 _refln_index_h                                                                 
 _refln_index_k                                                                 
 _refln_index_l                                                                 
 _refln_F_squared_calc                                                          
 _refln_F_squared_meas                                                          
 _refln_F_squared_sigma                                                         
 _refln_observed_status                                                         
   4   0   0       6633.57       6868.17       518.13 o                         
   6   0   0        180.70        166.64        13.61 o                         
   8   0   0       1850.17       1728.41       138.03 o                         
  10   0   0       2119.95       1899.46       109.55 o                         
  12   0   0         61.34         56.95        13.15 o                         
  14   0   0        581.11        590.08        23.49 o                         
  16   0   0        242.56        269.96        25.76 o                         
   3   1   0       4394.67       5400.06       136.25 o                         
   4   1   0          4.15         34.80         3.37 o                         
   5   1   0       1505.61       1321.61        46.22 o                         
   6   1   0        583.68        578.98        22.67 o                         
   7   1   0       2273.87       1734.10        80.37 o                         
   8   1   0        611.24        605.93        29.17 o                         
   9   1   0       1385.91       1097.92        36.12 o                         
  10   1   0        116.90         22.88        39.34 o                         
  11   1   0        852.27        810.00        20.41 o                         
  12   1   0         90.74         66.26        16.29 o                         
  13   1   0        527.23        557.33        20.04 o                         
  14   1   0        120.15        143.42        11.80 o                         
  15   1   0        341.22        407.37        25.93 o                         
  16   1   0         32.19         54.71        21.46 o                         
   0   2   0       9205.95      10766.13       207.06 o                         
   1   2   0       4407.80       6089.46       611.89 o                         
   2   2   0      38387.07      44227.82      1630.07 o                         
   3   2   0       3095.88       4630.62       323.92 o                         
   4   2   0       8877.40      10540.80       421.30 o                         
   5   2   0       6784.21       7667.22       199.50 o                         
   6   2   0        205.52        267.62         9.98 o                         
   7   2   0       1109.67       1052.93        62.60 o                         
   8   2   0        887.59        723.49        76.80 o                         
   9   2   0        711.37        660.56        13.45 o                         
  10   2   0          1.79         -9.84         9.84 o                         
  11   2   0        364.82        348.71        18.92 o                         
  12   2   0        212.24        211.10        32.11 o                         
  13   2   0        452.96        509.65        21.46 o                         
  14   2   0          7.42         -0.21         9.95 o                         
  15   2   0         99.26        111.87        12.84 o                         
   1   3   0        672.95        624.17        64.01 o                         
   2   3   0       4087.41       4117.03       351.08 o                         
   3   3   0       3613.27       4015.21       350.17 o                         
   4   3   0      11269.95      10940.79       497.32 o                         
   5   3   0        118.54        473.08        92.76 o                         
   6   3   0        996.16        618.07       122.16 o                         
   7   3   0         84.78         99.46        21.59 o                         
   8   3   0          6.02          8.18         3.32 o                         
   9   3   0         37.71         28.58         4.50 o                         
  10   3   0        173.45        183.37        11.23 o                         
  11   3   0        525.83        439.83        63.98 o                         
  12   3   0        244.90        257.63        11.86 o                         
  13   3   0          0.02          0.48        14.91 o                         
  14   3   0        381.21        469.43        20.29 o                         
  15   3   0          0.43        -11.71        22.89 o                         
   0   4   0        506.59        588.85        48.57 o                         
   1   4   0        197.84        294.57        28.78 o                         
   2   4   0       1154.10       1167.71       115.63 o                         
   3   4   0       3446.37       3901.97       226.26 o                         
   4   4   0       2490.11       2685.39       204.74 o                         
   5   4   0       5988.91       6687.08       418.74 o                         
   6   4   0         14.23         28.33        15.30 o                         
   7   4   0        800.93        468.88       149.05 o                         
   8   4   0          2.36          2.05         2.33 o                         
   9   4   0         18.61         21.95         6.94 o                         
  10   4   0         57.32         51.41        16.72 o                         
  11   4   0        281.58        286.34        18.10 o                         
  12   4   0        233.40        232.71        14.67 o                         
  13   4   0         58.56         43.71        19.41 o                         
  14   4   0        135.57        187.69        18.13 o                         
  15   4   0        375.15        482.15        25.67 o                         
   0   5   0        103.10         80.33        11.60 o                         
   1   5   0       2513.77       2961.10       327.69 o                         
   2   5   0        219.55        586.50       153.14 o                         
   3   5   0       4434.73       4618.03       387.33 o                         
   4   5   0          0.61         66.30        38.64 o                         
   5   5   0        200.98        162.43        20.20 o                         
   6   5   0        957.05        903.09        73.08 o                         
   7   5   0        702.73        615.20        80.75 o                         
   8   5   0        788.20        873.19        71.76 o                         
   9   5   0        599.70        569.02        63.79 o                         
  10   5   0        100.00         89.26        13.50 o                         
  11   5   0        230.07        219.86        19.64 o                         
  12   5   0         49.99          7.46        49.46 o                         
  13   5   0        241.88        324.84        25.84 o                         
  14   5   0          0.70        -11.05        12.46 o                         
   0   6   0       6868.77       8141.76       245.21 o                         
   1   6   0        505.28        707.23        66.89 o                         
   2   6   0       3214.64       3727.10       186.91 o                         
   3   6   0        354.97        363.28        45.73 o                         
   4   6   0        191.89        145.39        13.95 o                         
   5   6   0       1061.82       1188.16       100.63 o                         
   6   6   0        911.72        784.36       110.73 o                         
   7   6   0        328.63        397.79        80.57 o                         
   8   6   0        267.52        245.17        15.29 o                         
   9   6   0         98.92         93.30        18.23 o                         
  10   6   0        503.40        472.88        70.35 o                         
  11   6   0         13.00         25.05        16.38 o                         
  12   6   0        191.44        182.90        18.43 o                         
  13   6   0          0.03         -5.71        13.04 o                         
  14   6   0        140.43        165.42        34.86 o                         
   0   7   0       2020.28       2417.93       245.99 o                         
   1   7   0       4977.86       5418.60       150.51 o                         
   2   7   0       2207.83       2413.31       111.80 o                         
   3   7   0          3.13         -5.23         7.40 o                         
   4   7   0          2.15         -0.96         7.14 o                         
   5   7   0        845.99        890.12       138.86 o                         
   6   7   0         81.10        113.97        21.71 o                         
   7   7   0        194.21        218.39        43.99 o                         
   8   7   0          0.93         13.83        13.14 o                         
   9   7   0        804.92        906.21        90.14 o                         
  10   7   0        167.80        170.23        19.48 o                         
  11   7   0        179.72        225.33        22.01 o                         
  12   7   0         60.96         49.85        17.14 o                         
  13   7   0         21.53         16.60        21.12 o                         
   0   8   0         38.91        229.78        91.78 o                         
   1   8   0       3134.98       3273.06       124.76 o                         
   2   8   0        706.81        728.90        48.48 o                         
   3   8   0       1036.71       1307.14        75.05 o                         
   4   8   0        132.74        166.94        10.47 o                         
   5   8   0        418.68        398.53        41.89 o                         
   6   8   0         91.55         74.94        19.42 o                         
   7   8   0        808.18        711.51        85.90 o                         
   8   8   0          5.35         17.19        12.58 o                         
   9   8   0        224.28        199.15        22.02 o                         
  10   8   0        116.56        117.63        16.35 o                         
  11   8   0        129.74        114.83        18.43 o                         
  12   8   0        102.03        139.73        26.27 o                         
   0   9   0          2.69         -2.61        13.02 o                         
   1   9   0         63.18         51.08         8.97 o                         
   2   9   0        549.86        688.81        88.01 o                         
   3   9   0        276.70        281.95        15.86 o                         
   4   9   0       1209.95       1532.39       158.65 o                         
   5   9   0          0.34         21.31         8.82 o                         
   6   9   0       1127.54       1381.56       128.78 o                         
   7   9   0          5.50         19.68        14.40 o                         
   8   9   0        317.08        320.57        28.04 o                         
   9   9   0         71.62        104.34        14.52 o                         
  10   9   0         53.24         63.96        14.35 o                         
  11   9   0         19.64         35.20        17.90 o                         
   0  10   0        117.47        136.85        15.46 o                         
   1  10   0        364.19        280.99        13.81 o                         
   2  10   0         97.70        101.08        12.21 o                         
   3  10   0       1051.00        968.61        71.80 o                         
   4  10   0         40.68         54.21        17.22 o                         
   5  10   0        446.70        443.18        32.65 o                         
   6  10   0        292.56        282.35        17.53 o                         
   7  10   0        167.09        164.30        15.99 o                         
   8  10   0         79.98        109.81        15.76 o                         
   9  10   0         70.94         62.39        22.23 o                         
   0  11   0        336.28        338.69        28.10 o                         
   1  11   0         32.85          7.86        12.89 o                         
   2  11   0         26.95         35.61        12.30 o                         
   3  11   0        332.83        336.24        39.14 o                         
   4  11   0         70.42         74.76        15.46 o                         
   5  11   0        184.39        263.89        69.79 o                         
   6  11   0        141.53        155.23        21.88 o                         
   7  11   0         31.84         50.51        26.71 o                         
   0  12   0         26.70         21.73        26.19 o                         
   1  12   0         36.42         20.49        21.17 o                         
   2  12   0        263.57        159.17        22.22 o                         
   3  12   0         61.96         30.95        33.07 o                         
   4  12   0        129.16         35.69        26.00 o                         
 -15   0   1       1181.66       1304.45        65.88 o                         
 -13   0   1        285.79        293.18        17.53 o                         
 -11   0   1        731.80        715.72        58.68 o                         
  -9   0   1       2211.53       2172.01        50.44 o                         
  -7   0   1         27.73          9.53         2.99 o                         
  -5   0   1        322.43        244.84        20.85 o                         
  -3   0   1        364.60        293.36         9.37 o                         
   3   0   1      12302.65       9107.34      1761.87 o                         
   5   0   1       5406.86       4729.71       856.47 o                         
   7   0   1        140.82        108.70        32.33 o                         
   9   0   1       2367.26       2116.32       141.13 o                         
  11   0   1        103.60        106.41        12.22 o                         
  13   0   1          4.62         -2.42        13.91 o                         
  15   0   1        175.88        181.46        19.08 o                         
 -16   1   1        606.29        697.58        21.43 o                         
 -15   1   1        146.59        140.71        12.84 o                         
 -14   1   1        571.50        620.35        25.24 o                         
 -13   1   1         27.90         36.72        13.23 o                         
 -12   1   1        709.31        683.00        23.75 o                         
 -11   1   1        670.48        559.59        86.33 o                         
 -10   1   1       1786.33       1549.74        34.74 o                         
  -9   1   1         94.56        105.58        13.60 o                         
  -8   1   1         53.08         18.71         7.47 o                         
  -7   1   1         98.38        141.03        18.09 o                         
  -6   1   1        994.03        948.95        74.03 o                         
  -5   1   1         16.61          4.60         2.05 o                         
  -4   1   1        924.63        991.44       151.24 o                         
  -3   1   1        374.53        342.51         5.49 o                         
   2   1   1      10733.84       4780.81      1378.79 o                         
   3   1   1      17242.06      22159.12      1642.84 o                         
   4   1   1       1900.65       1227.43       157.37 o                         
   5   1   1       1201.17        961.88        83.85 o                         
   6   1   1       1931.64       1315.32       152.50 o                         
   7   1   1        698.11        642.85        55.82 o                         
   8   1   1        554.29        514.19        27.24 o                         
   9   1   1        574.70        606.30        18.95 o                         
  10   1   1        847.34        823.94        46.55 o                         
  11   1   1        201.31        218.63        12.01 o                         
  12   1   1          1.89          1.42         6.07 o                         
  13   1   1         16.42        -22.95        26.58 o                         
  14   1   1          0.81         -1.05        10.23 o                         
  15   1   1         43.03         44.94        11.71 o                         
  16   1   1          0.66          4.53        20.30 o                         
 -16   2   1          3.89          5.91        23.32 o                         
 -15   2   1        106.91         81.52        20.86 o                         
 -14   2   1        199.16        236.13        13.67 o                         
 -13   2   1        624.37        524.98       145.42 o                         
 -12   2   1        518.26        553.50        41.52 o                         
 -11   2   1        113.94         22.86        89.27 o                         
 -10   2   1        196.84        192.24         8.32 o                         
  -9   2   1        907.32        813.20        29.85 o                         
  -8   2   1        743.07        635.84        34.29 o                         
  -7   2   1        788.04        821.03        48.71 o                         
  -6   2   1        170.79        217.46        11.75 o                         
  -5   2   1        317.96        412.45        43.15 o                         
  -4   2   1        422.68        607.51        57.31 o                         
  -3   2   1       4855.87       5687.49       469.31 o                         
  -2   2   1       1719.07       2666.55       183.87 o                         
  -1   2   1       4998.53       7456.30       567.07 o                         
   0   2   1       2591.38       3315.28       446.41 o                         
   1   2   1       3065.26       4151.36       485.88 o                         
   2   2   1      16152.59      19416.42      1505.26 o                         
   3   2   1       5470.79       6154.19       506.93 o                         
   4   2   1       7326.40       7263.63       266.38 o                         
   5   2   1       2748.16       3054.69       234.63 o                         
   6   2   1       2504.18       2328.01        64.68 o                         
   7   2   1        269.68        156.18        47.85 o                         
   8   2   1        796.81        795.88        37.95 o                         
   9   2   1        117.23        158.69        14.78 o                         
  10   2   1         19.49         25.48         7.76 o                         
  11   2   1         64.73         63.87        15.71 o                         
  12   2   1        264.63        251.97        12.14 o                         
  13   2   1        189.29        176.01        26.34 o                         
  14   2   1         26.42         31.29        11.01 o                         
  15   2   1         60.76         62.24        12.23 o                         
 -15   3   1        151.05        159.90        14.43 o                         
 -14   3   1          3.69         -7.43        27.93 o                         
 -13   3   1        728.26        776.60        24.59 o                         
 -12   3   1         65.34         69.10        20.78 o                         
 -11   3   1        210.09        225.80        10.79 o                         
 -10   3   1        374.59        386.51        16.04 o                         
  -9   3   1         37.57         34.22         4.97 o                         
  -8   3   1        236.74        227.88        17.54 o                         
  -7   3   1        506.12        360.95        37.46 o                         
  -6   3   1        142.30        242.92        37.88 o                         
  -5   3   1       3863.11       2906.20       369.27 o                         
  -4   3   1       1750.15       2092.20       206.03 o                         
  -3   3   1         24.37         75.11        50.58 o                         
  -2   3   1        534.40        935.31       117.41 o                         
  -1   3   1       1879.68       2757.54       165.92 o                         
   0   3   1       1049.71       1390.99       142.88 o                         
   1   3   1        712.44        845.86       141.95 o                         
   2   3   1       1290.74       1376.68       146.69 o                         
   3   3   1      15353.91      16271.85       844.96 o                         
   4   3   1          0.85        300.08       126.29 o                         
   5   3   1      25927.71      30450.58      1839.66 o                         
   6   3   1         58.52         97.50        10.09 o                         
   7   3   1       1424.48       1405.57        90.98 o                         
   8   3   1        328.47        285.19        18.76 o                         
   9   3   1         13.14          5.03         4.28 o                         
  10   3   1        150.02        131.32        10.39 o                         
  11   3   1        279.21        304.67        18.98 o                         
  12   3   1         79.04         65.13        25.29 o                         
  13   3   1        238.93        289.84        16.94 o                         
  14   3   1         15.14         16.73        14.81 o                         
  15   3   1        412.11        476.36        60.87 o                         
 -15   4   1         59.83         72.84        18.90 o                         
 -14   4   1         52.97         35.15        19.97 o                         
 -13   4   1         59.98         48.63        12.05 o                         
 -12   4   1        450.11        528.07        39.17 o                         
 -11   4   1          1.77         -7.68        14.84 o                         
 -10   4   1        307.65        276.93        10.91 o                         
  -9   4   1        377.06        367.80        26.37 o                         
  -8   4   1        213.47        175.91        11.03 o                         
  -7   4   1        140.83        118.74        30.36 o                         
  -6   4   1        552.84        550.48        83.65 o                         
  -5   4   1       1786.78       1896.93       313.58 o                         
  -4   4   1        469.51        539.67        39.24 o                         
  -3   4   1       2692.98       4066.22       485.93 o                         
  -2   4   1        230.21        197.19        19.21 o                         
  -1   4   1         20.33         72.33        14.95 o                         
   0   4   1       1510.79       1875.62        92.00 o                         
   1   4   1        248.33        230.33        29.22 o                         
   2   4   1       1760.36       2004.13       157.03 o                         
   3   4   1       3844.58       3150.23       757.74 o                         
   4   4   1       9004.81       9514.72       460.56 o                         
   5   4   1       2247.88       3039.96       349.10 o                         
   6   4   1       3844.75       4570.06       702.99 o                         
   7   4   1       1808.98       1805.70       207.36 o                         
   8   4   1        167.38        107.92        11.87 o                         
   9   4   1        626.35        566.34        28.55 o                         
  10   4   1        562.61        480.83        36.75 o                         
  11   4   1         29.92         28.03         7.62 o                         
  12   4   1        277.94        235.37        49.78 o                         
  13   4   1        270.89        313.79        22.71 o                         
  14   4   1        292.00        343.67        39.65 o                         
 -15   5   1          2.08         -3.14        30.82 o                         
 -14   5   1        295.10        311.72        17.34 o                         
 -13   5   1          5.42          6.38         4.45 o                         
 -12   5   1        110.78        109.98        14.52 o                         
 -11   5   1         23.48          8.74         4.96 o                         
 -10   5   1        168.94        124.27        17.54 o                         
  -9   5   1        530.26        586.91        43.33 o                         
  -8   5   1        818.04        831.06        44.11 o                         
  -7   5   1        265.80        267.41        15.81 o                         
  -6   5   1         43.53        112.52        13.89 o                         
  -5   5   1        534.82        514.96        49.10 o                         
  -4   5   1         32.39         56.79         8.94 o                         
  -3   5   1        155.38        103.74        11.19 o                         
  -2   5   1       1865.50       1803.76       140.53 o                         
  -1   5   1          8.61         38.57        18.39 o                         
   0   5   1        647.37        779.15        29.43 o                         
   1   5   1       2076.17       2545.25       144.67 o                         
   2   5   1        204.04        451.24       103.44 o                         
   3   5   1       1939.75       1930.06       133.67 o                         
   4   5   1        829.03        869.62        95.43 o                         
   5   5   1       1424.09       1548.11        80.67 o                         
   6   5   1       2809.51       2795.98       104.85 o                         
   7   5   1        971.78        948.54       164.48 o                         
   8   5   1       1227.20       1200.06        58.42 o                         
   9   5   1       1729.34       1899.98       109.72 o                         
  10   5   1         26.18         27.65        13.34 o                         
  11   5   1          3.01         18.00        11.66 o                         
  12   5   1        232.06        238.22        14.74 o                         
  13   5   1        234.07        229.66        34.79 o                         
  14   5   1         18.29         13.51        10.50 o                         
 -14   6   1          0.16          3.33        16.57 o                         
 -13   6   1        153.89        154.77        17.14 o                         
 -12   6   1        181.49        162.02        17.46 o                         
 -11   6   1        280.54        276.57        18.13 o                         
 -10   6   1          4.72          9.16        13.94 o                         
  -9   6   1        790.60        872.29        61.30 o                         
  -8   6   1         21.00         22.60         9.65 o                         
  -7   6   1         65.22         53.59        15.99 o                         
  -6   6   1        490.36        469.53       103.61 o                         
  -5   6   1        332.90        277.11        40.68 o                         
  -4   6   1        174.69        192.26        10.59 o                         
  -3   6   1        769.30        960.73        26.10 o                         
  -2   6   1         68.06         88.57         5.27 o                         
  -1   6   1        671.88        817.90        32.74 o                         
   0   6   1          6.29         31.43        18.54 o                         
   1   6   1       3399.41       3885.75       224.90 o                         
   2   6   1       1395.15       1632.70        96.14 o                         
   3   6   1        275.12        276.62        28.94 o                         
   4   6   1        244.48        119.46        61.99 o                         
   5   6   1        286.73        277.20        28.42 o                         
   6   6   1        638.74        682.62        82.42 o                         
   7   6   1        504.42        586.93        31.45 o                         
   8   6   1        252.45        258.55        21.35 o                         
   9   6   1       1771.71       1781.35       154.58 o                         
  10   6   1         52.82         51.24        19.71 o                         
  11   6   1        507.91        483.83        47.33 o                         
  12   6   1          0.68          5.42        16.36 o                         
  13   6   1         37.96         21.95        12.33 o                         
 -13   7   1         14.90          1.34        14.09 o                         
 -12   7   1        140.25        123.16        17.17 o                         
 -11   7   1        437.92        416.70        30.48 o                         
 -10   7   1        249.48        259.82        27.36 o                         
  -9   7   1         10.46         15.03        12.87 o                         
  -8   7   1        154.84        174.70        71.66 o                         
  -7   7   1          3.79          9.32        16.49 o                         
  -6   7   1          1.57          6.68        14.94 o                         
  -5   7   1        119.34        160.29        31.43 o                         
  -4   7   1        476.05        574.22        32.87 o                         
  -3   7   1         16.29          4.02         8.29 o                         
  -2   7   1        235.91        266.13        24.63 o                         
  -1   7   1        443.32        526.48        46.03 o                         
   0   7   1       5259.42       5378.96       197.47 o                         
   1   7   1        545.34        628.76        54.42 o                         
   2   7   1        198.61        210.54         8.82 o                         
   3   7   1        468.77        538.95        24.52 o                         
   4   7   1         30.96         13.96         8.42 o                         
   5   7   1         22.46         16.77        19.68 o                         
   6   7   1         10.60          6.71        16.58 o                         
   7   7   1        123.03        145.07        27.52 o                         
   8   7   1       1206.75       1402.29       135.04 o                         
   9   7   1         93.82         84.07        16.17 o                         
  10   7   1       1066.97       1162.07       112.45 o                         
  11   7   1         13.56         19.74        17.68 o                         
  12   7   1          2.97         23.38        15.44 o                         
  13   7   1         19.05         14.05        25.23 o                         
 -12   8   1         66.35         33.17        24.72 o                         
 -11   8   1        260.41        267.50        20.48 o                         
 -10   8   1        268.69        250.81        18.79 o                         
  -9   8   1          4.73          9.94        14.09 o                         
  -8   8   1        266.08        223.16        52.37 o                         
  -7   8   1        734.39        753.65       133.41 o                         
  -6   8   1        101.70        293.31        91.51 o                         
  -5   8   1       1281.81       1431.06       112.54 o                         
  -4   8   1        477.56        718.83       108.72 o                         
  -3   8   1        172.54        258.12        33.28 o                         
  -2   8   1         17.91         37.76        12.94 o                         
  -1   8   1        303.02        252.13         8.91 o                         
   0   8   1        496.10        465.55        33.31 o                         
   1   8   1        148.05        176.85        17.15 o                         
   2   8   1        368.21        411.16        24.81 o                         
   3   8   1        236.98        313.43        27.22 o                         
   4   8   1         54.24        110.50         9.60 o                         
   5   8   1        323.16        380.66        44.38 o                         
   6   8   1        120.59        107.48        19.56 o                         
   7   8   1        251.36        193.35        52.09 o                         
   8   8   1        226.08        195.54        16.19 o                         
   9   8   1        133.22        126.37        15.00 o                         
  10   8   1         20.62         35.94        14.65 o                         
  11   8   1        409.10        445.07        31.79 o                         
  12   8   1          2.58         -0.19        27.37 o                         
 -11   9   1        134.83        180.83        26.20 o                         
 -10   9   1         11.75         23.69        15.65 o                         
  -9   9   1        309.50        375.95        30.52 o                         
  -8   9   1          2.29         13.74        15.42 o                         
  -7   9   1        584.55        643.23       107.63 o                         
  -6   9   1         83.88         88.13        13.28 o                         
  -5   9   1        128.31        148.68        11.94 o                         
  -4   9   1         21.09         13.87         9.78 o                         
  -3   9   1       1047.62       1233.45        98.87 o                         
  -2   9   1        292.17        336.08        33.92 o                         
  -1   9   1         13.95         13.18         8.06 o                         
   0   9   1         53.93         47.09        10.65 o                         
   1   9   1        751.14        735.54        59.64 o                         
   2   9   1          0.03         21.60         9.90 o                         
   3   9   1        334.17        340.25        24.11 o                         
   4   9   1        200.89        194.95        17.12 o                         
   5   9   1        621.56        704.51        44.72 o                         
   6   9   1         49.61         69.75        13.64 o                         
   7   9   1        408.86        414.04        20.72 o                         
   8   9   1          0.45          9.20        16.57 o                         
   9   9   1         71.88         80.91        15.06 o                         
  10   9   1         76.06         96.09        22.66 o                         
  11   9   1        168.46        154.50        33.17 o                         
 -10  10   1         64.10         16.82        13.54 o                         
  -9  10   1          3.80         18.77        42.39 o                         
  -8  10   1        216.36        222.54        19.28 o                         
  -7  10   1         31.67         29.47        10.13 o                         
  -6  10   1        424.31        515.28        48.86 o                         
  -5  10   1        109.89        120.26        16.95 o                         
  -4  10   1        261.74        321.59        54.82 o                         
  -3  10   1         58.28         47.70        13.65 o                         
  -2  10   1        455.36        439.59        57.31 o                         
  -1  10   1          6.50         24.72         8.02 o                         
   0  10   1        302.09        321.37        22.96 o                         
   1  10   1         51.92         43.95        10.59 o                         
   2  10   1         14.80         11.06        11.28 o                         
   3  10   1          6.06         -6.90        11.59 o                         
   4  10   1        402.79        499.21        59.69 o                         
   5  10   1        498.82        626.43        76.05 o                         
   6  10   1        342.02        425.34        34.36 o                         
   7  10   1         94.10        110.67        14.78 o                         
   8  10   1          0.82         13.80        11.60 o                         
   9  10   1         21.07         10.62        13.70 o                         
  10  10   1          2.29         37.07        28.29 o                         
  -7  11   1        258.27        377.75        40.92 o                         
  -6  11   1        130.37        120.35        32.87 o                         
  -5  11   1         32.21         49.74        20.09 o                         
  -4  11   1        423.19        473.14        46.77 o                         
  -3  11   1         99.08        128.93        14.89 o                         
  -2  11   1        604.46        522.64        24.88 o                         
  -1  11   1         34.37         28.21        12.30 o                         
   0  11   1         40.55         23.45        10.37 o                         
   1  11   1          7.97         -1.13        12.11 o                         
   2  11   1        320.23        315.74        42.26 o                         
   3  11   1        156.18        122.10        14.17 o                         
   4  11   1        625.75        688.95        93.22 o                         
   5  11   1        111.87         86.41        16.95 o                         
   6  11   1        595.94        608.94        63.70 o                         
   7  11   1        116.87        100.68        27.25 o                         
  -4  12   1          0.09          5.95        18.16 o                         
  -3  12   1         58.03         59.07        19.74 o                         
  -2  12   1          6.21          1.60        20.39 o                         
  -1  12   1        100.87         59.41        18.28 o                         
   0  12   1        139.28        102.07        18.27 o                         
   1  12   1         41.94         21.45        15.59 o                         
   2  12   1          0.55         -8.13        18.94 o                         
   3  12   1         79.95         44.55        23.11 o                         
 -16   0   2        145.79        171.96        19.12 o                         
 -14   0   2         10.37         12.55        15.31 o                         
 -12   0   2        343.80        385.18        17.42 o                         
 -10   0   2       1039.05        974.28        43.08 o                         
  -8   0   2       1838.52       1444.72        46.78 o                         
  -6   0   2         45.24         16.74         3.88 o                         
  -4   0   2       1220.56        743.10        83.51 o                         
   2   0   2       3530.92       2888.91       937.09 o                         
   4   0   2       7147.94       5452.69      1059.43 o                         
   6   0   2       2482.70       1793.28       265.58 o                         
   8   0   2       8067.62       7102.83       232.88 o                         
  10   0   2       7543.16       6752.05       581.89 o                         
  12   0   2         50.82         68.38        13.53 o                         
  14   0   2        291.31        325.29        20.15 o                         
  16   0   2         17.81         -8.34        29.64 o                         
 -16   1   2          0.24         12.82        11.37 o                         
 -15   1   2          2.53         23.26        11.21 o                         
 -14   1   2        652.93        737.13        17.22 o                         
 -13   1   2         15.19         -4.70         8.87 o                         
 -12   1   2         70.23         58.93        10.78 o                         
 -11   1   2        178.33        149.63         8.51 o                         
 -10   1   2        305.98        274.84        29.10 o                         
  -9   1   2       1004.98        949.62        28.37 o                         
  -8   1   2       1125.72        896.31        40.40 o                         
  -7   1   2       1076.32       1162.79        54.15 o                         
  -6   1   2        564.29        465.61        46.39 o                         
  -5   1   2        420.76        402.38        41.53 o                         
  -4   1   2       1319.69       1589.10       144.98 o                         
  -3   1   2       1161.03       1167.96        13.89 o                         
  -2   1   2        547.68        575.40        13.68 o                         
   2   1   2       1411.45       1786.11       148.69 o                         
   3   1   2         60.26        153.25        46.56 o                         
   4   1   2       2958.23       3392.28       443.85 o                         
   5   1   2        616.26        639.84        57.82 o                         
   6   1   2          1.66        -41.77        41.77 o                         
   7   1   2       1672.29       1412.91       103.08 o                         
   8   1   2         28.30         -2.24        16.64 o                         
   9   1   2        931.86        888.68        29.72 o                         
  10   1   2        136.92         52.58        41.10 o                         
  11   1   2        584.25        534.88        21.45 o                         
  12   1   2        146.65        141.15        19.95 o                         
  13   1   2        123.61        141.31        11.60 o                         
  14   1   2         11.97         11.77        10.55 o                         
  15   1   2         62.95         73.64        11.36 o                         
  16   1   2         34.32        -19.74        29.63 o                         
 -16   2   2         50.18         81.97        18.84 o                         
 -15   2   2        285.94        337.86        14.69 o                         
 -14   2   2         19.52         12.66        16.63 o                         
 -13   2   2       1479.49       1452.30        22.79 o                         
 -12   2   2        188.01        148.06        41.59 o                         
 -11   2   2       2476.31       2278.25       128.36 o                         
 -10   2   2        136.47        125.92        17.21 o                         
  -9   2   2       1539.18       1525.01        77.51 o                         
  -8   2   2        128.90        141.13        13.93 o                         
  -7   2   2       3567.92       3604.99        69.23 o                         
  -6   2   2         11.52         24.05         6.54 o                         
  -5   2   2       2095.74       1872.49       113.53 o                         
  -4   2   2        289.71        249.45        28.77 o                         
  -3   2   2       1064.91       1307.39        17.72 o                         
  -2   2   2        436.48        600.98        45.81 o                         
  -1   2   2          8.40         39.80         8.86 o                         
   0   2   2        988.84        983.50        45.95 o                         
   1   2   2       9136.63      12688.06      1035.84 o                         
   2   2   2        149.36        442.69       214.32 o                         
   3   2   2       3350.42       3181.89       152.61 o                         
   4   2   2        139.02        266.30        90.20 o                         
   5   2   2       5980.48       6207.51       344.29 o                         
   6   2   2       4741.76       4729.27       136.55 o                         
   7   2   2        259.67        303.24        31.81 o                         
   8   2   2       4683.51       4244.77       186.43 o                         
   9   2   2       2117.97       2289.72        83.75 o                         
  10   2   2          2.19         -0.51         3.35 o                         
  11   2   2        481.81        465.21        22.77 o                         
  12   2   2        522.59        570.69        53.32 o                         
  13   2   2         73.00         76.01        11.24 o                         
  14   2   2        105.73         86.91        20.39 o                         
  15   2   2         10.83         16.24        11.48 o                         
 -16   3   2         44.50         59.58        32.09 o                         
 -15   3   2          1.26         -2.19        11.14 o                         
 -14   3   2        543.16        601.03        27.17 o                         
 -13   3   2        141.56         63.60       103.90 o                         
 -12   3   2       1781.48       1921.52       108.80 o                         
 -11   3   2          0.13         13.85         6.26 o                         
 -10   3   2        789.09        728.09        55.73 o                         
  -9   3   2        834.49        846.50        18.31 o                         
  -8   3   2       1834.49       1708.35        35.75 o                         
  -7   3   2        209.25        222.92        20.54 o                         
  -6   3   2       1876.90       1820.96        75.93 o                         
  -5   3   2        884.03        862.61        77.72 o                         
  -4   3   2       6859.08       9102.10       434.70 o                         
  -3   3   2        707.12       1007.64       135.53 o                         
  -2   3   2         83.22        151.25        34.44 o                         
  -1   3   2         73.39         86.68        31.10 o                         
   0   3   2        902.20        899.91        52.16 o                         
   1   3   2        444.13        421.37        54.44 o                         
   2   3   2       4768.74       4449.31       873.61 o                         
   3   3   2       1324.83       1050.59       265.95 o                         
   4   3   2       1144.54       1150.76        53.34 o                         
   5   3   2       1834.90       1711.62       214.56 o                         
   6   3   2       1233.56       1013.55        26.26 o                         
   7   3   2        275.61        208.89        18.61 o                         
   8   3   2        174.47        142.01        14.82 o                         
   9   3   2        178.18        182.47        10.15 o                         
  10   3   2          2.29         -1.03         7.63 o                         
  11   3   2        179.52        171.10        21.40 o                         
  12   3   2        340.07        378.28        12.86 o                         
  13   3   2          5.60          6.89        10.26 o                         
  14   3   2        257.51        302.40        34.03 o                         
  15   3   2          6.06         55.59        34.50 o                         
 -15   4   2        338.80        381.72        29.08 o                         
 -14   4   2         49.14         47.32        13.19 o                         
 -13   4   2        577.11        636.42        42.06 o                         
 -12   4   2        920.22        889.37        53.81 o                         
 -11   4   2       1213.36       1240.35        53.94 o                         
 -10   4   2        557.43        453.71        20.48 o                         
  -9   4   2        313.59        317.99        17.28 o                         
  -8   4   2        573.61        474.94        41.94 o                         
  -7   4   2       2734.61       2270.83       163.01 o                         
  -6   4   2       1390.39       1370.00       164.42 o                         
  -5   4   2       2655.84       3048.88       142.04 o                         
  -4   4   2       1843.85       3166.17       222.40 o                         
  -3   4   2       2012.94       1973.18       174.69 o                         
  -2   4   2        830.04       1100.12       225.57 o                         
  -1   4   2        631.81        623.66        55.95 o                         
   0   4   2          9.88          9.46         4.06 o                         
   1   4   2        753.53        745.22        32.81 o                         
   2   4   2       2485.91       2727.24       520.90 o                         
   3   4   2       6533.83       6469.89       264.81 o                         
   4   4   2       1494.97       1461.53       534.54 o                         
   5   4   2       2029.64       2111.74       114.93 o                         
   6   4   2       2294.11       2244.18        91.60 o                         
   7   4   2        490.23        507.84        36.61 o                         
   8   4   2          0.82          4.69         7.20 o                         
   9   4   2          1.34         15.09         7.58 o                         
  10   4   2        101.75         89.49        17.99 o                         
  11   4   2         66.81         84.69         9.17 o                         
  12   4   2          0.40         -7.08         7.74 o                         
  13   4   2        219.31        263.25        18.37 o                         
  14   4   2        301.11        376.55        18.84 o                         
 -15   5   2          9.51          1.47        20.78 o                         
 -14   5   2        208.54        189.10        70.47 o                         
 -13   5   2         63.65         75.46        21.22 o                         
 -12   5   2        163.00        170.92        14.68 o                         
 -11   5   2        243.33        248.77        12.19 o                         
 -10   5   2        955.69       1005.95        50.75 o                         
  -9   5   2       3575.44       3587.36       175.33 o                         
  -8   5   2        196.93        222.63        16.52 o                         
  -7   5   2        338.79        369.12        19.72 o                         
  -6   5   2       2061.11       2155.65       257.62 o                         
  -5   5   2        920.75        918.26        43.08 o                         
  -4   5   2          7.18        140.51        49.33 o                         
  -3   5   2       1396.29       1436.87        71.58 o                         
  -2   5   2       1209.81       1381.77       197.40 o                         
  -1   5   2       1138.13       1289.43        87.65 o                         
   0   5   2         67.14         88.51         6.28 o                         
   1   5   2        702.52        602.48        67.27 o                         
   2   5   2          5.18         24.38        11.09 o                         
   3   5   2        158.22         92.02        22.85 o                         
   4   5   2        947.55        702.09       112.18 o                         
   5   5   2        973.96        963.14        66.77 o                         
   6   5   2        138.44        224.34        39.03 o                         
   7   5   2       5693.12       6412.33       384.26 o                         
   8   5   2          6.96          8.93        17.91 o                         
   9   5   2        283.77        342.98        19.67 o                         
  10   5   2         46.84         18.48        11.58 o                         
  11   5   2        173.42        157.78        14.08 o                         
  12   5   2         99.99         19.08        58.03 o                         
  13   5   2        125.43        120.97        13.28 o                         
  14   5   2          2.83        -10.08        17.49 o                         
 -14   6   2        333.78        312.05        26.76 o                         
 -13   6   2         11.04         10.00        14.25 o                         
 -12   6   2        389.01        415.47        18.43 o                         
 -11   6   2         44.12         36.42        11.16 o                         
 -10   6   2        928.40        969.68        57.05 o                         
  -9   6   2          6.02         21.21        13.27 o                         
  -8   6   2       1491.76       1367.35        68.96 o                         
  -7   6   2        237.82        270.37        46.23 o                         
  -6   6   2        765.81        738.96       116.52 o                         
  -5   6   2         28.09         34.22        10.96 o                         
  -4   6   2        396.30        579.29        17.82 o                         
  -3   6   2        190.26        235.13        22.89 o                         
  -2   6   2       1391.67       1439.49       202.02 o                         
  -1   6   2        189.07        164.55        12.54 o                         
   0   6   2        707.70        739.47        50.47 o                         
   1   6   2        109.55        138.65         8.22 o                         
   2   6   2        796.94        861.32        66.12 o                         
   3   6   2         39.75         66.62         6.06 o                         
   4   6   2        867.17        670.05       141.66 o                         
   5   6   2        364.89        359.79        23.42 o                         
   6   6   2       1339.49       1320.18       154.10 o                         
   7   6   2        190.99        188.21        14.73 o                         
   8   6   2        449.20        438.60        29.22 o                         
   9   6   2        695.95        713.96        60.05 o                         
  10   6   2       1165.15       1253.64       127.63 o                         
  11   6   2          2.61          4.06        14.66 o                         
  12   6   2        240.39        195.45        52.48 o                         
  13   6   2         28.20         41.62        13.91 o                         
 -14   7   2         19.48          5.26        35.71 o                         
 -13   7   2         29.28         44.18        17.15 o                         
 -12   7   2         11.94         29.64        15.01 o                         
 -11   7   2         30.27         28.17        10.02 o                         
 -10   7   2        108.81         87.23        14.37 o                         
  -9   7   2         37.31         27.48        10.11 o                         
  -8   7   2         26.39         30.37        16.80 o                         
  -7   7   2        983.97       1078.50       202.54 o                         
  -6   7   2         49.54        113.97        17.51 o                         
  -5   7   2        685.49        799.49        70.65 o                         
  -4   7   2         92.66        108.54        16.35 o                         
  -3   7   2        310.96        291.63        15.30 o                         
  -2   7   2        675.11        687.67        45.76 o                         
  -1   7   2       2766.89       2594.99       110.19 o                         
   0   7   2        269.87        273.44        42.78 o                         
   1   7   2        189.91        156.82         9.25 o                         
   2   7   2        220.67        244.62        18.22 o                         
   3   7   2        227.82        268.06        29.96 o                         
   4   7   2         27.08         74.19        11.63 o                         
   5   7   2        371.16        429.10        23.00 o                         
   6   7   2        102.01         84.17        12.88 o                         
   7   7   2         66.64         76.27        18.52 o                         
   8   7   2        351.99        360.44        23.72 o                         
   9   7   2       1382.01       1395.47        72.26 o                         
  10   7   2        515.79        555.86        27.76 o                         
  11   7   2        134.80        107.99        16.01 o                         
  12   7   2        198.35        192.67        15.59 o                         
 -13   8   2        157.80        127.82        21.25 o                         
 -12   8   2        143.93        123.72        25.54 o                         
 -11   8   2        194.42        198.02        17.47 o                         
 -10   8   2         46.59         71.67        14.92 o                         
  -9   8   2        302.71        288.26        42.38 o                         
  -8   8   2          0.36        -11.53        19.57 o                         
  -7   8   2         67.56         97.83        19.79 o                         
  -6   8   2         76.52        123.83        21.11 o                         
  -5   8   2        475.53        496.92        20.38 o                         
  -4   8   2         33.42         33.24         9.77 o                         
  -3   8   2         18.26         13.99         8.15 o                         
  -2   8   2          2.73          4.63         7.89 o                         
  -1   8   2       1066.19       1070.67        50.67 o                         
   0   8   2         55.23         66.53        18.40 o                         
   1   8   2        236.94        298.60        35.47 o                         
   2   8   2         31.99         30.62         6.46 o                         
   3   8   2        630.46        655.82        35.51 o                         
   4   8   2          8.57         21.30         6.94 o                         
   5   8   2         10.00         15.73        12.51 o                         
   6   8   2          0.44         -2.87        13.45 o                         
   7   8   2        295.73        271.72        23.80 o                         
   8   8   2        487.81        454.33        32.50 o                         
   9   8   2        935.14       1033.20        64.60 o                         
  10   8   2        121.53        143.40        16.75 o                         
  11   8   2        871.90        701.64        44.89 o                         
 -12   9   2         42.91         72.89        25.45 o                         
 -11   9   2         46.53         68.83        23.79 o                         
 -10   9   2         32.06         64.04        20.63 o                         
  -9   9   2         45.44         59.32        17.80 o                         
  -8   9   2        160.32        137.33        24.07 o                         
  -7   9   2         24.60         36.45        12.30 o                         
  -6   9   2        534.90        574.00        29.52 o                         
  -5   9   2          0.26         23.49         8.81 o                         
  -4   9   2        634.14        762.49        39.70 o                         
  -3   9   2         71.03         82.02        10.42 o                         
  -2   9   2         48.98         17.86        12.13 o                         
  -1   9   2         78.55         56.55         9.15 o                         
   0   9   2          9.53         16.63         9.32 o                         
   1   9   2        211.31        173.85        11.70 o                         
   2   9   2        283.70        279.18        14.56 o                         
   3   9   2        101.55         83.35        10.72 o                         
   4   9   2          2.30         -7.72         8.60 o                         
   5   9   2         54.69         52.53        12.24 o                         
   6   9   2        453.63        521.99        55.94 o                         
   7   9   2         34.21         30.99        13.21 o                         
   8   9   2         18.05         17.78         9.69 o                         
   9   9   2         89.93        117.20        14.31 o                         
  10   9   2        285.16        287.06        17.69 o                         
  -9  10   2        171.28        170.70        30.25 o                         
  -8  10   2         48.95         55.61        15.05 o                         
  -7  10   2          2.40         12.68        10.71 o                         
  -6  10   2        587.51        671.39        58.16 o                         
  -5  10   2         72.98         92.21        15.20 o                         
  -4  10   2         68.56         91.13        14.77 o                         
  -3  10   2        316.47        341.24        31.64 o                         
  -2  10   2        504.64        539.32        26.54 o                         
  -1  10   2         97.13         81.91        11.54 o                         
   0  10   2        153.69        134.22        10.54 o                         
   1  10   2        151.91        169.33        14.61 o                         
   2  10   2         70.46         47.67        11.27 o                         
   3  10   2          5.74          8.50        12.00 o                         
   4  10   2        409.09        427.05        40.52 o                         
   5  10   2         13.77         40.82        11.58 o                         
   6  10   2        118.74        105.58        12.44 o                         
   7  10   2        251.13        290.65        17.49 o                         
   8  10   2        244.86        229.27        28.85 o                         
   9  10   2          0.95         -5.08        32.60 o                         
  -6  11   2         13.01         17.21        22.34 o                         
  -5  11   2        362.73        335.80        27.49 o                         
  -4  11   2          9.88         46.60        18.66 o                         
  -3  11   2        225.49        218.54        32.88 o                         
  -2  11   2        153.56        143.82        15.31 o                         
  -1  11   2          1.51          8.32        11.96 o                         
   0  11   2          2.79         -2.06        11.18 o                         
   1  11   2          5.31          4.38        12.13 o                         
   2  11   2         77.14        106.67        22.97 o                         
   3  11   2        201.14        175.62        16.28 o                         
   4  11   2          0.24         11.21        16.97 o                         
   5  11   2        128.79        141.75        18.84 o                         
   6  11   2          0.69          7.85        22.19 o                         
   7  11   2         42.99         32.40        19.47 o                         
  -2  12   2         28.92          3.43        28.84 o                         
  -1  12   2          9.73         -6.47        16.30 o                         
   0  12   2        105.64         86.79        17.42 o                         
   1  12   2        268.85        173.13        18.31 o                         
   2  12   2        197.27        169.96        24.70 o                         
   3  12   2          4.15        -18.81        31.53 o                         
 -17   0   3          0.85          1.00        31.06 o                         
 -15   0   3        280.34        295.61        20.01 o                         
 -13   0   3        124.67        113.38        17.88 o                         
 -11   0   3        777.86        645.59        24.83 o                         
  -9   0   3       1292.34       1064.04        49.75 o                         
  -7   0   3       1860.09       1638.92        27.35 o                         
  -5   0   3       3354.16       3945.31       156.57 o                         
   1   0   3       1092.19       1015.97       399.33 o                         
   3   0   3       1702.14       1704.56        51.87 o                         
   5   0   3         54.49         70.30        10.51 o                         
   7   0   3       1384.66       1381.42       151.35 o                         
   9   0   3          6.29          2.87         6.66 o                         
  11   0   3          4.62         -6.10        11.25 o                         
  13   0   3         10.80          0.20        14.77 o                         
  15   0   3          0.89         -2.86        18.83 o                         
 -16   1   3         72.76         51.20        12.31 o                         
 -15   1   3         59.80         74.57        11.40 o                         
 -14   1   3        185.56        191.52        12.09 o                         
 -13   1   3        143.11        153.25        11.62 o                         
 -12   1   3        564.94        531.39        23.74 o                         
 -11   1   3        436.07        376.38        32.29 o                         
 -10   1   3       1410.85       1372.27        53.39 o                         
  -9   1   3        141.12        117.78        11.30 o                         
  -8   1   3       2313.15       2072.54        94.92 o                         
  -7   1   3        432.79        432.27        22.03 o                         
  -6   1   3       3108.55       2815.09       114.16 o                         
  -5   1   3       6180.50       7150.35       566.28 o                         
  -4   1   3       1609.76       1512.65        53.78 o                         
  -3   1   3       3469.94       3499.25        55.23 o                         
  -2   1   3       3382.79       3490.35       622.63 o                         
  -1   1   3       7914.16       7151.44       126.57 o                         
   0   1   3         20.63         33.39         6.55 o                         
   1   1   3          3.42         20.96         5.21 o                         
   2   1   3        253.39        287.81        33.78 o                         
   3   1   3        163.39        156.60         9.71 o                         
   4   1   3       1429.82       1414.83       109.39 o                         
   5   1   3        298.72        354.72        36.44 o                         
   6   1   3        733.21        580.91        75.58 o                         
   7   1   3          9.55         -1.16         7.22 o                         
   8   1   3       2305.56       1886.87        88.27 o                         
   9   1   3        748.17        719.97        42.87 o                         
  10   1   3       1162.92        946.99        54.84 o                         
  11   1   3        141.65        170.01        21.51 o                         
  12   1   3        431.05        397.69        17.13 o                         
  13   1   3        102.30         98.55        10.51 o                         
  14   1   3         74.89         96.80        10.88 o                         
  15   1   3         22.83         22.45        14.01 o                         
  16   1   3          0.68         -6.24        28.96 o                         
 -16   2   3          5.98         19.77        14.74 o                         
 -15   2   3          1.79        -13.21        19.82 o                         
 -14   2   3        282.62        272.52        14.12 o                         
 -13   2   3        164.90        166.55        28.44 o                         
 -12   2   3         25.29          8.79         9.34 o                         
 -11   2   3         14.40         11.72         4.29 o                         
 -10   2   3        206.88        246.27        13.85 o                         
  -9   2   3       3593.20       3392.82        76.90 o                         
  -8   2   3          3.07         14.28         7.89 o                         
  -7   2   3        142.11        136.01        21.74 o                         
  -6   2   3       3230.50       2571.90       185.47 o                         
  -5   2   3         98.65        101.68         6.28 o                         
  -4   2   3       1031.61       1259.90       148.22 o                         
  -3   2   3       1169.04       1610.76        28.19 o                         
  -2   2   3       1077.35       1031.23        93.92 o                         
  -1   2   3       4880.13       7278.60       329.28 o                         
   0   2   3       2070.74       1825.89       266.40 o                         
   1   2   3        590.32        661.06        25.65 o                         
   2   2   3          9.14         31.04         2.95 o                         
   3   2   3         27.58         86.63        16.49 o                         
   4   2   3       1181.35       1171.73       185.23 o                         
   5   2   3        265.85        238.32         7.54 o                         
   6   2   3        194.28        285.62        45.02 o                         
   7   2   3        412.10        478.80         9.71 o                         
   8   2   3          3.80         -9.04         9.04 o                         
   9   2   3         40.86         34.67         8.84 o                         
  10   2   3        299.72        291.29        12.29 o                         
  11   2   3         24.76         10.47        11.45 o                         
  12   2   3        193.77        208.56        12.27 o                         
  13   2   3         35.94         56.94        11.75 o                         
  14   2   3          5.10         -8.59        11.67 o                         
  15   2   3          7.37         15.56        14.85 o                         
 -16   3   3          0.22         43.91        21.55 o                         
 -15   3   3        282.29        346.18        24.96 o                         
 -14   3   3          3.05         -0.15        11.86 o                         
 -13   3   3        431.07        451.83        17.41 o                         
 -12   3   3        209.17        214.99        22.02 o                         
 -11   3   3        197.21        214.87        10.18 o                         
 -10   3   3        162.30        149.67        17.64 o                         
  -9   3   3         60.84         70.08         7.49 o                         
  -8   3   3         44.10         62.18         7.35 o                         
  -7   3   3       1708.32       1848.04        57.58 o                         
  -6   3   3         91.00         62.74         9.49 o                         
  -5   3   3        214.07        293.64        22.05 o                         
  -4   3   3       1534.77       1703.20       144.76 o                         
  -3   3   3       1665.64       2273.37        56.14 o                         
  -2   3   3        173.42        116.41         7.32 o                         
  -1   3   3         72.44        193.31        20.30 o                         
   0   3   3        499.24        664.83        79.33 o                         
   1   3   3        849.51        890.33       122.67 o                         
   2   3   3       1728.22       1598.56       239.09 o                         
   3   3   3       2114.13       2023.32       139.25 o                         
   4   3   3        439.05        356.04        42.38 o                         
   5   3   3        142.73        101.42        11.73 o                         
   6   3   3       1104.80       1068.14        51.94 o                         
   7   3   3        126.36         96.77         5.06 o                         
   8   3   3        317.93        344.18        12.50 o                         
   9   3   3        104.09        116.29         9.28 o                         
  10   3   3        321.98        301.45        11.46 o                         
  11   3   3        222.54        248.22        11.91 o                         
  12   3   3          0.50          7.47         9.85 o                         
  13   3   3        188.00        207.73        12.98 o                         
  14   3   3         41.50         33.16        21.99 o                         
  15   3   3        357.85        520.56        46.52 o                         
 -16   4   3        133.77        183.55        36.63 o                         
 -15   4   3        130.97        204.25        16.57 o                         
 -14   4   3         69.77         50.42        26.10 o                         
 -13   4   3         93.10         43.89        35.93 o                         
 -12   4   3        207.62        245.57        11.86 o                         
 -11   4   3          4.38          0.27         2.26 o                         
 -10   4   3        332.70        316.22        15.62 o                         
  -9   4   3        158.46        151.22         6.55 o                         
  -8   4   3        274.21        251.64        15.91 o                         
  -7   4   3         12.46         19.66         9.88 o                         
  -6   4   3          1.99         52.78        15.34 o                         
  -5   4   3          1.20         12.88        12.47 o                         
  -4   4   3        436.06        398.14        27.02 o                         
  -3   4   3       1463.97       1585.38       129.54 o                         
  -2   4   3       1410.25       1890.17       144.31 o                         
  -1   4   3         14.81         32.16         3.07 o                         
   0   4   3        362.09        420.35        18.59 o                         
   1   4   3         62.20         35.35         6.07 o                         
   2   4   3         29.90         12.25         6.20 o                         
   3   4   3          2.32         41.60        71.93 o                         
   4   4   3        449.57        379.12        48.74 o                         
   5   4   3         39.22         12.98         4.38 o                         
   6   4   3        225.30        272.57        46.43 o                         
   7   4   3          1.30          1.39         8.53 o                         
   8   4   3         23.67         45.01        11.34 o                         
   9   4   3        250.46        195.65        17.07 o                         
  10   4   3         97.24         89.82        10.19 o                         
  11   4   3        140.27        153.41        15.84 o                         
  12   4   3         77.23         87.35        15.40 o                         
  13   4   3         54.18         67.53        14.53 o                         
  14   4   3        211.25        246.40        32.81 o                         
 -15   5   3        128.63        103.64        22.18 o                         
 -14   5   3         47.62         46.16        12.75 o                         
 -13   5   3        139.33        156.50        12.26 o                         
 -12   5   3          8.99          5.39        14.77 o                         
 -11   5   3         83.86        120.74         9.95 o                         
 -10   5   3       1800.31       1661.30        75.30 o                         
  -9   5   3        177.59        263.83        50.94 o                         
  -8   5   3       3095.71       3201.57       290.10 o                         
  -7   5   3        225.04        236.10        18.07 o                         
  -6   5   3        421.75        373.30        60.24 o                         
  -5   5   3        290.40        343.14        17.73 o                         
  -4   5   3        460.51        554.56        17.95 o                         
  -3   5   3        304.37        385.75        34.53 o                         
  -2   5   3          2.45          7.52         4.77 o                         
  -1   5   3         15.13         31.23         5.83 o                         
   0   5   3        249.92        223.72        19.90 o                         
   1   5   3        124.47        179.64        23.70 o                         
   2   5   3        351.81        461.65        34.56 o                         
   3   5   3          9.32         31.97        16.33 o                         
   4   5   3        704.31        555.13        86.86 o                         
   5   5   3         42.46        154.91        46.80 o                         
   6   5   3        567.17        677.03        30.18 o                         
   7   5   3         28.20         49.13        23.64 o                         
   8   5   3         98.39        101.94        12.36 o                         
   9   5   3          2.29          7.16        10.25 o                         
  10   5   3         19.81         12.13        14.93 o                         
  11   5   3         18.66          9.26        22.50 o                         
  12   5   3         32.95         19.03        12.66 o                         
  13   5   3        187.23        184.61        29.74 o                         
  14   5   3         93.56        109.38        23.27 o                         
 -15   6   3         83.55         51.06        28.37 o                         
 -14   6   3          3.00          1.42        16.24 o                         
 -13   6   3         63.30         90.43        14.38 o                         
 -12   6   3         11.57         34.57        11.23 o                         
 -11   6   3        301.55        269.65        21.74 o                         
 -10   6   3        126.34        196.22        41.56 o                         
  -9   6   3         60.40         82.68        12.38 o                         
  -8   6   3        772.94        740.48        36.01 o                         
  -7   6   3        155.18        138.97        19.92 o                         
  -6   6   3          0.24         24.99        20.86 o                         
  -5   6   3        295.61        362.61        15.11 o                         
  -4   6   3        161.58        158.29        15.88 o                         
  -3   6   3       1580.58       1628.55        73.86 o                         
  -2   6   3        604.24        685.10        97.64 o                         
  -1   6   3        450.77        428.35        19.74 o                         
   0   6   3        104.84         99.32         9.07 o                         
   1   6   3       2184.77       2285.95       132.55 o                         
   2   6   3        112.43         87.46         5.75 o                         
   3   6   3         33.45         43.13         9.38 o                         
   4   6   3        126.49        142.02        12.92 o                         
   5   6   3        174.58        114.53        23.89 o                         
   6   6   3        405.32        423.73        33.43 o                         
   7   6   3          3.37          7.41         9.58 o                         
   8   6   3        953.04       1061.05        70.46 o                         
   9   6   3         37.70         44.84        27.90 o                         
  10   6   3        146.27        146.42        16.91 o                         
  11   6   3        138.07        141.31        19.53 o                         
  12   6   3          8.46         10.44        13.44 o                         
  13   6   3         36.44          6.03         9.25 o                         
 -14   7   3         17.99          2.83        20.61 o                         
 -13   7   3         17.75          5.83        16.01 o                         
 -12   7   3        469.86        461.63        30.38 o                         
 -11   7   3        189.58        169.16        23.52 o                         
 -10   7   3        534.37        578.36        29.81 o                         
  -9   7   3         18.51         15.17         9.28 o                         
  -8   7   3        387.36        399.04        92.10 o                         
  -7   7   3       1282.81       1411.12       241.40 o                         
  -6   7   3        377.57        338.59        59.43 o                         
  -5   7   3       1145.89       1375.57       147.03 o                         
  -4   7   3        144.06        151.43        11.26 o                         
  -3   7   3        357.67        370.31        23.70 o                         
  -2   7   3        981.68        953.72        36.06 o                         
  -1   7   3        936.58        889.15        82.05 o                         
   0   7   3        994.94       1082.91        51.42 o                         
   1   7   3        378.02        533.42        67.09 o                         
   2   7   3        372.34        416.94        24.48 o                         
   3   7   3         94.73        120.93        19.91 o                         
   4   7   3         67.61         48.95         9.45 o                         
   5   7   3         30.73         20.13        11.46 o                         
   6   7   3          7.19          9.71        11.10 o                         
   7   7   3        122.57         99.27        10.86 o                         
   8   7   3         34.98         48.00        10.74 o                         
   9   7   3        970.85       1002.24        48.31 o                         
  10   7   3         53.42         83.82        15.54 o                         
  11   7   3         36.58         36.48        16.15 o                         
  12   7   3          0.68         -9.68        12.43 o                         
 -13   8   3          4.12          1.97        31.89 o                         
 -12   8   3         12.64          6.02        16.46 o                         
 -11   8   3          0.31         13.71        10.32 o                         
 -10   8   3         73.53         61.38        14.60 o                         
  -9   8   3          0.51         27.19        11.75 o                         
  -8   8   3          2.10          8.95        19.93 o                         
  -7   8   3        464.85        400.95        94.86 o                         
  -6   8   3        817.76       1015.37        76.99 o                         
  -5   8   3        159.04        176.56        11.85 o                         
  -4   8   3       1079.86       1182.52        55.93 o                         
  -3   8   3        165.05        201.66        13.37 o                         
  -2   8   3         58.79         91.44        19.42 o                         
  -1   8   3        215.13        219.56         8.66 o                         
   0   8   3       1516.27       1527.31        81.14 o                         
   1   8   3          9.61          7.08         5.76 o                         
   2   8   3         85.39         56.61         5.73 o                         
   3   8   3        805.38        845.13        44.43 o                         
   4   8   3        144.07        194.54        19.90 o                         
   5   8   3         32.29         47.85        10.60 o                         
   6   8   3         36.82         59.10        12.73 o                         
   7   8   3          3.04        -12.28        12.28 o                         
   8   8   3        349.32        289.76        17.03 o                         
   9   8   3         89.39         83.79        10.42 o                         
  10   8   3        222.77        176.28        14.83 o                         
  11   8   3          6.11         26.42        11.21 o                         
 -10   9   3        112.15        118.01        19.58 o                         
  -9   9   3        238.24        256.60        28.60 o                         
  -8   9   3         50.30         50.59        28.68 o                         
  -7   9   3        346.62        490.85        77.37 o                         
  -6   9   3          1.18          0.48        14.37 o                         
  -5   9   3        543.17        654.93        79.79 o                         
  -4   9   3         45.33         87.12        25.84 o                         
  -3   9   3       1748.85       1634.23       258.94 o                         
  -2   9   3          7.83         11.93         7.22 o                         
  -1   9   3         26.48         11.27         8.32 o                         
   0   9   3         14.37         11.33         8.05 o                         
   1   9   3        803.38        782.37        73.63 o                         
   2   9   3         26.85         11.70         6.67 o                         
   3   9   3          4.35         17.14         9.40 o                         
   4   9   3        441.24        470.24        55.18 o                         
   5   9   3        402.02        498.28        56.94 o                         
   6   9   3         52.17         39.86        11.64 o                         
   7   9   3        292.83        308.96        26.24 o                         
   8   9   3          1.32        -12.82        12.82 o                         
   9   9   3        280.01        320.39        22.79 o                         
  10   9   3         73.34         48.91        22.79 o                         
  -9  10   3         48.13         26.95        25.33 o                         
  -8  10   3        163.00        171.19        18.21 o                         
  -7  10   3        180.29        226.23        17.54 o                         
  -6  10   3         30.56         43.55        13.82 o                         
  -5  10   3         22.21         40.60        13.36 o                         
  -4  10   3        374.43        376.81        42.88 o                         
  -3  10   3         22.46         32.95        12.48 o                         
  -2  10   3        897.23        827.53        45.39 o                         
  -1  10   3          5.12          5.57        10.97 o                         
   0  10   3        292.89        264.27        13.88 o                         
   1  10   3         31.51         35.41        11.90 o                         
   2  10   3         72.84         37.67        11.25 o                         
   3  10   3        205.87        250.54        51.72 o                         
   4  10   3        276.87        283.25        15.17 o                         
   5  10   3        143.24        152.23        12.65 o                         
   6  10   3         12.85         11.54        12.39 o                         
   7  10   3         20.89         24.44        11.96 o                         
   8  10   3         52.82         68.25        16.39 o                         
  -6  11   3         18.90         32.91        27.41 o                         
  -5  11   3          2.01         -1.65        16.24 o                         
  -4  11   3        251.29        370.31        38.54 o                         
  -3  11   3         51.49         33.29        12.79 o                         
  -2  11   3        423.31        450.99        33.72 o                         
  -1  11   3          0.28          4.10        11.96 o                         
   0  11   3        172.77        177.36        15.27 o                         
   1  11   3         19.54          7.68        12.55 o                         
   2  11   3        713.60        797.22       106.82 o                         
   3  11   3         49.99         61.32        14.90 o                         
   4  11   3        241.47        263.19        23.06 o                         
   5  11   3         63.18        108.89        20.20 o                         
   6  11   3        124.30        191.86        21.20 o                         
   7  11   3         95.50        110.44        29.37 o                         
  -1  12   3        358.43        281.31        36.04 o                         
   0  12   3          1.02          1.87        27.19 o                         
   1  12   3        196.35        134.14        35.77 o                         
   2  12   3         61.99         78.01        33.97 o                         
   3  12   3         20.99          3.03        29.97 o                         
   4  12   3         43.49         53.17        31.89 o                         
 -16   0   4          4.34        -13.00        16.43 o                         
 -14   0   4         96.70         93.59        15.21 o                         
 -12   0   4       1687.17       1582.83        73.12 o                         
 -10   0   4       3267.42       3175.87       108.27 o                         
  -8   0   4        239.09        208.18         9.04 o                         
  -6   0   4       1243.99       1339.74       140.12 o                         
  -4   0   4        424.06        270.68         9.85 o                         
   0   0   4         18.70         39.90         5.03 o                         
   2   0   4       3594.66       3315.08       114.52 o                         
   4   0   4        171.01        204.26        12.54 o                         
   6   0   4        475.54        401.55        39.30 o                         
   8   0   4       1107.41        973.10        40.83 o                         
  10   0   4        273.47        242.26        20.43 o                         
  12   0   4        188.20        164.78        16.30 o                         
  14   0   4         99.29         91.47        19.63 o                         
 -16   1   4        127.25        141.79        13.25 o                         
 -15   1   4         13.87         14.73        10.41 o                         
 -14   1   4         24.21         28.50         9.46 o                         
 -13   1   4        227.39        237.64        10.74 o                         
 -12   1   4        107.41         95.59        11.34 o                         
 -11   1   4       1192.74       1131.25        42.35 o                         
 -10   1   4        346.50        324.97        29.28 o                         
  -9   1   4        667.34        478.25        19.96 o                         
  -8   1   4        467.34        439.15        22.10 o                         
  -7   1   4        381.26        316.34        17.87 o                         
  -6   1   4        292.04        241.10        20.12 o                         
  -5   1   4          2.99         -5.64        26.84 o                         
  -4   1   4       9626.60       9662.93       990.88 o                         
  -3   1   4       5259.10       5288.51       709.48 o                         
  -2   1   4         22.07         78.83         9.69 o                         
  -1   1   4       1452.51       2500.86       242.16 o                         
   0   1   4       3631.39       4607.44       360.79 o                         
   1   1   4       1603.30       1854.35       212.23 o                         
   2   1   4         16.85         12.20         1.55 o                         
   3   1   4         70.30         50.38         5.49 o                         
   4   1   4       2682.50       2384.34       144.56 o                         
   5   1   4        840.62        747.28       170.91 o                         
   6   1   4          7.97         15.16         3.37 o                         
   7   1   4          2.01         -3.27         3.27 o                         
   8   1   4         11.55        -24.17        24.17 o                         
   9   1   4         26.98         17.25         5.24 o                         
  10   1   4        303.94        287.25        12.64 o                         
  11   1   4         12.23         18.88         8.14 o                         
  12   1   4         21.00         12.36        10.20 o                         
  13   1   4         15.63         12.99         9.54 o                         
  14   1   4        109.35        125.79        12.02 o                         
  15   1   4         43.79         25.21        14.13 o                         
 -16   2   4          4.95         -7.94        14.11 o                         
 -15   2   4        126.87        151.36        15.90 o                         
 -14   2   4        134.81         99.41        16.23 o                         
 -13   2   4         67.43         58.40         7.91 o                         
 -12   2   4         73.38         56.47        11.46 o                         
 -11   2   4        157.56        134.71        14.08 o                         
 -10   2   4        584.90        541.98        21.19 o                         
  -9   2   4        134.16        102.94         9.38 o                         
  -8   2   4        738.10        739.93        11.02 o                         
  -7   2   4       1966.21       1784.40        52.52 o                         
  -6   2   4        875.58        778.99        61.80 o                         
  -5   2   4       4966.04       5640.93       360.23 o                         
  -4   2   4       2319.40       2530.54        37.41 o                         
  -3   2   4       2370.36       4361.61        43.83 o                         
  -2   2   4       1276.54       1633.22       176.81 o                         
  -1   2   4       1399.49       1609.72       204.52 o                         
   0   2   4       9266.25      10487.63       509.56 o                         
   1   2   4        246.33        242.83        45.16 o                         
   2   2   4        307.89        443.58        28.13 o                         
   3   2   4       2322.01       2460.19       179.87 o                         
   4   2   4         44.74         38.27         5.28 o                         
   5   2   4       1297.62       1058.25        93.54 o                         
   6   2   4        169.54        180.25         6.75 o                         
   7   2   4        955.61        813.58        16.59 o                         
   8   2   4          0.50         -4.90         4.90 o                         
   9   2   4       1597.05       1572.23        46.82 o                         
  10   2   4         57.99         52.30        11.59 o                         
  11   2   4        399.97        433.53        26.21 o                         
  12   2   4          3.54         11.01        10.52 o                         
  13   2   4         62.69         74.83         9.86 o                         
  14   2   4         22.32         23.43        10.33 o                         
  15   2   4        102.00        100.84        18.46 o                         
 -16   3   4        187.10        226.91        31.92 o                         
 -15   3   4         74.31         80.04        37.25 o                         
 -14   3   4        133.78        122.64        10.50 o                         
 -13   3   4        178.27        172.46        29.56 o                         
 -12   3   4        163.75        157.18        23.75 o                         
 -11   3   4         14.33         13.91         5.40 o                         
 -10   3   4       2002.57       1766.07        33.02 o                         
  -9   3   4         17.52         23.33         4.53 o                         
  -8   3   4       1406.45       1472.81        44.30 o                         
  -7   3   4          2.01         61.61        17.62 o                         
  -6   3   4       3026.88       3150.26       131.33 o                         
  -5   3   4         34.49         78.64        45.01 o                         
  -4   3   4       3277.09       3166.84       350.62 o                         
  -3   3   4       1112.19       2061.32        76.65 o                         
  -2   3   4       1742.16       2049.53       258.90 o                         
  -1   3   4        151.72        233.06        24.85 o                         
   0   3   4       7064.05       8925.11       492.00 o                         
   1   3   4          8.70         28.40        46.20 o                         
   2   3   4       5119.03       4674.52       123.06 o                         
   3   3   4        619.19        675.47       267.79 o                         
   4   3   4         31.92         18.39        12.94 o                         
   5   3   4        139.07        153.80        23.45 o                         
   6   3   4       1092.41        992.82        39.41 o                         
   7   3   4         83.62         77.13         8.32 o                         
   8   3   4         80.50         63.13        10.91 o                         
   9   3   4         53.40         60.92         7.57 o                         
  10   3   4          1.84          2.61         7.76 o                         
  11   3   4        147.01        149.58        11.99 o                         
  12   3   4        218.12        226.31        12.57 o                         
  13   3   4        244.51        244.36        17.61 o                         
  14   3   4         12.06         20.93        15.46 o                         
  15   3   4         29.14         26.04        28.37 o                         
 -16   4   4         69.68        101.40        22.85 o                         
 -15   4   4        167.42        143.63        18.49 o                         
 -14   4   4        106.17        136.02        26.49 o                         
 -13   4   4        127.11        131.29        11.54 o                         
 -12   4   4         47.82         20.30        12.03 o                         
 -11   4   4        343.81        352.03        22.86 o                         
 -10   4   4        133.34        135.26        17.19 o                         
  -9   4   4         15.46         19.00         4.27 o                         
  -8   4   4        372.85        446.05        23.98 o                         
  -7   4   4       2847.13       2758.07       119.76 o                         
  -6   4   4       2590.07       2485.69       119.16 o                         
  -5   4   4        804.47        793.53        41.41 o                         
  -4   4   4       1595.84       1665.24       121.75 o                         
  -3   4   4        779.10       1043.18       108.94 o                         
  -2   4   4       1545.22       1923.40       131.75 o                         
  -1   4   4        123.80        112.83         7.98 o                         
   0   4   4       1249.70       1508.92       156.71 o                         
   1   4   4       1314.50       1348.78        41.22 o                         
   2   4   4        811.45       1022.64       314.50 o                         
   3   4   4       2652.97       2335.27        62.98 o                         
   4   4   4        391.78        287.75        34.54 o                         
   5   4   4        798.37        712.26        26.23 o                         
   6   4   4        488.79        530.86        49.24 o                         
   7   4   4        892.07        838.10        52.28 o                         
   8   4   4        165.69        149.36        11.01 o                         
   9   4   4         20.79         36.00         8.85 o                         
  10   4   4        272.56        250.19        23.37 o                         
  11   4   4        109.24        110.14        16.04 o                         
  12   4   4        207.96        205.43        15.15 o                         
  13   4   4        263.64        307.54        39.79 o                         
  14   4   4        370.45        463.50        42.27 o                         
 -16   5   4          4.24         -6.10        29.23 o                         
 -15   5   4         13.10         10.40        19.44 o                         
 -14   5   4          9.22         -9.28        11.75 o                         
 -13   5   4          5.19         -1.78        12.65 o                         
 -12   5   4         93.60         85.72        13.44 o                         
 -11   5   4         36.03         47.36         8.45 o                         
 -10   5   4         72.40        161.22        27.40 o                         
  -9   5   4        284.83        250.03        11.18 o                         
  -8   5   4       1120.54       1153.51        62.92 o                         
  -7   5   4        226.51        225.80        11.76 o                         
  -6   5   4        113.64        118.16         9.64 o                         
  -5   5   4        178.03        336.32        45.64 o                         
  -4   5   4        348.66        256.29        28.61 o                         
  -3   5   4         43.10         45.47         8.67 o                         
  -2   5   4       1370.45       1475.19       137.00 o                         
  -1   5   4       4265.82       4739.23       344.10 o                         
   0   5   4         55.85         78.42        16.65 o                         
   1   5   4       2961.67       2661.00       156.69 o                         
   2   5   4        180.11        113.36         7.19 o                         
   3   5   4         64.78         73.48         6.51 o                         
   4   5   4       1802.41       1663.33        83.92 o                         
   5   5   4        756.65        614.89        72.99 o                         
   6   5   4        102.79        110.05        16.59 o                         
   7   5   4        304.40        267.75        25.87 o                         
   8   5   4         55.27         63.33        13.61 o                         
   9   5   4        191.33        142.17        14.96 o                         
  10   5   4         14.66          5.22        12.36 o                         
  11   5   4        287.87        350.45        20.78 o                         
  12   5   4          9.40         -0.91         5.42 o                         
  13   5   4        103.85        138.44        14.33 o                         
  14   5   4         13.91         21.60        22.22 o                         
 -15   6   4         25.85         -0.12        31.19 o                         
 -14   6   4         48.26         47.20        17.05 o                         
 -13   6   4         81.16         99.76        14.45 o                         
 -12   6   4        541.31        558.41        21.72 o                         
 -11   6   4          2.17         11.09        10.14 o                         
 -10   6   4        837.43        887.91        90.21 o                         
  -9   6   4        525.40        466.18        16.90 o                         
  -8   6   4         62.10         93.01        11.19 o                         
  -7   6   4       2986.27       3089.81       426.44 o                         
  -6   6   4         90.81         89.40        23.83 o                         
  -5   6   4          2.90          6.86        10.88 o                         
  -4   6   4       1345.68       1379.40        83.70 o                         
  -3   6   4          0.46         32.89        16.08 o                         
  -2   6   4       1975.84       1984.83       150.63 o                         
  -1   6   4        109.18         87.24        45.98 o                         
   0   6   4        370.29        444.29        21.42 o                         
   1   6   4          0.93          5.69         4.07 o                         
   2   6   4        720.36        782.72        73.79 o                         
   3   6   4         75.40         93.37        13.08 o                         
   4   6   4        381.36        308.26        16.63 o                         
   5   6   4        258.20        311.92        31.48 o                         
   6   6   4          2.02          0.33        11.87 o                         
   7   6   4        888.76        742.69        52.72 o                         
   8   6   4         53.06         70.70        22.44 o                         
   9   6   4          6.71          5.81        14.10 o                         
  10   6   4        162.05        158.48        23.32 o                         
  11   6   4          0.13         -2.47        12.16 o                         
  12   6   4        142.08        121.51        12.90 o                         
  13   6   4         19.49          7.44        20.64 o                         
 -14   7   4         40.58         18.33        31.12 o                         
 -13   7   4          3.92         19.82        21.49 o                         
 -12   7   4        135.55        114.93        12.93 o                         
 -11   7   4        113.87        110.87        17.60 o                         
 -10   7   4        384.38        380.35        18.83 o                         
  -9   7   4          4.78         17.76        10.39 o                         
  -8   7   4        131.05        156.17        43.85 o                         
  -7   7   4        423.49        454.66        45.92 o                         
  -6   7   4         40.78         52.45        10.77 o                         
  -5   7   4        584.65        614.62        36.76 o                         
  -4   7   4        365.16        340.50        33.03 o                         
  -3   7   4        107.63        127.70        11.68 o                         
  -2   7   4        289.75        433.06        61.53 o                         
  -1   7   4       1371.35       1398.14        76.71 o                         
   0   7   4        492.40        626.61        44.60 o                         
   1   7   4         16.77         15.94         5.10 o                         
   2   7   4         31.85         31.59         6.81 o                         
   3   7   4       1839.89       1985.95       114.66 o                         
   4   7   4         18.61         22.57         6.70 o                         
   5   7   4        100.43         73.56        10.13 o                         
   6   7   4         33.10         26.88         7.90 o                         
   7   7   4         81.82         96.14        13.28 o                         
   8   7   4        510.11        571.18        40.98 o                         
   9   7   4          4.24         11.20         7.85 o                         
  10   7   4         88.11        108.69        17.27 o                         
  11   7   4         17.61         12.26         9.22 o                         
  12   7   4         29.52         25.55        21.01 o                         
 -13   8   4         32.02         16.12        30.28 o                         
 -11   8   4        452.31        522.25        86.11 o                         
 -10   8   4          2.46         16.06        13.55 o                         
  -9   8   4        690.62        660.04        99.88 o                         
  -8   8   4        165.79        154.36        39.30 o                         
  -7   8   4         62.38        107.54        46.71 o                         
  -6   8   4         72.31        108.76        12.86 o                         
  -5   8   4       1686.64       1814.67       141.76 o                         
  -4   8   4         20.35         78.21        13.03 o                         
  -3   8   4        407.66        383.06        88.45 o                         
  -2   8   4        301.54        457.25        58.00 o                         
  -1   8   4       1879.41       1790.22       114.53 o                         
   0   8   4          3.09          3.08         9.30 o                         
   1   8   4        173.58        143.93        17.82 o                         
   2   8   4         27.58         17.02         5.01 o                         
   3   8   4        648.32        605.18        28.74 o                         
   4   8   4        197.09        191.72        11.98 o                         
   5   8   4        273.80        334.97        24.32 o                         
   6   8   4          5.63          8.64        10.46 o                         
   7   8   4        171.27        129.67        10.69 o                         
   8   8   4          8.07         -2.70        10.17 o                         
   9   8   4        345.89        340.65        34.37 o                         
  10   8   4          1.00         31.29        14.77 o                         
  11   8   4          0.82         25.05        20.93 o                         
 -10   9   4         51.67         47.72        23.42 o                         
  -9   9   4         36.60          9.28        20.94 o                         
  -8   9   4        294.01        371.02        46.29 o                         
  -7   9   4         33.91         64.62        16.27 o                         
  -6   9   4        838.68        859.93        53.97 o                         
  -5   9   4        819.50        984.76        72.40 o                         
  -4   9   4         87.16        108.82        13.20 o                         
  -3   9   4        922.67        946.68       111.90 o                         
  -2   9   4          8.96          9.09         8.57 o                         
  -1   9   4          0.12         -2.53         9.20 o                         
   0   9   4         65.17        102.86        10.64 o                         
   1   9   4         36.34         55.97         8.50 o                         
   2   9   4        560.81        588.81        55.28 o                         
   3   9   4        440.20        374.81        20.89 o                         
   4   9   4        857.57        915.19        45.59 o                         
   5   9   4         71.86         55.19        12.55 o                         
   6   9   4        565.48        574.59        32.50 o                         
   7   9   4          6.99         35.87        14.53 o                         
   8   9   4          1.94         10.90        13.40 o                         
   9   9   4          1.36          9.40        14.16 o                         
  10   9   4          1.98         40.73        36.03 o                         
  -8  10   4         21.24         19.25        13.16 o                         
  -7  10   4        163.88        217.34        22.61 o                         
  -6  10   4         79.20         88.83        16.15 o                         
  -5  10   4        142.94        132.52        19.59 o                         
  -4  10   4        267.51        252.65        34.28 o                         
  -3  10   4        220.71        200.22        14.24 o                         
  -2  10   4        902.56        820.96        93.39 o                         
  -1  10   4        114.88         78.59        10.58 o                         
   0  10   4        521.31        586.18        46.69 o                         
   1  10   4        502.66        407.43        15.61 o                         
   2  10   4        538.94        549.88        45.58 o                         
   3  10   4         57.76         64.66        13.02 o                         
   4  10   4        708.06        753.33        34.34 o                         
   5  10   4        168.54        154.37        16.01 o                         
   6  10   4        116.90        125.32        12.03 o                         
   7  10   4         79.12         99.61        13.53 o                         
   8  10   4        170.44        185.15        21.86 o                         
  -6  11   4          7.91         22.19        30.60 o                         
  -5  11   4        358.38        417.04        39.29 o                         
  -4  11   4         42.13         58.38        15.06 o                         
  -3  11   4        255.76        298.32        27.67 o                         
  -2  11   4        150.64        179.17        20.82 o                         
  -1  11   4        524.46        453.30        35.03 o                         
   0  11   4         20.98         11.40         9.54 o                         
   1  11   4        717.87        573.94        51.48 o                         
   2  11   4         87.55        108.87        16.26 o                         
   3  11   4        606.94        557.42        38.67 o                         
   4  11   4         20.81         -2.76        12.31 o                         
   6  11   4         25.24         21.32        24.60 o                         
  -2  12   4         56.21         72.08        34.22 o                         
  -1  12   4         35.15         84.83        32.95 o                         
   0  12   4        762.86        573.89        39.99 o                         
   1  12   4        247.07        357.40        43.69 o                         
   2  12   4        273.11        314.68        40.59 o                         
   3  12   4         11.62          1.56        36.45 o                         
 -17   0   5         52.01         51.48        31.37 o                         
 -15   0   5         66.75         70.60        15.81 o                         
 -13   0   5        144.05        145.40        13.85 o                         
 -11   0   5        358.11        378.58        12.88 o                         
  -9   0   5        210.48        178.25        16.67 o                         
  -7   0   5       4445.86       4514.19       158.64 o                         
  -5   0   5       3075.69       3233.02       635.98 o                         
  -3   0   5         67.19        167.94         6.19 o                         
   1   0   5       2722.29       3414.94       275.57 o                         
   3   0   5        338.66        298.93         9.47 o                         
   5   0   5          2.70          3.65         2.97 o                         
   7   0   5       1338.34        844.28       124.29 o                         
   9   0   5         87.31         89.70         9.36 o                         
  11   0   5        193.31        208.99        15.90 o                         
  13   0   5         27.16         24.04        15.52 o                         
  15   0   5         20.38         27.13        27.55 o                         
 -17   1   5          8.37          1.75        42.00 o                         
 -16   1   5          0.79         -7.25        11.58 o                         
 -15   1   5         72.58         69.86        10.77 o                         
 -14   1   5         32.52         32.05         8.54 o                         
 -13   1   5         28.93         42.82        10.13 o                         
 -12   1   5        488.32        419.08        14.77 o                         
 -11   1   5        147.74        174.87        24.19 o                         
 -10   1   5          6.49         -1.56         3.70 o                         
  -9   1   5         52.26         34.79         3.70 o                         
  -8   1   5          6.38         13.42         5.11 o                         
  -7   1   5         34.92         12.88         3.07 o                         
  -6   1   5        894.15       1019.13        35.93 o                         
  -5   1   5         29.27         12.01         3.69 o                         
  -4   1   5         69.62         27.58         7.00 o                         
  -3   1   5        148.21        212.56        37.94 o                         
  -2   1   5        293.70        245.54         8.05 o                         
  -1   1   5      14199.41      18273.65       745.81 o                         
   0   1   5         51.44         27.92         2.64 o                         
   1   1   5       1471.39       2208.26        93.24 o                         
   2   1   5        556.04        633.33        57.91 o                         
   3   1   5        660.32        608.94        51.73 o                         
   4   1   5        991.33        924.27        67.87 o                         
   5   1   5        631.96        533.65        34.97 o                         
   6   1   5        461.12        359.23        24.27 o                         
   7   1   5         64.91         16.17        15.94 o                         
   8   1   5        558.30        506.79        18.63 o                         
   9   1   5        388.77        338.03        16.64 o                         
  10   1   5        316.86        317.66        10.65 o                         
  11   1   5         12.63         16.44         8.90 o                         
  12   1   5        114.37        126.48        10.70 o                         
  13   1   5        126.76        128.24        11.05 o                         
  14   1   5         18.98          5.51        15.12 o                         
  15   1   5          1.90          8.47        16.51 o                         
 -17   2   5         23.54         22.22        30.87 o                         
 -16   2   5        163.39        175.29        16.71 o                         
 -15   2   5         54.90         43.21        11.20 o                         
 -14   2   5        181.93        201.21        11.20 o                         
 -13   2   5        100.45        105.27         8.97 o                         
 -12   2   5         78.03         77.16         7.37 o                         
 -11   2   5        207.82        223.56        13.60 o                         
 -10   2   5        279.79        226.36        16.30 o                         
  -9   2   5         27.35         29.06         2.86 o                         
  -8   2   5         88.24         84.66         6.92 o                         
  -7   2   5        885.43        728.40        56.74 o                         
  -6   2   5       1307.45       1393.13       150.61 o                         
  -5   2   5         81.47        117.13        30.56 o                         
  -4   2   5        398.95        500.76        50.15 o                         
  -3   2   5       1032.11       1043.57        14.89 o                         
  -2   2   5       1303.68       2401.13       252.79 o                         
  -1   2   5        237.89        317.26        57.84 o                         
   0   2   5       1626.75       1759.40        94.24 o                         
   1   2   5       2252.32       2266.91        94.25 o                         
   2   2   5        112.06        135.02         6.58 o                         
   3   2   5         57.37         85.68        11.00 o                         
   4   2   5       2137.61       1696.91       129.57 o                         
   5   2   5          4.10         -4.24        18.53 o                         
   6   2   5        148.35        101.25        10.76 o                         
   7   2   5         82.58         53.70        11.50 o                         
   8   2   5         23.33         17.40         3.51 o                         
   9   2   5        378.10        373.57        22.63 o                         
  10   2   5          1.48         -6.09         7.52 o                         
  11   2   5          5.05          7.33         9.49 o                         
  12   2   5         14.98         12.80        11.29 o                         
  13   2   5        127.38        133.31        13.67 o                         
  14   2   5          9.38          7.37        11.05 o                         
  15   2   5         30.89         58.39        16.48 o                         
 -16   3   5          5.19         31.00        20.44 o                         
 -15   3   5        327.99        376.88        24.91 o                         
 -14   3   5         48.75         54.47        23.93 o                         
 -13   3   5        110.86        110.13        19.83 o                         
 -12   3   5         23.88         22.45         4.66 o                         
 -11   3   5         31.15         16.43         7.38 o                         
 -10   3   5        115.54        135.43        12.41 o                         
  -9   3   5        381.89        379.47        18.69 o                         
  -8   3   5        120.46        125.99        13.00 o                         
  -7   3   5       4329.89       3640.08       212.67 o                         
  -6   3   5         54.72        112.08        12.37 o                         
  -5   3   5       2297.66       2041.59       231.39 o                         
  -4   3   5        384.30        444.95        50.58 o                         
  -3   3   5        610.68        835.89        24.70 o                         
  -2   3   5       6817.28       7725.31       454.33 o                         
  -1   3   5       4189.03       5577.26       352.45 o                         
   0   3   5         19.08         60.60         9.01 o                         
   1   3   5       2536.91       2449.53       113.73 o                         
   2   3   5        380.59        394.74        32.73 o                         
   3   3   5       3133.72       3145.33       143.81 o                         
   4   3   5         55.96         50.93        11.45 o                         
   5   3   5        116.27         82.68         7.06 o                         
   6   3   5         14.51          8.26         9.50 o                         
   7   3   5        305.52        344.32        12.70 o                         
   8   3   5        227.70        196.19         9.98 o                         
   9   3   5          5.05         -4.01         8.93 o                         
  10   3   5         23.68         15.06         7.30 o                         
  11   3   5         29.58         19.62         8.21 o                         
  12   3   5        181.25        177.99        12.74 o                         
  13   3   5        272.03        317.00        22.77 o                         
  14   3   5         19.72          8.02        21.45 o                         
 -16   4   5        186.64        233.03        24.69 o                         
 -15   4   5         58.36         51.03        13.69 o                         
 -14   4   5        175.49        234.46        20.12 o                         
 -13   4   5         25.76          3.04        10.68 o                         
 -12   4   5        152.49        152.02        10.40 o                         
 -11   4   5        382.57        379.58        17.53 o                         
 -10   4   5        124.53        118.68         7.85 o                         
  -9   4   5        143.22        145.51         8.79 o                         
  -8   4   5        474.26        553.31        61.94 o                         
  -7   4   5        347.61        448.68        47.43 o                         
  -6   4   5         61.68        120.64        48.84 o                         
  -5   4   5       4527.05       4964.80       642.94 o                         
  -4   4   5        541.34        435.44        47.96 o                         
  -3   4   5         85.62         65.03         5.61 o                         
  -2   4   5         57.84        116.70        14.71 o                         
  -1   4   5        360.10        416.45        33.95 o                         
   0   4   5         27.80         46.07        14.25 o                         
   1   4   5       1241.02       1256.29       106.01 o                         
   2   4   5       4223.21       4251.35       133.88 o                         
   3   4   5        477.85        535.83       103.48 o                         
   4   4   5         12.91         20.10        11.35 o                         
   5   4   5        140.46         97.88        19.18 o                         
   6   4   5        495.24        471.72        13.88 o                         
   7   4   5        177.22        151.79        10.23 o                         
   8   4   5          7.02          3.39         8.51 o                         
   9   4   5         97.06        103.13        10.52 o                         
  10   4   5          7.64         -8.29        18.01 o                         
  11   4   5        409.61        480.30        37.08 o                         
  12   4   5          0.75         -5.07        10.99 o                         
  13   4   5         38.04         39.88        11.11 o                         
  14   4   5          2.78         10.62        31.17 o                         
 -15   5   5         15.87         35.22        19.06 o                         
 -14   5   5         87.37        115.24        13.16 o                         
 -13   5   5         61.65         54.34        11.88 o                         
 -12   5   5        224.09        228.49        20.19 o                         
 -11   5   5        286.29        302.40        12.61 o                         
 -10   5   5        415.00        413.09        13.55 o                         
  -9   5   5        536.91        509.58        26.63 o                         
  -8   5   5        166.30        186.67         9.97 o                         
  -7   5   5        294.24        215.60        38.28 o                         
  -6   5   5       1237.48       1560.75       152.38 o                         
  -5   5   5        291.49        182.88        18.99 o                         
  -4   5   5       1808.41       1678.73       213.38 o                         
  -3   5   5          0.70         24.28         9.48 o                         
  -2   5   5        712.41        732.86        61.44 o                         
  -1   5   5         45.67         36.59         4.96 o                         
   0   5   5       1325.31       1307.17        72.67 o                         
   1   5   5       1084.85       1114.48        87.87 o                         
   2   5   5        872.73        916.39        38.85 o                         
   3   5   5         49.53         43.78        11.68 o                         
   4   5   5        543.34        494.17        53.85 o                         
   5   5   5        431.67        419.06        34.35 o                         
   6   5   5        147.68         98.26         8.68 o                         
   7   5   5         33.87         37.25         9.13 o                         
   8   5   5        370.49        341.74        15.28 o                         
   9   5   5          0.30         -9.40        25.06 o                         
  10   5   5        348.88        323.25        16.40 o                         
  11   5   5        107.41         63.07        66.27 o                         
  12   5   5         45.52         27.74        12.27 o                         
  13   5   5          4.88        -10.11        20.00 o                         
  14   5   5         88.01         87.28        32.74 o                         
 -15   6   5         42.41         11.46        29.60 o                         
 -14   6   5         48.56         56.02        29.53 o                         
 -13   6   5        186.39        196.88        17.97 o                         
 -12   6   5         19.41         31.21         6.99 o                         
 -11   6   5        527.48        502.71        28.33 o                         
 -10   6   5        138.16        172.90        21.47 o                         
  -9   6   5        127.29        158.04        13.55 o                         
  -8   6   5          0.57          5.91        10.53 o                         
  -7   6   5         30.37         57.19        16.12 o                         
  -6   6   5         75.34         63.72        11.74 o                         
  -5   6   5        345.19        340.97        34.90 o                         
  -4   6   5         34.11         59.25        10.79 o                         
  -3   6   5        679.94        778.29        68.30 o                         
  -2   6   5        218.05        266.41        20.09 o                         
  -1   6   5        762.75        978.48       106.15 o                         
   0   6   5         13.68         67.17        11.25 o                         
   1   6   5        163.70        203.01        25.16 o                         
   2   6   5         52.77         79.68         6.22 o                         
   3   6   5        293.13        302.71        21.15 o                         
   4   6   5        838.25        791.03        38.15 o                         
   5   6   5       1060.23       1035.87        64.05 o                         
   6   6   5         11.06          1.20         3.81 o                         
   7   6   5        662.43        682.54        81.97 o                         
   8   6   5        420.88        501.19        23.48 o                         
   9   6   5        585.72        576.75        28.47 o                         
  10   6   5          0.68         17.45        13.33 o                         
  11   6   5        283.00        265.96        34.85 o                         
  12   6   5          8.48         12.94        12.90 o                         
  13   6   5          8.89        -15.32        22.45 o                         
 -14   7   5         54.62         13.84        31.57 o                         
 -13   7   5         54.43         36.43        21.42 o                         
 -12   7   5        232.54        259.16        16.27 o                         
 -11   7   5         27.44         22.16        20.53 o                         
 -10   7   5        549.64        572.87        34.83 o                         
  -9   7   5         71.33         94.56        16.49 o                         
  -8   7   5         37.70         49.79        17.72 o                         
  -7   7   5        122.53        130.11        36.26 o                         
  -6   7   5         57.25         57.54        10.72 o                         
  -5   7   5        528.25        461.25        46.24 o                         
  -4   7   5         66.86         67.36        10.68 o                         
  -3   7   5        414.83        562.63        50.94 o                         
  -2   7   5       4032.68       3770.06       279.70 o                         
  -1   7   5        600.61        836.13       116.60 o                         
   0   7   5       1308.60       1311.87        70.21 o                         
   1   7   5       1137.96       1086.02        70.16 o                         
   2   7   5        125.02        129.35         7.27 o                         
   3   7   5         95.40         83.42         7.98 o                         
   4   7   5         38.17         38.81         6.84 o                         
   5   7   5        479.29        480.45        21.90 o                         
   6   7   5        467.72        485.03        33.45 o                         
   7   7   5         82.97         77.17        11.68 o                         
   8   7   5        448.03        448.52        21.92 o                         
   9   7   5         57.39         40.78        13.49 o                         
  10   7   5         20.83          7.13         5.49 o                         
  11   7   5         16.27         18.36         9.70 o                         
  12   7   5         39.88         33.24        22.12 o                         
 -11   8   5          0.49         26.54        21.58 o                         
 -10   8   5        426.40        399.60        75.70 o                         
  -9   8   5         67.73         51.74        19.77 o                         
  -8   8   5        114.88        126.47        20.69 o                         
  -7   8   5         82.63         75.33        14.74 o                         
  -6   8   5         14.22         17.59         8.90 o                         
  -5   8   5        283.00        297.83        32.78 o                         
  -4   8   5        402.74        517.82        33.12 o                         
  -3   8   5         45.16         48.25        16.30 o                         
  -2   8   5        196.67        172.75        16.68 o                         
  -1   8   5        616.69        658.30        81.75 o                         
   0   8   5        204.56        230.56        20.77 o                         
   1   8   5        598.09        678.47        87.20 o                         
   2   8   5          3.65         56.69        17.75 o                         
   3   8   5        447.37        547.01        36.99 o                         
   4   8   5        584.51        691.15        53.71 o                         
   5   8   5        555.95        641.85        42.85 o                         
   6   8   5        472.36        476.05        25.99 o                         
   7   8   5        306.62        301.12        21.41 o                         
   8   8   5         34.56         26.04         8.35 o                         
   9   8   5        220.03        195.12        20.58 o                         
  10   8   5          8.36          5.09        10.33 o                         
  11   8   5          2.46         11.95        21.19 o                         
 -10   9   5         55.66         55.87        21.42 o                         
  -9   9   5        222.11        252.90        22.89 o                         
  -8   9   5          8.72         33.27        16.40 o                         
  -7   9   5        195.74        237.44        17.82 o                         
  -6   9   5         23.25         26.20        10.73 o                         
  -5   9   5        114.02        118.10        16.83 o                         
  -4   9   5         41.96         34.36        23.16 o                         
  -3   9   5         15.66         29.98        10.53 o                         
  -2   9   5        101.31         65.47        13.73 o                         
  -1   9   5          2.03          4.92         7.43 o                         
   0   9   5        583.34        587.14        29.65 o                         
   1   9   5        413.22        350.02        39.57 o                         
   2   9   5          1.58         -2.76         8.86 o                         
   3   9   5        607.12        586.58        33.16 o                         
   4   9   5         61.27         50.23        13.90 o                         
   5   9   5        763.28        741.22        26.98 o                         
   6   9   5          1.27         -0.43        12.14 o                         
   7   9   5        129.87        122.55        11.67 o                         
   8   9   5         12.32          9.00        12.40 o                         
   9   9   5         60.84         54.86        15.82 o                         
  10   9   5         28.43         47.83        23.37 o                         
  -8  10   5         69.37         71.66        17.67 o                         
  -7  10   5        259.94        283.20        30.71 o                         
  -6  10   5         52.30         54.50        14.31 o                         
  -5  10   5        204.23        195.19        41.11 o                         
  -4  10   5          1.14         17.44        12.76 o                         
  -3  10   5        307.01        346.02        42.23 o                         
  -2  10   5         39.29         28.46        12.13 o                         
  -1  10   5         59.18         43.73        11.11 o                         
   0  10   5          8.01         -1.54         9.46 o                         
   1  10   5         55.75         29.80        10.91 o                         
   2  10   5        792.64        940.53        92.93 o                         
   3  10   5        109.16        120.34        14.18 o                         
   4  10   5        250.26        299.37        35.06 o                         
   5  10   5         40.11         13.84         9.94 o                         
   6  10   5         23.44         25.43         9.62 o                         
   7  10   5          0.44        -11.82        16.52 o                         
   8  10   5         20.00         26.66        15.91 o                         
  -6  11   5        174.41        158.81        33.51 o                         
  -5  11   5         23.03         48.49        17.02 o                         
  -4  11   5        694.15        678.53        78.78 o                         
  -3  11   5         35.87         37.63        12.72 o                         
  -2  11   5          6.28          4.74        13.34 o                         
  -1  11   5        215.81        178.28        15.36 o                         
   0  11   5        119.17         73.82        15.28 o                         
   1  11   5          0.22         12.56        13.61 o                         
   2  11   5        302.20        291.83        19.78 o                         
   3  11   5         18.52         25.77        16.47 o                         
   4  11   5         79.52         85.09        33.49 o                         
  -2  12   5         11.82          1.69        31.34 o                         
  -1  12   5        327.95        302.85        37.74 o                         
   0  12   5         43.29         13.48        32.03 o                         
   1  12   5         55.04         57.15        32.80 o                         
 -16   0   6        160.02        179.65        18.95 o                         
 -14   0   6        156.69        169.99        15.69 o                         
 -12   0   6       1516.71       1428.76        76.21 o                         
 -10   0   6       1471.94       1332.00        55.43 o                         
  -8   0   6         26.81         73.40         6.91 o                         
  -6   0   6         25.80         32.22        12.08 o                         
  -4   0   6       4306.63       3487.92       115.73 o                         
  -2   0   6      27168.11      23333.10       252.20 o                         
   0   0   6       4941.93       5086.57       223.45 o                         
   2   0   6        987.63       1094.26       122.26 o                         
   4   0   6        717.53        732.68        61.78 o                         
   6   0   6       1771.72       1453.97        78.69 o                         
   8   0   6       3750.98       3339.99       162.15 o                         
  10   0   6          1.94          1.03        12.08 o                         
  12   0   6        430.46        475.59        21.49 o                         
  14   0   6         43.68         21.37        17.02 o                         
 -17   1   6         11.46         11.35        27.69 o                         
 -16   1   6        248.08        282.16        14.82 o                         
 -15   1   6        155.87        158.67        11.44 o                         
 -14   1   6         41.89         22.79        10.57 o                         
 -13   1   6        495.04        459.68        12.56 o                         
 -12   1   6        326.28        337.82        20.42 o                         
 -11   1   6       1652.99       1583.68        51.04 o                         
 -10   1   6        353.42        287.39         7.02 o                         
  -9   1   6        673.35        621.86        37.17 o                         
  -8   1   6         31.66         44.70         3.41 o                         
  -7   1   6       1495.98       1456.81        60.13 o                         
  -6   1   6        344.77        417.20        39.92 o                         
  -5   1   6       1034.09        858.33        59.86 o                         
  -4   1   6       1450.00       1265.30        93.58 o                         
  -3   1   6       2436.96       2054.04       244.86 o                         
  -2   1   6       1572.35       1345.72        58.66 o                         
  -1   1   6         22.91         75.65        24.37 o                         
   0   1   6       1822.98       2135.65       160.65 o                         
   1   1   6       3553.94       3919.47       182.92 o                         
   2   1   6        106.91        101.04        13.58 o                         
   3   1   6        589.93        509.81        14.01 o                         
   4   1   6          2.08         -2.21         4.05 o                         
   5   1   6       1391.93       1327.85        43.19 o                         
   6   1   6        556.75        492.17        27.24 o                         
   7   1   6        198.22        166.80        15.33 o                         
   8   1   6         71.13         53.38         7.95 o                         
   9   1   6        359.06        375.09        13.72 o                         
  10   1   6         52.80         47.32         8.49 o                         
  11   1   6        239.16        231.08        11.21 o                         
  12   1   6          0.40         -5.83         8.48 o                         
  13   1   6          7.70         11.47        10.42 o                         
  14   1   6        391.24        420.16        18.20 o                         
 -17   2   6        131.72        173.53        34.85 o                         
 -16   2   6          2.63        -14.01        14.01 o                         
 -15   2   6        134.66        141.21        14.31 o                         
 -14   2   6        157.59        169.46        10.65 o                         
 -13   2   6        383.79        382.40        24.66 o                         
 -12   2   6          2.25          0.95         5.13 o                         
 -11   2   6        674.69        717.10        48.63 o                         
 -10   2   6        106.97         95.41         5.81 o                         
  -9   2   6        907.66        819.91        30.42 o                         
  -8   2   6        281.50        293.14        23.84 o                         
  -7   2   6       2280.52       2093.22       105.84 o                         
  -6   2   6        195.18        173.36        13.71 o                         
  -5   2   6        571.53        334.99        41.15 o                         
  -4   2   6         80.09        122.42        49.19 o                         
  -3   2   6       2308.96       2440.94       310.13 o                         
  -2   2   6        348.95        496.06        46.05 o                         
  -1   2   6       3474.05       3975.48       220.35 o                         
   0   2   6          4.74        185.28        71.73 o                         
   1   2   6        737.50        682.71        72.77 o                         
   2   2   6         75.52         76.90         3.42 o                         
   3   2   6       1166.00       1054.49        64.08 o                         
   4   2   6       1387.49       1067.89       133.18 o                         
   5   2   6        455.34        406.18        32.87 o                         
   6   2   6         86.43         64.31        14.46 o                         
   7   2   6       1302.41       1260.72        64.32 o                         
   8   2   6          2.63          1.02         2.83 o                         
   9   2   6        454.05        447.93        15.36 o                         
  10   2   6        304.20        267.52        22.41 o                         
  11   2   6        185.65        202.28        18.32 o                         
  12   2   6         23.06         22.28        12.80 o                         
  13   2   6        392.22        443.66        14.96 o                         
  14   2   6         68.38         88.34        17.74 o                         
 -17   3   6          4.46         10.80        31.98 o                         
 -16   3   6        330.15        357.11        26.90 o                         
 -15   3   6         63.53         90.79        13.07 o                         
 -14   3   6        784.75        908.94        45.02 o                         
 -13   3   6        165.51        189.10        20.20 o                         
 -12   3   6          1.90          2.68         5.43 o                         
 -11   3   6         79.13         80.99         7.88 o                         
 -10   3   6        277.35        274.15        12.52 o                         
  -9   3   6         46.29         50.66         5.22 o                         
  -8   3   6        714.74        686.55        48.72 o                         
  -7   3   6         14.32         32.19        13.69 o                         
  -6   3   6        785.38        955.89        65.37 o                         
  -5   3   6          5.24         62.95        16.63 o                         
  -4   3   6          4.55         38.27        14.89 o                         
  -3   3   6         61.95        179.47        37.29 o                         
  -2   3   6         69.99        111.27        11.31 o                         
  -1   3   6        535.70        773.98       170.60 o                         
   0   3   6         31.82         62.26         4.04 o                         
   1   3   6        331.97        368.52        21.13 o                         
   2   3   6       2611.13       2720.27       101.52 o                         
   3   3   6         22.87         37.44         3.76 o                         
   4   3   6       1687.58       1708.07        95.98 o                         
   5   3   6          8.39          3.73         5.40 o                         
   6   3   6        913.68        779.41        20.51 o                         
   7   3   6        300.66        322.59        19.73 o                         
   8   3   6         27.90         14.64         8.50 o                         
   9   3   6         93.06         92.41         9.02 o                         
  10   3   6        683.78        749.16        24.39 o                         
  11   3   6         58.79         43.52         9.05 o                         
  12   3   6        456.36        589.01        49.21 o                         
  13   3   6          0.58         11.75        11.43 o                         
  14   3   6         98.36        113.77        33.07 o                         
 -16   4   6         96.80         96.32        30.63 o                         
 -15   4   6         78.89         68.28        11.74 o                         
 -14   4   6        405.14        454.08        71.25 o                         
 -13   4   6        101.41         77.72        34.10 o                         
 -12   4   6        193.47        204.57        14.26 o                         
 -11   4   6          8.61         12.10         7.22 o                         
 -10   4   6        118.45        142.90         8.03 o                         
  -9   4   6       1527.75       1539.54        74.90 o                         
  -8   4   6       1770.11       1740.79       101.75 o                         
  -7   4   6       1449.07       1535.54        83.91 o                         
  -6   4   6       1227.75       1634.92       204.44 o                         
  -5   4   6       2625.13       2626.65       303.59 o                         
  -4   4   6       5301.04       5362.48       710.84 o                         
  -3   4   6        165.10        147.14        15.69 o                         
  -2   4   6        196.29        218.59        13.84 o                         
  -1   4   6        169.74        264.78        20.45 o                         
   0   4   6        300.73        349.92        29.92 o                         
   1   4   6       1057.19       1022.47        61.50 o                         
   2   4   6       3148.02       3219.92       342.21 o                         
   3   4   6        916.74        861.39        56.22 o                         
   4   4   6       2349.34       2230.71       171.59 o                         
   5   4   6        562.39        545.68        10.45 o                         
   6   4   6          8.20         65.01        23.45 o                         
   7   4   6         15.67         10.19         5.87 o                         
   8   4   6        225.11        222.76        18.07 o                         
   9   4   6        114.17        105.36        18.22 o                         
  10   4   6        301.49        294.35        21.89 o                         
  11   4   6        453.46        450.85        17.11 o                         
  12   4   6         93.42        120.28        13.05 o                         
  13   4   6        298.23        324.03        46.51 o                         
  14   4   6         11.54        -13.01        29.84 o                         
 -16   5   6         46.24         62.60        30.47 o                         
 -15   5   6        215.35        208.35        39.99 o                         
 -14   5   6          9.79         13.96        13.70 o                         
 -13   5   6        379.81        350.98        23.28 o                         
 -12   5   6        180.41        193.62        12.13 o                         
 -11   5   6        688.79        666.25        24.99 o                         
 -10   5   6        177.71        214.33        18.69 o                         
  -9   5   6        143.06        166.73        11.24 o                         
  -8   5   6        107.30        227.29        43.49 o                         
  -7   5   6        479.98        557.89        23.21 o                         
  -6   5   6          6.41        102.45        10.67 o                         
  -5   5   6       1029.23        923.69        35.29 o                         
  -4   5   6         23.73         20.61         5.91 o                         
  -3   5   6        451.06        387.10        15.77 o                         
  -2   5   6       1011.09       1097.72        96.70 o                         
  -1   5   6        152.26        151.57        11.06 o                         
   0   5   6         42.04         33.36         2.73 o                         
   1   5   6        206.87        215.61        34.74 o                         
   2   5   6        150.09        150.02        16.79 o                         
   3   5   6        149.62        123.01         8.19 o                         
   4   5   6        415.40        463.45        44.45 o                         
   5   5   6        656.43        544.38        34.76 o                         
   6   5   6        397.00        396.50        22.91 o                         
   7   5   6        325.62        277.55        39.02 o                         
   8   5   6       1169.12       1031.72       118.14 o                         
   9   5   6        887.76        904.33        39.57 o                         
  10   5   6         34.70        -14.04        34.39 o                         
  11   5   6        260.12        293.87        27.68 o                         
  12   5   6         54.76         57.19        11.98 o                         
  13   5   6         10.64        -17.03        21.06 o                         
 -15   6   6         70.06        -17.16        28.61 o                         
 -14   6   6         89.38         92.84        29.69 o                         
 -13   6   6        151.87        150.10        18.66 o                         
 -12   6   6        856.68        946.69        35.22 o                         
 -11   6   6          1.93         19.18         7.84 o                         
 -10   6   6       1193.74       1253.64        34.04 o                         
  -9   6   6        496.31        517.42        19.19 o                         
  -8   6   6        730.15        760.59        62.30 o                         
  -7   6   6         27.83         47.83        10.78 o                         
  -6   6   6       2137.87       2394.26       146.40 o                         
  -5   6   6        135.01        180.35        12.87 o                         
  -4   6   6       1679.38       1663.19       246.52 o                         
  -3   6   6         72.82        128.01        35.63 o                         
  -2   6   6       1314.64       1332.62       119.40 o                         
  -1   6   6         80.74        143.73        38.54 o                         
   0   6   6       1588.02       1553.18        55.19 o                         
   1   6   6        598.24        756.70        52.88 o                         
   2   6   6        455.28        480.05        16.12 o                         
   3   6   6        637.12        670.69        51.39 o                         
   4   6   6        495.15        458.47        30.28 o                         
   5   6   6         16.42         10.90         6.26 o                         
   6   6   6        236.25        232.97        10.71 o                         
   7   6   6        248.04        250.08        27.51 o                         
   8   6   6       1003.01        934.89        76.50 o                         
   9   6   6         44.72         18.94        20.48 o                         
  10   6   6         75.30         82.10        12.62 o                         
  11   6   6         21.15         13.96        11.22 o                         
  12   6   6         29.18         23.21        19.66 o                         
  13   6   6          0.54         -9.85        30.18 o                         
 -13   7   6         58.78         40.28        30.59 o                         
 -12   7   6        297.99        321.51        24.19 o                         
 -11   7   6        386.10        361.39        47.36 o                         
 -10   7   6        266.06        387.57        54.22 o                         
  -9   7   6        869.15        905.37       162.21 o                         
  -8   7   6         12.64         33.59        16.80 o                         
  -7   7   6        115.51        146.85        44.52 o                         
  -6   7   6         62.11         58.66        13.44 o                         
  -5   7   6        149.74        127.52        16.13 o                         
  -4   7   6        347.34        320.85        33.23 o                         
  -3   7   6        209.21        170.58        19.41 o                         
  -2   7   6        976.65       1059.03        82.34 o                         
  -1   7   6        644.60        626.20        22.10 o                         
   0   7   6       2638.84       2802.23       158.99 o                         
   1   7   6         25.16         27.89        15.75 o                         
   2   7   6         13.64          3.68         5.45 o                         
   3   7   6         10.95         13.99         7.11 o                         
   4   7   6        161.90        156.47        10.40 o                         
   5   7   6          2.25          0.09         6.50 o                         
   6   7   6         88.82         94.97         8.36 o                         
   7   7   6       1285.22       1190.19        59.90 o                         
   8   7   6         53.65         57.74        12.69 o                         
   9   7   6        103.47         98.71        12.69 o                         
  10   7   6         47.22         47.98        13.59 o                         
  11   7   6          1.30         -2.98        16.65 o                         
  12   7   6          0.46        -13.41        33.93 o                         
 -11   8   6        629.47        608.84        61.92 o                         
 -10   8   6        246.56        299.73        57.27 o                         
  -9   8   6        403.08        513.02       104.93 o                         
  -8   8   6        494.27        538.98       117.09 o                         
  -7   8   6         54.86         62.12        14.10 o                         
  -6   8   6         69.90         63.12        12.08 o                         
  -5   8   6         60.04         49.67        13.42 o                         
  -4   8   6        303.58        279.31        31.05 o                         
  -3   8   6        130.26        168.98        16.05 o                         
  -2   8   6          2.48         31.68        16.28 o                         
  -1   8   6       2492.96       2597.10       268.33 o                         
   0   8   6         55.08         53.84         7.83 o                         
   1   8   6        420.32        474.37        27.06 o                         
   2   8   6         13.29         27.93         5.30 o                         
   3   8   6        247.21        252.53        18.37 o                         
   4   8   6          0.31          0.76         7.18 o                         
   5   8   6        265.75        257.19        11.58 o                         
   6   8   6        330.45        317.37        33.12 o                         
   7   8   6        628.14        641.12        30.92 o                         
   8   8   6         31.09         30.23        11.25 o                         
   9   8   6        303.39        249.48        15.56 o                         
  10   8   6        121.54        149.50        17.20 o                         
 -10   9   6        165.41        149.13        24.34 o                         
  -9   9   6         47.15         85.50        18.44 o                         
  -8   9   6        824.92       1011.83       157.79 o                         
  -7   9   6         10.99         50.65        15.26 o                         
  -6   9   6        226.23        210.85        29.94 o                         
  -5   9   6        277.21        271.04        45.71 o                         
  -4   9   6          2.97          8.49        11.97 o                         
  -3   9   6         41.29         36.83        10.57 o                         
  -2   9   6         12.17         20.99         9.12 o                         
  -1   9   6         16.86          8.58         7.64 o                         
   0   9   6         42.79         37.97         8.08 o                         
   1   9   6          6.10          5.61         4.81 o                         
   2   9   6        232.64        209.07        17.82 o                         
   3   9   6        117.43        111.25         9.02 o                         
   4   9   6       1082.88       1135.48        46.62 o                         
   5   9   6         51.74         60.31        10.01 o                         
   6   9   6         25.10         26.08         9.91 o                         
   7   9   6          7.75         10.12        12.27 o                         
   8   9   6        166.35        183.11        15.15 o                         
   9   9   6         13.07         25.96        21.83 o                         
  -9  10   6         16.93         32.27        27.95 o                         
  -8  10   6        125.87        114.39        19.24 o                         
  -7  10   6         72.20        100.08        14.89 o                         
  -6  10   6        135.92        168.22        30.45 o                         
  -5  10   6        158.98        200.07        16.11 o                         
  -4  10   6        400.86        429.83        56.69 o                         
  -3  10   6         32.11         29.59        13.21 o                         
  -2  10   6          6.16        -10.23        12.27 o                         
  -1  10   6         12.05         11.60        12.28 o                         
   0  10   6         18.48          6.50        10.72 o                         
   1  10   6        101.19        116.45        14.37 o                         
   2  10   6          3.46          6.22        11.86 o                         
   3  10   6        333.44        301.77        23.34 o                         
   4  10   6        177.94        176.40        26.85 o                         
   5  10   6        110.25         84.50        14.73 o                         
   6  10   6        313.22        264.50        20.67 o                         
   7  10   6         10.64         -1.93        23.67 o                         
  -6  11   6         55.45         86.66        33.52 o                         
  -5  11   6        552.80        530.23        41.89 o                         
  -4  11   6         76.30         61.28        16.69 o                         
  -3  11   6         94.22         74.54        13.18 o                         
  -2  11   6         81.17         59.32        14.54 o                         
  -1  11   6        175.51        129.51        14.04 o                         
   0  11   6         18.37         17.14        13.38 o                         
   1  11   6         51.78         67.83        14.79 o                         
   2  11   6         74.63         71.67        22.69 o                         
   3  11   6        287.12        401.19        29.80 o                         
  -2  12   6         20.69         36.11        30.30 o                         
  -1  12   6         93.53        102.46        31.97 o                         
 -17   0   7         34.63         26.89        29.81 o                         
 -15   0   7        154.16        198.75        17.48 o                         
 -13   0   7          2.88          6.42         9.88 o                         
 -11   0   7        849.75        698.02        18.37 o                         
  -9   0   7       1589.90       1421.31       127.76 o                         
  -7   0   7          4.45          4.29         3.68 o                         
  -5   0   7       1450.09       1105.88        95.28 o                         
  -3   0   7       2093.92       1521.42       169.86 o                         
  -1   0   7      10632.98      10415.36        39.26 o                         
   1   0   7       1119.53       1259.00       196.24 o                         
   3   0   7         39.91         40.06         6.86 o                         
   5   0   7         18.61         10.87         3.48 o                         
   7   0   7        104.87        111.53         6.23 o                         
   9   0   7        593.55        599.22        20.09 o                         
  11   0   7          3.52         -2.66        10.27 o                         
  13   0   7        115.81        129.89        16.06 o                         
 -17   1   7        150.76        166.08        24.90 o                         
 -16   1   7         19.91         18.92         9.46 o                         
 -15   1   7         38.86         54.10        10.93 o                         
 -14   1   7        521.09        542.42        18.92 o                         
 -13   1   7        114.77        116.49         8.24 o                         
 -12   1   7        579.63        623.68        26.41 o                         
 -11   1   7         32.29         24.85         4.76 o                         
 -10   1   7        482.89        474.38        14.37 o                         
  -9   1   7        304.74        257.22        10.69 o                         
  -8   1   7        410.61        409.92        20.94 o                         
  -7   1   7        195.77        182.54        24.73 o                         
  -6   1   7         52.62         35.99         6.71 o                         
  -5   1   7        391.23        388.26        38.01 o                         
  -4   1   7        831.60        877.79        69.66 o                         
  -3   1   7       7841.79       5998.93       185.16 o                         
  -2   1   7        281.45        525.41       136.61 o                         
  -1   1   7       6883.17       8584.96       664.41 o                         
   0   1   7       2003.72       1947.80        91.94 o                         
   1   1   7         46.48         81.57        21.75 o                         
   2   1   7        904.13        931.52        47.32 o                         
   3   1   7        365.21        349.00        21.47 o                         
   4   1   7        122.11        134.32         8.57 o                         
   5   1   7        162.71        158.88        13.53 o                         
   6   1   7        113.36         82.02        11.14 o                         
   7   1   7        578.33        542.23        28.64 o                         
   8   1   7        428.09        356.10        13.43 o                         
   9   1   7        191.90        198.02        13.16 o                         
  10   1   7        387.50        363.71        11.59 o                         
  11   1   7         11.57          6.94         8.12 o                         
  12   1   7        138.10        175.88        11.43 o                         
  13   1   7          7.12         -1.12        10.35 o                         
  14   1   7        108.97        166.84        34.37 o                         
 -17   2   7         17.28         37.34        21.33 o                         
 -16   2   7        209.39        224.08        20.30 o                         
 -15   2   7         12.58          4.96        13.04 o                         
 -14   2   7         37.40         40.49         9.03 o                         
 -13   2   7        191.25        174.93        21.72 o                         
 -12   2   7        503.10        555.46        29.68 o                         
 -11   2   7        166.92        161.75         8.85 o                         
 -10   2   7        615.22        588.53        34.43 o                         
  -9   2   7          1.18         13.38         3.77 o                         
  -8   2   7       2226.48       2010.17        62.29 o                         
  -7   2   7        851.41        780.20        34.04 o                         
  -6   2   7        419.97        333.30        16.77 o                         
  -5   2   7       1428.54       1292.90       105.10 o                         
  -4   2   7        146.45        136.37        29.57 o                         
  -3   2   7       2016.10       1761.75       136.86 o                         
  -2   2   7         23.14        154.03        55.33 o                         
  -1   2   7        713.68        703.85        57.08 o                         
   0   2   7        615.69        538.91        91.62 o                         
   1   2   7        153.29        178.12        14.30 o                         
   2   2   7          7.55         39.63         5.44 o                         
   3   2   7        104.98         78.03        11.33 o                         
   4   2   7       1710.06       1671.85        88.97 o                         
   5   2   7        253.52        233.57        46.29 o                         
   6   2   7         98.15         93.73         6.14 o                         
   7   2   7        359.54        283.64        31.24 o                         
   8   2   7        458.38        507.31        16.65 o                         
   9   2   7          1.71          0.08         6.75 o                         
  10   2   7         86.88         77.37        10.09 o                         
  11   2   7        179.54        165.82        34.25 o                         
  12   2   7         87.90        103.85        11.57 o                         
  13   2   7         17.27         18.69        10.86 o                         
  14   2   7        129.23        182.88        34.07 o                         
 -16   3   7         40.93         39.09        28.50 o                         
 -15   3   7        285.11        291.07        13.09 o                         
 -14   3   7         87.27         92.51        15.91 o                         
 -13   3   7        100.77        105.91         8.43 o                         
 -12   3   7         55.36         60.34         6.65 o                         
 -11   3   7         35.02         26.34         4.23 o                         
 -10   3   7        233.27        259.15        24.07 o                         
  -9   3   7        591.41        536.10        29.58 o                         
  -8   3   7          0.05          4.20         3.39 o                         
  -7   3   7       1743.53       1901.66        87.61 o                         
  -6   3   7          1.32         13.18         7.20 o                         
  -5   3   7       7638.89       7774.14       620.80 o                         
  -4   3   7         11.02         21.22         6.36 o                         
  -3   3   7       2214.39       2237.72       230.79 o                         
  -2   3   7         25.05         96.70        36.67 o                         
  -1   3   7       3046.89       3222.55       235.81 o                         
   0   3   7          9.54         61.34        19.66 o                         
   1   3   7       4716.10       4908.77       128.89 o                         
   2   3   7         73.92        213.56       101.35 o                         
   3   3   7       2408.62       2571.40       115.61 o                         
   4   3   7          5.81         40.85        17.46 o                         
   5   3   7       1193.92        909.46        71.31 o                         
   6   3   7        290.90        260.01        38.24 o                         
   7   3   7         98.53         59.68        12.49 o                         
   8   3   7         81.55         79.44         8.49 o                         
   9   3   7        109.02         61.81        11.09 o                         
  10   3   7         74.33         29.81        13.26 o                         
  11   3   7        308.72        405.20        41.51 o                         
  12   3   7         75.90         83.73        18.25 o                         
  13   3   7        382.91        447.12        39.71 o                         
 -16   4   7         37.67         55.09        29.22 o                         
 -15   4   7         11.44        -23.26        28.16 o                         
 -14   4   7        294.69        324.15        23.98 o                         
 -13   4   7        512.78        500.86        40.20 o                         
 -12   4   7        209.40        212.52         9.02 o                         
 -11   4   7         54.96         46.26         6.55 o                         
 -10   4   7        534.84        544.96        24.22 o                         
  -9   4   7         71.22         66.56         5.68 o                         
  -8   4   7        649.05        585.19        36.02 o                         
  -7   4   7        113.68        192.58        10.06 o                         
  -6   4   7       2156.14       1999.91       125.65 o                         
  -5   4   7        885.80        965.15        51.52 o                         
  -4   4   7       3199.42       3568.80       256.90 o                         
  -3   4   7        611.16       1060.30       104.94 o                         
  -2   4   7          3.02          2.85        42.65 o                         
  -1   4   7        898.13       1059.80        62.98 o                         
   0   4   7        364.71        297.76        37.85 o                         
   1   4   7        665.94        691.07        47.09 o                         
   2   4   7        222.62        229.01         8.37 o                         
   3   4   7          1.35         -0.84         3.38 o                         
   4   4   7        230.04        267.55        25.88 o                         
   5   4   7        238.39        183.34        28.23 o                         
   6   4   7        808.24        849.48        28.99 o                         
   7   4   7       1031.05        973.65        91.66 o                         
   8   4   7         90.30         72.45        10.72 o                         
   9   4   7          3.09          3.79         8.20 o                         
  10   4   7        490.45        497.83        19.05 o                         
  11   4   7         20.08         11.78        10.26 o                         
  12   4   7        236.15        219.64        16.30 o                         
 -15   5   7         16.25         17.17        27.53 o                         
 -14   5   7         21.04         18.81        12.67 o                         
 -13   5   7         13.48         -0.19        19.35 o                         
 -12   5   7        304.87        307.87        19.19 o                         
 -11   5   7        172.54        268.13        38.03 o                         
 -10   5   7        380.50        394.09        11.84 o                         
  -9   5   7        243.84        282.49        17.56 o                         
  -8   5   7        836.40        813.47        51.13 o                         
  -7   5   7       1631.11       1846.05       135.98 o                         
  -6   5   7       1626.49       1484.19        79.62 o                         
  -5   5   7        437.50        505.33        65.98 o                         
  -4   5   7        136.40        158.60        11.86 o                         
  -3   5   7       1559.71       1723.17       136.28 o                         
  -2   5   7        402.61        513.28        45.81 o                         
  -1   5   7        512.17        545.20        34.40 o                         
   0   5   7          3.64          2.96         3.31 o                         
   1   5   7        312.65        315.33        21.20 o                         
   2   5   7       2418.24       2310.26       100.13 o                         
   3   5   7        563.35        578.94        42.28 o                         
   4   5   7        933.74        950.48        73.95 o                         
   5   5   7         96.74         79.74         5.83 o                         
   6   5   7        563.88        557.68        35.24 o                         
   7   5   7        142.74        143.48         9.85 o                         
   8   5   7         49.86         53.93        13.57 o                         
   9   5   7        157.82        108.16        41.40 o                         
  10   5   7         25.71         34.74        11.06 o                         
  11   5   7         61.88         36.25        15.76 o                         
  12   5   7         75.88        166.20        61.71 o                         
 -15   6   7         46.24         36.24        31.74 o                         
 -14   6   7         10.01         23.49        26.83 o                         
 -13   6   7         48.74         58.38        16.47 o                         
 -12   6   7          0.36         32.82        13.08 o                         
 -11   6   7        622.77        613.54        34.79 o                         
 -10   6   7         31.54         41.28        10.53 o                         
  -9   6   7        200.43        412.64       144.96 o                         
  -8   6   7        796.98        792.25        56.39 o                         
  -7   6   7        335.39        553.79       131.63 o                         
  -6   6   7        423.51        453.61        44.06 o                         
  -5   6   7        110.41        155.76        36.85 o                         
  -4   6   7          0.45         52.95        28.57 o                         
  -3   6   7        648.71        561.92        53.03 o                         
  -2   6   7         77.57         39.18         7.38 o                         
  -1   6   7        297.48        325.13        36.93 o                         
   0   6   7        532.21        520.11        20.49 o                         
   1   6   7         30.51         31.76         4.85 o                         
   2   6   7        586.85        680.17        19.67 o                         
   3   6   7         58.97         85.27         6.19 o                         
   4   6   7         11.45         13.68         3.18 o                         
   5   6   7         81.24         82.04         8.91 o                         
   6   6   7          5.80          0.32         3.17 o                         
   7   6   7        110.06         93.85         9.35 o                         
   8   6   7         84.78         84.28        18.50 o                         
   9   6   7        416.16        325.47        39.18 o                         
  10   6   7         18.26         19.47        16.39 o                         
  11   6   7         91.60         32.36        18.15 o                         
  12   6   7         20.01         20.07        13.57 o                         
 -13   7   7         17.26         21.43        25.76 o                         
 -12   7   7          5.00         25.78        12.00 o                         
 -11   7   7         56.85         65.71        21.18 o                         
 -10   7   7        530.89        548.18        84.98 o                         
  -9   7   7        206.01        244.03        27.12 o                         
  -8   7   7        108.88        147.27        37.33 o                         
  -7   7   7         25.57         28.31        10.18 o                         
  -6   7   7        297.10        354.50        59.10 o                         
  -5   7   7         81.55         81.19         9.08 o                         
  -4   7   7        496.99        440.82        70.67 o                         
  -3   7   7       1115.85        847.81       152.41 o                         
  -2   7   7       2254.37       2380.38       155.89 o                         
  -1   7   7        529.82        601.24        87.01 o                         
   0   7   7        752.44        781.86        50.17 o                         
   1   7   7        307.44        337.31        31.40 o                         
   2   7   7          4.57          8.21         4.92 o                         
   3   7   7         47.71         27.69         6.38 o                         
   4   7   7         10.73         25.64         6.52 o                         
   5   7   7          6.22          0.50         3.47 o                         
   6   7   7        219.19        229.91        19.57 o                         
   7   7   7        106.57        113.79        10.73 o                         
   8   7   7        472.61        493.00        28.16 o                         
   9   7   7         62.86         56.25        11.07 o                         
  10   7   7         45.89         20.43        18.19 o                         
  11   7   7         75.20         40.50        17.14 o                         
 -13   8   7         47.95         92.54        22.48 o                         
 -11   8   7          2.80         10.42        18.99 o                         
 -10   8   7        100.23        125.81        40.09 o                         
  -9   8   7        411.71        369.57        61.35 o                         
  -8   8   7        214.34        277.37        26.13 o                         
  -7   8   7        121.19        139.69        24.48 o                         
  -6   8   7        139.40        152.08        19.53 o                         
  -5   8   7        100.37         91.92        14.74 o                         
  -4   8   7         53.99        131.08        20.12 o                         
  -3   8   7          1.05         18.01         6.96 o                         
  -2   8   7       2891.20       3097.93       212.59 o                         
  -1   8   7        120.33        123.42        25.12 o                         
   0   8   7        109.37        103.62        13.42 o                         
   1   8   7         88.48         95.84        16.77 o                         
   2   8   7        163.93        135.34         8.05 o                         
   3   8   7         74.49         65.54         7.10 o                         
   4   8   7         43.50         34.17         7.30 o                         
   5   8   7         23.67         28.32         7.13 o                         
   6   8   7         25.06         10.64        10.43 o                         
   7   8   7         43.01         56.27         8.19 o                         
   8   8   7        153.34        114.92        11.44 o                         
   9   8   7          0.64          6.79        12.64 o                         
  10   8   7         49.58         32.18        14.92 o                         
 -10   9   7         20.47          5.84        17.49 o                         
  -9   9   7         25.37         30.18        18.82 o                         
  -8   9   7         11.19         43.22        19.60 o                         
  -7   9   7        831.56        787.21        81.73 o                         
  -6   9   7         86.82        109.42        17.38 o                         
  -5   9   7        927.93        858.53       145.53 o                         
  -4   9   7         40.57         29.96        11.02 o                         
  -3   9   7        866.13        832.19        66.13 o                         
  -2   9   7         28.68         28.38        13.03 o                         
  -1   9   7        762.97        778.63        51.41 o                         
   0   9   7        121.53        105.86         9.10 o                         
   1   9   7        198.83        208.64        21.58 o                         
   2   9   7        314.73        269.13        22.65 o                         
   3   9   7         91.14         74.61         9.73 o                         
   4   9   7         17.74         15.08        10.61 o                         
   5   9   7        205.18        230.57        13.40 o                         
   6   9   7          2.62          8.23        12.86 o                         
   7   9   7        114.39        118.32        17.42 o                         
   8   9   7         14.99         -8.87        18.72 o                         
   9   9   7        410.93        467.44        44.50 o                         
  -9  10   7        194.39        327.46        39.28 o                         
  -8  10   7         70.36         87.68        18.87 o                         
  -7  10   7        641.96        867.96       142.30 o                         
  -6  10   7        994.58       1040.99        93.18 o                         
  -5  10   7        359.91        481.56       101.48 o                         
  -4  10   7        795.43        863.33        52.36 o                         
  -3  10   7          1.96          8.61        11.50 o                         
  -2  10   7        407.06        393.75        46.92 o                         
  -1  10   7         50.16         71.22        12.65 o                         
   0  10   7        246.91        224.33        22.80 o                         
   1  10   7        186.05        134.05        15.05 o                         
   2  10   7        389.96        290.87        22.23 o                         
   3  10   7        251.15        210.65        17.38 o                         
   4  10   7         30.77         35.18        11.49 o                         
   5  10   7        186.27        158.11        18.12 o                         
   6  10   7         50.17         52.48        20.11 o                         
  -6  11   7        634.84        575.21        43.12 o                         
  -5  11   7        554.05        402.78        38.44 o                         
  -4  11   7        642.57        697.44       126.45 o                         
  -3  11   7         83.33         74.26        29.53 o                         
  -2  11   7         12.60         -4.28        12.70 o                         
  -1  11   7         28.76         31.80        13.95 o                         
   0  11   7        141.44        194.92        60.31 o                         
   1  11   7        354.71        355.33        28.57 o                         
   2  11   7        169.39        206.57        36.97 o                         
   3  11   7         46.01         26.69        17.88 o                         
 -16   0   8        233.12        255.30        19.79 o                         
 -14   0   8       1013.15       1024.74        32.76 o                         
 -12   0   8        887.34        877.22        36.05 o                         
 -10   0   8       1127.84       1167.49        48.54 o                         
  -8   0   8        445.45        466.74        24.65 o                         
  -6   0   8       3222.30       3349.85       622.27 o                         
  -4   0   8        527.63        550.45        55.52 o                         
  -2   0   8      14369.18      13022.12      1937.37 o                         
   0   0   8      13865.70      18856.90      1737.17 o                         
   2   0   8       2624.99       2192.24       163.52 o                         
   4   0   8         54.81         43.69         4.14 o                         
   6   0   8       1968.36       1904.91        34.01 o                         
   8   0   8       1216.25       1199.36        45.35 o                         
  10   0   8        256.36        264.09        14.86 o                         
  12   0   8         45.43         30.16        15.08 o                         
 -17   1   8         18.03         26.54        29.69 o                         
 -16   1   8         62.12         68.21        12.71 o                         
 -15   1   8        123.61        153.72        13.56 o                         
 -14   1   8         27.95         35.74        12.19 o                         
 -13   1   8        524.03        543.12        16.47 o                         
 -12   1   8        337.71        360.53        23.38 o                         
 -11   1   8        609.50        545.80        12.53 o                         
 -10   1   8         19.72         33.38         7.87 o                         
  -9   1   8        572.16        523.49        23.27 o                         
  -8   1   8       1314.10       1244.48        65.16 o                         
  -7   1   8       1151.98       1179.15        50.15 o                         
  -6   1   8       1571.27       1599.14       114.07 o                         
  -5   1   8       3336.22       3203.07       174.29 o                         
  -4   1   8        851.32        768.01        53.99 o                         
  -3   1   8       1929.03       1395.51        72.81 o                         
  -2   1   8       5010.82       4026.96       550.19 o                         
  -1   1   8       8551.27       8229.29      1003.54 o                         
   0   1   8         45.28        338.89       290.69 o                         
   1   1   8       4352.40       4285.11       174.42 o                         
   2   1   8       1098.43       1073.71       102.18 o                         
   3   1   8       2242.46       2405.18       145.28 o                         
   4   1   8         36.80         22.38         3.47 o                         
   5   1   8        772.29        687.14        24.74 o                         
   6   1   8        181.35        178.36         9.43 o                         
   7   1   8        592.26        548.12        22.29 o                         
   8   1   8        132.80        129.27        12.39 o                         
   9   1   8        819.26        775.42        53.39 o                         
  10   1   8          7.45         -7.69        16.35 o                         
  11   1   8        194.95        231.34        11.27 o                         
  12   1   8        116.39        119.78        13.95 o                         
  13   1   8         10.91         11.34        10.35 o                         
 -17   2   8        197.27        211.99        35.07 o                         
 -16   2   8         67.38         50.09        14.75 o                         
 -15   2   8        512.58        643.43        36.98 o                         
 -14   2   8          2.53          6.48         8.63 o                         
 -13   2   8        565.19        657.79        33.96 o                         
 -12   2   8        168.55        169.64        11.11 o                         
 -11   2   8        682.43        639.53        36.24 o                         
 -10   2   8        793.22        798.56        26.97 o                         
  -9   2   8        668.18        606.27        25.66 o                         
  -8   2   8        426.99        412.12        33.73 o                         
  -7   2   8       2463.03       2355.12        56.56 o                         
  -6   2   8          1.32         -1.57         9.51 o                         
  -5   2   8        128.79        155.72        17.89 o                         
  -4   2   8       2186.97       1929.31       154.39 o                         
  -3   2   8       3329.24       2768.64        64.26 o                         
  -2   2   8       2220.74       2600.37       288.86 o                         
  -1   2   8        643.73        548.41        60.24 o                         
   0   2   8         22.56         56.80         6.54 o                         
   1   2   8       2402.25       2390.70        49.67 o                         
   2   2   8       2523.75       2572.24       100.70 o                         
   3   2   8       2863.88       3167.11       179.81 o                         
   4   2   8        204.95        192.03        19.62 o                         
   5   2   8       2078.70       1883.23        74.62 o                         
   6   2   8        160.81        156.74        38.92 o                         
   7   2   8       1852.32       1903.50        68.28 o                         
   8   2   8          0.38         -8.54         8.54 o                         
   9   2   8         99.33        104.90         8.51 o                         
  10   2   8         13.85         10.25         6.42 o                         
  11   2   8         58.38         68.79        12.23 o                         
  12   2   8         79.39         35.68        19.79 o                         
  13   2   8         30.27         17.74        22.79 o                         
 -16   3   8        393.02        447.82        38.58 o                         
 -15   3   8         21.00         33.73        14.75 o                         
 -14   3   8        175.46        155.02        17.80 o                         
 -13   3   8         36.37         39.09         7.05 o                         
 -12   3   8         14.03          7.19         6.86 o                         
 -11   3   8        255.29        262.01        10.52 o                         
 -10   3   8       2142.61       2100.43        86.68 o                         
  -9   3   8         12.57         15.75         3.71 o                         
  -8   3   8        234.81        226.82        19.00 o                         
  -7   3   8        243.75        241.71        18.91 o                         
  -6   3   8       3173.47       2803.90       194.96 o                         
  -5   3   8        285.84        307.87        26.87 o                         
  -4   3   8       4015.34       3782.68       338.58 o                         
  -3   3   8       4574.27       4383.86       204.11 o                         
  -2   3   8        395.09        297.43        46.72 o                         
  -1   3   8          5.87          5.09         2.20 o                         
   0   3   8        371.64        334.24        40.05 o                         
   1   3   8        171.23        170.50         8.88 o                         
   2   3   8        709.62        584.83        26.60 o                         
   3   3   8        250.16        224.50        23.75 o                         
   4   3   8       2902.84       2949.08        97.21 o                         
   5   3   8          3.35        104.62        68.27 o                         
   6   3   8        360.40        354.71        15.05 o                         
   7   3   8         19.22         28.74         6.66 o                         
   8   3   8          2.15         13.43         7.97 o                         
   9   3   8        104.60         85.68        16.05 o                         
  10   3   8        140.21        174.49        12.77 o                         
  11   3   8          0.16         10.15        12.46 o                         
  12   3   8         81.59         94.24        18.69 o                         
 -16   4   8         28.88         19.53        14.81 o                         
 -15   4   8        345.69        397.06        38.19 o                         
 -14   4   8         96.78        107.24        14.63 o                         
 -13   4   8         73.13         91.56         8.94 o                         
 -12   4   8         79.68         81.28         8.55 o                         
 -11   4   8        135.20        139.47         8.94 o                         
 -10   4   8         21.61         41.51        17.47 o                         
  -9   4   8       1038.19        998.51        23.76 o                         
  -8   4   8        398.85        374.91        24.15 o                         
  -7   4   8         87.87        146.81        28.98 o                         
  -6   4   8         48.41         56.11         7.12 o                         
  -5   4   8       2848.18       3060.83        92.04 o                         
  -4   4   8       2100.80       1883.09       163.55 o                         
  -3   4   8        215.66        281.88        26.06 o                         
  -2   4   8         10.23         20.69         6.95 o                         
  -1   4   8        560.95        640.78        42.94 o                         
   0   4   8        555.72        520.10        33.90 o                         
   1   4   8       2736.71       3005.55        75.28 o                         
   2   4   8       5330.42       5562.12       243.71 o                         
   3   4   8       2108.57       2415.55       132.15 o                         
   4   4   8        962.98        884.44        57.66 o                         
   5   4   8       2505.43       2484.50        72.32 o                         
   6   4   8        249.54        229.19        23.28 o                         
   7   4   8          1.15         -4.76         7.95 o                         
   8   4   8         14.33         24.57         8.58 o                         
   9   4   8        107.18        141.18        18.26 o                         
  10   4   8        153.84        168.36        11.75 o                         
  11   4   8         43.59         25.93        26.79 o                         
  12   4   8        103.42        108.42        35.47 o                         
 -16   5   8         34.70         23.75        25.36 o                         
 -15   5   8         15.64        -25.01        27.28 o                         
 -14   5   8        177.73        191.80        18.53 o                         
 -13   5   8        306.19        235.45        32.09 o                         
 -12   5   8        190.85        227.86        23.66 o                         
 -11   5   8        721.29        777.80        36.32 o                         
 -10   5   8         12.14         54.58        10.75 o                         
  -9   5   8        405.70        404.51        16.19 o                         
  -8   5   8       1048.47       1070.97        46.73 o                         
  -7   5   8        203.77        251.95        10.57 o                         
  -6   5   8        329.80        268.52        22.04 o                         
  -5   5   8        136.97        200.68        22.37 o                         
  -4   5   8         66.65         69.01         8.17 o                         
  -3   5   8       1272.18       1557.41       104.42 o                         
  -2   5   8         47.80         79.11         5.70 o                         
  -1   5   8        643.91        581.29        34.73 o                         
   0   5   8        116.26        104.61         5.22 o                         
   1   5   8        510.70        536.94        25.35 o                         
   2   5   8        120.00        123.41         7.82 o                         
   3   5   8       1637.66       1843.29        79.23 o                         
   4   5   8          9.72          9.67         5.16 o                         
   5   5   8        187.68        223.45         7.47 o                         
   6   5   8        121.07        148.69         8.33 o                         
   7   5   8        439.76        399.49        40.46 o                         
   8   5   8         49.03         17.39        25.50 o                         
   9   5   8         81.09         76.72        10.52 o                         
  10   5   8         46.86         46.78         9.18 o                         
  11   5   8         62.79         68.86        14.23 o                         
  12   5   8         57.37        119.26        24.53 o                         
 -14   6   8        272.91        201.57        29.19 o                         
 -13   6   8        156.80        139.47        15.23 o                         
 -12   6   8        378.01        397.86        26.85 o                         
 -11   6   8        382.83        419.26        41.06 o                         
 -10   6   8         69.00         73.26        12.72 o                         
  -9   6   8        572.98        519.01        62.00 o                         
  -8   6   8        507.37        550.66        57.17 o                         
  -7   6   8        128.95        144.60        13.09 o                         
  -6   6   8        544.97        557.32        39.08 o                         
  -5   6   8         90.03         84.12        13.34 o                         
  -4   6   8        979.11        967.78        99.28 o                         
  -3   6   8         92.72         92.70        12.92 o                         
  -2   6   8       1960.69       2350.98       113.97 o                         
  -1   6   8         66.09        125.48        16.23 o                         
   0   6   8       5274.18       5887.46       315.03 o                         
   1   6   8          2.08         33.09        20.30 o                         
   2   6   8       1634.19       1621.35        47.83 o                         
   3   6   8         88.02        144.54        12.43 o                         
   4   6   8       1351.61       1243.13        45.31 o                         
   5   6   8        297.68        268.98        16.32 o                         
   6   6   8        323.48        327.45        11.23 o                         
   7   6   8          9.95         30.41         8.82 o                         
   8   6   8        849.98        866.54        45.33 o                         
   9   6   8          0.70          0.25        14.53 o                         
  10   6   8        390.72        354.87        30.92 o                         
  11   6   8         15.94         13.75        17.08 o                         
 -13   7   8         24.73         19.68        24.15 o                         
 -12   7   8         70.39         57.97        16.80 o                         
 -11   7   8        100.76        102.61        20.93 o                         
 -10   7   8          1.04          1.24        17.07 o                         
  -9   7   8        125.37        145.43        41.98 o                         
  -8   7   8         12.56         11.66        15.50 o                         
  -7   7   8        202.51        205.48        21.68 o                         
  -6   7   8         43.70         68.25        11.08 o                         
  -5   7   8        236.06        211.63        23.76 o                         
  -4   7   8        520.68        545.38        92.99 o                         
  -3   7   8        797.07        783.49        46.77 o                         
  -2   7   8       1344.32       1576.53       174.19 o                         
  -1   7   8       2400.18       2448.67       129.84 o                         
   0   7   8        679.00        803.58        73.21 o                         
   1   7   8       1304.17       1275.81        51.95 o                         
   2   7   8        110.83         94.93         7.21 o                         
   3   7   8          6.28         29.62         6.40 o                         
   4   7   8         39.62         44.52         7.92 o                         
   5   7   8        154.46        200.62        11.20 o                         
   6   7   8        183.10        175.80        15.14 o                         
   7   7   8         84.27         91.67        13.75 o                         
   8   7   8        127.49        110.42        11.61 o                         
   9   7   8        105.46         70.27        16.39 o                         
  10   7   8         11.43          6.84        20.94 o                         
  11   7   8         76.63         45.65        30.72 o                         
 -11   8   8         15.56         15.78        20.88 o                         
 -10   8   8         38.48         27.60        19.87 o                         
  -9   8   8         62.04         88.30        20.16 o                         
  -8   8   8         26.86         15.91        14.46 o                         
  -7   8   8        751.91        793.09        88.62 o                         
  -6   8   8        110.70        128.99        13.52 o                         
  -5   8   8        298.89        261.29        50.38 o                         
  -4   8   8        671.59        742.76        45.62 o                         
  -3   8   8       1808.73       1687.10       150.70 o                         
  -2   8   8        508.94        658.63        31.34 o                         
  -1   8   8       1525.90       1217.15        67.91 o                         
   0   8   8        494.37        537.55        30.97 o                         
   1   8   8        205.42        161.86        13.96 o                         
   2   8   8         63.89         64.32         8.62 o                         
   3   8   8         67.96         65.47         6.80 o                         
   4   8   8        289.86        276.00        11.25 o                         
   5   8   8         50.80         59.32        12.02 o                         
   6   8   8        196.27        169.81        13.61 o                         
   7   8   8        521.69        543.70        20.68 o                         
   8   8   8        137.87        149.42        24.67 o                         
   9   8   8        110.33        124.91        23.84 o                         
 -10   9   8         23.82         36.05        17.84 o                         
  -9   9   8          8.26         -2.02        20.35 o                         
  -8   9   8        791.42        742.49       135.02 o                         
  -7   9   8        146.75        181.42        28.11 o                         
  -6   9   8        428.70        368.88        61.74 o                         
  -5   9   8         14.20          4.85        32.53 o                         
  -4   9   8       1069.50       1056.96       144.88 o                         
  -3   9   8        807.19        872.19        54.33 o                         
  -2   9   8        116.71        122.49        22.94 o                         
  -1   9   8         11.82         17.31         8.58 o                         
   0   9   8        215.18        221.28        28.57 o                         
   1   9   8          7.56          1.88         8.97 o                         
   2   9   8        303.27        300.43        15.01 o                         
   3   9   8         29.19         20.11         9.18 o                         
   4   9   8        203.93        178.05        11.23 o                         
   5   9   8          0.61          7.40        11.13 o                         
   6   9   8         21.54         22.98        13.41 o                         
   7   9   8         78.62        105.48        18.10 o                         
   8   9   8         57.55        102.38        36.87 o                         
  -9  10   8          2.60         14.34        27.87 o                         
  -8  10   8         41.81         20.87        29.21 o                         
  -7  10   8         44.82         28.44        18.43 o                         
  -6  10   8         59.49         25.66        15.76 o                         
  -5  10   8        978.08        910.00        80.27 o                         
  -4  10   8         47.75         72.24        35.82 o                         
  -3  10   8        376.55        351.47        21.84 o                         
  -2  10   8         63.22         63.36        12.15 o                         
  -1  10   8        518.91        530.09        51.97 o                         
   0  10   8        105.32         95.08        15.26 o                         
   1  10   8         81.76         73.58        10.84 o                         
   2  10   8         77.16         73.14        15.18 o                         
   3  10   8        201.33        194.74        23.06 o                         
   4  10   8         77.73         64.09        12.24 o                         
   5  10   8         15.89         14.15        11.30 o                         
   6  10   8          3.07         -9.92        21.50 o                         
  -6  11   8        151.29        159.03        34.70 o                         
  -5  11   8        204.02        145.04        33.01 o                         
  -4  11   8        257.94        268.66        49.41 o                         
  -3  11   8        193.95        170.59        31.09 o                         
  -2  11   8          1.55         16.93        36.02 o                         
  -1  11   8          4.24         70.00        60.56 o                         
   0  11   8         48.48         13.72        30.52 o                         
   1  11   8        706.05        762.74       223.63 o                         
   2  11   8          0.92          4.34        19.18 o                         
   3  11   8        236.24        182.81        24.35 o                         
 -17   0   9         89.67        106.40        21.80 o                         
 -15   0   9         38.49         46.24        11.68 o                         
 -13   0   9        378.08        397.23        28.13 o                         
 -11   0   9       1975.56       1961.85        30.89 o                         
  -9   0   9          4.14          5.76         3.92 o                         
  -7   0   9        572.05        643.26        54.62 o                         
  -5   0   9        859.60        786.30        34.99 o                         
  -3   0   9       1405.50       1351.60        52.90 o                         
  -1   0   9       1900.21       1993.00       185.70 o                         
   1   0   9       1336.08       1135.04       146.02 o                         
   3   0   9         37.52         63.50         9.87 o                         
   5   0   9         45.38         43.31         8.44 o                         
   7   0   9        508.58        529.78        29.52 o                         
   9   0   9       1602.66       1583.95        35.11 o                         
  11   0   9          6.70          8.59        15.64 o                         
 -17   1   9        111.15         93.50        30.68 o                         
 -16   1   9        222.84        247.97        17.11 o                         
 -15   1   9          0.42          8.68         9.47 o                         
 -14   1   9        807.45        845.23        18.12 o                         
 -13   1   9        562.02        568.68        25.79 o                         
 -12   1   9        828.22        786.12        19.20 o                         
 -11   1   9         81.44         89.10         6.79 o                         
 -10   1   9        518.24        483.50        20.05 o                         
  -9   1   9          0.84          2.54         4.14 o                         
  -8   1   9        922.36        961.10        29.27 o                         
  -7   1   9         81.71         58.75         5.46 o                         
  -6   1   9        805.45        714.06        43.70 o                         
  -5   1   9        441.10        387.85        14.80 o                         
  -4   1   9       2157.84       1785.86       165.10 o                         
  -3   1   9       1086.85        876.49        75.38 o                         
  -2   1   9          6.86         27.25         8.68 o                         
  -1   1   9        636.39        644.15       140.62 o                         
   0   1   9        996.68       1190.96        75.69 o                         
   1   1   9       1404.31       1357.42        79.66 o                         
   2   1   9          1.86         40.43        25.62 o                         
   3   1   9        657.10        630.88        21.02 o                         
   4   1   9        261.24        234.69        25.74 o                         
   5   1   9          5.74          4.15         4.53 o                         
   6   1   9        443.09        389.66        15.55 o                         
   7   1   9       1370.52       1373.49        77.29 o                         
   8   1   9       1182.96       1226.13        27.39 o                         
   9   1   9         56.70         35.66        22.50 o                         
  10   1   9        246.47        303.91        14.76 o                         
  11   1   9         42.02         54.01        10.75 o                         
  12   1   9          1.49          2.58        12.40 o                         
  13   1   9          6.96         -1.02        29.00 o                         
 -16   2   9         21.72         27.84        17.42 o                         
 -15   2   9        111.19         46.02        18.33 o                         
 -14   2   9          1.12         -0.42         9.37 o                         
 -13   2   9         21.22         31.76        10.56 o                         
 -12   2   9        534.07        514.89        25.76 o                         
 -11   2   9        173.80        195.72         8.60 o                         
 -10   2   9        237.45        220.90        10.56 o                         
  -9   2   9        632.04        604.05        36.99 o                         
  -8   2   9       1373.97       1374.59        44.74 o                         
  -7   2   9        126.63        109.86         5.46 o                         
  -6   2   9        472.67        408.14        16.73 o                         
  -5   2   9        388.74        338.05        19.77 o                         
  -4   2   9        185.05        104.19        12.06 o                         
  -3   2   9       2214.26       1883.13        62.54 o                         
  -2   2   9          2.41         10.80         4.14 o                         
  -1   2   9       1009.77        954.51        45.44 o                         
   0   2   9          8.58         10.86         1.91 o                         
   1   2   9         96.69        135.74        16.19 o                         
   2   2   9       2698.32       2637.80       107.65 o                         
   3   2   9          4.91        152.50        61.68 o                         
   4   2   9       1777.97       1766.07        64.03 o                         
   5   2   9        262.44        226.81        29.46 o                         
   6   2   9        769.10        740.67        22.17 o                         
   7   2   9        668.89        596.33        37.94 o                         
   8   2   9        130.71        168.97        12.54 o                         
   9   2   9          0.91          2.37         8.19 o                         
  10   2   9         98.81        100.38        11.75 o                         
  11   2   9        148.10         88.11        76.50 o                         
  12   2   9         38.45         45.55        13.51 o                         
 -16   3   9          2.64          1.79        18.04 o                         
 -15   3   9        423.74        501.85        52.85 o                         
 -14   3   9          0.00         -0.71        11.14 o                         
 -13   3   9         62.28         51.71         8.53 o                         
 -12   3   9         39.07         54.49         6.76 o                         
 -11   3   9        216.90        224.41         9.44 o                         
 -10   3   9          2.32          9.88         3.91 o                         
  -9   3   9       2227.05       1954.48        85.79 o                         
  -8   3   9         48.54         41.43         4.04 o                         
  -7   3   9        309.99        243.34        19.78 o                         
  -6   3   9          0.09          5.94         3.09 o                         
  -5   3   9        504.90        455.10        24.50 o                         
  -4   3   9          0.54         18.67         8.58 o                         
  -3   3   9         11.58         16.96         4.16 o                         
  -2   3   9        315.17        273.84        43.84 o                         
  -1   3   9       1229.57       1144.79        40.83 o                         
   0   3   9        121.81        109.00        12.14 o                         
   1   3   9       1287.28       1165.31        32.94 o                         
   2   3   9         10.36         78.25        26.77 o                         
   3   3   9       3431.42       3537.96        62.12 o                         
   4   3   9         37.47        161.94        58.77 o                         
   5   3   9       5063.81       5089.59       173.59 o                         
   6   3   9        143.45        179.65        15.60 o                         
   7   3   9        115.53        105.64         8.94 o                         
   8   3   9        119.90        125.59         8.27 o                         
   9   3   9        109.81         71.89        14.33 o                         
  10   3   9         22.26         20.25         9.07 o                         
  11   3   9        391.82        504.07        49.08 o                         
  12   3   9         14.12          4.59        44.39 o                         
 -16   4   9        198.63        176.19        31.54 o                         
 -15   4   9        138.69        144.16        16.87 o                         
 -14   4   9        177.44        212.37        42.54 o                         
 -13   4   9         44.09         33.48        11.07 o                         
 -12   4   9          3.92          7.39         8.84 o                         
 -11   4   9         61.11         59.60         9.91 o                         
 -10   4   9        383.76        361.06        23.79 o                         
  -9   4   9        109.13        128.05        22.38 o                         
  -8   4   9        152.16        135.02        15.44 o                         
  -7   4   9        834.16        799.50        40.83 o                         
  -6   4   9        833.50        814.22        52.74 o                         
  -5   4   9          1.17          9.36         3.76 o                         
  -4   4   9        419.59        324.75        21.51 o                         
  -3   4   9        173.81        155.20        16.20 o                         
  -2   4   9        669.59        628.56        23.83 o                         
  -1   4   9        104.47        108.72        52.62 o                         
   0   4   9       1788.44       1903.54        59.30 o                         
   1   4   9        197.46        189.42        35.11 o                         
   2   4   9        531.40        525.63        13.56 o                         
   3   4   9         96.32        116.34        19.14 o                         
   4   4   9       3071.70       2838.49       105.34 o                         
   5   4   9        143.63        184.99        30.81 o                         
   6   4   9        342.36        293.49        31.29 o                         
   7   4   9         62.03         34.97         9.42 o                         
   8   4   9         15.13        -13.48        14.03 o                         
   9   4   9         56.33         72.70        11.66 o                         
  10   4   9         72.14         89.75        12.78 o                         
  11   4   9          1.32        -13.24        13.24 o                         
  12   4   9         72.93         83.93        27.96 o                         
 -15   5   9        310.31        280.43        34.48 o                         
 -14   5   9        457.51        477.30        71.93 o                         
 -13   5   9        163.91        175.47        20.48 o                         
 -12   5   9        253.28        248.46        25.43 o                         
 -11   5   9        571.41        548.48        34.16 o                         
 -10   5   9        965.64       1011.77        44.69 o                         
  -9   5   9        112.78        172.09        32.38 o                         
  -8   5   9       1180.89       1321.39        24.86 o                         
  -7   5   9        462.80        415.20        16.37 o                         
  -6   5   9          8.98         30.41         7.53 o                         
  -5   5   9          0.63          8.29         7.97 o                         
  -4   5   9         97.64        110.19        21.35 o                         
  -3   5   9         31.88         32.59         5.38 o                         
  -2   5   9       1233.73       1409.14        91.91 o                         
  -1   5   9        134.15        193.15        25.01 o                         
   0   5   9        963.17       1008.31        34.26 o                         
   1   5   9       1264.67       1410.56        85.98 o                         
   2   5   9       1480.21       1502.61       100.70 o                         
   3   5   9       2431.29       2815.29       204.30 o                         
   4   5   9        466.73        409.28        29.20 o                         
   5   5   9         80.52        112.11        15.46 o                         
   6   5   9       1142.40       1009.73        57.14 o                         
   7   5   9        653.78        614.10        82.30 o                         
   8   5   9        368.47        305.46        17.55 o                         
   9   5   9         67.22        -11.33        35.69 o                         
  10   5   9        149.35        152.66        16.36 o                         
  11   5   9         58.71         49.08        14.81 o                         
  12   5   9        184.35        146.33        34.84 o                         
 -14   6   9         64.11         28.93        19.21 o                         
 -13   6   9        938.88        851.85       101.74 o                         
 -12   6   9          4.73         11.66        10.99 o                         
 -11   6   9        380.35        378.57        32.22 o                         
 -10   6   9        220.11        191.46        15.20 o                         
  -9   6   9         78.73         76.55        12.69 o                         
  -8   6   9         38.70         45.98        11.50 o                         
  -7   6   9        194.61        172.36        11.37 o                         
  -6   6   9         29.68         19.90         7.72 o                         
  -5   6   9       1153.62       1171.45        87.60 o                         
  -4   6   9        202.55        232.49        24.38 o                         
  -3   6   9        807.58        835.56        41.33 o                         
  -2   6   9          0.14         16.67        26.44 o                         
  -1   6   9        840.20        749.03        48.37 o                         
   0   6   9        785.78        775.21        23.51 o                         
   1   6   9        720.58        647.81        62.70 o                         
   2   6   9       2070.68       1937.92        46.73 o                         
   3   6   9        185.48        206.49        32.59 o                         
   4   6   9         10.57         18.06         5.82 o                         
   5   6   9         10.71         20.74         5.97 o                         
   6   6   9        172.99        171.37        12.86 o                         
   7   6   9        357.04        377.18        27.08 o                         
   8   6   9          1.76          9.07         6.35 o                         
   9   6   9        320.95        308.17        36.62 o                         
  10   6   9         39.36         54.50        20.07 o                         
 -13   7   9          0.83        -10.37        25.65 o                         
 -12   7   9        894.22        954.42       124.91 o                         
 -11   7   9        178.86        274.52        29.57 o                         
 -10   7   9        270.62        321.78        21.61 o                         
  -9   7   9         81.38        108.90        14.08 o                         
  -8   7   9         54.77         39.20        11.91 o                         
  -7   7   9          3.87          5.53        12.31 o                         
  -6   7   9        645.41        705.14        70.51 o                         
  -5   7   9        263.65        252.36        54.15 o                         
  -4   7   9        549.81        528.30        41.52 o                         
  -3   7   9         44.33         51.47        18.65 o                         
  -2   7   9       2776.94       3041.99        87.42 o                         
  -1   7   9         20.31         38.55        18.63 o                         
   0   7   9       1165.70       1267.25        38.35 o                         
   1   7   9         13.03         38.43         6.51 o                         
   2   7   9        580.50        618.61        16.88 o                         
   3   7   9         36.86         24.26         7.74 o                         
   4   7   9        136.37        128.73         9.36 o                         
   5   7   9          2.16          3.35        10.88 o                         
   6   7   9        316.96        277.28        21.94 o                         
   7   7   9        142.11        139.87        14.07 o                         
   8   7   9        461.74        393.57        61.26 o                         
   9   7   9          7.17         -4.24        20.98 o                         
  10   7   9        120.28         71.68        31.90 o                         
 -11   8   9        281.89        284.81        70.31 o                         
 -10   8   9         98.68         99.66        45.97 o                         
  -9   8   9        697.33        659.00        94.05 o                         
  -8   8   9         48.99         59.85        18.47 o                         
  -7   8   9         77.27         92.41        12.93 o                         
  -6   8   9        188.79        143.73        23.41 o                         
  -5   8   9        351.22        316.11        38.27 o                         
  -4   8   9         43.39        -24.01        41.18 o                         
  -3   8   9         62.21         72.83         8.94 o                         
  -2   8   9        211.51        201.50        24.56 o                         
  -1   8   9        273.57        223.18        15.25 o                         
   0   8   9         75.66         73.57         9.86 o                         
   1   8   9        103.58         90.45        10.16 o                         
   2   8   9        498.04        515.30        30.09 o                         
   3   8   9        105.22         96.79         9.34 o                         
   4   8   9          5.19         12.86         6.44 o                         
   5   8   9        140.71        135.47        12.61 o                         
   6   8   9        170.74        177.72        14.15 o                         
   7   8   9          7.38         20.49        10.06 o                         
   8   8   9        157.19        164.58        35.45 o                         
   9   8   9          9.41         11.64        31.96 o                         
 -10   9   9         85.75         71.86        29.55 o                         
  -9   9   9        182.28        221.99        48.31 o                         
  -8   9   9         41.72         63.81        20.90 o                         
  -7   9   9        205.64        197.39        28.12 o                         
  -6   9   9         77.68         74.53        17.86 o                         
  -5   9   9         77.47         46.28        30.54 o                         
  -4   9   9        117.79        133.76        11.70 o                         
  -3   9   9         73.54         85.63        14.56 o                         
  -2   9   9        666.35        855.92       103.62 o                         
  -1   9   9         51.07         61.08        15.96 o                         
   0   9   9          9.31         18.35        11.32 o                         
   1   9   9        165.81        137.03        10.35 o                         
   2   9   9         42.56         20.48         8.87 o                         
   3   9   9        481.87        412.60        13.51 o                         
   4   9   9         30.34         36.60         8.29 o                         
   5   9   9        534.98        507.09        19.64 o                         
   6   9   9         68.47         54.93        15.67 o                         
   7   9   9        233.29        181.24        35.56 o                         
  -8  10   9        196.73        117.83        31.62 o                         
  -7  10   9          9.64          7.54        23.35 o                         
  -6  10   9         73.88         49.55        19.48 o                         
  -5  10   9         30.49         31.21        15.58 o                         
  -4  10   9        187.34        156.59        44.43 o                         
  -3  10   9         86.97         81.08        14.71 o                         
  -2  10   9         86.90         87.43        14.24 o                         
  -1  10   9        147.95        179.49        15.58 o                         
   0  10   9        460.72        428.84        57.62 o                         
   1  10   9        231.43        189.39        17.57 o                         
   2  10   9         89.58         94.85        15.28 o                         
   3  10   9        283.89        226.56        18.01 o                         
   4  10   9        177.65        170.57        23.39 o                         
   5  10   9          4.79          1.02        26.78 o                         
  -6  11   9         44.86         64.31        31.81 o                         
  -3  11   9         84.84         93.08        35.00 o                         
  -2  11   9        195.98        220.55        40.75 o                         
   2  11   9        204.65        201.84        32.77 o                         
   3  11   9         94.92         78.27        35.60 o                         
 -16   0  10        124.65        143.36        17.43 o                         
 -14   0  10        535.22        646.47        33.28 o                         
 -12   0  10        529.68        580.07        15.40 o                         
 -10   0  10        743.42        681.79        25.36 o                         
  -8   0  10         81.22        108.43         9.75 o                         
  -6   0  10       1753.66       1981.88        88.51 o                         
  -4   0  10       2353.59       2020.93        49.49 o                         
  -2   0  10       7467.06       6208.93       298.72 o                         
   0   0  10        217.15        351.41        10.46 o                         
   2   0  10          2.94          1.73         5.89 o                         
   4   0  10        338.15        310.07        15.69 o                         
   6   0  10       2578.77       2445.71        96.67 o                         
   8   0  10       1851.29       1898.56        77.29 o                         
  10   0  10        913.13       1050.23        81.16 o                         
  12   0  10         20.31         31.31        15.63 o                         
 -16   1  10          2.63        -17.92        20.39 o                         
 -15   1  10          1.21          8.43         6.97 o                         
 -14   1  10         58.75        112.81        16.73 o                         
 -13   1  10        108.15        105.71         7.12 o                         
 -12   1  10        226.13        245.19        15.05 o                         
 -11   1  10        143.30        137.24         7.31 o                         
 -10   1  10        109.87        108.41         6.33 o                         
  -9   1  10        860.04        794.43        20.70 o                         
  -8   1  10        307.55        270.95        26.74 o                         
  -7   1  10       1137.93       1127.34        53.46 o                         
  -6   1  10        190.71        225.75        18.57 o                         
  -5   1  10       1001.29        839.94        56.84 o                         
  -4   1  10       1601.61       1292.37        82.12 o                         
  -3   1  10         10.05          9.79         4.78 o                         
  -2   1  10       1807.67       1317.11       129.00 o                         
  -1   1  10        361.86        381.58        69.73 o                         
   0   1  10         81.33         97.34         9.29 o                         
   1   1  10          3.58         63.66        29.28 o                         
   2   1  10       1094.45       1110.07        76.86 o                         
   3   1  10        550.25        580.36        35.48 o                         
   4   1  10        170.54        150.84        12.43 o                         
   5   1  10        732.05        780.49        22.10 o                         
   6   1  10         47.18        -14.00        33.61 o                         
   7   1  10       1483.36       1578.07        73.76 o                         
   8   1  10         45.88         17.92        17.98 o                         
   9   1  10       1414.77       1458.67        61.95 o                         
  10   1  10         20.57          8.43        16.48 o                         
  11   1  10        112.85         89.32        30.63 o                         
  12   1  10        313.45        362.21        25.23 o                         
 -16   2  10         24.53         12.97        15.66 o                         
 -15   2  10        453.80        492.21        33.29 o                         
 -14   2  10          1.96         -9.35         9.86 o                         
 -13   2  10        700.59        648.89        20.85 o                         
 -12   2  10         70.23         82.37         7.66 o                         
 -11   2  10       1504.91       1531.66        58.61 o                         
 -10   2  10        646.66        742.89        24.19 o                         
  -9   2  10       1969.00       2107.45        71.86 o                         
  -8   2  10        230.78        222.51        13.14 o                         
  -7   2  10       1503.23       1399.09        46.92 o                         
  -6   2  10         25.20         11.46         2.81 o                         
  -5   2  10       2482.34       2320.50        95.36 o                         
  -4   2  10          3.85         55.04        19.76 o                         
  -3   2  10       1130.70       1028.47        80.31 o                         
  -2   2  10         85.74         51.06         3.24 o                         
  -1   2  10         81.25         83.53        12.98 o                         
   0   2  10        531.10        419.08        21.40 o                         
   1   2  10        454.27        424.07        27.67 o                         
   2   2  10         57.85         97.65        25.52 o                         
   3   2  10       1226.15       1187.54        56.61 o                         
   4   2  10          1.00          3.93         5.81 o                         
   5   2  10        430.71        413.79        17.97 o                         
   6   2  10       1410.79       1302.11        66.92 o                         
   7   2  10        572.50        629.05        23.69 o                         
   8   2  10        288.18        278.31        11.28 o                         
   9   2  10        157.43        166.13        10.58 o                         
  10   2  10         32.87         -7.77        62.58 o                         
  11   2  10        729.46        831.23        54.28 o                         
  12   2  10         47.68         12.17        69.21 o                         
 -16   3  10        166.45        132.12        29.13 o                         
 -15   3  10         25.43         23.86        11.81 o                         
 -14   3  10         85.40        107.68        16.44 o                         
 -13   3  10         12.82         21.68         9.00 o                         
 -12   3  10        321.23        305.86        15.33 o                         
 -11   3  10        147.00        127.17        12.31 o                         
 -10   3  10        622.66        564.81        42.05 o                         
  -9   3  10          1.91         44.72        21.94 o                         
  -8   3  10       1435.10       1294.62        90.89 o                         
  -7   3  10        292.43        270.98        25.69 o                         
  -6   3  10       2654.90       2504.62       129.96 o                         
  -5   3  10         36.31         52.45         8.42 o                         
  -4   3  10       1113.25        985.80       129.68 o                         
  -3   3  10         44.97         40.15         5.21 o                         
  -2   3  10        576.71        444.80        12.83 o                         
  -1   3  10         73.47        119.61        27.83 o                         
   0   3  10       3131.24       2965.18        78.71 o                         
   1   3  10        195.47        228.20        14.37 o                         
   2   3  10        720.84        867.78        24.48 o                         
   3   3  10         63.14        102.78        18.05 o                         
   4   3  10        852.43        863.31        33.08 o                         
   5   3  10        194.91        232.17        13.43 o                         
   6   3  10         31.49         23.20        15.16 o                         
   7   3  10         57.97         66.60         9.02 o                         
   8   3  10          8.13          9.72        10.79 o                         
   9   3  10          2.85        -14.73        14.73 o                         
  10   3  10        118.20        123.27        12.15 o                         
  11   3  10          9.96        -15.83        26.28 o                         
  12   3  10        144.52        143.15        32.64 o                         
 -15   4  10        195.07        151.29        29.38 o                         
 -14   4  10        129.28        121.22        16.90 o                         
 -13   4  10        487.75        483.58        39.98 o                         
 -12   4  10        174.29        157.70         9.90 o                         
 -11   4  10       1082.36        979.45        71.76 o                         
 -10   4  10        469.67        468.97        49.87 o                         
  -9   4  10       1640.94       1665.85       109.48 o                         
  -8   4  10        484.30        448.37        55.56 o                         
  -7   4  10       1852.10       1640.32       140.17 o                         
  -6   4  10       2587.92       2764.53       168.19 o                         
  -5   4  10        690.97        626.93        48.20 o                         
  -4   4  10        145.45        156.69        16.16 o                         
  -3   4  10         24.37         21.13         4.35 o                         
  -2   4  10         23.71         46.34        10.86 o                         
  -1   4  10        867.33        911.64        47.24 o                         
   0   4  10       1249.52       1184.65       104.14 o                         
   1   4  10       1338.20       1263.52        22.07 o                         
   2   4  10        183.97        255.05        21.18 o                         
   3   4  10        635.54        536.09        15.47 o                         
   4   4  10         46.48         97.71        32.68 o                         
   5   4  10        350.97        355.93        17.49 o                         
   6   4  10         64.58         67.45         7.72 o                         
   7   4  10         23.39         13.79         7.27 o                         
   8   4  10        133.04         98.39        10.76 o                         
   9   4  10        193.28        141.64        30.34 o                         
  10   4  10         77.68         84.51        14.64 o                         
  11   4  10        183.93        158.55        36.08 o                         
  12   4  10        167.43        161.97        34.03 o                         
 -14   5  10        231.41        232.76        37.33 o                         
 -13   5  10        227.04        209.02        19.97 o                         
 -12   5  10        233.23        234.40        20.11 o                         
 -11   5  10        223.08        201.66        20.09 o                         
 -10   5  10         92.46        131.01        30.80 o                         
  -9   5  10        557.25        556.52        48.55 o                         
  -8   5  10        130.25        166.63        47.85 o                         
  -7   5  10        565.73        564.94        31.30 o                         
  -6   5  10        108.59        101.80        13.88 o                         
  -5   5  10        429.79        398.69        18.94 o                         
  -4   5  10        266.01        270.49        26.25 o                         
  -3   5  10        724.89        852.75        41.21 o                         
  -2   5  10        427.77        495.13        36.60 o                         
  -1   5  10        327.63        297.97        24.16 o                         
   0   5  10          8.32          8.89        12.99 o                         
   1   5  10         43.84         49.02        13.77 o                         
   2   5  10       1009.52       1064.78        35.90 o                         
   3   5  10        165.89        235.63        12.68 o                         
   4   5  10         75.40         74.83         6.42 o                         
   5   5  10        191.81        160.20         6.74 o                         
   6   5  10         36.58         32.91         6.69 o                         
   7   5  10        840.91        785.79        45.35 o                         
   8   5  10         45.29         43.64        11.90 o                         
   9   5  10         98.02         97.98        14.37 o                         
  10   5  10          9.90         13.38        11.35 o                         
 -13   6  10        152.01        165.92        16.01 o                         
 -12   6  10        480.29        498.20        33.31 o                         
 -11   6  10        184.52        206.48        22.61 o                         
 -10   6  10        201.90        212.63        15.85 o                         
  -9   6  10         15.50         34.07        12.40 o                         
  -8   6  10        995.77       1042.64        39.65 o                         
  -7   6  10          2.11          6.52         8.78 o                         
  -6   6  10        151.23        187.67        16.03 o                         
  -5   6  10          0.13         16.35         6.62 o                         
  -4   6  10        976.98        952.82        69.41 o                         
  -3   6  10        149.80        141.70         8.77 o                         
  -2   6  10        179.36        182.78        22.52 o                         
  -1   6  10         21.25         35.14         8.73 o                         
   0   6  10        201.76        179.83        10.35 o                         
   1   6  10         12.55          6.39         8.48 o                         
   2   6  10        161.39        225.28        16.49 o                         
   3   6  10          6.30          9.33         7.59 o                         
   4   6  10        380.14        486.48        27.79 o                         
   5   6  10        343.68        303.49        17.89 o                         
   6   6  10        487.67        592.98        44.91 o                         
   7   6  10        110.67        109.00        17.49 o                         
   8   6  10        484.17        444.85        44.54 o                         
   9   6  10         25.41         11.95        13.79 o                         
  10   6  10        406.61        377.82        40.53 o                         
 -13   7  10        271.05        271.26        27.95 o                         
 -12   7  10        323.81        368.64        23.47 o                         
 -11   7  10        385.42        486.57        59.00 o                         
 -10   7  10         14.48         43.64        12.97 o                         
  -9   7  10         46.46         53.14        13.18 o                         
  -8   7  10         20.55         23.82        12.07 o                         
  -7   7  10         54.18         44.03        10.36 o                         
  -6   7  10         15.23         25.20        11.86 o                         
  -5   7  10         53.74         68.03         9.77 o                         
  -4   7  10        401.33        409.92        33.33 o                         
  -3   7  10        828.73        825.44        34.90 o                         
  -2   7  10        432.38        366.31        30.49 o                         
  -1   7  10         74.85         81.48         9.34 o                         
   0   7  10         40.93         50.03         8.86 o                         
   1   7  10          3.03         -4.61         8.72 o                         
   2   7  10          7.15          9.45         6.03 o                         
   3   7  10         16.54          3.65         7.10 o                         
   4   7  10        380.11        399.43        14.14 o                         
   5   7  10         96.54         73.77        10.95 o                         
   6   7  10         37.13         32.97        12.31 o                         
   7   7  10         44.12         33.31        15.01 o                         
   8   7  10        289.62        276.48        22.56 o                         
   9   7  10         44.24         43.52        29.48 o                         
 -11   8  10        534.07        622.68        69.67 o                         
 -10   8  10         12.61         10.24        20.17 o                         
  -9   8  10        171.79        255.45        39.46 o                         
  -8   8  10          0.91         10.99        17.26 o                         
  -7   8  10        172.74        208.31        27.53 o                         
  -6   8  10          9.43         22.16        13.54 o                         
  -5   8  10         64.53         56.57        10.80 o                         
  -4   8  10         71.61         56.96        20.51 o                         
  -3   8  10        953.56       1010.90        69.97 o                         
  -2   8  10         51.60         40.06        11.77 o                         
  -1   8  10          2.13          6.65         6.92 o                         
   0   8  10          2.92          2.02         9.49 o                         
   1   8  10        193.24        223.26        16.86 o                         
   2   8  10          0.26         16.76         8.62 o                         
   3   8  10        525.30        485.44        18.38 o                         
   4   8  10        425.64        501.11        21.57 o                         
   5   8  10        431.97        394.36        40.63 o                         
   6   8  10         41.03         79.32        13.45 o                         
   7   8  10        365.05        370.02        39.10 o                         
   8   8  10        297.61        314.77        39.30 o                         
 -10   9  10        609.32        506.84        39.52 o                         
  -9   9  10          0.27         21.28        20.85 o                         
  -8   9  10        577.97        465.04        37.28 o                         
  -7   9  10        155.17        167.77        18.11 o                         
  -6   9  10         71.04         86.57        16.28 o                         
  -5   9  10          0.50         14.08         7.98 o                         
  -4   9  10         69.01         63.94        12.53 o                         
  -3   9  10          8.29          9.22         8.94 o                         
  -2   9  10         45.05         28.61         7.50 o                         
  -1   9  10          4.29         -8.88         8.88 o                         
   0   9  10        643.39        541.14        37.54 o                         
   1   9  10         93.24         85.69        10.02 o                         
   2   9  10        798.05        791.37        33.97 o                         
   3   9  10        131.54        143.16        15.39 o                         
   4   9  10        292.78        294.52        14.47 o                         
   5   9  10          4.73         11.73        21.44 o                         
   6   9  10        224.20        246.07        39.86 o                         
  -8  10  10        273.12        224.65        34.52 o                         
  -7  10  10        227.61        218.16        42.61 o                         
  -6  10  10        444.60        489.11        98.04 o                         
  -5  10  10         17.31         27.14        20.77 o                         
  -4  10  10        140.66        142.09        15.27 o                         
  -3  10  10          1.20         15.11        14.22 o                         
  -2  10  10        160.80        140.60        17.22 o                         
  -1  10  10        198.73        210.81        14.90 o                         
   0  10  10        117.96        105.56        14.93 o                         
   1  10  10        259.03        218.74        28.68 o                         
   2  10  10         38.10          9.84        10.45 o                         
   3  10  10         95.94         69.93        15.08 o                         
   4  10  10         17.05        -16.69        20.56 o                         
  -3  11  10          1.16        -15.62        36.02 o                         
  -2  11  10         99.01         93.29        35.27 o                         
 -15   0  11        392.80        397.09        38.99 o                         
 -13   0  11        318.26        327.60        15.05 o                         
 -11   0  11        179.01        137.62         9.80 o                         
  -9   0  11          3.27          3.22         3.88 o                         
  -7   0  11       1681.96       1749.97        83.62 o                         
  -5   0  11        207.22        145.57        11.88 o                         
  -3   0  11       9102.60       7935.39       228.07 o                         
  -1   0  11       2196.21       2360.85       153.71 o                         
   1   0  11         93.84        103.46        23.46 o                         
   3   0  11         24.69         25.57         6.18 o                         
   5   0  11        246.79        254.75        22.03 o                         
   7   0  11        471.49        554.76        16.63 o                         
   9   0  11         46.61          8.83        11.97 o                         
  11   0  11          3.65          0.14        15.33 o                         
 -16   1  11         44.45         58.05        16.62 o                         
 -15   1  11         28.43         28.42         9.16 o                         
 -14   1  11        106.64        137.23        10.60 o                         
 -13   1  11        160.82        152.42         8.97 o                         
 -12   1  11        696.81        725.86        13.71 o                         
 -11   1  11         49.49         37.51         6.76 o                         
 -10   1  11        991.33        981.38        22.54 o                         
  -9   1  11        289.00        258.91        18.46 o                         
  -8   1  11       2021.27       1959.51        50.96 o                         
  -7   1  11         27.32         31.33        12.07 o                         
  -6   1  11        874.96        897.02        39.30 o                         
  -5   1  11       1622.56       1366.53        86.48 o                         
  -4   1  11       1237.83       1244.24        61.50 o                         
  -3   1  11       1753.01       1232.42       288.41 o                         
  -2   1  11        596.34        426.89        42.44 o                         
  -1   1  11          1.29          2.95         2.58 o                         
   0   1  11        998.82        986.55        52.49 o                         
   1   1  11         19.59         30.22         5.27 o                         
   2   1  11        198.67        170.17        12.59 o                         
   3   1  11        374.17        451.94        29.25 o                         
   4   1  11        404.66        448.28        26.69 o                         
   5   1  11         94.52         49.77         6.77 o                         
   6   1  11        447.47        442.16        16.56 o                         
   7   1  11          0.63        -14.77        14.77 o                         
   8   1  11        182.65        167.13        11.27 o                         
   9   1  11          0.42         -4.33         5.91 o                         
  10   1  11          9.57         -1.76         9.72 o                         
  11   1  11        172.79        190.10        12.62 o                         
  12   1  11          3.19        -28.54        28.54 o                         
 -16   2  11          7.15          8.54        18.32 o                         
 -15   2  11        118.58         69.44        39.10 o                         
 -14   2  11         65.28         62.90        11.76 o                         
 -13   2  11        246.28        253.50        11.25 o                         
 -12   2  11        100.20        143.62        13.17 o                         
 -11   2  11        190.73        199.71        23.37 o                         
 -10   2  11          1.77         10.51         5.10 o                         
  -9   2  11        648.43        646.80        58.98 o                         
  -8   2  11         11.78         20.66         5.35 o                         
  -7   2  11        106.92        130.34        26.79 o                         
  -6   2  11        121.08         74.98         6.01 o                         
  -5   2  11        784.33        628.27        34.14 o                         
  -4   2  11        306.99        280.84        56.85 o                         
  -3   2  11        424.42        325.22        11.52 o                         
  -2   2  11        110.53        114.89        23.73 o                         
  -1   2  11        605.02        554.77        33.32 o                         
   0   2  11         11.51         52.27        42.01 o                         
   1   2  11        332.52        344.58        23.37 o                         
   2   2  11        263.96        268.16        15.43 o                         
   3   2  11        102.29        169.60        30.56 o                         
   4   2  11          3.36         -4.62         4.62 o                         
   5   2  11        270.59        297.22         8.98 o                         
   6   2  11         23.99         32.21        17.57 o                         
   7   2  11        133.76        164.43        11.87 o                         
   8   2  11          1.24         -7.70         7.70 o                         
   9   2  11         17.26         21.27         5.67 o                         
  10   2  11        222.11        259.25        13.95 o                         
  11   2  11         47.41         13.04        26.16 o                         
  12   2  11        200.00        355.80        40.72 o                         
 -16   3  11         32.91        -12.55        27.48 o                         
 -15   3  11        121.15        127.67        14.18 o                         
 -14   3  11        163.31        176.06        15.73 o                         
 -13   3  11         22.38         25.18         9.93 o                         
 -12   3  11          1.34         -3.71         7.28 o                         
 -11   3  11         26.38         40.30         6.25 o                         
 -10   3  11        720.04        781.19        42.27 o                         
  -9   3  11        487.96        483.15        26.74 o                         
  -8   3  11         18.89         17.29         5.68 o                         
  -7   3  11       1190.58       1221.55        61.47 o                         
  -6   3  11         53.30         62.98         9.27 o                         
  -5   3  11        820.44        734.47        25.45 o                         
  -4   3  11         41.15         44.83        11.49 o                         
  -3   3  11        605.33        479.59        22.73 o                         
  -2   3  11         32.88         23.30         5.61 o                         
  -1   3  11         83.22        132.32        20.51 o                         
   0   3  11        362.76        402.07        29.25 o                         
   1   3  11        699.18        726.65        31.09 o                         
   2   3  11        134.04        140.14        10.80 o                         
   3   3  11          8.70          5.33         3.17 o                         
   4   3  11         73.63         73.25         5.63 o                         
   5   3  11        114.04        131.91        11.25 o                         
   6   3  11        127.35        117.49        21.09 o                         
   7   3  11        324.70        223.88        34.41 o                         
   8   3  11         11.48        -11.76        13.21 o                         
   9   3  11        380.15        405.55        14.23 o                         
  10   3  11         46.44         49.03        10.28 o                         
  11   3  11        461.45        460.34        66.33 o                         
  12   3  11          2.75        -30.12        30.12 o                         
 -15   4  11         91.85        109.98        20.18 o                         
 -14   4  11         94.23         92.58        11.92 o                         
 -13   4  11        300.93        280.05        29.46 o                         
 -12   4  11         24.32         17.06         5.58 o                         
 -11   4  11        187.27        206.38        13.66 o                         
 -10   4  11         17.25         12.03         9.25 o                         
  -9   4  11        267.19        281.08        26.45 o                         
  -8   4  11         19.19         26.93         8.70 o                         
  -7   4  11        160.81        173.03        13.49 o                         
  -6   4  11        395.60        373.30        30.68 o                         
  -5   4  11         73.60         74.41         5.89 o                         
  -4   4  11         24.46         31.39         5.78 o                         
  -3   4  11         59.29         61.06         4.84 o                         
  -2   4  11        128.85        119.54         7.91 o                         
  -1   4  11        254.11        277.80        23.81 o                         
   0   4  11         58.29         57.67         6.26 o                         
   1   4  11         77.04         90.48         7.65 o                         
   2   4  11         17.25          9.31         5.21 o                         
   3   4  11         18.86         22.93         4.99 o                         
   4   4  11         29.66         36.96         6.47 o                         
   5   4  11        425.97        434.97        50.18 o                         
   6   4  11         95.11         90.14        11.94 o                         
   7   4  11         14.75         -6.94        12.02 o                         
   8   4  11        147.62        161.80        14.40 o                         
   9   4  11         57.24         54.17        14.73 o                         
  10   4  11         85.30         85.16        14.13 o                         
 -14   5  11         11.50          1.95        13.48 o                         
 -13   5  11         99.12        108.73        10.10 o                         
 -12   5  11         81.41         86.30        11.80 o                         
 -11   5  11         49.85         68.58        10.80 o                         
 -10   5  11        687.83        597.82        32.44 o                         
  -9   5  11          0.38          0.61         5.84 o                         
  -8   5  11        436.61        393.17        40.48 o                         
  -7   5  11        175.57        197.79        13.17 o                         
  -6   5  11        230.65        169.58        20.62 o                         
  -5   5  11         42.99         45.00         6.17 o                         
  -4   5  11        297.90        290.63        19.85 o                         
  -3   5  11         14.65         28.47         4.31 o                         
  -2   5  11         68.49         70.01         7.44 o                         
  -1   5  11         14.56         14.90         4.75 o                         
   0   5  11        732.84        660.08        35.29 o                         
   1   5  11        246.71        247.84        39.79 o                         
   2   5  11         22.13         11.75         6.59 o                         
   3   5  11         24.42          8.81         5.81 o                         
   4   5  11         39.98         70.94        16.62 o                         
   5   5  11         42.22         48.72         9.59 o                         
   6   5  11        331.98        356.95        35.94 o                         
   7   5  11        138.04        133.27        75.83 o                         
   8   5  11        103.61        120.65        14.73 o                         
   9   5  11          0.21        -14.15        14.15 o                         
  10   5  11        119.15        165.93        33.64 o                         
 -14   6  11          1.49         16.20        25.85 o                         
 -13   6  11        245.02        270.99        27.59 o                         
 -12   6  11        112.32        117.57        15.79 o                         
 -11   6  11         24.61         24.18        11.34 o                         
 -10   6  11         17.25         17.70         9.11 o                         
  -9   6  11        181.58        229.19        31.10 o                         
  -8   6  11         52.05         44.24        11.95 o                         
  -7   6  11        209.10        236.23        11.08 o                         
  -6   6  11         27.22         23.09         9.09 o                         
  -5   6  11        592.54        688.56        46.09 o                         
  -4   6  11         14.54         17.86         5.42 o                         
  -3   6  11        344.61        359.72        27.64 o                         
  -2   6  11        324.25        324.93        30.02 o                         
  -1   6  11        410.52        478.64        35.13 o                         
   0   6  11         68.65         74.07         9.14 o                         
   1   6  11         53.67         77.97         7.77 o                         
   2   6  11         57.10         38.53         8.45 o                         
   3   6  11         12.67         19.52         6.25 o                         
   4   6  11         14.81          5.71         8.36 o                         
   5   6  11        196.79        164.75        11.54 o                         
   6   6  11          8.69         -1.53        11.33 o                         
   7   6  11        218.34        158.79        15.25 o                         
   8   6  11         24.92         13.18         8.01 o                         
   9   6  11          8.19          8.58        28.94 o                         
 -13   7  11        268.33        183.66        27.81 o                         
 -12   7  11        328.27        310.75        26.60 o                         
 -11   7  11        342.42        346.02        25.07 o                         
 -10   7  11          4.24          2.62        14.28 o                         
  -9   7  11          5.10         12.74        11.84 o                         
  -8   7  11         92.48         97.81        22.72 o                         
  -7   7  11         63.11         82.61        14.87 o                         
  -6   7  11        229.02        190.00        29.04 o                         
  -5   7  11        526.05        520.17        30.95 o                         
  -4   7  11        436.24        491.61        30.34 o                         
  -3   7  11        421.01        391.04        48.13 o                         
  -2   7  11        996.31        942.83        37.16 o                         
  -1   7  11        720.01        699.86        40.09 o                         
   0   7  11         50.74         39.69         8.12 o                         
   1   7  11         43.43         64.76         7.54 o                         
   2   7  11         46.89         70.06        12.71 o                         
   3   7  11         94.56         98.76         9.52 o                         
   4   7  11        214.78        215.99        21.15 o                         
   5   7  11         17.47         23.71        13.67 o                         
   6   7  11        459.13        494.21        41.14 o                         
   7   7  11         24.46         23.58        13.10 o                         
   8   7  11        167.28         57.47        86.33 o                         
 -11   8  11        312.89        292.66        27.28 o                         
 -10   8  11        267.88        275.59        48.41 o                         
  -9   8  11        211.84        204.69        43.34 o                         
  -8   8  11         19.45         30.92        16.39 o                         
  -7   8  11        107.95        111.38        15.29 o                         
  -6   8  11        295.62        277.45        23.88 o                         
  -5   8  11         34.38         78.25        11.37 o                         
  -4   8  11        437.84        431.38        36.18 o                         
  -3   8  11         13.36         12.84        15.56 o                         
  -2   8  11        487.84        487.53        28.19 o                         
  -1   8  11         34.34         29.51         8.96 o                         
   0   8  11        137.83         97.62        11.83 o                         
   1   8  11        217.01        225.00        11.95 o                         
   2   8  11        217.60        153.76        11.07 o                         
   3   8  11        328.82        285.21        15.00 o                         
   4   8  11        103.30         95.74        15.59 o                         
   5   8  11         62.49         44.53        13.41 o                         
   6   8  11         94.51         78.19        30.55 o                         
   7   8  11          9.12         -8.97        30.95 o                         
 -10   9  11         17.23         17.37        26.67 o                         
  -9   9  11        897.84        798.82       159.83 o                         
  -8   9  11         78.70        101.80        32.51 o                         
  -7   9  11        173.07        173.98        19.33 o                         
  -6   9  11         61.62         35.43        17.91 o                         
  -5   9  11        571.49        590.30        42.43 o                         
  -4   9  11          4.95          5.96        14.21 o                         
  -3   9  11         69.27         70.20        11.09 o                         
  -2   9  11          0.63          0.75         7.01 o                         
  -1   9  11        112.11        133.33        18.40 o                         
   0   9  11         13.36         11.44        12.03 o                         
   1   9  11         98.84         82.36        10.38 o                         
   2   9  11          8.93          2.87         8.29 o                         
   3   9  11        219.38        232.95        14.96 o                         
   4   9  11         10.70         -2.44        20.56 o                         
   5   9  11         60.07         70.56        32.79 o                         
   6   9  11         12.10         14.61        32.44 o                         
  -7  10  11        162.60        223.19        40.39 o                         
  -6  10  11         74.92         89.20        39.16 o                         
  -5  10  11         11.46         23.69        30.67 o                         
  -4  10  11        155.34        129.91        33.21 o                         
  -3  10  11         27.43         32.34        17.23 o                         
  -2  10  11         91.86         63.90        18.95 o                         
  -1  10  11          5.15          7.87        14.90 o                         
   0  10  11        455.02        306.49        51.13 o                         
   1  10  11          0.44          3.81        12.50 o                         
   2  10  11        152.84        135.08        18.71 o                         
 -16   0  12        161.49        185.15        49.88 o                         
 -14   0  12        150.03        130.34        19.45 o                         
 -12   0  12       1395.39       1313.53        26.26 o                         
 -10   0  12        565.67        576.88        25.75 o                         
  -8   0  12         42.94         48.62         7.81 o                         
  -6   0  12         41.45         98.30        76.86 o                         
  -4   0  12       3437.39       3119.96        31.13 o                         
  -2   0  12       3690.24       4564.51       243.45 o                         
   0   0  12         44.95         37.10        20.45 o                         
   2   0  12          9.93         14.85         6.35 o                         
   4   0  12          2.26          1.49         5.84 o                         
   6   0  12        185.50        211.28        14.11 o                         
   8   0  12         22.93         15.00        10.84 o                         
  10   0  12        292.45        291.60        22.80 o                         
 -16   1  12          6.73         11.62        15.48 o                         
 -15   1  12        157.59        218.72        18.88 o                         
 -14   1  12         12.11         20.76        10.09 o                         
 -13   1  12        405.46        459.12        16.89 o                         
 -12   1  12          5.69         13.12         7.09 o                         
 -11   1  12        189.65        174.64        14.29 o                         
 -10   1  12         90.46        147.14        26.39 o                         
  -9   1  12         55.91         53.11         8.57 o                         
  -8   1  12        335.05        331.61        35.50 o                         
  -7   1  12        264.76        268.83        27.45 o                         
  -6   1  12         22.21        164.11        38.32 o                         
  -5   1  12        339.43        291.95        31.29 o                         
  -4   1  12       1602.11       1556.40       188.63 o                         
  -3   1  12        179.09        132.63         5.57 o                         
  -2   1  12        283.73        302.45        29.88 o                         
  -1   1  12        938.99        838.90        43.54 o                         
   0   1  12        257.95        312.98        26.21 o                         
   1   1  12        320.14        320.25        18.40 o                         
   2   1  12        206.49        148.73        17.25 o                         
   3   1  12        200.09        237.08        18.58 o                         
   4   1  12         48.28         43.03         4.75 o                         
   5   1  12          4.79          0.30         7.13 o                         
   6   1  12          7.40         -7.50         8.13 o                         
   7   1  12          2.75         -7.38         7.38 o                         
   8   1  12         33.76         24.95         6.91 o                         
   9   1  12         47.98         30.69         8.91 o                         
  10   1  12         11.45          9.06         8.48 o                         
  11   1  12         43.48          7.25         6.40 o                         
 -16   2  12         50.56         38.31        17.36 o                         
 -15   2  12        156.39        177.63        13.23 o                         
 -14   2  12         74.17         83.92        11.50 o                         
 -13   2  12         53.48         47.26         8.24 o                         
 -12   2  12         81.38         93.09         9.16 o                         
 -11   2  12          3.76         -4.20         7.45 o                         
 -10   2  12        573.83        537.61        29.98 o                         
  -9   2  12        101.16         93.62        15.85 o                         
  -8   2  12        167.30        142.66         9.78 o                         
  -7   2  12        103.15        119.65        20.93 o                         
  -6   2  12        214.52        208.03        17.76 o                         
  -5   2  12       4006.54       4420.67       509.39 o                         
  -4   2  12        254.81        308.01       120.87 o                         
  -3   2  12        380.67        318.72        15.26 o                         
  -2   2  12          2.84         51.93        23.30 o                         
  -1   2  12       1328.59       1434.41       111.93 o                         
   0   2  12        401.76        447.38        49.90 o                         
   1   2  12        671.97        755.85        42.97 o                         
   2   2  12         72.32         80.94         9.31 o                         
   3   2  12        891.84       1001.65        84.38 o                         
   4   2  12          2.42         -1.18         6.17 o                         
   5   2  12        380.23        351.11        34.83 o                         
   6   2  12         53.38         30.99         7.44 o                         
   7   2  12        101.87         45.83        20.14 o                         
   8   2  12        200.54        167.11         9.75 o                         
   9   2  12        145.54        177.65        11.86 o                         
  10   2  12          0.19         -9.02        11.54 o                         
  11   2  12         74.39         73.50        16.52 o                         
 -15   3  12         51.98         53.49        12.82 o                         
 -14   3  12         96.70        105.63        11.56 o                         
 -13   3  12          1.66         -1.99         4.24 o                         
 -12   3  12         77.97         51.39         8.99 o                         
 -11   3  12         60.85         70.01         7.86 o                         
 -10   3  12        454.53        364.92        22.37 o                         
  -9   3  12        197.57        194.19        11.91 o                         
  -8   3  12        859.40        751.94        69.26 o                         
  -7   3  12        233.24        206.74        15.70 o                         
  -6   3  12       1071.15        915.25        57.55 o                         
  -5   3  12         58.15         56.30         6.97 o                         
  -4   3  12        120.76        109.87        12.64 o                         
  -3   3  12        799.87        758.54        26.10 o                         
  -2   3  12        458.63        516.89        41.10 o                         
  -1   3  12          2.27          7.31         6.24 o                         
   0   3  12        699.35        791.33        42.26 o                         
   1   3  12        127.36        194.08        35.34 o                         
   2   3  12       1670.11       1631.11        60.63 o                         
   3   3  12        143.93        244.50        74.42 o                         
   4   3  12        282.55        254.37        11.00 o                         
   5   3  12         39.03         42.91         9.03 o                         
   6   3  12         26.98         38.90        11.00 o                         
   7   3  12        105.21        107.59        15.83 o                         
   8   3  12         59.81         73.42        15.38 o                         
   9   3  12          0.02          1.63         5.66 o                         
  10   3  12        227.47        270.69        18.23 o                         
  11   3  12         10.36         22.33        28.67 o                         
 -15   4  12          0.85        -12.29        28.58 o                         
 -14   4  12         66.79         71.14        11.53 o                         
 -13   4  12          6.87         15.63        11.50 o                         
 -12   4  12        329.76        285.13        15.61 o                         
 -11   4  12         87.46        112.72        12.71 o                         
 -10   4  12        155.53        167.17        10.23 o                         
  -9   4  12         54.19         36.91         6.12 o                         
  -8   4  12         51.44        114.05        21.42 o                         
  -7   4  12       1589.90       1499.44       101.81 o                         
  -6   4  12        988.32        948.07       121.20 o                         
  -5   4  12        339.69        325.86        23.12 o                         
  -4   4  12          7.48          8.47         4.25 o                         
  -3   4  12        509.95        521.09        40.60 o                         
  -2   4  12        602.60        669.66        51.74 o                         
  -1   4  12        548.18        525.66        23.47 o                         
   0   4  12       3929.21       3975.22       188.63 o                         
   1   4  12        981.57       1105.50        43.10 o                         
   2   4  12        148.69        162.44        29.73 o                         
   3   4  12        578.99        658.35        45.71 o                         
   4   4  12        653.61        586.39        29.65 o                         
   5   4  12         12.54         56.11        56.65 o                         
   6   4  12         51.93         47.52        11.19 o                         
   7   4  12         68.76         60.37        11.52 o                         
   8   4  12         59.53         57.53        14.84 o                         
   9   4  12        153.67        167.25        15.63 o                         
  10   4  12         72.56         69.80        29.99 o                         
 -14   5  12         94.04         65.90        11.55 o                         
 -13   5  12         34.12         29.82        10.41 o                         
 -12   5  12          1.73          3.81         9.72 o                         
 -11   5  12        247.59        225.48        16.28 o                         
 -10   5  12          5.73         11.98         9.68 o                         
  -9   5  12        250.77        238.17        12.81 o                         
  -8   5  12          0.98         12.16         8.31 o                         
  -7   5  12        400.90        410.28        22.28 o                         
  -6   5  12         27.73         24.98         4.98 o                         
  -5   5  12        244.83        310.17        23.49 o                         
  -4   5  12        231.89        200.48        15.48 o                         
  -3   5  12        396.25        437.34        24.04 o                         
  -2   5  12          2.29         -0.13         6.09 o                         
  -1   5  12        815.99        860.68        40.94 o                         
   0   5  12         10.90         49.52        37.85 o                         
   1   5  12        549.49        615.10        38.88 o                         
   2   5  12         20.35         10.04         7.10 o                         
   3   5  12        127.53        168.66        14.40 o                         
   4   5  12        121.26        129.03         9.36 o                         
   5   5  12        642.47        656.58        19.69 o                         
   6   5  12        354.66        392.66        65.03 o                         
   7   5  12         45.44         25.77        10.94 o                         
   8   5  12        112.93         99.33        19.81 o                         
   9   5  12         10.20          1.68        29.10 o                         
  10   5  12         40.41         64.49        32.15 o                         
 -14   6  12         32.45         14.04        13.88 o                         
 -13   6  12        411.13        431.04        45.22 o                         
 -12   6  12        360.15        393.78        37.01 o                         
 -11   6  12        161.62        157.77        12.97 o                         
 -10   6  12        227.74        279.83        18.20 o                         
  -9   6  12         11.62         12.04         9.60 o                         
  -8   6  12         94.61        121.26        10.58 o                         
  -7   6  12         10.93         18.13         8.36 o                         
  -6   6  12         24.19         11.99         6.60 o                         
  -5   6  12         40.93         42.54         7.73 o                         
  -4   6  12        777.71        780.54        68.12 o                         
  -3   6  12         77.17         98.72        14.51 o                         
  -2   6  12        902.32        897.79        47.75 o                         
  -1   6  12        118.10        123.31        26.00 o                         
   0   6  12        448.09        391.49        20.07 o                         
   1   6  12         50.15         34.24         7.21 o                         
   2   6  12        459.40        405.54        13.80 o                         
   3   6  12         69.19         62.02         8.57 o                         
   4   6  12         33.83         18.62         9.10 o                         
   5   6  12         10.25         17.44        21.48 o                         
   6   6  12        249.18        203.78        27.34 o                         
   7   6  12         37.26        -14.63        31.78 o                         
   8   6  12         65.45        -24.70        42.53 o                         
 -13   7  12        135.21        132.61        29.28 o                         
 -12   7  12        283.81        328.47        25.77 o                         
 -11   7  12        292.16        329.81        27.48 o                         
 -10   7  12          9.82         49.83        20.60 o                         
  -9   7  12         70.58         63.52        12.84 o                         
  -8   7  12         31.03         34.11        10.07 o                         
  -7   7  12          7.43         15.93         7.64 o                         
  -6   7  12         28.88         39.41        11.12 o                         
  -5   7  12         10.79         16.03         9.23 o                         
  -4   7  12        662.91        729.43        32.68 o                         
  -3   7  12       1135.16       1327.26        23.98 o                         
  -2   7  12        405.50        387.16        55.80 o                         
  -1   7  12         76.47         81.39        10.54 o                         
   0   7  12          0.58          5.27         8.28 o                         
   1   7  12        126.56        147.29        10.85 o                         
   2   7  12         73.13         65.09        10.37 o                         
   3   7  12         71.26        103.29         9.66 o                         
   4   7  12          1.01          4.44         9.77 o                         
   5   7  12         34.20         31.66        12.17 o                         
   6   7  12         10.53          6.22        10.70 o                         
   7   7  12         38.54         20.24        18.93 o                         
 -11   8  12        329.01        387.70        50.81 o                         
 -10   8  12          0.97         -5.82        18.60 o                         
  -9   8  12          6.19         12.65        15.05 o                         
  -8   8  12         45.66         42.98        13.16 o                         
  -7   8  12         56.18         65.50        16.02 o                         
  -6   8  12         11.40          4.46         9.32 o                         
  -5   8  12        385.67        393.90        19.23 o                         
  -4   8  12         68.64         31.15        63.19 o                         
  -3   8  12        888.21        862.39        65.35 o                         
  -2   8  12         15.03         21.53         9.94 o                         
  -1   8  12         29.34         14.74         8.76 o                         
   0   8  12         61.63         69.43        10.36 o                         
   1   8  12        127.14        126.04        11.01 o                         
   2   8  12          6.73          3.56         9.38 o                         
   3   8  12         12.11          4.18         9.67 o                         
   4   8  12          3.14        -14.07        14.07 o                         
   5   8  12        110.20         98.96        31.79 o                         
 -10   9  12        152.08         79.20        31.16 o                         
  -9   9  12         30.37         38.93        33.84 o                         
  -8   9  12         90.57         85.04        32.77 o                         
  -7   9  12         45.47         56.68        23.11 o                         
  -6   9  12         66.59          8.61        20.73 o                         
  -5   9  12         50.87         66.94        14.97 o                         
  -4   9  12          1.88          3.77         9.79 o                         
  -3   9  12        168.12        162.57        20.81 o                         
  -2   9  12          4.44          1.44        10.97 o                         
  -1   9  12         67.41         70.36        11.37 o                         
   0   9  12        289.48        291.71        18.91 o                         
   1   9  12         62.48         48.14        11.37 o                         
   2   9  12         69.46         64.21        12.18 o                         
   3   9  12         18.44          8.59         9.83 o                         
   4   9  12        169.79        120.73        33.09 o                         
   5   9  12          6.52        -10.58        31.88 o                         
  -6  10  12        201.57        220.42        39.13 o                         
  -5  10  12          2.90         18.80        26.13 o                         
  -4  10  12         98.08         72.54        31.50 o                         
  -3  10  12         74.51         61.96        35.05 o                         
  -2  10  12        305.19        301.78        26.62 o                         
  -1  10  12         14.95         28.65        25.42 o                         
   0  10  12         77.32         45.25        16.43 o                         
   1  10  12         30.53         30.05        19.51 o                         
   2  10  12        278.53        244.53        38.89 o                         
 -15   0  13         17.64         16.21        16.99 o                         
 -13   0  13        430.14        434.87        18.98 o                         
 -11   0  13          3.41         15.76         9.99 o                         
  -9   0  13         76.18         62.25        10.89 o                         
  -7   0  13       2107.05       2404.09       438.63 o                         
  -5   0  13       4005.95       3509.22        48.48 o                         
  -3   0  13       3330.08       3042.79       469.59 o                         
  -1   0  13         91.13        112.21        41.97 o                         
   1   0  13         90.12         79.62         8.14 o                         
   3   0  13         11.59         12.63         7.07 o                         
   5   0  13        412.69        462.16        37.94 o                         
   7   0  13        535.18        546.92        22.02 o                         
   9   0  13         24.39         29.61        14.04 o                         
  11   0  13        131.93        109.52        21.01 o                         
 -16   1  13         56.28         85.67        28.38 o                         
 -15   1  13        240.87        259.39        16.76 o                         
 -14   1  13        127.30        134.68        12.26 o                         
 -13   1  13          4.24          6.78         8.17 o                         
 -12   1  13         74.65         52.60         8.43 o                         
 -11   1  13         20.53         19.46         7.13 o                         
 -10   1  13          5.54          0.56         4.91 o                         
  -9   1  13          8.13          3.97         4.23 o                         
  -8   1  13        230.74        273.69        16.16 o                         
  -7   1  13        101.06         79.00         8.06 o                         
  -6   1  13         46.26        198.17        60.77 o                         
  -5   1  13         27.65         86.48        27.29 o                         
  -4   1  13         71.97         81.97        16.90 o                         
  -3   1  13        339.13        607.22       189.11 o                         
  -2   1  13       1314.61       1330.32        66.17 o                         
  -1   1  13        272.42        653.04       139.24 o                         
   0   1  13        224.28        234.20        29.47 o                         
   1   1  13          2.47         -2.19        13.87 o                         
   2   1  13        190.21        215.60        22.88 o                         
   3   1  13         24.35         25.43         4.47 o                         
   4   1  13        150.16        144.43        13.12 o                         
   5   1  13        487.53        468.91        24.23 o                         
   6   1  13        341.45        286.87        27.73 o                         
   7   1  13          2.87         -4.13         6.91 o                         
   8   1  13         58.22         62.69         8.16 o                         
   9   1  13          0.46        -11.56        11.93 o                         
  10   1  13         30.70         29.46        13.28 o                         
 -15   2  13          9.78         12.26        12.16 o                         
 -14   2  13        232.83        198.74        13.70 o                         
 -13   2  13          0.34         -0.19         6.38 o                         
 -12   2  13        245.98        255.05        17.71 o                         
 -11   2  13         53.83         46.64         7.09 o                         
 -10   2  13        229.97        231.29         9.47 o                         
  -9   2  13        583.37        565.93        12.47 o                         
  -8   2  13        682.26        675.23        38.12 o                         
  -7   2  13        628.97        560.80        35.88 o                         
  -6   2  13         20.56         27.39         6.70 o                         
  -5   2  13          8.89         54.00        18.46 o                         
  -4   2  13         72.08        202.62       104.69 o                         
  -3   2  13        644.77        557.60        39.10 o                         
  -2   2  13        201.31        245.85        45.84 o                         
  -1   2  13         28.37         19.84         5.16 o                         
   0   2  13         66.32         98.33         6.14 o                         
   1   2  13        137.69        167.01        39.71 o                         
   2   2  13        503.42        539.40        25.33 o                         
   3   2  13         78.19        101.88        18.71 o                         
   4   2  13        301.27        240.20        18.55 o                         
   5   2  13        228.42        301.25        40.45 o                         
   6   2  13         67.61         77.96         9.37 o                         
   7   2  13          0.71         -1.79         8.91 o                         
   8   2  13         25.34         32.11        11.10 o                         
   9   2  13        158.23        159.45        13.22 o                         
  10   2  13          0.52         -5.23        16.53 o                         
 -15   3  13         88.01         93.59        17.26 o                         
 -14   3  13         13.58          1.35        11.66 o                         
 -13   3  13         32.14         22.47         7.89 o                         
 -12   3  13        164.88        158.22        11.21 o                         
 -11   3  13        252.70        256.77        18.01 o                         
 -10   3  13         56.05         73.27         7.05 o                         
  -9   3  13         86.30         57.35         6.30 o                         
  -8   3  13        190.92        249.99        22.59 o                         
  -7   3  13       1676.06       1466.36        74.07 o                         
  -6   3  13        116.08        131.19        13.18 o                         
  -5   3  13        373.89        373.11        26.57 o                         
  -4   3  13         32.92         26.18         7.17 o                         
  -3   3  13         49.95         59.82        12.66 o                         
  -2   3  13         39.40         81.76        12.96 o                         
  -1   3  13         12.20         13.59         8.66 o                         
   0   3  13        330.40        323.75        19.32 o                         
   1   3  13       1842.21       1908.83        70.44 o                         
   2   3  13         73.05         68.22        40.47 o                         
   3   3  13        936.13        933.34        27.17 o                         
   4   3  13         12.89         14.94        19.36 o                         
   5   3  13          3.46         -2.37        11.21 o                         
   6   3  13        332.02        298.54        17.85 o                         
   7   3  13          1.27         13.83        14.57 o                         
   8   3  13         79.21         96.26        30.70 o                         
   9   3  13         20.74         28.22        14.27 o                         
  10   3  13          9.35         31.82        29.78 o                         
 -15   4  13        106.82         99.13        18.67 o                         
 -14   4  13        174.07        156.86        14.44 o                         
 -13   4  13         22.81         23.79         8.74 o                         
 -12   4  13         44.55         43.31         9.51 o                         
 -11   4  13         80.31        105.42        14.24 o                         
 -10   4  13        155.12        171.08        12.14 o                         
  -9   4  13         79.45         73.59         7.69 o                         
  -8   4  13        643.66        727.32        36.26 o                         
  -7   4  13         81.40         97.91        18.96 o                         
  -6   4  13        956.40        962.32        61.81 o                         
  -5   4  13        477.16        377.98        49.60 o                         
  -4   4  13         35.75         33.92         6.51 o                         
  -3   4  13         21.49         15.17         5.34 o                         
  -2   4  13        236.31        230.14        16.01 o                         
  -1   4  13        194.19        182.82        12.53 o                         
   0   4  13          2.18         26.58         7.23 o                         
   1   4  13        296.18        276.61        23.85 o                         
   2   4  13        331.00        296.26        11.94 o                         
   3   4  13         83.79         57.80        17.12 o                         
   4   4  13        111.28        143.39        44.23 o                         
   5   4  13         22.82         18.59        11.15 o                         
   6   4  13          8.32          0.26        10.69 o                         
   7   4  13         21.99         17.50        24.36 o                         
   8   4  13         61.11         51.82        16.56 o                         
   9   4  13          0.59        -28.76        28.76 o                         
 -14   5  13         60.62         53.86        11.60 o                         
 -13   5  13         48.99         39.96         9.72 o                         
 -12   5  13        589.10        556.11        30.18 o                         
 -11   5  13          1.78         19.60         9.16 o                         
 -10   5  13        579.37        610.92        41.80 o                         
  -9   5  13        797.66        745.98        44.08 o                         
  -8   5  13         69.98         50.48        10.15 o                         
  -7   5  13         86.53         61.06        10.90 o                         
  -6   5  13         43.59         65.38         8.16 o                         
  -5   5  13         45.29         40.57        10.02 o                         
  -4   5  13         10.27         10.09         6.07 o                         
  -3   5  13         78.49         87.83        10.85 o                         
  -2   5  13        105.74        122.86        11.32 o                         
  -1   5  13          1.55         14.60        13.51 o                         
   0   5  13        653.45        674.90        14.82 o                         
   1   5  13          5.42         15.41         6.77 o                         
   2   5  13        107.30        121.61        10.34 o                         
   3   5  13          0.77          2.53         9.26 o                         
   4   5  13        353.46        336.59        34.40 o                         
   5   5  13        151.54        261.85        66.88 o                         
   6   5  13         59.60         38.71        12.24 o                         
   7   5  13          8.25         -3.14        15.60 o                         
   8   5  13          9.28          2.61        18.53 o                         
   9   5  13          1.11         -0.19        31.10 o                         
 -13   6  13        324.15        418.75        26.60 o                         
 -12   6  13         56.55         35.14         9.91 o                         
 -11   6  13         67.06        118.54        22.07 o                         
 -10   6  13        298.33        323.52        26.24 o                         
  -9   6  13         82.90         99.88        26.02 o                         
  -8   6  13        115.41        135.84        16.23 o                         
  -7   6  13         21.84         25.33         8.22 o                         
  -6   6  13        161.83        155.06        13.04 o                         
  -5   6  13         45.44         55.47        11.02 o                         
  -4   6  13          2.17          9.47        12.41 o                         
  -3   6  13        462.58        537.80        35.20 o                         
  -2   6  13         81.92         88.87         8.92 o                         
  -1   6  13        438.88        448.57        33.14 o                         
   0   6  13          0.90         -2.79         5.46 o                         
   1   6  13          4.62         10.29         9.30 o                         
   2   6  13        293.06        345.23        19.08 o                         
   3   6  13         44.34         53.05         8.71 o                         
   4   6  13          5.32          2.39        10.33 o                         
   5   6  13        121.12        156.20        13.58 o                         
   6   6  13         40.76         39.84        16.73 o                         
   7   6  13        220.11        205.15        35.10 o                         
 -12   7  13         42.41         39.43        20.04 o                         
 -11   7  13          1.42          4.81        11.40 o                         
 -10   7  13         13.12          8.60        11.82 o                         
  -9   7  13          2.75          6.35         6.06 o                         
  -8   7  13         79.44        123.90        17.27 o                         
  -7   7  13         32.02         20.08         9.90 o                         
  -6   7  13        185.52        133.44        13.76 o                         
  -5   7  13         23.83         63.80        10.57 o                         
  -4   7  13        663.38        796.30        58.35 o                         
  -3   7  13        120.89        126.91        15.99 o                         
  -2   7  13        479.64        488.26        19.50 o                         
  -1   7  13        326.12        316.32        25.84 o                         
   0   7  13          1.07          2.11         8.46 o                         
   1   7  13         92.78         60.61         9.71 o                         
   2   7  13          2.75          9.23         8.00 o                         
   3   7  13         96.41         71.08        11.01 o                         
   4   7  13          0.87          2.95        15.80 o                         
   5   7  13         76.73         41.50        10.77 o                         
 -11   8  13         43.23         -2.61        29.61 o                         
 -10   8  13         14.34         26.03        28.91 o                         
  -9   8  13          1.17         -1.86        27.51 o                         
  -8   8  13          7.67          1.00        16.22 o                         
  -7   8  13          1.74         10.22        16.55 o                         
  -6   8  13         14.16         11.42        16.67 o                         
  -5   8  13          0.90         -1.80        14.57 o                         
  -4   8  13         47.33         31.87        23.74 o                         
  -3   8  13         59.77         43.90         8.03 o                         
  -2   8  13         70.38         72.98        10.04 o                         
  -1   8  13         37.85         35.44         7.94 o                         
   0   8  13        135.75        139.53        16.65 o                         
   1   8  13        100.33        116.37        14.55 o                         
   2   8  13         21.77         12.97         7.63 o                         
   3   8  13         36.39         54.20        12.34 o                         
  -5   9  13        250.25        260.95        64.94 o                         
  -4   9  13          0.51          4.86        11.54 o                         
  -3   9  13          1.42          9.72         8.92 o                         
  -2   9  13         74.46         76.50        12.38 o                         
  -1   9  13         75.15         58.11        12.41 o                         
   0   9  13          5.10         -7.04        14.39 o                         
   1   9  13        119.68         88.74        16.38 o                         
   2   9  13         35.29         39.99        21.46 o                         
   3   9  13        329.03        254.74        37.02 o                         
  -5  10  13         11.35         13.61        18.01 o                         
  -2  10  13         20.72         44.03        30.10 o                         
 -14   0  14        312.18        334.42        19.52 o                         
 -12   0  14        930.48        907.72        68.22 o                         
 -10   0  14         68.35         71.96        11.16 o                         
  -8   0  14        665.34        710.60        88.86 o                         
  -6   0  14        728.57        700.80        23.39 o                         
  -4   0  14       6134.79       6162.16       159.52 o                         
  -2   0  14       2719.49       2504.47       103.34 o                         
   0   0  14       1216.26        930.64       206.81 o                         
   2   0  14          2.23          9.80         7.24 o                         
   4   0  14        345.61        380.28        31.80 o                         
   6   0  14       1360.59       1368.86        81.96 o                         
   8   0  14        215.39        213.41        17.97 o                         
  10   0  14          0.99        -22.44        31.38 o                         
 -15   1  14        182.98        170.43        19.22 o                         
 -14   1  14        178.99        148.94        11.51 o                         
 -13   1  14        565.91        493.24        14.31 o                         
 -12   1  14         95.99         89.24         9.48 o                         
 -11   1  14        497.20        450.59        26.46 o                         
 -10   1  14        112.10        115.75         8.49 o                         
  -9   1  14        913.98        859.58        39.31 o                         
  -8   1  14        310.32        366.08        23.28 o                         
  -7   1  14        211.29        238.29        31.06 o                         
  -6   1  14         52.07         92.97        11.41 o                         
  -5   1  14        890.05        967.88        79.57 o                         
  -4   1  14         12.58         59.35        18.99 o                         
  -3   1  14        466.30        630.87        67.46 o                         
  -2   1  14          4.16         11.85         5.59 o                         
  -1   1  14        192.93        222.28        51.26 o                         
   0   1  14        534.12        534.13        69.75 o                         
   1   1  14          9.21         16.53        13.91 o                         
   2   1  14          5.47         12.20         8.42 o                         
   3   1  14        116.76        140.62        12.07 o                         
   4   1  14          2.31         -0.54         6.45 o                         
   5   1  14        253.64        342.11        15.99 o                         
   6   1  14        118.08        119.71        14.12 o                         
   7   1  14        618.56        686.62        17.09 o                         
   8   1  14         48.11         36.44         9.34 o                         
   9   1  14         91.68         87.45        14.36 o                         
  10   1  14         11.33         21.02        16.03 o                         
 -15   2  14        127.89        134.94        16.47 o                         
 -14   2  14          0.49         -8.85        10.69 o                         
 -13   2  14        441.66        401.58        17.53 o                         
 -12   2  14        234.87        234.68        12.90 o                         
 -11   2  14        411.84        402.59        27.71 o                         
 -10   2  14        257.39        242.18        29.84 o                         
  -9   2  14        657.92        672.85        43.58 o                         
  -8   2  14         24.83         23.58         8.31 o                         
  -7   2  14        639.50        597.56        41.88 o                         
  -6   2  14        257.34        204.12        16.23 o                         
  -5   2  14          1.81         16.48        10.30 o                         
  -4   2  14       1275.24       1161.78        51.97 o                         
  -3   2  14        411.35        385.57        27.08 o                         
  -2   2  14       1428.43       1393.59        34.52 o                         
  -1   2  14         86.64        279.64       107.23 o                         
   0   2  14        270.10        277.09        28.00 o                         
   1   2  14        428.32        438.51        46.35 o                         
   2   2  14        120.72        151.39        12.93 o                         
   3   2  14        473.06        488.92        28.13 o                         
   4   2  14        372.43        395.39        68.81 o                         
   5   2  14        611.07        684.88        28.66 o                         
   6   2  14          4.93          3.15         9.34 o                         
   7   2  14        120.79        153.90        14.15 o                         
   8   2  14          6.50         -0.09        12.86 o                         
   9   2  14        238.15        255.56        17.52 o                         
  10   2  14        106.00         87.70        29.94 o                         
 -15   3  14         25.19          5.23        25.96 o                         
 -14   3  14         92.57         75.75        14.80 o                         
 -13   3  14         83.32         57.16        11.17 o                         
 -12   3  14         78.69         63.57         9.62 o                         
 -11   3  14          0.27          9.20         8.23 o                         
 -10   3  14        780.84        729.94        20.75 o                         
  -9   3  14        189.27        195.90        22.10 o                         
  -8   3  14        800.35        903.15        63.02 o                         
  -7   3  14        243.32        220.08        20.70 o                         
  -6   3  14        251.77        341.66        56.16 o                         
  -5   3  14        159.25        174.00        13.51 o                         
  -4   3  14         22.37          2.46         7.36 o                         
  -3   3  14         29.27        126.19        40.88 o                         
  -2   3  14        104.53        101.13         8.01 o                         
  -1   3  14         58.97        160.16        37.82 o                         
   0   3  14          2.84          2.91         4.49 o                         
   1   3  14        126.96        109.68        10.08 o                         
   2   3  14        868.51        976.10        45.79 o                         
   3   3  14          5.45         32.39         8.73 o                         
   4   3  14        138.57        167.73        17.89 o                         
   5   3  14         50.15         45.11        10.84 o                         
   6   3  14          1.10          3.91        11.10 o                         
   7   3  14         12.33         -8.90        13.95 o                         
   8   3  14         44.62         25.59        14.48 o                         
   9   3  14         28.64         25.51        15.83 o                         
 -14   4  14          1.50         -3.05        15.56 o                         
 -13   4  14         27.54         26.15        11.89 o                         
 -12   4  14         66.45         52.00         8.90 o                         
 -11   4  14        276.61        253.74        11.79 o                         
 -10   4  14        309.91        269.03        25.04 o                         
  -9   4  14        418.99        389.33        36.80 o                         
  -8   4  14        107.28        137.18        35.57 o                         
  -7   4  14        101.52         71.91         9.97 o                         
  -6   4  14         87.59        111.16        16.96 o                         
  -5   4  14         44.75         43.20         8.58 o                         
  -4   4  14          8.84         13.37         5.91 o                         
  -3   4  14        115.43        113.76         8.51 o                         
  -2   4  14         15.18         24.29         7.86 o                         
  -1   4  14          5.22          4.12         7.78 o                         
   0   4  14          3.35         15.17        16.83 o                         
   1   4  14        399.69        318.86        17.11 o                         
   2   4  14          0.67          3.62        19.36 o                         
   3   4  14        475.01        459.79        26.99 o                         
   4   4  14        537.88        624.05        42.83 o                         
   5   4  14          1.30         13.37        22.93 o                         
   6   4  14         35.66         32.84        11.34 o                         
   7   4  14         30.06         35.75        14.71 o                         
   8   4  14         66.06         68.32        20.23 o                         
   9   4  14         47.40         55.95        29.07 o                         
 -13   5  14        167.85        166.63        12.90 o                         
 -12   5  14         82.33         80.39        10.07 o                         
 -11   5  14        622.97        661.97        51.12 o                         
 -10   5  14          0.36          9.79         7.65 o                         
  -9   5  14        115.05        137.26        18.05 o                         
  -8   5  14         80.65         88.45        14.14 o                         
  -7   5  14         70.90         71.55        11.58 o                         
  -6   5  14          5.99          6.83         7.87 o                         
  -5   5  14        253.01        210.30        20.85 o                         
  -4   5  14        105.51         92.25        13.71 o                         
  -3   5  14        312.61        291.04        11.88 o                         
  -2   5  14        167.97        192.17        39.49 o                         
  -1   5  14          3.34         10.16         8.25 o                         
   0   5  14          1.29          2.28         6.60 o                         
   1   5  14         32.52         16.75         6.09 o                         
   2   5  14         16.36         12.98         8.70 o                         
   3   5  14        300.14        292.04        20.34 o                         
   4   5  14          0.69         27.75        14.33 o                         
   5   5  14        424.63        459.05        25.97 o                         
   6   5  14         64.13         77.55        35.93 o                         
   7   5  14         90.98        100.89        19.83 o                         
 -13   6  14        124.54        119.04        27.20 o                         
 -12   6  14        237.39        180.24        21.71 o                         
 -11   6  14        262.35        271.84        18.61 o                         
 -10   6  14         95.67         90.43        15.06 o                         
  -9   6  14         60.82         58.55        12.23 o                         
  -8   6  14         85.10         78.05        13.15 o                         
  -7   6  14         36.76         39.21         9.50 o                         
  -6   6  14        427.22        478.51        54.91 o                         
  -5   6  14         58.34         80.08        14.02 o                         
  -4   6  14        201.34        272.24        26.07 o                         
  -3   6  14        214.46        259.08        26.51 o                         
  -2   6  14        521.43        585.99        46.98 o                         
  -1   6  14         77.80         82.19         7.76 o                         
   0   6  14         22.73         31.96         6.68 o                         
   1   6  14        173.55        162.36        11.86 o                         
   2   6  14         14.69         35.63        10.21 o                         
   3   6  14        118.10        104.46        11.35 o                         
   4   6  14          5.43          6.39         8.21 o                         
   5   6  14         50.75         48.98        16.02 o                         
   6   6  14        307.60        336.36        34.35 o                         
 -11   7  14         63.92        100.88        32.12 o                         
 -10   7  14         67.42        104.97        32.30 o                         
  -9   7  14         15.01         27.79        22.09 o                         
  -8   7  14        148.04        138.22        18.92 o                         
  -7   7  14        111.74        104.22        13.58 o                         
  -6   7  14        341.94        345.24        34.65 o                         
  -5   7  14        104.24         88.05        12.20 o                         
  -4   7  14        394.47        374.23        43.48 o                         
  -3   7  14        710.63        660.50        20.05 o                         
  -2   7  14        179.27        128.42        18.76 o                         
  -1   7  14        104.48         84.73        10.20 o                         
   0   7  14        160.55        193.62        15.15 o                         
   1   7  14         30.36         34.92        10.22 o                         
   2   7  14        102.35        118.08        14.54 o                         
   3   7  14        108.21         64.78        14.22 o                         
   4   7  14          1.56        -18.68        26.11 o                         
  -8   8  14          5.39        -14.72        24.91 o                         
  -7   8  14        504.45        527.02        29.62 o                         
  -6   8  14         41.81         75.75        15.28 o                         
  -5   8  14        273.84        303.18        25.12 o                         
  -4   8  14         91.15        123.35        13.58 o                         
  -3   8  14        405.18        386.75        18.10 o                         
  -2   8  14          0.36         13.71         9.06 o                         
  -1   8  14        405.13        434.55        22.98 o                         
   0   8  14          1.39         12.10         9.41 o                         
   1   8  14        375.62        329.06        15.19 o                         
   2   8  14          1.64         -8.17        29.76 o                         
  -5   9  14         39.57         45.68        32.95 o                         
  -4   9  14          1.88        -19.22        19.22 o                         
  -3   9  14         16.49         -0.72        16.03 o                         
  -2   9  14        199.98        194.91        35.13 o                         
  -1   9  14         11.47          4.69        15.10 o                         
   0   9  14        143.02        132.96        23.74 o                         
   1   9  14         39.62         18.23        17.93 o                         
   2   9  14        158.92        142.03        35.23 o                         
 -13   0  15         30.21         17.86        18.19 o                         
 -11   0  15        436.90        403.05        24.01 o                         
  -9   0  15        391.40        468.45        49.35 o                         
  -7   0  15        249.26        274.45        36.77 o                         
  -5   0  15       1862.55       1986.28        62.95 o                         
  -3   0  15       1393.73       1545.05        44.27 o                         
  -1   0  15        376.63        289.59        37.51 o                         
   1   0  15        107.70         73.29         9.96 o                         
   3   0  15        495.08        468.50        44.78 o                         
   5   0  15         11.23          4.13        11.89 o                         
   7   0  15         68.65         77.00        14.75 o                         
   9   0  15         13.01         10.78        16.33 o                         
 -14   1  15        109.13        113.58        16.70 o                         
 -13   1  15         27.93         26.48        12.74 o                         
 -12   1  15        144.70        164.69        14.22 o                         
 -11   1  15         18.85         24.99        10.68 o                         
 -10   1  15        431.25        456.10        39.96 o                         
  -9   1  15        100.23        141.32        18.18 o                         
  -8   1  15        234.07        245.90        14.99 o                         
  -7   1  15        402.63        448.84        36.43 o                         
  -6   1  15        903.17        983.92        31.16 o                         
  -5   1  15        179.72        279.14        79.43 o                         
  -4   1  15        248.84        296.17        19.17 o                         
  -3   1  15        205.18        216.30        62.59 o                         
  -2   1  15        129.94        169.06        48.65 o                         
  -1   1  15         49.70         38.01         9.95 o                         
   0   1  15         31.49         48.62        17.08 o                         
   1   1  15         80.76         75.56         6.81 o                         
   2   1  15         19.09         29.94         6.10 o                         
   3   1  15         64.02         41.45         7.06 o                         
   4   1  15        144.02        177.47         9.73 o                         
   5   1  15          1.46         34.53        44.32 o                         
   6   1  15        164.22        147.25        13.48 o                         
   7   1  15        136.27        168.75        12.61 o                         
   8   1  15        101.17         76.69        15.04 o                         
   9   1  15         57.72         24.89        29.29 o                         
 -14   2  15         50.53         30.90        18.84 o                         
 -13   2  15        157.20        164.82        19.96 o                         
 -12   2  15         73.19         81.81        13.03 o                         
 -11   2  15        106.99         99.09        12.50 o                         
 -10   2  15        362.44        337.31        25.51 o                         
  -9   2  15         31.94         24.92         9.12 o                         
  -8   2  15        648.10        622.71        46.07 o                         
  -7   2  15        323.13        275.73        20.46 o                         
  -6   2  15        209.91        336.00        82.61 o                         
  -5   2  15        189.85        210.74        19.14 o                         
  -4   2  15         15.20         19.64        10.71 o                         
  -3   2  15        239.47        230.78        26.45 o                         
  -2   2  15        241.39        287.40        45.07 o                         
  -1   2  15         10.37         11.83        14.55 o                         
   0   2  15        435.61        465.16        37.21 o                         
   1   2  15        483.84        491.92        34.41 o                         
   2   2  15        462.29        435.07        43.49 o                         
   3   2  15         59.15         78.66         7.81 o                         
   4   2  15          1.47         -6.73         8.32 o                         
   5   2  15         39.39         41.95        19.29 o                         
   6   2  15        113.43        141.72        15.58 o                         
   7   2  15         33.00         26.06        12.02 o                         
   8   2  15        105.61        105.27        15.06 o                         
 -14   3  15          0.33        -28.18        28.18 o                         
 -13   3  15         12.18         15.45        14.29 o                         
 -12   3  15          0.55         -8.52        12.48 o                         
 -11   3  15        318.39        335.25        41.22 o                         
 -10   3  15         10.90          4.69         6.27 o                         
  -9   3  15        429.29        454.07        35.39 o                         
  -8   3  15          0.09          1.67         9.92 o                         
  -7   3  15        801.34        843.63        43.38 o                         
  -6   3  15          1.61          2.00         5.76 o                         
  -5   3  15        185.13        196.62        27.55 o                         
  -4   3  15          2.60          2.18         4.00 o                         
  -3   3  15         91.46         84.08         6.71 o                         
  -2   3  15         91.97        118.19        30.10 o                         
  -1   3  15       1668.88       1729.51       102.95 o                         
   0   3  15         28.69        144.19        48.97 o                         
   1   3  15        559.06        588.28        43.11 o                         
   2   3  15         12.96         -4.97        34.02 o                         
   3   3  15        409.07        371.67        20.92 o                         
   4   3  15         57.31         72.60        13.07 o                         
   5   3  15         25.03         20.98        11.72 o                         
   6   3  15         61.92         75.70        14.37 o                         
   7   3  15         57.18         53.83        15.15 o                         
   8   3  15          4.65         -5.45        10.52 o                         
   9   3  15        147.10        170.02        34.12 o                         
 -13   4  15         46.41         29.41        15.98 o                         
 -12   4  15          8.89         -8.47        12.23 o                         
 -11   4  15         69.38         70.13        12.26 o                         
 -10   4  15        226.54        210.78        17.56 o                         
  -9   4  15         69.71         54.31        11.08 o                         
  -8   4  15        267.57        253.82        22.61 o                         
  -7   4  15        388.68        420.69        73.50 o                         
  -6   4  15        354.64        280.88        42.54 o                         
  -5   4  15         43.08         41.51        23.05 o                         
  -4   4  15        250.51        298.34        55.54 o                         
  -3   4  15         43.81         39.45        13.77 o                         
  -2   4  15        251.33        320.47        27.33 o                         
  -1   4  15         36.25         13.49        12.35 o                         
   0   4  15        797.52        809.56        37.76 o                         
   1   4  15         82.97         50.57        32.93 o                         
   2   4  15        337.19        361.68        48.21 o                         
   3   4  15        126.30        146.02        14.80 o                         
   4   4  15        182.89        431.82       179.29 o                         
   5   4  15         85.21         90.32        14.33 o                         
   6   4  15         20.61         25.46        27.78 o                         
   7   4  15          9.49        -19.38        26.51 o                         
 -13   5  15         84.36         69.60        27.30 o                         
 -12   5  15        568.74        521.54        40.10 o                         
 -11   5  15          1.62          2.33        11.35 o                         
 -10   5  15        149.71        120.26        13.53 o                         
  -9   5  15        144.26        161.08        13.56 o                         
  -8   5  15        167.91        130.49        22.21 o                         
  -7   5  15          0.87         12.49        10.58 o                         
  -6   5  15        184.10        145.13        19.73 o                         
  -5   5  15         82.99         43.63        10.44 o                         
  -4   5  15        183.90        185.54        11.72 o                         
  -3   5  15        254.24        249.78        22.46 o                         
  -2   5  15        382.85        388.04        25.23 o                         
  -1   5  15         30.86         35.78        26.77 o                         
   0   5  15          1.52          9.31        11.34 o                         
   1   5  15       1035.62        961.79        21.86 o                         
   2   5  15         28.12         33.57         9.16 o                         
   3   5  15         72.89        167.30        70.40 o                         
   4   5  15        472.76        542.90        50.31 o                         
   5   5  15        177.18        233.63        62.67 o                         
   6   5  15         60.41         56.27        15.41 o                         
 -12   6  15          0.05         -9.40        28.24 o                         
 -11   6  15         75.86         56.89        25.68 o                         
 -10   6  15         17.11         20.99        13.15 o                         
  -9   6  15        213.10        266.63        31.82 o                         
  -8   6  15          0.18         10.47        10.39 o                         
  -7   6  15        283.68        310.68        20.43 o                         
  -6   6  15          2.62         15.58        10.63 o                         
  -5   6  15        706.86        666.71        62.61 o                         
  -4   6  15          0.59         46.21        11.85 o                         
  -3   6  15        311.38        316.26        14.40 o                         
  -2   6  15        166.73        204.56        13.63 o                         
  -1   6  15         28.47         14.97        15.08 o                         
   0   6  15        207.17        208.54        14.55 o                         
   1   6  15         12.23          0.00         6.85 o                         
   2   6  15        235.35        275.06        14.15 o                         
   3   6  15        133.71        133.24        15.13 o                         
   4   6  15         19.23         29.67        26.69 o                         
   5   6  15         98.47         15.74        15.81 o                         
  -9   7  15        138.38        106.08        25.70 o                         
  -8   7  15         46.82         21.77        11.66 o                         
  -7   7  15         10.45          5.86         9.91 o                         
  -6   7  15        133.95         97.14        13.33 o                         
  -5   7  15        164.00        232.70        27.51 o                         
  -4   7  15       1122.52       1215.49       132.44 o                         
  -3   7  15         79.42         99.78        11.19 o                         
  -2   7  15         50.86         78.19         9.20 o                         
  -1   7  15         32.69         41.83        10.10 o                         
   0   7  15         88.73         70.91        15.45 o                         
   1   7  15          0.99          2.68         9.27 o                         
   2   7  15          7.68          0.14         7.78 o                         
   3   7  15         70.21         40.67        23.09 o                         
  -8   8  15        289.24        190.90        30.96 o                         
  -7   8  15         67.17         67.23        28.96 o                         
  -6   8  15         38.75         28.31        14.24 o                         
  -5   8  15         26.61         16.28        16.39 o                         
  -4   8  15        433.35        409.85        25.35 o                         
  -3   8  15          0.36          1.58        10.69 o                         
  -2   8  15         41.15         19.35        11.26 o                         
  -1   8  15        191.48        161.40        18.17 o                         
   0   8  15        122.10         63.40        17.55 o                         
   1   8  15         17.12         26.63        31.21 o                         
  -5   9  15         73.27         61.61        34.55 o                         
  -3   9  15         97.22        163.85        25.68 o                         
  -2   9  15         48.23         65.42        34.78 o                         
  -1   9  15        203.20        258.99        36.68 o                         
   0   9  15          6.60        -31.55        31.55 o                         
 -14   0  16        252.67        194.04        33.97 o                         
 -12   0  16         36.47         47.11        18.17 o                         
 -10   0  16          2.46        -10.60        16.66 o                         
  -8   0  16        201.99        239.75        41.44 o                         
  -6   0  16       1188.60       1328.12        53.61 o                         
  -4   0  16       2047.02       2271.05       129.87 o                         
  -2   0  16        220.12        301.08        27.80 o                         
   0   0  16        175.31        189.78        22.50 o                         
   2   0  16        161.71        140.55        12.96 o                         
   4   0  16       1285.43       1441.48       111.68 o                         
   6   0  16        608.66        711.77        29.58 o                         
   8   0  16        115.51        136.60        29.15 o                         
 -14   1  16        218.99        204.82        24.16 o                         
 -13   1  16         58.41         64.06        15.55 o                         
 -12   1  16          2.83          8.27        12.32 o                         
 -11   1  16        108.62         85.37        12.78 o                         
 -10   1  16         56.59         81.67        14.92 o                         
  -9   1  16        164.20        154.11        13.41 o                         
  -8   1  16        748.33        811.33        24.74 o                         
  -7   1  16         89.01         90.61        17.20 o                         
  -6   1  16         60.90         67.39        15.39 o                         
  -5   1  16        687.73        689.90        20.32 o                         
  -4   1  16        780.30        910.29       131.89 o                         
  -3   1  16        276.63        314.12        46.90 o                         
  -2   1  16        217.97        209.09        19.09 o                         
  -1   1  16        284.57        263.95        17.41 o                         
   0   1  16        295.90        283.45        27.07 o                         
   1   1  16        280.63        272.01        32.81 o                         
   2   1  16          6.26         15.91         7.53 o                         
   3   1  16        211.53        210.54        11.14 o                         
   4   1  16          3.49         34.15         9.01 o                         
   5   1  16        229.61        231.28        19.45 o                         
   6   1  16         29.05         52.68        13.69 o                         
   7   1  16        100.81         89.00        15.55 o                         
   8   1  16          9.77          2.79        26.82 o                         
 -14   2  16         93.03         67.11        20.36 o                         
 -13   2  16        264.52        224.10        22.66 o                         
 -12   2  16        249.18        249.37        15.89 o                         
 -11   2  16         50.45         37.33        12.06 o                         
 -10   2  16         48.37         55.00        11.41 o                         
  -9   2  16        478.14        484.83        20.34 o                         
  -8   2  16         12.75         20.46         9.59 o                         
  -7   2  16       1296.66       1491.95        80.57 o                         
  -6   2  16         13.64         49.18        20.45 o                         
  -5   2  16        274.86        312.81        33.64 o                         
  -4   2  16        141.16        173.46        14.34 o                         
  -3   2  16        860.96        822.58        55.27 o                         
  -2   2  16        175.86        275.81        51.94 o                         
  -1   2  16        496.06        463.61        52.05 o                         
   0   2  16         13.72         61.71        18.55 o                         
   1   2  16        462.72        457.04        19.22 o                         
   2   2  16        222.28        275.24        33.77 o                         
   3   2  16        160.87        143.26        25.91 o                         
   4   2  16        181.25        224.62        17.63 o                         
   5   2  16        115.17        147.77        25.31 o                         
   6   2  16        160.64        228.84        19.24 o                         
   7   2  16        142.72        133.67        17.89 o                         
   8   2  16        126.87        114.45        30.96 o                         
 -14   3  16          1.29         20.22        28.66 o                         
 -13   3  16         77.51         35.99        19.09 o                         
 -12   3  16         40.36         35.84        18.13 o                         
 -11   3  16          0.57         19.34        12.73 o                         
 -10   3  16        710.00        756.56        56.70 o                         
  -9   3  16         95.73        113.59        11.08 o                         
  -8   3  16        429.31        426.37        31.95 o                         
  -7   3  16         20.44         10.19         9.53 o                         
  -6   3  16        910.52        818.01        44.91 o                         
  -5   3  16        170.30        262.79        93.83 o                         
  -4   3  16        754.81        668.52       107.61 o                         
  -3   3  16          5.34         12.08         8.30 o                         
  -2   3  16        717.03        753.26        72.59 o                         
  -1   3  16          0.04         22.44        12.23 o                         
   0   3  16       1293.63       1355.65        78.05 o                         
   1   3  16         61.83         61.85        31.56 o                         
   2   3  16        126.42        144.78        12.43 o                         
   3   3  16         21.12         12.37         9.83 o                         
   4   3  16         47.98         70.73        11.60 o                         
   5   3  16         50.82         88.89        13.43 o                         
   6   3  16          1.50         -0.87        13.39 o                         
   7   3  16         56.08         26.04        21.25 o                         
 -13   4  16         41.05         46.16        28.14 o                         
 -12   4  16        231.71        210.62        21.60 o                         
 -11   4  16        523.19        478.45        23.67 o                         
 -10   4  16        186.38        243.78        23.04 o                         
  -9   4  16        291.47        288.81        14.04 o                         
  -8   4  16        262.60        280.28        35.97 o                         
  -7   4  16        210.96        212.10        37.41 o                         
  -6   4  16        231.49        151.41        36.72 o                         
  -5   4  16        387.40        361.35        44.81 o                         
  -4   4  16        180.57        168.51        42.06 o                         
  -3   4  16        392.62        396.89        19.51 o                         
  -2   4  16        562.75        497.15        50.25 o                         
  -1   4  16       1381.37       1401.94        32.95 o                         
   0   4  16        121.65        179.38       103.26 o                         
   1   4  16        500.45        510.46        14.28 o                         
   2   4  16        376.07        362.59        45.15 o                         
   3   4  16        124.22        277.20       120.17 o                         
   4   4  16          3.84         15.57        11.73 o                         
   5   4  16          2.12         -3.98        13.13 o                         
   6   4  16         14.59         13.84        25.61 o                         
 -11   5  16        255.12        196.24        31.95 o                         
 -10   5  16         22.04         15.52        10.70 o                         
  -9   5  16        173.05        185.94        26.05 o                         
  -8   5  16        186.48        150.95        13.72 o                         
  -7   5  16        270.04        332.37        59.97 o                         
  -6   5  16        104.35         95.04        11.59 o                         
  -5   5  16        559.92        480.54        74.68 o                         
  -4   5  16         45.82         26.04         8.68 o                         
  -3   5  16        642.70        783.20        88.50 o                         
  -2   5  16        168.81        203.93        14.07 o                         
  -1   5  16        115.34         75.70        24.66 o                         
   0   5  16         86.77         83.26        12.06 o                         
   1   5  16        219.07        273.16        30.95 o                         
   2   5  16        266.95        331.38        26.06 o                         
   3   5  16        526.19        601.40        22.34 o                         
   4   5  16         36.03         61.84        38.31 o                         
   5   5  16        204.73        228.70        68.09 o                         
   6   5  16          6.86         45.17        28.87 o                         
 -11   6  16         74.37         52.06        28.05 o                         
 -10   6  16        161.84        211.52        30.73 o                         
  -9   6  16          0.67         -7.86        24.49 o                         
  -8   6  16        105.45         90.43        15.30 o                         
  -7   6  16          4.01          3.67         6.75 o                         
  -6   6  16        372.05        287.26        23.59 o                         
  -5   6  16         11.65         15.54        11.45 o                         
  -4   6  16        229.58        211.00        23.93 o                         
  -3   6  16          2.86          3.17         7.50 o                         
  -2   6  16        601.84        566.71        58.41 o                         
  -1   6  16          0.57         -0.68        11.82 o                         
   0   6  16        346.20        332.98        27.60 o                         
   1   6  16         62.71         50.33        10.59 o                         
   2   6  16        451.91        448.14        16.59 o                         
   3   6  16         13.46         24.00        29.53 o                         
   4   6  16        318.43        380.17        36.32 o                         
  -8   7  16          9.00        -22.36        22.36 o                         
  -7   7  16        108.27         74.37        28.75 o                         
  -6   7  16        139.13        132.72        13.80 o                         
  -5   7  16        432.23        469.56        37.51 o                         
  -4   7  16        214.67        236.66        15.79 o                         
  -3   7  16        381.55        466.52        15.02 o                         
  -2   7  16         74.66         67.04        11.30 o                         
  -1   7  16        405.61        405.60        37.52 o                         
   0   7  16          8.32         13.14        31.67 o                         
   1   7  16        212.53        191.97        22.52 o                         
   2   7  16         17.17         33.74        22.32 o                         
  -6   8  16          2.12          4.05         7.32 o                         
  -5   8  16        132.19         78.97        18.32 o                         
  -4   8  16          0.29         -8.07        10.62 o                         
  -3   8  16        229.60        272.42        21.58 o                         
  -1   8  16         49.55         81.96        31.27 o                         
   0   8  16        212.94        183.37        37.88 o                         
   1   8  16         60.05         48.67        30.84 o                         
 -13   0  17        637.04        646.39        43.67 o                         
 -11   0  17        413.35        489.18       109.78 o                         
  -9   0  17         16.67         30.81        18.37 o                         
  -7   0  17         32.94         17.69        12.73 o                         
  -5   0  17       3140.03       3870.97       276.20 o                         
  -3   0  17        285.28        332.28        20.91 o                         
  -1   0  17        748.01        662.63        33.33 o                         
   1   0  17        329.46        298.64        33.37 o                         
   3   0  17        279.44        272.69        16.95 o                         
   5   0  17        298.30        347.13        33.41 o                         
   7   0  17         15.27          1.33        19.41 o                         
 -13   1  17         88.55         77.37        20.31 o                         
 -12   1  17        605.71        612.63        30.39 o                         
 -11   1  17         65.69         62.32        14.22 o                         
 -10   1  17        264.48        277.98        24.12 o                         
  -9   1  17          0.55         15.70        12.44 o                         
  -8   1  17        124.38        117.37        12.68 o                         
  -7   1  17        170.68        187.12        13.71 o                         
  -6   1  17        487.03        516.78        17.94 o                         
  -5   1  17        346.00        525.86        96.09 o                         
  -4   1  17        384.37        408.85        16.35 o                         
  -3   1  17        161.10        295.18       123.91 o                         
  -2   1  17        403.37        404.05        29.67 o                         
  -1   1  17         16.63         30.21        15.40 o                         
   0   1  17        297.95        322.21        13.45 o                         
   1   1  17        100.21        104.15        19.11 o                         
   2   1  17        506.31        473.14        27.32 o                         
   3   1  17         32.75         86.76        26.37 o                         
   4   1  17        411.22        452.36        27.98 o                         
   5   1  17         26.86         84.06        18.64 o                         
   6   1  17        214.24        267.63        23.51 o                         
   7   1  17         84.37         71.90        20.22 o                         
 -13   2  17        122.99         96.50        31.91 o                         
 -12   2  17          1.05         -4.98        13.97 o                         
 -11   2  17        151.99        176.91        27.97 o                         
 -10   2  17        163.53        164.73        16.39 o                         
  -9   2  17        418.49        482.91        37.35 o                         
  -8   2  17         17.84         42.32        10.28 o                         
  -7   2  17        174.78        191.66        28.19 o                         
  -6   2  17        111.86        127.12        17.67 o                         
  -5   2  17          4.37         -5.01         9.94 o                         
  -4   2  17         12.39         -0.77        10.68 o                         
  -3   2  17        568.67        582.64        81.65 o                         
  -2   2  17        184.56        169.43        22.01 o                         
  -1   2  17         87.09        173.61        50.52 o                         
   0   2  17        183.02        174.39        12.53 o                         
   1   2  17        150.35        161.26        12.76 o                         
   2   2  17        152.11        128.79        20.65 o                         
   3   2  17        304.81        328.90        26.52 o                         
   4   2  17         28.36         41.71        14.63 o                         
   5   2  17        132.85        171.46        24.05 o                         
   6   2  17        169.03        229.06        34.42 o                         
 -12   3  17         15.03         -5.67        28.93 o                         
 -11   3  17        123.64        103.50        17.07 o                         
 -10   3  17         69.33         80.58        13.47 o                         
  -9   3  17        569.85        538.50        44.63 o                         
  -8   3  17         88.09         81.47        12.61 o                         
  -7   3  17        160.50        158.31        21.31 o                         
  -6   3  17         10.48          3.27         6.77 o                         
  -5   3  17          5.68          2.08         8.64 o                         
  -4   3  17          2.15          2.74         4.26 o                         
  -3   3  17        188.97        208.55        12.89 o                         
  -2   3  17        188.42        207.70        24.54 o                         
  -1   3  17        905.31        890.47        99.55 o                         
   0   3  17          4.13         15.83        15.37 o                         
   1   3  17        141.46        149.96        11.29 o                         
   2   3  17         24.80         49.06        16.26 o                         
   3   3  17        143.98        151.88        13.94 o                         
   4   3  17          2.03         19.93        11.19 o                         
   5   3  17         62.22         69.41        16.48 o                         
   6   3  17         99.85         49.04        16.68 o                         
 -11   4  17          0.60          0.92        22.90 o                         
 -10   4  17        129.64        205.37        59.18 o                         
  -9   4  17          0.49         -8.59        11.67 o                         
  -8   4  17        242.51        349.21        73.55 o                         
  -7   4  17         15.46          3.56        13.32 o                         
  -6   4  17        110.38         94.42        19.49 o                         
  -5   4  17          4.83          0.09        11.86 o                         
  -4   4  17          4.79          4.23        10.33 o                         
  -3   4  17        120.40        130.64        12.61 o                         
  -2   4  17        136.07        125.90        11.93 o                         
  -1   4  17        225.42        291.18        40.87 o                         
   0   4  17        163.12        157.88        13.57 o                         
   1   4  17         16.94          4.56        10.81 o                         
   2   4  17         80.92        138.08        52.28 o                         
   3   4  17          4.56         18.20        11.33 o                         
   4   4  17        164.94        189.25        44.19 o                         
   5   4  17        160.74        153.68        91.47 o                         
 -10   5  17         55.06         50.20        27.70 o                         
  -9   5  17          2.24         -7.60        25.17 o                         
  -8   5  17        177.52        215.74        18.80 o                         
  -7   5  17          2.26          4.34        14.40 o                         
  -6   5  17         28.02         11.67        12.65 o                         
  -5   5  17         48.90         54.38        17.35 o                         
  -4   5  17        159.89        153.37        11.65 o                         
  -3   5  17          8.06         26.47        13.41 o                         
  -2   5  17        243.80        279.59        15.51 o                         
  -1   5  17          7.47        -13.10        13.10 o                         
   0   5  17         71.86         51.51        11.55 o                         
   1   5  17        242.59        289.27        13.93 o                         
   2   5  17        192.06        170.49        17.35 o                         
   3   5  17         58.68        121.27        93.13 o                         
   4   5  17         44.14          2.37        23.49 o                         
  -9   6  17          1.25         13.75        22.50 o                         
  -8   6  17         25.98          8.14         9.55 o                         
  -7   6  17         72.62         45.45        12.53 o                         
  -6   6  17          1.62          5.75        11.22 o                         
  -5   6  17        382.87        390.54        15.28 o                         
  -4   6  17         47.39         49.37         8.57 o                         
  -3   6  17        223.27        241.85        20.74 o                         
  -2   6  17         17.41         13.59        10.31 o                         
  -1   6  17        104.85        106.06        15.12 o                         
   0   6  17          0.54          5.18        11.06 o                         
   1   6  17        310.63        315.57        19.21 o                         
   2   6  17         42.22        111.28        84.08 o                         
   3   6  17        107.22         73.12        27.34 o                         
  -7   7  17        107.74         52.92        24.44 o                         
  -6   7  17        305.17        292.56        31.59 o                         
  -5   7  17        172.79        236.37        53.70 o                         
  -4   7  17        284.80        275.18        29.82 o                         
  -3   7  17        199.57        228.68        27.96 o                         
  -2   7  17          0.80        -19.65        19.65 o                         
  -1   7  17         16.56          5.75        17.29 o                         
   0   7  17        129.11         96.59        19.66 o                         
   1   7  17          3.80         -0.88        21.74 o                         
  -5   8  17         14.98         31.36        34.45 o                         
 -10   0  18        131.77        175.19        23.61 o                         
  -8   0  18         77.41        108.15        18.98 o                         
  -6   0  18        647.23        721.10        89.26 o                         
  -4   0  18       1747.31       2001.74        43.84 o                         
  -2   0  18         70.13         62.78        12.21 o                         
   0   0  18         12.67          9.82         9.67 o                         
   2   0  18         89.83         94.82        14.44 o                         
   4   0  18        440.66        421.32        25.70 o                         
   6   0  18         41.20         51.78        27.11 o                         
 -11   1  18        426.26        396.18        26.62 o                         
 -10   1  18        109.01        124.91        18.64 o                         
  -9   1  18         15.55          6.37        13.07 o                         
  -8   1  18         17.56         43.06        17.16 o                         
  -7   1  18        176.82        198.15        33.21 o                         
  -6   1  18          3.95         22.81        10.83 o                         
  -5   1  18        148.05        184.71        20.58 o                         
  -4   1  18        777.80        990.06        85.97 o                         
  -3   1  18        175.32        260.15        30.56 o                         
  -2   1  18         95.34         97.78        23.74 o                         
  -1   1  18         63.60         90.20        13.25 o                         
   0   1  18         19.27         20.19         7.57 o                         
   1   1  18        147.07        133.88        22.46 o                         
   2   1  18         60.67         55.21        10.15 o                         
   3   1  18         67.57         71.17        11.51 o                         
   4   1  18         36.23         47.95        11.92 o                         
   5   1  18        135.90        173.27        24.41 o                         
 -10   2  18        108.82        139.75        15.33 o                         
  -9   2  18        867.00        940.88        72.30 o                         
  -8   2  18        154.80        198.24        23.81 o                         
  -7   2  18        212.84        200.71        19.35 o                         
  -6   2  18         10.84         35.08        11.73 o                         
  -5   2  18        126.64        131.33        13.44 o                         
  -4   2  18          0.34         53.96        16.22 o                         
  -3   2  18        324.64        410.88        64.40 o                         
  -2   2  18        101.68         89.63         9.89 o                         
  -1   2  18        130.02        138.05        29.74 o                         
   0   2  18         95.97        104.49        14.53 o                         
   1   2  18        384.12        427.39        33.64 o                         
   2   2  18         27.75         23.57         6.65 o                         
   3   2  18        357.95        380.19        17.32 o                         
   4   2  18          0.65          1.18        17.96 o                         
 -10   3  18        449.22        348.67        36.81 o                         
  -9   3  18         69.47         66.69        11.50 o                         
  -8   3  18        900.09       1094.14       126.22 o                         
  -7   3  18         36.49         55.49        13.40 o                         
  -6   3  18        374.66        449.21        63.05 o                         
  -5   3  18          2.05        -10.87        10.87 o                         
  -4   3  18         18.78         24.21         8.95 o                         
  -3   3  18          4.17          2.29        11.37 o                         
  -2   3  18        469.44        433.95        31.80 o                         
  -1   3  18          4.07          2.21        11.38 o                         
   0   3  18        893.52        980.68        32.70 o                         
   1   3  18         32.31         41.07        18.46 o                         
   2   3  18        116.43        137.22        14.14 o                         
   3   3  18          0.01          7.16        11.30 o                         
  -8   4  18        318.95        320.46        34.67 o                         
  -7   4  18        606.84        613.82        29.38 o                         
  -6   4  18        163.42        194.22        44.54 o                         
  -5   4  18         50.42         57.95        31.08 o                         
  -4   4  18          7.54         24.74        11.67 o                         
  -3   4  18         53.27         57.26        11.81 o                         
  -2   4  18        292.33        434.33        95.10 o                         
  -1   4  18        543.98        707.98        69.31 o                         
   0   4  18        136.84        126.93        22.84 o                         
   1   4  18        141.19        150.68        20.93 o                         
   2   4  18        128.90        148.52        29.65 o                         
   3   4  18        111.56        117.83        23.36 o                         
 -10   5  18        129.99        111.06        30.76 o                         
  -9   5  18         25.02         23.02        26.52 o                         
  -8   5  18        109.58        113.05        29.10 o                         
  -7   5  18        139.99        112.50        18.98 o                         
  -6   5  18        175.98        182.97        25.37 o                         
  -5   5  18         84.33         68.92        47.80 o                         
  -4   5  18        191.67        157.95        41.20 o                         
  -3   5  18         44.45         38.15        16.12 o                         
  -2   5  18         17.01         13.73        13.63 o                         
  -1   5  18         71.81         25.11        16.40 o                         
   0   5  18          3.37          1.98        16.20 o                         
   1   5  18        194.39        126.50        20.66 o                         
  -8   6  18         67.23         31.99        25.16 o                         
  -6   6  18        376.67        430.20        37.75 o                         
  -5   6  18         83.10        144.44        28.44 o                         
  -4   6  18        463.32        540.70        41.55 o                         
  -3   6  18          4.18         16.05        11.70 o                         
  -2   6  18         57.87         75.15        34.57 o                         
  -1   6  18        129.17        104.47        28.66 o                         
   0   6  18          1.62        -17.11        19.13 o                         
   1   6  18          1.58          8.67        26.00 o                         
  -4   7  18         18.47         25.78        28.50 o                         
  -3   7  18         93.48         77.95        30.18 o                         
  -2   7  18         11.98          7.96        29.84 o                         
  -9   0  19          1.69        -12.61        19.87 o                         
  -7   0  19         14.53         10.84        18.04 o                         
  -5   0  19        656.81        631.22        72.62 o                         
  -3   0  19        122.41        111.30        25.46 o                         
  -1   0  19        290.61        399.58        21.62 o                         
   1   0  19         31.46         12.51        11.99 o                         
   3   0  19         58.89         65.15        28.27 o                         
   5   0  19        154.02        133.15        29.11 o                         
  -9   1  19        106.90        113.51        15.01 o                         
  -8   1  19         81.38         90.77        16.99 o                         
  -7   1  19          5.57         11.99        12.90 o                         
  -6   1  19        177.29        260.57        16.38 o                         
  -5   1  19        211.81        280.40        47.34 o                         
  -4   1  19         75.31        150.54        36.59 o                         
  -3   1  19         71.41         88.87        10.68 o                         
  -2   1  19         93.60        103.45        10.13 o                         
  -1   1  19         18.38         16.62         8.92 o                         
   0   1  19         50.27         39.81         9.42 o                         
   1   1  19          3.30         -1.63         8.78 o                         
   2   1  19        158.76        154.26        15.53 o                         
   3   1  19         13.20         25.80        18.00 o                         
  -8   2  19          7.12         11.25        14.55 o                         
  -7   2  19         22.17         -2.06        14.21 o                         
  -6   2  19          2.14          0.65         4.86 o                         
  -5   2  19         57.24         47.22        11.35 o                         
  -4   2  19         30.77         66.61        19.05 o                         
  -3   2  19         18.18          9.71         9.51 o                         
  -2   2  19         81.75         98.93         9.82 o                         
  -1   2  19          1.93          9.64         7.30 o                         
   0   2  19        170.66        174.01        22.30 o                         
   1   2  19         79.41        131.28        18.43 o                         
   2   2  19          4.38         -0.50        11.27 o                         
  -9   3  19        492.24        420.56        33.70 o                         
  -8   3  19         12.79         17.33        19.50 o                         
  -7   3  19        216.11        218.94        15.39 o                         
  -6   3  19          5.45         10.20        10.00 o                         
  -5   3  19         41.06         29.04        10.08 o                         
  -4   3  19          7.20         12.68        11.21 o                         
  -3   3  19        223.96        214.21        27.03 o                         
  -2   3  19          4.98         46.36        17.19 o                         
  -1   3  19        140.26        144.38        12.63 o                         
   0   3  19          0.14         10.93         8.35 o                         
   1   3  19        176.90        151.20        15.97 o                         
   2   3  19          8.26         -2.37        27.19 o                         
  -7   4  19        189.14        245.72        30.28 o                         
  -6   4  19        113.55        126.01        22.62 o                         
  -5   4  19         17.20         25.84        20.65 o                         
  -4   4  19          6.93         19.79        12.06 o                         
  -3   4  19         19.74         14.63        10.22 o                         
  -2   4  19        108.75        139.51        29.08 o                         
  -1   4  19         73.44         75.83        10.97 o                         
   0   4  19         44.47         51.99        14.54 o                         
   1   4  19         83.80         64.35        30.80 o                         
   2   4  19        108.48        108.34        24.70 o                         
  -6   5  19        235.85        204.95        30.53 o                         
  -5   5  19         90.33        164.90        27.33 o                         
  -4   5  19        265.63        243.04        59.05 o                         
  -3   5  19          4.14         50.17        28.00 o                         
  -2   5  19         67.57         73.40        16.13 o                         
  -1   5  19          4.83         18.61        18.27 o                         
   0   5  19        135.86        117.88        34.63 o                         
  -4   6  19         29.63         40.28        24.73 o                         
  -6   0  20        279.94        201.35        64.02 o                         
  -4   0  20        574.38        724.37        65.43 o                         
  -2   0  20         60.26        104.77        29.45 o                         
   0   0  20        105.51        117.85        20.23 o                         
   2   0  20        104.50         93.48        27.90 o                         
  -7   1  20        161.14        219.86        22.62 o                         
  -6   1  20        138.91        181.96        30.45 o                         
  -5   1  20          9.82          1.51        10.41 o                         
  -4   1  20         66.22         61.08         9.79 o                         
  -3   1  20        110.05         67.60        11.47 o                         
  -2   1  20         52.94         57.65         9.48 o                         
  -1   1  20        113.42         91.33        12.66 o                         
   0   1  20         15.62          7.14        11.82 o                         
   1   1  20        109.88         85.30        14.00 o                         
  -7   2  20         17.02         27.78        26.15 o                         
  -6   2  20         31.16         36.34        15.23 o                         
  -5   2  20         84.17         89.55        13.14 o                         
  -4   2  20         48.30         93.80        23.09 o                         
  -3   2  20        102.23        106.01        13.78 o                         
  -2   2  20         85.59        111.62        12.08 o                         
  -1   2  20         57.77         49.17        10.10 o                         
   0   2  20         46.27         55.13        15.10 o                         
   1   2  20        192.85        144.78        21.03 o                         
  -9   3  20          6.50        -26.20        26.20 o                         
  -8   3  20        185.93         96.11        15.47 o                         
  -7   3  20          6.46          8.01         8.50 o                         
  -6   3  20         10.58         -2.67        17.97 o                         
  -5   3  20         27.83         16.79        14.33 o                         
  -4   3  20         18.87         30.31        24.89 o                         
  -3   3  20          7.69         -1.22        14.07 o                         
  -2   3  20        192.21        240.44        17.65 o                         
  -1   3  20          0.00          5.40        12.50 o                         
   0   3  20         52.71         72.93        21.41 o                         
   1   3  20          0.14         12.64        28.66 o                         
  -8   4  20        401.77        351.88        34.59 o                         
  -6   4  20         26.12         12.80        19.53 o                         
  -5   4  20         11.56         -2.01        16.67 o                         
  -4   4  20          1.77         -0.05        17.79 o                         
  -3   4  20        201.25        182.09        36.24 o                         
  -2   4  20         86.32         61.20        51.48 o                         
  -1   4  20        124.90        108.24        23.25 o                         
   0   4  20        166.10        144.26        26.28 o                         
  -4   5  20          0.85         17.62        25.22 o                         
  -3   5  20          3.82          8.78        15.72 o                         
  -5   0  21         49.80         74.07        28.58 o                         
  -3   0  21        119.16        168.29        29.61 o                         
  -1   0  21          6.01         20.51        31.48 o                         
   1   0  21         11.94         16.47        22.13 o                         
  -5   1  21        159.20        199.30        42.62 o                         
  -4   1  21          7.29         19.81        23.70 o                         
  -3   1  21         19.92         44.94        23.69 o                         
  -2   1  21         17.39         84.61        25.84 o                         
  -1   1  21         19.43         43.73        25.88 o                         
   0   1  21         38.77         62.64        37.18 o                         
   1   1  21          6.71         -8.26        29.07 o                         
  -5   2  21         47.31         78.53        28.50 o                         
  -4   2  21          1.82         10.29        16.82 o                         
  -3   2  21          2.92          3.22        18.95 o                         
  -2   2  21          1.06         16.65        32.04 o                         
  -1   2  21         14.94         -9.88        29.26 o                         
   0   2  21         11.38        -21.36        31.43 o                         
  -4   3  21         12.65         73.35        26.25 o                         
  -2   3  21         25.09         50.96        28.75 o                         
  -1   3  21         16.17          6.07        21.88 o                         
                                                                                
