# Supplementary material for: A phase transition caught in mid-course: independent and concomitant analyses of the monoclinic and triclinic structures of (nBu4N)[Co(orotate)2(bipy)]·3H2O
Source: Acta Crystallogr C Struct Chem. 2017 Aug 17;73(Pt 9):731–42. doi: 10.1107/S2053229617010841 (PMC5601254; doi:10.1107/S2053229617010841)
Supplement: Supplementary file 7 [file c-73-00731-2esup7.hkl]

data_2e                                                                         
_shelx_title ' tw_twin1_hklf4 in P-1 (Liv11_3_twin1_hklf4)'                     
_shelx_refln_list_code          4                                               
_shelx_F_calc_maximum      241.75                                               
_exptl_crystal_F_000       868.00                                               
_reflns_d_resolution_high  0.8409                                               
                                                                                
loop_                                                                           
 _space_group_symop_operation_xyz                                               
 'x, y, z'                                                                      
 '-x, -y, -z'                                                                   
                                                                                
_cell_length_a    13.0155                                                       
_cell_length_b     9.4028                                                       
_cell_length_c    16.2640                                                       
_cell_angle_alpha  88.794                                                       
_cell_angle_beta  103.054                                                       
_cell_angle_gamma  88.687                                                       
                                                                                
_shelx_F_squared_multiplier     1.000                                           
                                                                                
loop_                                                                           
 _refln_index_h                                                                 
 _refln_index_k                                                                 
 _refln_index_l                                                                 
 _refln_F_squared_calc                                                          
 _refln_F_squared_meas                                                          
 _refln_F_squared_sigma                                                         
 _refln_observed_status                                                         
   3   0   0         28.93         14.29         1.42 o                         
   4   0   0       6541.00       5700.15       267.13 o                         
   5   0   0        166.50        140.15         4.83 o                         
   6   0   0        400.75        280.41        10.69 o                         
   7   0   0         42.38         37.58         2.99 o                         
   8   0   0       1990.92       1887.98       118.22 o                         
   9   0   0        511.01        467.85        32.59 o                         
  10   0   0       1427.73       1169.83        20.77 o                         
  11   0   0        103.54        105.12        13.30 o                         
  12   0   0         38.65         46.30        12.06 o                         
  13   0   0         55.87         43.64        13.64 o                         
  14   0   0        264.73        278.41        19.76 o                         
  15   0   0        550.50        623.98        42.54 o                         
 -14   1   0          1.44         -0.94        10.65 o                         
 -13   1   0        777.32        650.46        55.32 o                         
 -12   1   0         35.46         31.17        21.80 o                         
 -11   1   0       1397.33       1127.48        77.07 o                         
 -10   1   0       1045.19        983.39        71.70 o                         
  -9   1   0       1567.89       1486.84        97.60 o                         
  -8   1   0        161.84        194.77        25.89 o                         
  -7   1   0       2602.60       2476.97       148.14 o                         
  -6   1   0        299.39        229.46        43.06 o                         
  -5   1   0       1699.96       1608.12       104.23 o                         
  -4   1   0         11.31         25.49         2.37 o                         
  -3   1   0       7142.45       5601.34       713.43 o                         
   3   1   0       3628.67       3334.21       109.22 o                         
   4   1   0         96.85         71.44         4.31 o                         
   5   1   0        883.66        882.44        13.62 o                         
   6   1   0        878.89        798.45        27.80 o                         
   7   1   0        810.49        732.15        45.49 o                         
   8   1   0       1725.96       1534.81        54.30 o                         
   9   1   0        449.50        387.25        32.64 o                         
  10   1   0        375.29        342.97        12.23 o                         
  11   1   0        368.79        333.75        14.55 o                         
  12   1   0        248.58        247.93        21.52 o                         
  13   1   0        345.18        331.70        18.97 o                         
  14   1   0        432.23        473.64        30.48 o                         
  15   1   0         57.56         39.06        20.24 o                         
 -14   2   0        140.17        147.50        19.58 o                         
 -13   2   0         17.53        -20.87        41.74 o                         
 -12   2   0        457.47        392.77        31.56 o                         
 -11   2   0        122.66        119.53        12.92 o                         
 -10   2   0          9.35         18.74         5.93 o                         
  -9   2   0        431.99        349.71        76.26 o                         
  -8   2   0       1499.66       1299.21       121.23 o                         
  -7   2   0        352.60        278.11        49.74 o                         
  -6   2   0        332.08        332.90        30.81 o                         
  -5   2   0       7606.05       7415.72       779.24 o                         
  -4   2   0      10838.78      13786.84      1063.65 o                         
  -3   2   0       3559.15       4316.57       292.14 o                         
  -2   2   0      37830.96      53591.26      2331.84 o                         
  -1   2   0       4629.96       5903.50       193.46 o                         
   0   2   0       6896.19       5529.01      1099.64 o                         
   1   2   0       5640.64       5331.02       489.35 o                         
   2   2   0      30891.91      28800.15      4286.13 o                         
   3   2   0       7945.25       7155.23       284.71 o                         
   4   2   0       7865.66       7441.38       289.04 o                         
   5   2   0       6389.30       6567.61       248.92 o                         
   6   2   0        248.24        204.90        13.36 o                         
   7   2   0       1444.80       1507.48        92.65 o                         
   8   2   0        250.95        204.90         6.96 o                         
   9   2   0        644.05        633.36        30.67 o                         
  10   2   0         31.03         24.34         7.45 o                         
  11   2   0        532.10        486.39        51.05 o                         
  12   2   0         42.08         44.41        11.22 o                         
  13   2   0        893.33        934.45        76.87 o                         
  14   2   0         49.80         78.73        14.57 o                         
 -14   3   0        385.82        358.09        21.01 o                         
 -13   3   0        244.47        262.02        24.57 o                         
 -12   3   0         73.79         85.93        29.02 o                         
 -11   3   0       1073.75        955.38       109.32 o                         
 -10   3   0        361.07        327.85        45.44 o                         
  -9   3   0         43.12         37.41         5.36 o                         
  -8   3   0          6.43          5.81         4.54 o                         
  -7   3   0        560.28        562.66        35.06 o                         
  -6   3   0       1467.48       1450.51       112.08 o                         
  -5   3   0        315.85        340.81        17.17 o                         
  -4   3   0      11645.39      14308.99      1307.98 o                         
  -3   3   0       3218.50       4919.37       198.99 o                         
  -2   3   0       5066.63       5703.58       237.45 o                         
  -1   3   0        445.04        553.28        42.82 o                         
   0   3   0       1456.07       1782.80       171.77 o                         
   1   3   0        287.18        417.49        71.65 o                         
   2   3   0       2165.33       2168.32       354.76 o                         
   3   3   0       1104.18       1061.55       130.59 o                         
   4   3   0       8225.74       8966.18       597.81 o                         
   5   3   0       3815.56       3931.32       166.09 o                         
   6   3   0        507.48        427.23        18.21 o                         
   7   3   0        134.56        133.42         5.82 o                         
   8   3   0        129.78        125.16        11.88 o                         
   9   3   0         33.51         22.09         6.61 o                         
  10   3   0         16.44          8.03         7.69 o                         
  11   3   0         70.88         60.66         8.91 o                         
  12   3   0        242.00        255.40        21.58 o                         
  13   3   0        269.46        304.34        19.18 o                         
  14   3   0        167.96        235.10        36.18 o                         
 -13   4   0        293.81        339.88        46.40 o                         
 -12   4   0         63.84         97.97        47.88 o                         
 -11   4   0        280.78        354.63        28.95 o                         
 -10   4   0        338.33        328.67        18.76 o                         
  -9   4   0          5.40         17.42         7.25 o                         
  -8   4   0          0.19         -0.41         3.35 o                         
  -7   4   0       1506.89       1561.06       115.30 o                         
  -6   4   0         10.33         13.38         5.04 o                         
  -5   4   0       6003.73       8095.73       410.59 o                         
  -4   4   0       2449.81       3229.80       143.48 o                         
  -3   4   0       3473.23       4438.44       122.20 o                         
  -2   4   0       1183.45       1355.61        94.98 o                         
  -1   4   0        283.45        360.11        14.84 o                         
   0   4   0        310.31        480.69        23.38 o                         
   1   4   0        101.64        177.73        22.13 o                         
   2   4   0       1324.56       1289.59       105.17 o                         
   3   4   0       1845.64       1875.24       248.71 o                         
   4   4   0       3272.34       3329.83        80.72 o                         
   5   4   0       3625.05       3572.50       302.40 o                         
   6   4   0        298.48        289.70        13.47 o                         
   7   4   0        173.41        195.20         9.13 o                         
   8   4   0          1.81          2.38         5.75 o                         
   9   4   0          5.64          3.07         6.85 o                         
  10   4   0          1.69         -3.00         7.85 o                         
  11   4   0         86.89         95.00        10.07 o                         
  12   4   0        537.62        609.33        68.87 o                         
  13   4   0         77.30         85.32        14.16 o                         
  14   4   0        169.21        258.59        25.36 o                         
 -13   5   0        110.57         86.43        33.55 o                         
 -12   5   0        276.91        375.72        38.72 o                         
 -11   5   0        124.69        123.80        32.57 o                         
 -10   5   0        292.16        288.13        18.13 o                         
  -9   5   0        216.07        288.91        78.04 o                         
  -8   5   0       1554.32       1674.51        44.82 o                         
  -7   5   0        394.11        457.06        72.42 o                         
  -6   5   0       1506.98       1743.46       101.30 o                         
  -5   5   0        145.44        210.05        17.50 o                         
  -4   5   0         11.55         11.72         4.34 o                         
  -3   5   0       3542.26       4343.14       232.36 o                         
  -2   5   0        248.25        319.92        32.52 o                         
  -1   5   0       2367.93       2604.59       153.37 o                         
   0   5   0          3.55         16.93        10.22 o                         
   1   5   0       2122.66       2579.05       216.91 o                         
   2   5   0       1621.01       1495.53        86.58 o                         
   3   5   0       4481.25       3964.78       121.22 o                         
   4   5   0        577.44        575.26        23.67 o                         
   5   5   0         29.01         15.00         6.38 o                         
   6   5   0        398.00        322.13        32.25 o                         
   7   5   0        658.04        563.33        24.90 o                         
   8   5   0          6.51         30.25        14.27 o                         
   9   5   0       1313.64       1396.49        42.66 o                         
  10   5   0         11.51          4.98        11.90 o                         
  11   5   0        148.62        159.24        21.60 o                         
  12   5   0         33.03         16.15        14.21 o                         
  13   5   0        211.69        277.64        29.98 o                         
 -12   6   0        370.64        345.74        21.09 o                         
 -11   6   0         38.32         38.27        13.08 o                         
 -10   6   0        786.10        810.27        25.82 o                         
  -9   6   0         68.00         86.10        22.21 o                         
  -8   6   0        312.18        352.64        13.96 o                         
  -7   6   0        764.49        758.50        22.36 o                         
  -6   6   0        686.22        788.27        70.66 o                         
  -5   6   0        826.28       1093.08        66.65 o                         
  -4   6   0         32.96         81.30         8.42 o                         
  -3   6   0        398.89        377.33        21.72 o                         
  -2   6   0       2495.06       2887.86        86.16 o                         
  -1   6   0       1034.11       1136.56        79.93 o                         
   0   6   0       5750.62       6211.90       553.48 o                         
   1   6   0       1469.77       1577.23        76.58 o                         
   2   6   0       1990.94       1823.65       180.83 o                         
   3   6   0        819.94        593.88        36.28 o                         
   4   6   0         43.50         41.76         8.56 o                         
   5   6   0       1695.00       1543.07        34.81 o                         
   6   6   0        526.61        461.91        22.64 o                         
   7   6   0         43.89         42.61        14.69 o                         
   8   6   0        232.45        205.23        18.49 o                         
   9   6   0        724.57        647.98        28.11 o                         
  10   6   0         63.36         60.84        17.99 o                         
  11   6   0        301.22        330.80        24.26 o                         
  12   6   0          0.34         -7.01        14.03 o                         
 -11   7   0        298.67        282.34        26.48 o                         
 -10   7   0          1.40          7.86        19.73 o                         
  -9   7   0        865.67        853.19        94.31 o                         
  -8   7   0          1.06         10.86        14.22 o                         
  -7   7   0        142.49        179.16        23.60 o                         
  -6   7   0        162.69        156.81        16.35 o                         
  -5   7   0        949.84        996.07        58.98 o                         
  -4   7   0         12.87         12.57         5.30 o                         
  -3   7   0          5.86          2.00         4.54 o                         
  -2   7   0       2359.05       2317.25        87.93 o                         
  -1   7   0       2789.59       3037.95       354.65 o                         
   0   7   0       4270.24       4385.48       230.19 o                         
   1   7   0       3007.93       3182.01       183.86 o                         
   2   7   0       2770.81       2449.57        51.69 o                         
   3   7   0         13.47         10.47         8.41 o                         
   4   7   0          8.11          1.16        10.46 o                         
   5   7   0        312.55        274.24        57.89 o                         
   6   7   0        280.73        273.84        21.45 o                         
   7   7   0         92.94         90.80        15.22 o                         
   8   7   0         65.27         88.79        18.41 o                         
   9   7   0         95.84         99.44        17.34 o                         
  10   7   0        535.06        578.98        29.54 o                         
  11   7   0          0.75         10.86        15.88 o                         
  12   7   0        124.93        132.02        21.49 o                         
 -10   8   0        316.17        253.06        28.36 o                         
  -9   8   0         98.05        127.99        20.64 o                         
  -8   8   0         58.98         49.80        11.66 o                         
  -7   8   0        324.49        423.58        54.53 o                         
  -6   8   0         60.03         64.23         8.97 o                         
  -5   8   0        133.29        234.51        38.07 o                         
  -4   8   0        105.26        105.33         8.83 o                         
  -3   8   0        968.09        812.73        34.54 o                         
  -2   8   0        297.96        329.68        36.94 o                         
  -1   8   0       2596.13       2482.25       187.03 o                         
   0   8   0        759.50        772.51        29.16 o                         
   1   8   0       2771.72       2616.45        84.23 o                         
   2   8   0        118.64        141.28        13.47 o                         
   3   8   0       1303.03       1244.58        55.86 o                         
   4   8   0         10.32         21.17         9.99 o                         
   5   8   0       1015.54        950.86        33.02 o                         
   6   8   0         11.97         12.13        15.09 o                         
   7   8   0        876.50        875.14        48.25 o                         
   8   8   0        241.35        246.88        35.39 o                         
   9   8   0        330.46        347.58        24.72 o                         
  10   8   0         40.04         25.81        15.21 o                         
  -8   9   0        337.79        315.74        17.51 o                         
  -7   9   0         21.03         11.22        10.19 o                         
  -6   9   0       1563.56       1268.62        61.93 o                         
  -5   9   0         48.73         31.52         8.78 o                         
  -4   9   0       1601.80       1375.65        69.92 o                         
  -3   9   0         59.40         70.30         9.40 o                         
  -2   9   0       1009.90        894.05        80.06 o                         
  -1   9   0         16.19         19.71         9.85 o                         
   0   9   0          1.60          1.36        11.39 o                         
   1   9   0         29.43         29.29        11.31 o                         
   2   9   0        370.12        375.90        19.26 o                         
   3   9   0         12.38         18.78        10.74 o                         
   4   9   0        763.69        735.09        25.15 o                         
   5   9   0         77.13         67.40        17.65 o                         
   6   9   0        308.33        257.96        23.36 o                         
   7   9   0        186.27        159.17        20.38 o                         
   8   9   0         98.71         92.88        17.41 o                         
   9   9   0         12.45          8.51        16.35 o                         
  -6  10   0        168.60        144.35        14.86 o                         
  -5  10   0        251.88        255.79        49.80 o                         
  -4  10   0        101.64        115.34        21.11 o                         
  -3  10   0        545.60        550.91        27.46 o                         
  -2  10   0        174.90        166.15        44.24 o                         
  -1  10   0        146.13        114.48        17.58 o                         
   0  10   0        193.37        182.38        17.87 o                         
   1  10   0        126.34        112.00        15.91 o                         
   2  10   0        545.78        537.15        31.15 o                         
   3  10   0        675.20        633.64        28.39 o                         
   4  10   0        174.64        192.07        17.87 o                         
   5  10   0         55.67         78.85        17.28 o                         
   6  10   0        537.87        526.29        29.48 o                         
   7  10   0         19.20         13.94        19.44 o                         
  -2  11   0         27.41         20.88        16.16 o                         
  -1  11   0          6.57         -9.57        19.14 o                         
   0  11   0        410.74        382.05        21.68 o                         
   1  11   0          1.85         -6.61        16.46 o                         
   2  11   0         10.61          7.65        13.89 o                         
   3  11   0        153.41        184.45        19.82 o                         
  -3 -11   1          0.47         11.58        16.57 o                         
  -2 -11   1        611.67        618.61        34.25 o                         
  -1 -11   1          9.84         -0.92        14.90 o                         
   0 -11   1         80.84         69.94        15.30 o                         
   1 -11   1          1.10          0.75        17.99 o                         
  -7 -10   1        164.75        175.80        23.34 o                         
  -6 -10   1          0.06          8.00        16.58 o                         
  -5 -10   1        144.89        149.96        19.50 o                         
  -4 -10   1         26.91         31.79        13.99 o                         
  -3 -10   1         13.04         16.14        12.04 o                         
  -2 -10   1        114.24        131.44        16.49 o                         
  -1 -10   1        109.51        105.88        15.93 o                         
   0 -10   1        130.51        131.37        15.16 o                         
   1 -10   1         64.93         51.69        16.26 o                         
   2 -10   1         12.09         -4.48        17.27 o                         
   3 -10   1         21.55         18.17        16.00 o                         
   4 -10   1        366.64        397.96        25.03 o                         
   5 -10   1        758.66        637.42        63.47 o                         
   6 -10   1        383.08        336.93        37.48 o                         
  -9  -9   1        121.83        158.54        23.20 o                         
  -8  -9   1        215.33        213.60        22.16 o                         
  -7  -9   1        214.99        208.12        22.74 o                         
  -6  -9   1        270.16        297.01        24.01 o                         
  -5  -9   1         62.11         70.86        22.62 o                         
  -4  -9   1        186.82        179.56        17.46 o                         
  -3  -9   1       1320.75       1260.06        45.01 o                         
  -2  -9   1          6.26         21.03        10.90 o                         
  -1  -9   1         26.19         20.61        11.15 o                         
   0  -9   1        122.79        122.34        14.35 o                         
   1  -9   1        848.57        715.45        34.78 o                         
   2  -9   1         54.46         61.38        13.07 o                         
   3  -9   1         84.42        121.08        17.55 o                         
   4  -9   1        221.29        228.30        13.21 o                         
   5  -9   1        509.66        508.17        34.63 o                         
   6  -9   1         43.41         48.06         9.76 o                         
   7  -9   1        361.66        338.47        34.67 o                         
   8  -9   1          5.31         14.06        13.47 o                         
 -10  -8   1        327.89        339.12        27.33 o                         
  -9  -8   1        111.07        146.49        21.40 o                         
  -8  -8   1         89.20         89.36        17.40 o                         
  -7  -8   1        320.28        335.49        25.90 o                         
  -6  -8   1        199.26        182.95        20.85 o                         
  -5  -8   1        356.26        329.95        16.97 o                         
  -4  -8   1        216.89        187.42        14.22 o                         
  -3  -8   1          6.15         24.31        12.19 o                         
  -2  -8   1         71.98         60.43        12.23 o                         
  -1  -8   1        146.21        171.68        16.71 o                         
   0  -8   1        319.09        342.17        29.68 o                         
   1  -8   1        276.18        253.40        17.52 o                         
   2  -8   1        236.24        255.06        10.17 o                         
   3  -8   1        308.50        309.86        11.84 o                         
   4  -8   1        106.70        110.09         8.37 o                         
   5  -8   1        479.05        458.18        26.64 o                         
   6  -8   1         36.14         51.35        10.40 o                         
   7  -8   1        495.31        463.31        41.27 o                         
   8  -8   1        214.53        196.70        13.40 o                         
   9  -8   1        327.05        310.49        19.91 o                         
 -12  -7   1          0.36          4.27        16.72 o                         
 -11  -7   1        470.16        514.05        30.60 o                         
 -10  -7   1          6.70         13.33        15.44 o                         
  -9  -7   1         46.59         44.51        15.92 o                         
  -8  -7   1         98.78         84.28        17.55 o                         
  -7  -7   1        138.38        132.14        15.63 o                         
  -6  -7   1         13.60         18.98        14.70 o                         
  -5  -7   1        365.26        306.92        23.94 o                         
  -4  -7   1        494.10        441.88        17.52 o                         
  -3  -7   1          2.92         -4.70         9.41 o                         
  -2  -7   1        164.92        161.24        14.14 o                         
  -1  -7   1       1268.41       1201.77        46.74 o                         
   0  -7   1       3088.68       3419.90       400.93 o                         
   1  -7   1        602.50        602.28        46.76 o                         
   2  -7   1         90.46         99.88         6.25 o                         
   3  -7   1        549.72        481.08        29.02 o                         
   4  -7   1         29.67         31.92         5.94 o                         
   5  -7   1        180.60        142.51         8.51 o                         
   6  -7   1         17.44          9.64         5.29 o                         
   7  -7   1        239.69        220.63        15.01 o                         
   8  -7   1       1530.84       1465.43       137.88 o                         
   9  -7   1         13.87         11.01         8.99 o                         
  10  -7   1       1899.00       1900.23        39.74 o                         
  11  -7   1         30.62         39.17        15.76 o                         
 -13  -6   1         25.18         23.40        13.71 o                         
 -12  -6   1        383.99        454.49        36.71 o                         
 -11  -6   1         50.29         36.68        15.02 o                         
 -10  -6   1        176.83        159.67        18.38 o                         
  -9  -6   1        611.69        600.62        26.95 o                         
  -8  -6   1        271.30        231.81        17.72 o                         
  -7  -6   1         61.74         65.43        14.06 o                         
  -6  -6   1        177.77        199.03        17.12 o                         
  -5  -6   1        233.83        195.74        16.29 o                         
  -4  -6   1        295.86        265.67        17.14 o                         
  -3  -6   1       1080.08        956.06        25.31 o                         
  -2  -6   1         31.44         35.27         7.32 o                         
  -1  -6   1        535.64        627.25        52.01 o                         
   0  -6   1         18.45         20.68         4.39 o                         
   1  -6   1       3839.40       3752.62       231.03 o                         
   2  -6   1       1042.86       1070.02       104.79 o                         
   3  -6   1        431.03        372.92        15.92 o                         
   4  -6   1        476.46        460.79        26.25 o                         
   5  -6   1        701.36        666.45        39.89 o                         
   6  -6   1       1246.11       1350.25       105.58 o                         
   7  -6   1        590.46        692.68        23.04 o                         
   8  -6   1        475.01        423.34        27.18 o                         
   9  -6   1       2627.64       2551.09       156.68 o                         
  10  -6   1        351.49        305.24        22.36 o                         
  11  -6   1        600.72        738.98        76.99 o                         
  12  -6   1         59.25         31.78        14.61 o                         
 -13  -5   1         86.79         83.21        17.51 o                         
 -12  -5   1         81.23         88.21        14.12 o                         
 -11  -5   1          0.23         -7.26        14.51 o                         
 -10  -5   1        456.12        442.66        28.59 o                         
  -9  -5   1          1.34         13.53        13.29 o                         
  -8  -5   1        942.19        920.69        41.57 o                         
  -7  -5   1         37.93         53.85        11.77 o                         
  -6  -5   1        649.81        598.26        22.58 o                         
  -5  -5   1        223.57        245.62        15.08 o                         
  -4  -5   1        136.83        121.24        11.67 o                         
  -3  -5   1         10.44          6.60         7.09 o                         
  -2  -5   1        989.96        946.49        86.43 o                         
  -1  -5   1          2.04         12.71         3.28 o                         
   0  -5   1        675.35        652.52        45.28 o                         
   1  -5   1       2559.63       2719.84       109.25 o                         
   2  -5   1        394.60        397.34        11.82 o                         
   3  -5   1       2439.88       2594.98        54.54 o                         
   4  -5   1        696.89        996.71        92.20 o                         
   5  -5   1       1147.11       1837.60       155.80 o                         
   6  -5   1       2303.06       2611.25       144.18 o                         
   7  -5   1       2157.27       2135.99       118.96 o                         
   8  -5   1       1177.31       1126.64       110.53 o                         
   9  -5   1       2823.90       3332.16       402.70 o                         
  10  -5   1         10.01         15.69        12.11 o                         
  11  -5   1        128.37        145.54        16.76 o                         
  12  -5   1         73.27         50.16        10.75 o                         
  13  -5   1        618.18        598.73        31.52 o                         
 -14  -4   1         11.72         11.51        19.69 o                         
 -13  -4   1        224.22        272.11        24.31 o                         
 -12  -4   1        115.61        123.39        15.82 o                         
 -11  -4   1        344.77        376.83        16.83 o                         
 -10  -4   1         74.88         82.43         8.63 o                         
  -9  -4   1        183.37        167.19        10.08 o                         
  -8  -4   1         93.97         93.46         8.01 o                         
  -7  -4   1        498.49        449.51        19.08 o                         
  -6  -4   1        672.27        557.39        34.71 o                         
  -5  -4   1        193.63        198.46        54.94 o                         
  -4  -4   1        454.10        362.49        20.43 o                         
  -3  -4   1       5050.08       5150.58       220.11 o                         
  -2  -4   1        165.17        109.24        16.58 o                         
  -1  -4   1        270.82        241.60        11.67 o                         
   0  -4   1       1075.25       1210.98       142.55 o                         
   1  -4   1        252.37        307.65        13.00 o                         
   2  -4   1       2234.74       2482.79       219.72 o                         
   3  -4   1       3086.91       4509.95       247.08 o                         
   4  -4   1      10707.94      11760.12       518.35 o                         
   5  -4   1       1303.84       2076.85       218.85 o                         
   6  -4   1       5341.40       4887.33       354.32 o                         
   7  -4   1       1461.09       2207.95       260.20 o                         
   8  -4   1        625.50        536.15        34.45 o                         
   9  -4   1       1034.82       1176.68       212.24 o                         
  10  -4   1        510.68        541.30        79.62 o                         
  11  -4   1         11.11         13.16        12.41 o                         
  12  -4   1        443.00        412.82        51.83 o                         
  13  -4   1         30.98         76.25        42.39 o                         
 -14  -3   1        214.57        267.31        36.22 o                         
 -13  -3   1        581.53        617.09        50.96 o                         
 -12  -3   1        286.58        284.28        15.72 o                         
 -11  -3   1        171.45        178.27        16.38 o                         
 -10  -3   1        954.00        948.84        44.40 o                         
  -9  -3   1         30.04         28.13         6.96 o                         
  -8  -3   1          1.07          7.47         5.93 o                         
  -7  -3   1        375.53        362.58        12.25 o                         
  -6  -3   1        917.47        877.87        24.43 o                         
  -5  -3   1       1688.16       1796.86       275.64 o                         
  -4  -3   1       1395.51       1413.69        76.09 o                         
  -3  -3   1        248.90        250.07        12.82 o                         
  -2  -3   1        638.78        544.20        82.99 o                         
  -1  -3   1       3420.41       3461.76       253.90 o                         
   0  -3   1       1093.55       1270.54       110.45 o                         
   1  -3   1       1194.70       1190.11        46.83 o                         
   2  -3   1       1543.80       1850.92        60.38 o                         
   3  -3   1      15752.64      22896.70      1542.71 o                         
   4  -3   1        230.02        224.95         9.58 o                         
   5  -3   1      30074.30      38463.20      1881.27 o                         
   6  -3   1        250.91        233.52        16.83 o                         
   7  -3   1       1870.03       1720.55       153.92 o                         
   8  -3   1        238.00        217.06        42.84 o                         
   9  -3   1         40.90         39.10        11.72 o                         
  10  -3   1         81.36         86.69        11.74 o                         
  11  -3   1         35.07         -7.44        14.87 o                         
  12  -3   1        380.07        323.93        23.42 o                         
  13  -3   1        144.43        158.79        33.63 o                         
  14  -3   1        128.24        168.71        18.79 o                         
 -15  -2   1          0.59          5.75        13.13 o                         
 -14  -2   1        277.68        289.55        20.47 o                         
 -13  -2   1          6.98         15.33         9.59 o                         
 -12  -2   1        331.70        311.05        15.47 o                         
 -11  -2   1         84.93         86.52        11.86 o                         
 -10  -2   1        465.57        424.35        17.27 o                         
  -9  -2   1        320.37        277.76         9.51 o                         
  -8  -2   1       1422.23       1251.80        32.91 o                         
  -7  -2   1        130.56         99.26         7.97 o                         
  -6  -2   1        416.79        319.95         9.93 o                         
  -5  -2   1       1321.12       1167.33        24.75 o                         
  -4  -2   1       1278.31       1155.16        41.90 o                         
  -3  -2   1       1299.08       1017.69       412.84 o                         
  -2  -2   1       1950.62       1790.09       282.47 o                         
  -1  -2   1       3759.11       3559.92       611.70 o                         
   0  -2   1       2878.88       2814.95       216.24 o                         
   1  -2   1       3058.13       3770.77       212.67 o                         
   2  -2   1      13466.84      18858.88       764.37 o                         
   3  -2   1       4224.22       6250.36       413.83 o                         
   4  -2   1       6887.57       7775.50       835.96 o                         
   5  -2   1        835.73        720.69       120.69 o                         
   6  -2   1       1773.15       1716.62       273.11 o                         
   7  -2   1        982.18        835.02        87.33 o                         
   8  -2   1        309.40        189.58        80.08 o                         
   9  -2   1          3.41         -1.73         3.47 o                         
  10  -2   1         52.72         59.63        12.31 o                         
  11  -2   1        172.72        164.68        14.35 o                         
  12  -2   1          3.29        -13.83        27.65 o                         
  13  -2   1        682.76        656.13        84.25 o                         
  14  -2   1          1.05         -2.56        18.56 o                         
 -15  -1   1        592.26        645.04        79.15 o                         
 -14  -1   1         17.52         13.34         7.56 o                         
 -13  -1   1        212.25        218.36        16.38 o                         
 -12  -1   1        282.67        245.88        24.07 o                         
 -11  -1   1       1753.30       1716.58        81.18 o                         
 -10  -1   1        667.62        683.75        41.80 o                         
  -9  -1   1        817.07        817.84        31.60 o                         
  -8  -1   1        172.60        174.40         5.79 o                         
  -7  -1   1        110.60        115.21         5.25 o                         
  -6  -1   1        702.84        739.86        22.82 o                         
  -5  -1   1          9.03         15.46         3.11 o                         
  -4  -1   1        493.37        524.82        31.99 o                         
  -3  -1   1         83.57         67.75        14.78 o                         
   2  -1   1      13574.87       3341.04      3191.46 o                         
   3  -1   1      19852.73      17436.32      1749.62 o                         
   4  -1   1       2352.69       2332.08       161.24 o                         
   5  -1   1       1098.22        907.10        32.36 o                         
   6  -1   1       2225.32       2257.93       106.47 o                         
   7  -1   1         37.41         58.15        31.48 o                         
   8  -1   1        626.40        548.92        25.48 o                         
   9  -1   1          2.74         -7.20        14.40 o                         
  10  -1   1        888.43        690.62        25.00 o                         
  11  -1   1         11.74         -6.89        13.78 o                         
  12  -1   1         67.03         57.61        13.78 o                         
  13  -1   1        169.05        147.96        15.56 o                         
  14  -1   1          7.48          1.09        15.05 o                         
 -15   0   1        753.33        819.15       112.28 o                         
 -14   0   1        146.43        158.47        17.72 o                         
 -13   0   1        133.56        141.96        15.14 o                         
 -12   0   1        135.37        133.11        17.01 o                         
 -11   0   1        680.23        538.21        19.19 o                         
 -10   0   1        464.66        453.39        26.18 o                         
  -9   0   1       2203.18       2172.38       155.19 o                         
  -8   0   1        400.01        311.08        25.52 o                         
  -7   0   1         14.42          6.70         2.11 o                         
  -6   0   1        104.75         74.63         3.44 o                         
  -5   0   1         86.89        145.53        17.01 o                         
  -4   0   1         43.11         56.85         3.15 o                         
  -3   0   1        291.90        182.68        17.00 o                         
   3   0   1      10937.98      10525.14       366.60 o                         
   4   0   1         99.25        120.52        13.71 o                         
   5   0   1       4399.51       5220.33       348.48 o                         
   6   0   1          1.08          1.91         3.73 o                         
   7   0   1        427.15        457.09        25.94 o                         
   8   0   1        213.43        215.48        21.93 o                         
   9   0   1       1323.50       1326.05        69.51 o                         
  10   0   1       1136.18       1118.46        54.42 o                         
  11   0   1        232.50        184.92        13.98 o                         
  12   0   1         16.54         14.48        11.42 o                         
  13   0   1         21.21          4.34        12.34 o                         
  14   0   1        108.77        114.13        15.96 o                         
 -15   1   1          4.27          4.76         6.29 o                         
 -14   1   1       1316.63       1379.49        57.75 o                         
 -13   1   1        132.93        112.10        18.93 o                         
 -12   1   1        812.36        715.90       159.04 o                         
 -11   1   1         97.70         89.17        15.20 o                         
 -10   1   1       1224.87       1151.07        81.88 o                         
  -9   1   1         18.29         16.23         6.33 o                         
  -8   1   1        299.42        286.53        13.48 o                         
  -7   1   1        509.31        618.11        16.29 o                         
  -6   1   1       1476.55       1513.08        85.61 o                         
  -5   1   1         13.55         10.08         2.27 o                         
  -4   1   1       1051.97       1034.43       119.37 o                         
  -3   1   1        874.99        816.54        87.18 o                         
   2   1   1       7587.50       6462.57       525.89 o                         
   3   1   1      16365.76      15141.04       450.89 o                         
   4   1   1        284.21        274.86         9.59 o                         
   5   1   1        569.88        652.72        26.23 o                         
   6   1   1       1319.99       1386.12        79.20 o                         
   7   1   1       2081.06       1734.60        71.42 o                         
   8   1   1        135.80         95.96         8.86 o                         
   9   1   1       1990.97       1943.55        74.78 o                         
  10   1   1        738.37        746.50        41.20 o                         
  11   1   1        503.68        482.80        40.12 o                         
  12   1   1         77.73         86.99        12.41 o                         
  13   1   1         12.30         21.37        12.22 o                         
  14   1   1         26.07         23.10        12.16 o                         
 -14   2   1         98.08         59.56        28.77 o                         
 -13   2   1       1905.19       1842.13       120.54 o                         
 -12   2   1        292.96        242.38        53.75 o                         
 -11   2   1        784.22        725.23        67.27 o                         
 -10   2   1         57.22         54.66        13.34 o                         
  -9   2   1       1698.11       1681.89       106.48 o                         
  -8   2   1        301.07        329.68        62.06 o                         
  -7   2   1       1480.83       1528.77       103.33 o                         
  -6   2   1        207.35        238.02        29.19 o                         
  -5   2   1          4.70         81.30        30.42 o                         
  -4   2   1        185.65        277.63        42.08 o                         
  -3   2   1       7134.44       8806.16       405.36 o                         
  -2   2   1       2049.32       2722.26       129.45 o                         
  -1   2   1       6811.65       7304.46       531.76 o                         
   0   2   1       2661.63       2709.59       294.24 o                         
   1   2   1       3106.22       3234.98       236.64 o                         
   2   2   1      18260.52      18005.85      1231.27 o                         
   3   2   1       5824.72       6287.62       299.08 o                         
   4   2   1       5106.89       5753.17       232.62 o                         
   5   2   1       6471.21       6767.31       375.39 o                         
   6   2   1       1547.02       1716.51        60.66 o                         
   7   2   1        135.71        130.30        11.28 o                         
   8   2   1       1611.07       1544.56        84.06 o                         
   9   2   1       1218.92       1173.72        67.09 o                         
  10   2   1          2.34         -0.94         7.92 o                         
  11   2   1        120.95         91.33        11.89 o                         
  12   2   1        551.72        539.87        21.90 o                         
  13   2   1          2.19          7.85        12.13 o                         
  14   2   1         33.85         30.44        11.99 o                         
 -14   3   1        233.72        255.62        18.62 o                         
 -13   3   1        705.66        575.75        82.68 o                         
 -12   3   1        644.91        668.05        24.10 o                         
 -11   3   1         56.54         25.22        13.16 o                         
 -10   3   1         58.24         67.20        22.75 o                         
  -9   3   1         25.29         24.03         4.98 o                         
  -8   3   1        526.36        516.35        29.56 o                         
  -7   3   1        282.80        320.83        48.80 o                         
  -6   3   1         45.92         77.82        16.58 o                         
  -5   3   1       3754.72       3764.84       237.00 o                         
  -4   3   1       2567.03       3132.14        88.62 o                         
  -3   3   1         32.37         27.71         3.50 o                         
  -2   3   1        756.72        931.70        42.67 o                         
  -1   3   1       1433.11       2269.24       110.74 o                         
   0   3   1       1082.51       1336.31        66.45 o                         
   1   3   1        100.86        324.79       119.14 o                         
   2   3   1         14.48         99.57        91.87 o                         
   3   3   1      13561.35      12890.10      1134.43 o                         
   4   3   1       2138.11       2159.76       120.47 o                         
   5   3   1      24682.22      23476.00      1523.74 o                         
   6   3   1        477.36        569.66        20.37 o                         
   7   3   1       1985.08       1923.76        69.64 o                         
   8   3   1        142.77        144.92         8.53 o                         
   9   3   1         95.86         78.12         8.79 o                         
  10   3   1        339.97        362.18        26.99 o                         
  11   3   1        229.90        245.24        17.79 o                         
  12   3   1         16.47         26.28         8.91 o                         
  13   3   1         93.42        127.58        14.57 o                         
  14   3   1        208.48        214.72        18.26 o                         
 -14   4   1        120.24        152.42        19.17 o                         
 -13   4   1          8.25          5.54        12.45 o                         
 -12   4   1        955.47        789.58        98.34 o                         
 -11   4   1        132.61        166.30        16.95 o                         
 -10   4   1        468.38        481.43        35.09 o                         
  -9   4   1        666.87        595.24        48.19 o                         
  -8   4   1        409.53        424.38        15.58 o                         
  -7   4   1          0.93         18.20        12.49 o                         
  -6   4   1        894.88        874.95        45.02 o                         
  -5   4   1       3903.90       4175.00       144.65 o                         
  -4   4   1        597.32        659.08        32.99 o                         
  -3   4   1       2382.86       3207.33       292.11 o                         
  -2   4   1         92.79        103.57        19.40 o                         
  -1   4   1         66.96         70.17         5.96 o                         
   0   4   1       1801.70       1878.74        61.60 o                         
   1   4   1         46.80         79.60        22.58 o                         
   2   4   1        594.29        717.02       245.23 o                         
   3   4   1       5271.63       6026.64       176.41 o                         
   4   4   1       3143.14       3625.46       627.28 o                         
   5   4   1       6163.35       5782.07       122.49 o                         
   6   4   1       1129.38       1221.66       216.96 o                         
   7   4   1       3864.34       3539.95       110.24 o                         
   8   4   1          0.47          1.70         6.49 o                         
   9   4   1        200.61        183.18        11.30 o                         
  10   4   1        617.09        559.53        19.33 o                         
  11   4   1        253.00        275.35        14.40 o                         
  12   4   1         49.87         58.90        15.02 o                         
  13   4   1        578.18        680.80        71.79 o                         
  14   4   1          0.03         16.62        21.58 o                         
 -13   5   1         57.22         57.82        16.07 o                         
 -12   5   1         21.40         22.90        14.06 o                         
 -11   5   1        110.06        126.63        14.56 o                         
 -10   5   1         70.21         83.71        19.91 o                         
  -9   5   1       1060.28       1089.10        69.42 o                         
  -8   5   1        561.87        766.07        64.11 o                         
  -7   5   1        294.78        322.16        11.61 o                         
  -6   5   1          3.51         19.71         5.20 o                         
  -5   5   1        463.43        497.87        46.60 o                         
  -4   5   1         65.93         92.38        13.58 o                         
  -3   5   1        196.39        170.23        11.07 o                         
  -2   5   1       1834.47       2181.10        97.90 o                         
  -1   5   1        237.11        282.93        36.30 o                         
   0   5   1        768.65        804.63        45.07 o                         
   1   5   1       1001.88       1258.51       158.54 o                         
   2   5   1       1110.23       1076.33        79.78 o                         
   3   5   1       1003.12        976.30        71.07 o                         
   4   5   1       1756.93       1681.56        27.01 o                         
   5   5   1        768.84        722.53        30.54 o                         
   6   5   1       2934.17       2747.06        27.75 o                         
   7   5   1          5.39         38.71        13.14 o                         
   8   5   1       1560.02       1490.81        60.20 o                         
   9   5   1        798.07        791.94        34.46 o                         
  10   5   1        170.07        171.67        20.07 o                         
  11   5   1         50.16         36.52        17.83 o                         
  12   5   1        140.47        151.39        16.61 o                         
  13   5   1          8.98         25.12        15.61 o                         
 -12   6   1         22.92         30.87        16.61 o                         
 -11   6   1        518.65        485.28        49.22 o                         
 -10   6   1         29.04         24.05         9.07 o                         
  -9   6   1        587.71        688.91        64.56 o                         
  -8   6   1         38.46         27.04         6.86 o                         
  -7   6   1         14.48         18.31         5.99 o                         
  -6   6   1        453.47        541.52        36.09 o                         
  -5   6   1        519.94        513.03        44.68 o                         
  -4   6   1         40.64         94.58        14.59 o                         
  -3   6   1        752.38        699.52        35.59 o                         
  -2   6   1          0.50         17.09        14.22 o                         
  -1   6   1        751.57        926.58        69.21 o                         
   0   6   1        218.89        275.48        24.09 o                         
   1   6   1       3135.50       3368.95       145.74 o                         
   2   6   1        175.95        304.56        67.01 o                         
   3   6   1        514.78        455.50        15.87 o                         
   4   6   1          1.62          5.61         2.63 o                         
   5   6   1        167.32        137.28        14.51 o                         
   6   6   1         55.54         72.31        13.93 o                         
   7   6   1        579.48        526.99        24.87 o                         
   8   6   1         16.96         42.24        13.74 o                         
   9   6   1       1016.48        931.68        32.97 o                         
  10   6   1        101.15        113.71        15.98 o                         
  11   6   1        240.52        270.12        29.72 o                         
  12   6   1         95.00        106.71        19.50 o                         
 -11   7   1        501.17        519.28        44.67 o                         
 -10   7   1        503.78        475.00        43.63 o                         
  -9   7   1         28.59         26.20         8.80 o                         
  -8   7   1        334.93        326.58        14.22 o                         
  -7   7   1          4.99         13.96         8.74 o                         
  -6   7   1         31.15         28.87         6.30 o                         
  -5   7   1         60.25         85.69        11.56 o                         
  -4   7   1        457.30        450.55        28.92 o                         
  -3   7   1          1.78          7.35         4.91 o                         
  -2   7   1        229.75        246.34         9.36 o                         
  -1   7   1        863.63        959.87        60.10 o                         
   0   7   1       4390.94       4720.24       158.93 o                         
   1   7   1       1503.22       1538.23        59.74 o                         
   2   7   1         77.11         64.87        10.39 o                         
   3   7   1        435.25        407.17        16.44 o                         
   4   7   1          0.58          9.82        13.01 o                         
   5   7   1         20.10         23.23        14.85 o                         
   6   7   1         18.99         24.10        14.17 o                         
   7   7   1          1.51          6.26        15.68 o                         
   8   7   1        621.37        546.85        26.43 o                         
   9   7   1        519.16        479.15        26.99 o                         
  10   7   1         83.83         98.74        18.65 o                         
  11   7   1        289.05        315.20        26.29 o                         
 -10   8   1         82.09        112.42        27.03 o                         
  -9   8   1         11.29         18.70        11.33 o                         
  -8   8   1        380.67        349.77        23.87 o                         
  -7   8   1        710.69        677.63        32.33 o                         
  -6   8   1        443.83        390.84        21.72 o                         
  -5   8   1       1074.25       1128.86        76.63 o                         
  -4   8   1       1082.21        981.30       109.49 o                         
  -3   8   1        229.65        195.55        12.66 o                         
  -2   8   1         93.99         99.28         7.45 o                         
  -1   8   1        121.07        123.06        27.12 o                         
   0   8   1       1018.40       1004.44        18.25 o                         
   1   8   1        289.13        279.56        15.56 o                         
   2   8   1        634.32        581.50        20.63 o                         
   3   8   1         11.89          7.25         9.87 o                         
   4   8   1        234.65        215.52        19.16 o                         
   5   8   1        329.63        257.48        20.88 o                         
   6   8   1         16.28          0.83        14.56 o                         
   7   8   1         52.10         38.62        13.85 o                         
   8   8   1        209.58        214.31        27.89 o                         
   9   8   1         89.35         98.82        20.72 o                         
  10   8   1         79.97        101.93        22.34 o                         
  -8   9   1         56.85         25.99         9.01 o                         
  -7   9   1        882.51        666.42        45.35 o                         
  -6   9   1         32.32         36.18         8.72 o                         
  -5   9   1        121.98        114.46        13.40 o                         
  -4   9   1          0.42          3.14         9.00 o                         
  -3   9   1        998.50        877.34        43.92 o                         
  -2   9   1        218.54        279.30        19.37 o                         
  -1   9   1         22.75         12.04        10.98 o                         
   0   9   1         59.96         59.63        12.28 o                         
   1   9   1        224.70        232.63        15.94 o                         
   2   9   1        189.06        186.24        19.65 o                         
   3   9   1        313.25        295.13        17.99 o                         
   4   9   1        428.09        425.57        26.86 o                         
   5   9   1        295.60        250.31        28.33 o                         
   6   9   1        415.12        471.11        26.55 o                         
   7   9   1        175.10        162.05        20.74 o                         
   8   9   1        163.78        160.06        23.36 o                         
   9   9   1         56.28         67.30        20.92 o                         
  -6  10   1        542.64        467.17        22.71 o                         
  -5  10   1        206.58        178.29        36.21 o                         
  -4  10   1        448.68        416.01        45.34 o                         
  -3  10   1          2.46          3.25        14.26 o                         
  -2  10   1        710.03        647.60        75.79 o                         
  -1  10   1        132.63        142.73        19.50 o                         
   0  10   1        569.87        558.35        23.09 o                         
   1  10   1          1.56          9.25        13.48 o                         
   2  10   1         72.12         66.74        14.17 o                         
   3  10   1         10.95         12.90        13.48 o                         
   4  10   1        123.45        135.59        21.74 o                         
   5  10   1        561.53        601.02        31.84 o                         
   6  10   1         19.80         23.05        18.41 o                         
  -2  11   1        407.16        364.57        25.67 o                         
  -1  11   1          4.55         10.02        18.09 o                         
   0  11   1         45.26         32.27        13.52 o                         
   1  11   1          0.17          5.28        15.59 o                         
   2  11   1        254.57        240.70        18.64 o                         
  -2 -11   2         43.34         45.11        14.55 o                         
  -1 -11   2          1.97         -1.07        14.54 o                         
   0 -11   2         16.45          8.26        14.46 o                         
   1 -11   2         11.04         -4.54        19.02 o                         
  -7 -10   2        217.77        206.79        24.37 o                         
  -6 -10   2        374.03        398.19        26.82 o                         
  -5 -10   2          1.23          7.33        12.94 o                         
  -4 -10   2        240.84        235.79        20.15 o                         
  -3 -10   2        193.60        187.77        17.06 o                         
  -2 -10   2        676.06        657.29        26.83 o                         
  -1 -10   2         77.87         68.90        14.64 o                         
   0 -10   2        146.30        122.24        14.97 o                         
   1 -10   2        152.72        139.05        18.58 o                         
   2 -10   2         87.39         50.32        17.13 o                         
   3 -10   2         21.34         44.00        14.32 o                         
   4 -10   2        348.46        383.41        51.26 o                         
   5 -10   2         28.17         36.43        12.67 o                         
  -9  -9   2        138.93        142.44        23.72 o                         
  -8  -9   2         86.21         81.62        18.69 o                         
  -7  -9   2         94.50        114.55        19.38 o                         
  -6  -9   2        345.71        323.86        24.12 o                         
  -5  -9   2         53.22         41.42        12.34 o                         
  -4  -9   2        418.53        433.26        21.32 o                         
  -3  -9   2         10.83         22.46        13.97 o                         
  -2  -9   2         32.84         39.29        12.45 o                         
  -1  -9   2         54.43         57.09        11.76 o                         
   0  -9   2         21.45         12.15        10.92 o                         
   1  -9   2        162.63        154.98        14.47 o                         
   2  -9   2        157.71        185.42        18.60 o                         
   3  -9   2         57.12         62.70         8.80 o                         
   4  -9   2          4.91          0.44         5.44 o                         
   5  -9   2         33.83         29.40         5.98 o                         
   6  -9   2        567.81        492.73        41.37 o                         
   7  -9   2         78.25         71.05        11.30 o                         
   8  -9   2         57.59         67.73        11.96 o                         
 -11  -8   2         35.39         26.37        15.67 o                         
 -10  -8   2         32.28         27.38        20.15 o                         
  -9  -8   2         69.30         73.20        20.46 o                         
  -8  -8   2         52.74         50.63        16.02 o                         
  -7  -8   2        127.90        155.55        20.36 o                         
  -6  -8   2         37.40         54.34        17.61 o                         
  -5  -8   2        621.65        630.99        22.53 o                         
  -4  -8   2          0.02          1.91        12.30 o                         
  -3  -8   2         53.78         45.97        11.78 o                         
  -2  -8   2          2.78          3.71         7.32 o                         
  -1  -8   2       1591.16       1557.93        93.10 o                         
   0  -8   2        146.51        133.05        11.68 o                         
   1  -8   2        654.14        645.40        43.91 o                         
   2  -8   2         15.81         28.44         6.24 o                         
   3  -8   2        569.89        536.99        28.85 o                         
   4  -8   2         29.73         23.13         5.77 o                         
   5  -8   2         19.02         24.92         6.63 o                         
   6  -8   2          1.15          1.04         7.70 o                         
   7  -8   2        391.69        393.03        16.16 o                         
   8  -8   2        601.10        580.39        20.05 o                         
   9  -8   2        839.40        831.79        59.86 o                         
 -12  -7   2        138.21        156.82        22.16 o                         
 -11  -7   2         34.05         59.38        17.73 o                         
 -10  -7   2        292.24        313.02        24.01 o                         
  -9  -7   2         15.50         22.46        15.36 o                         
  -8  -7   2        137.13        170.65        19.39 o                         
  -7  -7   2        585.29        602.03        26.59 o                         
  -6  -7   2        437.24        403.76        23.11 o                         
  -5  -7   2        171.86        173.25        12.69 o                         
  -4  -7   2         10.94         19.95        10.24 o                         
  -3  -7   2         63.67         79.00        11.21 o                         
  -2  -7   2        897.70        910.67        55.92 o                         
  -1  -7   2       1627.38       1766.16       109.19 o                         
   0  -7   2        593.11        563.96        27.98 o                         
   1  -7   2         94.59         81.24        10.48 o                         
   2  -7   2        156.79        145.91        15.37 o                         
   3  -7   2        377.54        351.26        10.87 o                         
   4  -7   2         90.67         97.51         7.23 o                         
   5  -7   2        255.86        356.99        42.27 o                         
   6  -7   2        117.69         96.83         7.90 o                         
   7  -7   2        137.88        142.09        12.78 o                         
   8  -7   2        190.93        239.86        31.04 o                         
   9  -7   2       2607.82       2552.59       176.02 o                         
  10  -7   2        320.39        404.07        25.78 o                         
 -13  -6   2         12.72         17.45        14.38 o                         
 -12  -6   2        125.81        176.63        18.73 o                         
 -11  -6   2        229.10        213.86        28.31 o                         
 -10  -6   2        368.01        367.44        22.84 o                         
  -9  -6   2        168.41        173.86        19.03 o                         
  -8  -6   2        597.57        589.03        32.63 o                         
  -7  -6   2        758.86        713.02        26.76 o                         
  -6  -6   2        566.96        484.85        21.67 o                         
  -5  -6   2          0.79          3.94         8.74 o                         
  -4  -6   2        736.34        706.22        19.13 o                         
  -3  -6   2         66.55         60.00         9.58 o                         
  -2  -6   2       1390.40       1501.71        91.65 o                         
  -1  -6   2         10.65         18.06        12.47 o                         
   0  -6   2        646.56        657.88        73.78 o                         
   1  -6   2          8.02         43.90        10.71 o                         
   2  -6   2        691.42        696.01        37.80 o                         
   3  -6   2          9.84         28.49         5.10 o                         
   4  -6   2        676.77        861.84        42.01 o                         
   5  -6   2        498.47        484.75        15.40 o                         
   6  -6   2       1039.53       1381.74       158.50 o                         
   7  -6   2        142.26        147.97        24.55 o                         
   8  -6   2        350.61        414.01        46.45 o                         
   9  -6   2        424.95        418.00        44.61 o                         
  10  -6   2       1587.21       1806.03        89.28 o                         
  11  -6   2         22.57         25.34        14.17 o                         
  12  -6   2        267.45        262.79        33.31 o                         
 -13  -5   2        124.28        151.15        16.40 o                         
 -12  -5   2          0.57         -6.89        13.78 o                         
 -11  -5   2        540.90        605.44        35.69 o                         
 -10  -5   2          1.71         16.58        16.48 o                         
  -9  -5   2       3262.05       3188.14        53.24 o                         
  -8  -5   2        369.05        311.49        14.59 o                         
  -7  -5   2        343.23        270.90        16.57 o                         
  -6  -5   2        721.46        720.77        23.81 o                         
  -5  -5   2       1396.36       1162.66        28.21 o                         
  -4  -5   2        393.34        427.27        14.31 o                         
  -3  -5   2        829.99        794.89       109.93 o                         
  -2  -5   2        938.38       1074.49       116.12 o                         
  -1  -5   2       1160.37       1258.04       115.77 o                         
   0  -5   2         10.79         18.17        12.55 o                         
   1  -5   2        602.93        495.39        49.93 o                         
   2  -5   2        103.22         93.44         6.41 o                         
   3  -5   2         51.45         55.45         5.11 o                         
   4  -5   2        904.51       1196.27        74.46 o                         
   5  -5   2        856.32       1056.45       109.37 o                         
   6  -5   2          3.77         51.71        20.73 o                         
   7  -5   2       5930.63       7094.99       517.26 o                         
   8  -5   2         45.13         41.05        11.80 o                         
   9  -5   2        336.24        352.61        18.50 o                         
  10  -5   2         62.97         58.99        13.79 o                         
  11  -5   2        162.32        198.81        28.40 o                         
  12  -5   2        342.07        402.34        50.73 o                         
 -14  -4   2        271.64        355.31        28.32 o                         
 -13  -4   2        236.69        269.01        26.62 o                         
 -12  -4   2       2170.19       2419.66       146.36 o                         
 -11  -4   2        306.02        321.44        18.50 o                         
 -10  -4   2        621.86        629.67        32.40 o                         
  -9  -4   2         29.86         31.58         7.33 o                         
  -8  -4   2        932.77        874.02        17.11 o                         
  -7  -4   2       1884.48       1753.28        40.45 o                         
  -6  -4   2       3140.11       2761.34        87.63 o                         
  -5  -4   2       1491.59       1318.04        36.61 o                         
  -4  -4   2       3651.04       3409.82       273.41 o                         
  -3  -4   2        449.57        715.64       229.33 o                         
  -2  -4   2        921.03       1092.77       115.75 o                         
  -1  -4   2        216.02        289.79        62.56 o                         
   0  -4   2         18.93         20.94         3.38 o                         
   1  -4   2        518.71        584.59        36.52 o                         
   2  -4   2       2108.05       2553.02        96.12 o                         
   3  -4   2       6248.53       8150.96       386.66 o                         
   4  -4   2        845.53       1582.34       198.71 o                         
   5  -4   2       2366.04       2859.59       162.78 o                         
   6  -4   2       1855.69       2121.24       275.78 o                         
   7  -4   2        930.75       1006.48        53.88 o                         
   8  -4   2          0.63          5.73        10.09 o                         
   9  -4   2         43.34         22.78        13.98 o                         
  10  -4   2        302.80        375.98        68.91 o                         
  11  -4   2         44.83         31.34        26.78 o                         
  12  -4   2        103.87        103.21        16.81 o                         
  13  -4   2        298.18        307.54        32.56 o                         
 -14  -3   2        143.93        180.23        24.11 o                         
 -13  -3   2       1169.65       1309.45       114.99 o                         
 -12  -3   2        662.52        697.02        61.64 o                         
 -11  -3   2        153.83        150.62        12.28 o                         
 -10  -3   2        124.50        118.46         9.26 o                         
  -9  -3   2       1442.88       1422.53        70.90 o                         
  -8  -3   2       1067.88       1039.39        58.50 o                         
  -7  -3   2        937.07        857.95        15.66 o                         
  -6  -3   2        518.53        437.01        10.81 o                         
  -5  -3   2       1035.16       1022.78        22.05 o                         
  -4  -3   2       9699.07       8720.41        91.50 o                         
  -3  -3   2        253.61        331.44       147.12 o                         
  -2  -3   2        336.79        337.70        21.04 o                         
  -1  -3   2        379.52        283.68        18.61 o                         
   0  -3   2        263.78        338.04        70.02 o                         
   1  -3   2        259.57        291.32        17.04 o                         
   2  -3   2       3546.99       5051.48       467.66 o                         
   3  -3   2        559.34       1033.37        73.04 o                         
   4  -3   2       1145.97       1692.15       116.10 o                         
   5  -3   2        695.21        936.91       286.34 o                         
   6  -3   2        760.03        665.73       201.65 o                         
   7  -3   2        184.38        138.05        30.85 o                         
   8  -3   2        188.82        116.25        10.43 o                         
   9  -3   2         91.83        115.23        32.25 o                         
  10  -3   2          7.65          5.70        12.00 o                         
  11  -3   2        600.92        565.69        48.95 o                         
  12  -3   2        175.59        131.14        38.80 o                         
  13  -3   2        166.47        183.92        18.39 o                         
 -15  -2   2        247.10        277.32        31.60 o                         
 -14  -2   2        671.18        783.81        53.25 o                         
 -13  -2   2        738.78        751.68        78.58 o                         
 -12  -2   2        788.92        821.44        30.77 o                         
 -11  -2   2       2141.94       2171.71        95.29 o                         
 -10  -2   2          3.38          7.91         4.28 o                         
  -9  -2   2       3291.08       3100.64       109.99 o                         
  -8  -2   2         96.47         79.85         5.27 o                         
  -7  -2   2       3971.87       3799.96       154.45 o                         
  -6  -2   2        491.82        374.68        11.52 o                         
  -5  -2   2       1094.44        854.32       122.90 o                         
  -4  -2   2          2.23          3.06         7.86 o                         
  -3  -2   2        616.23        599.97       116.43 o                         
  -2  -2   2         28.31         91.48        51.32 o                         
  -1  -2   2         79.49         84.17         4.93 o                         
   0  -2   2        368.31        701.72        42.57 o                         
   1  -2   2       9758.28      12169.91       509.30 o                         
   2  -2   2         20.14         87.73        27.16 o                         
   3  -2   2       3552.52       4257.03       347.20 o                         
   4  -2   2        578.06        544.46        35.57 o                         
   5  -2   2       6447.50       5813.63       780.81 o                         
   6  -2   2       6142.33       6674.15       565.63 o                         
   7  -2   2         27.69         48.63        33.25 o                         
   8  -2   2       5631.51       6134.99       501.87 o                         
   9  -2   2       1767.06       1685.03       112.11 o                         
  10  -2   2         32.07         23.46        10.05 o                         
  11  -2   2         36.20         -7.26        49.95 o                         
  12  -2   2       1235.43       1175.94       102.37 o                         
  13  -2   2          0.22         -7.69        15.38 o                         
  14  -2   2        275.71        259.50        29.36 o                         
 -15  -1   2        250.62        231.19        18.45 o                         
 -14  -1   2        464.02        515.35        37.10 o                         
 -13  -1   2         97.87        100.67        13.12 o                         
 -12  -1   2        272.51        288.94        19.83 o                         
 -11  -1   2         38.24         44.76         8.88 o                         
 -10  -1   2       1070.28       1093.94        25.91 o                         
  -9  -1   2        579.85        530.16        27.01 o                         
  -8  -1   2       1592.98       1565.48        44.52 o                         
  -7  -1   2       1832.21       1684.98        64.54 o                         
  -6  -1   2       1555.02       1482.40        63.53 o                         
  -5  -1   2        225.03        186.99         7.86 o                         
  -4  -1   2       2177.63       1985.26       231.18 o                         
  -3  -1   2       1033.75        933.81        87.03 o                         
  -2  -1   2        425.90        360.21        78.96 o                         
   2  -1   2       1991.95       2312.26       237.44 o                         
   3  -1   2         30.62         12.18         7.01 o                         
   4  -1   2       2344.21       2547.72       292.01 o                         
   5  -1   2        251.34        130.76        71.99 o                         
   6  -1   2        434.58        562.97        33.28 o                         
   7  -1   2       2446.75       2256.26       124.76 o                         
   8  -1   2        450.35        509.07        28.90 o                         
   9  -1   2       1533.88       1396.19       154.77 o                         
  10  -1   2         74.27         55.77        10.59 o                         
  11  -1   2       1140.41       1104.00       118.77 o                         
  12  -1   2         18.76        -12.90        25.80 o                         
  13  -1   2        134.85        147.26        15.57 o                         
  14  -1   2        114.08        123.28        14.75 o                         
 -15   0   2          1.78         -0.18        14.27 o                         
 -14   0   2          1.85         -0.14        11.94 o                         
 -13   0   2          3.39         -0.28        11.21 o                         
 -12   0   2        339.35        340.57        17.59 o                         
 -11   0   2        329.44        319.19        27.16 o                         
 -10   0   2        785.45        768.71        62.64 o                         
  -9   0   2        403.71        342.19        38.10 o                         
  -8   0   2       1582.12       1302.20        91.63 o                         
  -7   0   2        129.92        120.19         7.33 o                         
  -6   0   2         28.82         18.07         3.74 o                         
  -5   0   2          4.85         14.40         3.77 o                         
  -4   0   2       1359.59       1334.15       104.65 o                         
  -3   0   2         43.57         53.65         4.31 o                         
   2   0   2       3474.93       2312.62       378.75 o                         
   3   0   2         11.90         14.70         2.72 o                         
   4   0   2       7399.09       7371.80       213.84 o                         
   5   0   2          0.44          2.52         3.98 o                         
   6   0   2       1789.98       1725.37        71.66 o                         
   7   0   2        259.70        258.00        13.42 o                         
   8   0   2       5618.43       5891.13       458.83 o                         
   9   0   2       1481.73       1308.73        50.57 o                         
  10   0   2       7674.52       6725.10       421.81 o                         
  11   0   2        154.16        135.51        13.39 o                         
  12   0   2        106.03        106.38        13.68 o                         
  13   0   2         25.69         30.45        13.33 o                         
  14   0   2        206.54        224.11        31.99 o                         
 -15   1   2         26.29         18.23        15.90 o                         
 -14   1   2        432.87        377.30        22.93 o                         
 -13   1   2        147.86        127.27        17.60 o                         
 -12   1   2         12.19          5.68         6.76 o                         
 -11   1   2        553.48        525.74        26.29 o                         
 -10   1   2          6.41         -4.76        11.07 o                         
  -9   1   2       1206.57       1096.51        85.74 o                         
  -8   1   2        392.35        376.29        53.93 o                         
  -7   1   2       1123.32       1070.16       120.11 o                         
  -6   1   2        213.40        215.44        95.92 o                         
  -5   1   2        703.23        708.47        51.06 o                         
  -4   1   2       1857.52       1849.88       252.11 o                         
  -3   1   2       1207.83       1422.06       104.76 o                         
  -2   1   2        232.52        469.49        54.90 o                         
   2   1   2       1442.01       1503.80        65.60 o                         
   3   1   2        815.18        896.25        35.00 o                         
   4   1   2       4901.20       4389.65       162.64 o                         
   5   1   2       1052.54        892.93        31.67 o                         
   6   1   2        220.60        204.78         8.60 o                         
   7   1   2       1187.65       1115.19        50.95 o                         
   8   1   2        900.62       1011.58        62.82 o                         
   9   1   2        216.81        176.73        42.77 o                         
  10   1   2        634.05        684.87        74.96 o                         
  11   1   2         35.49          9.12        18.30 o                         
  12   1   2        453.57        440.60        40.72 o                         
  13   1   2         11.44          7.50         8.84 o                         
  14   1   2          9.59         14.22        13.36 o                         
 -15   2   2        219.78        181.76        18.02 o                         
 -14   2   2        162.44        175.75        17.86 o                         
 -13   2   2       1343.64       1063.74        37.58 o                         
 -12   2   2         11.31         20.48        15.42 o                         
 -11   2   2       2258.76       1816.78        99.29 o                         
 -10   2   2        537.44        512.72        44.33 o                         
  -9   2   2        523.32        505.85        92.83 o                         
  -8   2   2        336.55        323.54        26.51 o                         
  -7   2   2       3357.64       3533.84       529.01 o                         
  -6   2   2        162.96        128.96         9.75 o                         
  -5   2   2       1949.21       2344.36       221.45 o                         
  -4   2   2        358.48        389.17         6.11 o                         
  -3   2   2        554.34        838.90        32.12 o                         
  -2   2   2       1218.96       1232.25        49.98 o                         
  -1   2   2         31.09         62.83         1.75 o                         
   0   2   2       2173.40       2149.79        77.38 o                         
   1   2   2       9548.14       6331.37      1221.63 o                         
   2   2   2        930.18       1132.65        70.68 o                         
   3   2   2       1479.87       1581.44       113.30 o                         
   4   2   2        795.68        813.34        35.34 o                         
   5   2   2       5865.29       6112.10       172.00 o                         
   6   2   2        963.54       1173.44        70.37 o                         
   7   2   2       1902.22       1833.47       131.06 o                         
   8   2   2       3151.22       3149.19       144.16 o                         
   9   2   2       3008.55       2756.99       129.96 o                         
  10   2   2        110.35         98.95         9.56 o                         
  11   2   2        806.25        812.71        48.18 o                         
  12   2   2         72.01         63.18        11.72 o                         
  13   2   2        206.30        220.48        28.10 o                         
  14   2   2         39.97         30.44        12.26 o                         
 -14   3   2        549.49        490.30        36.74 o                         
 -13   3   2         39.75         24.86        15.83 o                         
 -12   3   2       2572.98       2765.68       277.23 o                         
 -11   3   2         28.99         22.54         7.22 o                         
 -10   3   2       1174.32       1166.48        92.39 o                         
  -9   3   2        677.27        704.38       120.68 o                         
  -8   3   2       1618.45       1869.84       256.09 o                         
  -7   3   2         66.68         93.70        28.77 o                         
  -6   3   2       2662.43       2875.61       251.02 o                         
  -5   3   2        702.17        789.40        61.32 o                         
  -4   3   2       7415.14       9268.61       482.91 o                         
  -3   3   2        960.10       1075.36        61.54 o                         
  -2   3   2         53.35        100.08        10.09 o                         
  -1   3   2        116.25        139.85         4.56 o                         
   0   3   2       1247.13       1371.61        71.10 o                         
   1   3   2         66.05        138.69        58.50 o                         
   2   3   2       6651.44       6571.09       371.78 o                         
   3   3   2       2716.20       3243.68       153.25 o                         
   4   3   2        586.60        615.34        43.37 o                         
   5   3   2       3779.78       4069.46       185.14 o                         
   6   3   2        928.35        914.94        24.54 o                         
   7   3   2        683.21        645.37        13.47 o                         
   8   3   2         11.84          8.16         6.26 o                         
   9   3   2        444.17        422.62        14.92 o                         
  10   3   2         22.21         19.66         7.75 o                         
  11   3   2         14.56         26.64         8.58 o                         
  12   3   2        211.84        218.77        13.10 o                         
  13   3   2        101.07         98.95        13.39 o                         
  14   3   2        102.54        113.72        14.89 o                         
 -14   4   2          9.25         17.95        12.65 o                         
 -13   4   2        605.37        497.21        57.28 o                         
 -12   4   2        301.43        393.90        29.17 o                         
 -11   4   2       1290.97       1250.81       109.99 o                         
 -10   4   2        340.44        316.38        33.24 o                         
  -9   4   2        639.76        651.27        54.70 o                         
  -8   4   2        351.57        426.12        48.85 o                         
  -7   4   2       2462.28       2297.47       341.26 o                         
  -6   4   2       1328.58       1378.39        91.32 o                         
  -5   4   2       1844.90       2634.86       220.52 o                         
  -4   4   2       2804.94       3280.06       325.88 o                         
  -3   4   2       2013.48       2433.90       138.90 o                         
  -2   4   2       1472.88       1548.29        72.25 o                         
  -1   4   2        774.93        755.95        27.60 o                         
   0   4   2         24.67         15.87         4.26 o                         
   1   4   2        387.35        458.53        69.35 o                         
   2   4   2       4247.97       4574.17       266.80 o                         
   3   4   2       3101.60       3354.66       246.76 o                         
   4   4   2       6207.04       6570.35       565.36 o                         
   5   4   2       1049.87       1195.11        85.63 o                         
   6   4   2       4390.74       3919.05        48.41 o                         
   7   4   2         53.24         50.40         7.41 o                         
   8   4   2         89.13         88.78         9.12 o                         
   9   4   2         53.89         42.17         9.47 o                         
  10   4   2         10.07         12.00         8.48 o                         
  11   4   2         38.90         39.05         9.43 o                         
  12   4   2         39.78         41.31         9.82 o                         
  13   4   2          0.05          4.67        14.65 o                         
 -13   5   2         12.55         19.39        15.23 o                         
 -12   5   2        279.25        296.41        56.75 o                         
 -11   5   2        171.20        137.62        19.15 o                         
 -10   5   2       1948.68       2104.18       132.41 o                         
  -9   5   2       4203.71       4699.01       400.78 o                         
  -8   5   2        811.00        744.82        42.19 o                         
  -7   5   2        499.84        492.02        32.07 o                         
  -6   5   2       3005.11       3238.38       179.50 o                         
  -5   5   2        527.46        636.75        64.94 o                         
  -4   5   2         25.35         72.42         8.40 o                         
  -3   5   2       1427.38       1405.25        73.82 o                         
  -2   5   2        873.65       1189.34        53.16 o                         
  -1   5   2       1639.71       1610.32        96.75 o                         
   0   5   2          7.28         12.45         7.92 o                         
   1   5   2       1014.36        939.96        61.61 o                         
   2   5   2          6.45          6.97         5.64 o                         
   3   5   2        303.64        267.79        25.02 o                         
   4   5   2        596.11        599.61        18.63 o                         
   5   5   2        555.23        566.00        21.56 o                         
   6   5   2       1694.10       1523.76        48.40 o                         
   7   5   2       4337.77       3935.22       192.98 o                         
   8   5   2        478.68        468.19        21.89 o                         
   9   5   2        572.32        550.96        25.20 o                         
  10   5   2          4.93         -4.98        12.53 o                         
  11   5   2         85.09         87.76        16.45 o                         
  12   5   2         42.87         60.88        14.68 o                         
  13   5   2        308.19        366.69        36.47 o                         
 -12   6   2        458.62        463.97       115.10 o                         
 -11   6   2         11.61         13.53         7.57 o                         
 -10   6   2        889.68        997.85        86.02 o                         
  -9   6   2         14.40         12.20         7.17 o                         
  -8   6   2       1678.19       1743.82        96.97 o                         
  -7   6   2        336.34        315.78        12.32 o                         
  -6   6   2        661.59        718.19        56.70 o                         
  -5   6   2         11.10         28.06         6.15 o                         
  -4   6   2        656.30        695.31        41.63 o                         
  -3   6   2        290.31        366.06        24.87 o                         
  -2   6   2       1281.49       1321.12        86.76 o                         
  -1   6   2         50.42         37.49        23.14 o                         
   0   6   2        644.93        635.42        24.18 o                         
   1   6   2          8.74          0.53         9.23 o                         
   2   6   2       1036.37       1018.52        55.77 o                         
   3   6   2         66.00        101.31         9.17 o                         
   4   6   2        922.05        837.54        31.55 o                         
   5   6   2        925.22        862.01        38.94 o                         
   6   6   2        913.90        842.69        28.76 o                         
   7   6   2        402.38        400.82        21.76 o                         
   8   6   2         73.04         73.23        16.33 o                         
   9   6   2       1587.88       1542.64        40.59 o                         
  10   6   2        404.66        444.70        26.31 o                         
  11   6   2        155.32        170.71        21.74 o                         
  12   6   2        110.15        109.93        21.62 o                         
 -11   7   2        258.95        231.58        14.94 o                         
 -10   7   2          0.29         37.39         9.52 o                         
  -9   7   2         59.76         61.15        10.19 o                         
  -8   7   2        163.80        111.69        10.14 o                         
  -7   7   2        993.30       1112.55        74.56 o                         
  -6   7   2         22.93         42.17         6.35 o                         
  -5   7   2        908.77        983.09        45.36 o                         
  -4   7   2         98.51         96.54         7.44 o                         
  -3   7   2        178.59        197.63        22.48 o                         
  -2   7   2        896.33        817.73        52.76 o                         
  -1   7   2       1972.78       2099.09        94.02 o                         
   0   7   2        536.26        523.69        30.57 o                         
   1   7   2         20.83         14.91        10.33 o                         
   2   7   2        321.54        282.03        12.12 o                         
   3   7   2          1.19          6.09         8.18 o                         
   4   7   2        207.83        203.12        17.36 o                         
   5   7   2        393.57        367.87        21.19 o                         
   6   7   2         24.66         18.16        13.82 o                         
   7   7   2          7.49          5.27        14.06 o                         
   8   7   2        445.58        460.31        26.70 o                         
   9   7   2         84.31         29.97        17.42 o                         
  10   7   2       1272.80       1284.44        40.81 o                         
  11   7   2          8.88         25.00        14.60 o                         
 -10   8   2         29.79         43.21         9.39 o                         
  -9   8   2        633.90        575.82        35.93 o                         
  -8   8   2          7.82          2.30        11.69 o                         
  -7   8   2         92.24        101.95         9.32 o                         
  -6   8   2        181.82        161.49        14.62 o                         
  -5   8   2        326.14        287.49        23.23 o                         
  -4   8   2         21.29         21.04         5.76 o                         
  -3   8   2         27.15         23.16         6.79 o                         
  -2   8   2          2.69          9.97         7.59 o                         
  -1   8   2        598.73        617.14        58.95 o                         
   0   8   2        302.26        255.68        13.91 o                         
   1   8   2         88.28         85.11         9.92 o                         
   2   8   2          3.69          9.89        10.85 o                         
   3   8   2        409.63        347.94        17.06 o                         
   4   8   2        146.35        134.92        18.07 o                         
   5   8   2         13.22         18.65        13.23 o                         
   6   8   2          5.45         14.09        15.23 o                         
   7   8   2        172.33        176.11        21.96 o                         
   8   8   2          3.86          9.62        15.22 o                         
   9   8   2        750.79        718.10        32.37 o                         
  10   8   2         95.97        126.50        18.82 o                         
  -8   9   2         39.50         60.38        11.00 o                         
  -7   9   2         46.85         43.45         8.69 o                         
  -6   9   2        319.74        338.68        13.22 o                         
  -5   9   2         69.73         57.76         9.26 o                         
  -4   9   2        524.22        466.57        22.90 o                         
  -3   9   2         11.15         26.18         6.73 o                         
  -2   9   2         46.22         44.07         9.96 o                         
  -1   9   2          9.88          0.29         6.63 o                         
   0   9   2          2.79         -1.21        10.14 o                         
   1   9   2          0.61         20.63        11.49 o                         
   2   9   2        361.92        336.76        17.60 o                         
   3   9   2        192.99        211.25        16.70 o                         
   4   9   2          9.07          8.93        14.23 o                         
   5   9   2        143.88        132.13        20.27 o                         
   6   9   2        155.38        139.84        22.24 o                         
   7   9   2         22.83         34.42        19.68 o                         
   8   9   2          8.01         12.75        16.05 o                         
  -6  10   2        537.87        504.04        22.22 o                         
  -5  10   2         56.47         90.44        14.33 o                         
  -4  10   2         92.48         74.66        16.39 o                         
  -3  10   2        111.14        146.63        16.40 o                         
  -2  10   2        487.08        440.46        25.24 o                         
  -1  10   2         12.91          5.03        12.59 o                         
   0  10   2        156.46        116.25        14.95 o                         
   1  10   2         10.89          8.83        10.21 o                         
   2  10   2         78.55         58.38        13.74 o                         
   3  10   2         77.83         83.52        20.45 o                         
   4  10   2        212.99        184.37        24.22 o                         
   5  10   2        244.06        256.46        26.09 o                         
   6  10   2        304.54        318.14        27.49 o                         
  -2  11   2         29.43          7.69        25.75 o                         
  -1  11   2        118.83        122.14        17.64 o                         
   0  11   2         20.80         17.06        13.62 o                         
   1  11   2         18.52         23.20        14.55 o                         
   2  11   2         79.29         75.06        15.82 o                         
  -1 -11   3         52.56         53.02        15.30 o                         
  -7 -10   3        126.45        147.56        23.41 o                         
  -6 -10   3         26.41         50.22        16.39 o                         
  -5 -10   3         43.87         43.54        15.71 o                         
  -4 -10   3        233.42        252.66        20.11 o                         
  -3 -10   3        226.34        213.58        18.66 o                         
  -2 -10   3        639.39        603.98        24.97 o                         
  -1 -10   3         41.70         31.92        14.82 o                         
   0 -10   3        196.79        189.19        17.62 o                         
   1 -10   3          4.70          0.92        11.93 o                         
   2 -10   3         35.03         36.44        14.71 o                         
   3 -10   3        371.80        343.86        20.17 o                         
   4 -10   3        203.22        227.38        27.60 o                         
   5 -10   3        168.82        130.21        21.13 o                         
  -9  -9   3         70.73         95.94        21.24 o                         
  -8  -9   3         24.14         24.86        15.75 o                         
  -7  -9   3        142.38        102.82        18.17 o                         
  -6  -9   3        257.79        244.32        22.46 o                         
  -5  -9   3        118.80        137.61        16.96 o                         
  -4  -9   3        528.62        517.95        29.10 o                         
  -3  -9   3        843.46        906.48        42.75 o                         
  -2  -9   3         61.64         75.99        12.62 o                         
  -1  -9   3         44.76         50.64        13.52 o                         
   0  -9   3          1.21         12.70        15.73 o                         
   1  -9   3        873.69        870.01        52.81 o                         
   2  -9   3        135.85        112.64        12.91 o                         
   3  -9   3         49.70         54.26         9.22 o                         
   4  -9   3        703.91        610.49        37.55 o                         
   5  -9   3        663.70        615.66        25.50 o                         
   6  -9   3         31.28         22.69         7.03 o                         
   7  -9   3        348.88        331.79        16.11 o                         
 -11  -8   3        149.92        175.67        21.17 o                         
 -10  -8   3         88.18        110.53        22.50 o                         
  -9  -8   3         21.56         40.36        18.10 o                         
  -8  -8   3        129.98        165.44        18.22 o                         
  -7  -8   3        154.30        123.43        17.43 o                         
  -6  -8   3       1167.43       1136.42        47.37 o                         
  -5  -8   3         35.83         63.18        14.57 o                         
  -4  -8   3       1219.76       1147.18        28.43 o                         
  -3  -8   3         53.80         62.60        12.27 o                         
  -2  -8   3        258.27        268.60        13.25 o                         
  -1  -8   3          0.75         13.32         7.21 o                         
   0  -8   3       1302.45       1243.01        71.43 o                         
   1  -8   3          0.78         -1.81         5.36 o                         
   2  -8   3         84.03         84.31         8.16 o                         
   3  -8   3        608.64        542.53        29.09 o                         
   4  -8   3        165.32        178.72         9.63 o                         
   5  -8   3         56.41         60.13         7.71 o                         
   6  -8   3         48.04         72.17         8.61 o                         
   7  -8   3          3.90          8.00        10.52 o                         
   8  -8   3        120.16        133.32        24.98 o                         
   9  -8   3        384.40        405.11        21.55 o                         
 -12  -7   3         72.21         86.83        15.94 o                         
 -11  -7   3        280.20        281.76        23.59 o                         
 -10  -7   3        102.95        117.73        18.84 o                         
  -9  -7   3         76.57         78.25        16.29 o                         
  -8  -7   3          2.09         -0.27        15.06 o                         
  -7  -7   3       1257.65       1234.55        36.06 o                         
  -6  -7   3          4.11          5.29        14.83 o                         
  -5  -7   3        758.35        811.54        23.38 o                         
  -4  -7   3          0.70          5.70         8.93 o                         
  -3  -7   3        271.45        287.46        15.02 o                         
  -2  -7   3        703.93        758.61        43.41 o                         
  -1  -7   3       1220.71       1172.12        71.60 o                         
   0  -7   3        793.97        779.13        63.25 o                         
   1  -7   3        757.16        698.85        56.70 o                         
   2  -7   3        439.91        420.74        19.07 o                         
   3  -7   3         71.87         68.23         7.77 o                         
   4  -7   3         38.66         43.91         5.94 o                         
   5  -7   3          9.47          5.83         6.65 o                         
   6  -7   3         23.21         12.28         5.18 o                         
   7  -7   3        128.44        109.57        10.62 o                         
   8  -7   3        260.32        235.90        24.55 o                         
   9  -7   3        776.53        843.66        67.59 o                         
  10  -7   3        195.34        189.81        17.67 o                         
 -13  -6   3         17.90         44.60        16.26 o                         
 -12  -6   3         59.63         86.05        14.99 o                         
 -11  -6   3        123.41        152.66        16.37 o                         
 -10  -6   3        906.11        979.00        69.89 o                         
  -9  -6   3        143.24        153.85        19.09 o                         
  -8  -6   3       1074.46       1039.31        73.63 o                         
  -7  -6   3         13.47         27.72        13.60 o                         
  -6  -6   3        176.14        138.54        16.37 o                         
  -5  -6   3        525.63        449.09        17.26 o                         
  -4  -6   3         40.69         41.01        10.10 o                         
  -3  -6   3       1150.70       1166.38        93.54 o                         
  -2  -6   3       1229.44       1129.92        63.39 o                         
  -1  -6   3        164.45        166.56        32.12 o                         
   0  -6   3         74.96         73.05        10.40 o                         
   1  -6   3       2029.35       1691.59       173.55 o                         
   2  -6   3         49.35         55.25         5.05 o                         
   3  -6   3          4.47         17.26         4.11 o                         
   4  -6   3        322.39        268.90        10.46 o                         
   5  -6   3         87.29        146.70        17.68 o                         
   6  -6   3        221.93        376.72        64.66 o                         
   7  -6   3         34.35         40.51        15.71 o                         
   8  -6   3        632.50        790.05       138.37 o                         
   9  -6   3        251.44        213.55        16.67 o                         
  10  -6   3          9.10         28.80        15.01 o                         
  11  -6   3        189.10        230.73        52.39 o                         
 -13  -5   3         12.11          0.25        13.15 o                         
 -12  -5   3         10.87         11.61        14.77 o                         
 -11  -5   3         34.06         37.98        12.33 o                         
 -10  -5   3       1186.72       1316.01        99.34 o                         
  -9  -5   3       1379.35       1274.90        34.41 o                         
  -8  -5   3        885.21        815.78        27.01 o                         
  -7  -5   3        268.90        235.12        14.98 o                         
  -6  -5   3        294.10        252.56        17.74 o                         
  -5  -5   3        390.72        329.54        13.15 o                         
  -4  -5   3        359.09        309.66        19.58 o                         
  -3  -5   3        154.28        227.37        34.17 o                         
  -2  -5   3         77.59         45.43         5.84 o                         
  -1  -5   3         80.34         77.73         5.40 o                         
   0  -5   3        575.05        537.10        31.51 o                         
   1  -5   3        263.70        238.43         8.13 o                         
   2  -5   3        282.23        349.08        14.71 o                         
   3  -5   3          4.53         16.33         4.10 o                         
   4  -5   3        508.69        728.62        50.09 o                         
   5  -5   3        390.58        339.82        25.17 o                         
   6  -5   3        853.60        969.59        48.48 o                         
   7  -5   3         25.00         35.23        11.02 o                         
   8  -5   3        237.12        281.13        37.00 o                         
   9  -5   3         10.21         32.45        13.88 o                         
  10  -5   3         89.65         90.86        15.81 o                         
  11  -5   3        158.39        203.58        19.15 o                         
  12  -5   3          0.48          4.40        11.78 o                         
 -14  -4   3          4.21          6.05        18.26 o                         
 -13  -4   3          4.65         26.28        13.69 o                         
 -12  -4   3          0.24         -4.84        12.61 o                         
 -11  -4   3        127.90        107.49        15.22 o                         
 -10  -4   3        598.42        595.92        44.14 o                         
  -9  -4   3        101.11         94.72         7.85 o                         
  -8  -4   3         34.42         25.56        11.31 o                         
  -7  -4   3        137.57         82.54         9.58 o                         
  -6  -4   3        382.32        335.86         8.49 o                         
  -5  -4   3        139.38        138.15        12.08 o                         
  -4  -4   3          7.27         63.77        27.26 o                         
  -3  -4   3        861.69        993.93       153.52 o                         
  -2  -4   3       1355.80       1577.84       199.04 o                         
  -1  -4   3         20.13         18.52         4.07 o                         
   0  -4   3         93.57        157.05        32.32 o                         
   1  -4   3         43.94         35.07         3.62 o                         
   2  -4   3         44.10         33.61         4.22 o                         
   3  -4   3         69.99         77.30        12.08 o                         
   4  -4   3        399.15        647.05        51.68 o                         
   5  -4   3          9.00          5.95         4.88 o                         
   6  -4   3          8.07         89.33        24.52 o                         
   7  -4   3          7.04          7.69         9.27 o                         
   8  -4   3         17.80         18.35         7.35 o                         
   9  -4   3        266.66        225.54        43.83 o                         
  10  -4   3         59.01         65.77        16.70 o                         
  11  -4   3         71.08         77.65        29.66 o                         
  12  -4   3        177.31        185.74        24.10 o                         
  13  -4   3         40.95         36.21        15.43 o                         
 -14  -3   3        109.94        145.90        21.62 o                         
 -13  -3   3         59.80         41.99        20.25 o                         
 -12  -3   3        206.36        191.30        13.97 o                         
 -11  -3   3        481.92        460.31        16.44 o                         
 -10  -3   3          2.58          2.58         4.93 o                         
  -9  -3   3         10.56         11.00         6.33 o                         
  -8  -3   3          4.08          3.79         5.47 o                         
  -7  -3   3       1715.63       1615.44        56.53 o                         
  -6  -3   3        148.10        120.72         6.73 o                         
  -5  -3   3        403.75        318.02         8.14 o                         
  -4  -3   3        323.25        430.98       107.56 o                         
  -3  -3   3       2335.50       1967.52       238.01 o                         
  -2  -3   3         11.70         29.29        12.79 o                         
  -1  -3   3        125.51        150.48        15.08 o                         
   0  -3   3        790.23        767.08        47.11 o                         
   1  -3   3        804.75       1022.51        40.81 o                         
   2  -3   3       2548.32       2947.09       161.27 o                         
   3  -3   3       3620.58       3903.68       179.55 o                         
   4  -3   3        406.21        558.63        57.58 o                         
   5  -3   3        314.49        256.92        27.69 o                         
   6  -3   3       1698.80       1478.73       275.66 o                         
   7  -3   3         83.63         53.94        10.53 o                         
   8  -3   3         77.40        165.01        38.23 o                         
   9  -3   3        170.02        204.69        14.63 o                         
  10  -3   3        385.16        432.88        33.64 o                         
  11  -3   3        191.77        172.27        15.98 o                         
  12  -3   3        149.11        138.12        16.64 o                         
  13  -3   3        220.27        196.16        23.76 o                         
 -15  -2   3        130.45        133.83        21.10 o                         
 -14  -2   3         49.49         59.23        13.03 o                         
 -13  -2   3        520.95        504.67        39.51 o                         
 -12  -2   3        213.57        199.47        22.52 o                         
 -11  -2   3        118.74        126.79        10.95 o                         
 -10  -2   3        850.63        829.23        17.90 o                         
  -9  -2   3       2195.77       2162.21        82.95 o                         
  -8  -2   3         11.39          8.41         4.19 o                         
  -7  -2   3         69.98         66.61         6.24 o                         
  -6  -2   3       2514.78       2475.18        98.55 o                         
  -5  -2   3          5.97          3.32         4.58 o                         
  -4  -2   3        632.64        354.87       206.50 o                         
  -3  -2   3       1676.57       1211.38       195.17 o                         
  -2  -2   3        479.73        654.77        99.56 o                         
  -1  -2   3       5711.28       5617.87       623.35 o                         
   0  -2   3       1840.30       2471.74       117.38 o                         
   1  -2   3        790.34        903.20        41.08 o                         
   2  -2   3         32.15         43.31         4.15 o                         
   3  -2   3          4.33         37.06        12.69 o                         
   4  -2   3        974.06       1398.03        60.13 o                         
   5  -2   3        310.38        293.49        12.78 o                         
   6  -2   3         17.47         45.01        31.84 o                         
   7  -2   3        498.39        406.99        32.97 o                         
   8  -2   3        197.13        229.26        13.10 o                         
   9  -2   3        401.91        395.53        39.48 o                         
  10  -2   3        149.08        133.78        12.26 o                         
  11  -2   3        105.75        107.54        14.63 o                         
  12  -2   3         72.54         45.23        16.41 o                         
  13  -2   3          4.89         -6.48        12.97 o                         
  14  -2   3          0.27          2.02        15.75 o                         
 -15  -1   3          3.88          2.05        12.83 o                         
 -14  -1   3        281.37        290.33        32.14 o                         
 -13  -1   3         75.82         57.64        11.09 o                         
 -12  -1   3        685.48        660.00        43.39 o                         
 -11  -1   3        748.31        732.01        30.29 o                         
 -10  -1   3        867.65        856.34        29.85 o                         
  -9  -1   3          9.84          9.89         4.63 o                         
  -8  -1   3       3020.08       2986.52        93.24 o                         
  -7  -1   3          9.81         26.57         5.90 o                         
  -6  -1   3       1620.19       1553.79       188.22 o                         
  -5  -1   3       7825.89       6434.18       720.53 o                         
  -4  -1   3        460.83        366.29        18.04 o                         
  -3  -1   3       2929.84       2600.76       431.44 o                         
  -2  -1   3       3199.23       2678.67       470.22 o                         
  -1  -1   3       5604.96       6205.98       722.66 o                         
   0  -1   3        118.15        106.32         7.52 o                         
   1  -1   3         17.35         20.52         2.72 o                         
   2  -1   3        434.54        404.71        23.88 o                         
   3  -1   3        358.58        328.51         7.09 o                         
   4  -1   3       2515.82       2795.22       173.74 o                         
   5  -1   3        960.49       1311.61       143.54 o                         
   6  -1   3        876.56        937.90        41.50 o                         
   7  -1   3        200.52        240.37        12.28 o                         
   8  -1   3       1918.73       1923.89       131.04 o                         
   9  -1   3        119.53        112.82         7.49 o                         
  10  -1   3       1858.12       1683.65        57.60 o                         
  11  -1   3          6.16          9.31        10.94 o                         
  12  -1   3        662.98        565.35        27.55 o                         
  13  -1   3          6.50         -1.91        11.95 o                         
  14  -1   3         92.34        108.55        14.13 o                         
 -15   0   3        229.86        205.00        29.35 o                         
 -14   0   3         58.67         50.10        14.06 o                         
 -13   0   3         63.75         50.27        11.15 o                         
 -12   0   3        467.42        497.92        15.99 o                         
 -11   0   3        593.00        530.14        23.62 o                         
 -10   0   3        495.07        509.02        21.29 o                         
  -9   0   3        938.98        823.64        63.35 o                         
  -8   0   3        120.93        111.09         6.36 o                         
  -7   0   3       1540.56       1307.75       134.54 o                         
  -6   0   3          6.23         12.38         4.99 o                         
  -5   0   3       3703.11       3540.19       447.83 o                         
  -4   0   3          0.44          3.52         3.04 o                         
  -3   0   3        404.14        436.69       124.82 o                         
  -2   0   3          9.44         14.91         2.24 o                         
   1   0   3       1715.80       1334.10       177.25 o                         
   2   0   3          7.31          3.08         1.18 o                         
   3   0   3       1145.81       1032.34       126.78 o                         
   4   0   3        126.94        120.90         3.50 o                         
   5   0   3        103.86        107.82         8.99 o                         
   6   0   3        106.49         96.44         7.14 o                         
   7   0   3       1094.60       1027.13        77.18 o                         
   8   0   3        831.59        880.43        64.76 o                         
   9   0   3          2.42          4.56         3.55 o                         
  10   0   3        665.53        689.92        29.89 o                         
  11   0   3          5.13          5.35        10.91 o                         
  12   0   3          4.74          5.60        10.96 o                         
  13   0   3          0.62          2.76        12.92 o                         
  14   0   3         94.38        120.71        17.35 o                         
 -15   1   3         71.66         58.62        16.02 o                         
 -14   1   3         18.28          0.93        14.76 o                         
 -13   1   3         99.03        103.39        15.29 o                         
 -12   1   3        457.21        310.05        31.93 o                         
 -11   1   3         78.59         73.03        10.62 o                         
 -10   1   3       1749.48       1700.44       107.56 o                         
  -9   1   3        920.96        884.36        34.20 o                         
  -8   1   3       2374.90       2413.88       157.15 o                         
  -7   1   3        808.47        869.79        89.79 o                         
  -6   1   3       3512.69       3769.92       458.05 o                         
  -5   1   3       6397.69       8483.57      1770.91 o                         
  -4   1   3       3373.74       3613.55        61.74 o                         
  -3   1   3       4103.09       5087.97       131.48 o                         
  -2   1   3       3193.65       4542.87       189.56 o                         
  -1   1   3       7557.84       5514.00      1559.24 o                         
   0   1   3         96.81         53.59         4.54 o                         
   1   1   3         22.69         28.71         1.34 o                         
   2   1   3        330.99        334.70        20.41 o                         
   3   1   3          5.15          4.36        11.08 o                         
   4   1   3       1437.94       1382.87        42.91 o                         
   5   1   3        362.83        372.17        11.62 o                         
   6   1   3        590.20        701.94        21.81 o                         
   7   1   3        111.34        117.35         9.20 o                         
   8   1   3       1289.33       1346.00        76.24 o                         
   9   1   3       1679.54       1684.57       130.56 o                         
  10   1   3        280.60        238.46        21.48 o                         
  11   1   3        496.61        480.40        29.32 o                         
  12   1   3        150.89        109.50        14.02 o                         
  13   1   3        299.84        338.72        40.65 o                         
  14   1   3         60.15         58.26        15.27 o                         
 -15   2   3        167.63        176.73        18.33 o                         
 -14   2   3        257.64        225.58        31.51 o                         
 -13   2   3          1.62         11.87        19.51 o                         
 -12   2   3          1.47          4.96        14.47 o                         
 -11   2   3         83.69         78.98         7.74 o                         
 -10   2   3          6.89         10.95         5.47 o                         
  -9   2   3       4359.78       3687.39       288.88 o                         
  -8   2   3        133.13        116.40        13.64 o                         
  -7   2   3        466.15        450.57        55.61 o                         
  -6   2   3       2180.34       2236.13       248.09 o                         
  -5   2   3         36.15         70.66        12.09 o                         
  -4   2   3       1570.25       1710.62        38.56 o                         
  -3   2   3        699.09       1134.94        63.68 o                         
  -2   2   3        215.78        535.64        54.53 o                         
  -1   2   3       7143.01       8367.13       290.63 o                         
   0   2   3       1619.39       2020.71       103.44 o                         
   1   2   3        309.59        352.59        54.09 o                         
   2   2   3          3.15          6.92         2.57 o                         
   3   2   3         90.02         98.76         3.88 o                         
   4   2   3       1560.79       1803.93        41.80 o                         
   5   2   3          0.33          3.76         4.09 o                         
   6   2   3       1523.71       1385.39        78.33 o                         
   7   2   3        689.34        703.19        54.03 o                         
   8   2   3        158.90        147.17        10.01 o                         
   9   2   3          9.80         18.65         6.34 o                         
  10   2   3         77.72         79.76         9.65 o                         
  11   2   3        462.64        509.26        22.62 o                         
  12   2   3        291.71        286.21        35.30 o                         
  13   2   3        118.66        146.74        15.49 o                         
  14   2   3          2.43         -6.44        12.88 o                         
 -14   3   3         73.76         74.56        16.82 o                         
 -13   3   3        277.67        241.56        30.88 o                         
 -12   3   3         38.43         11.07         9.89 o                         
 -11   3   3        323.03        331.29        32.32 o                         
 -10   3   3        444.76        465.51        37.09 o                         
  -9   3   3        208.08        214.92        18.78 o                         
  -8   3   3        205.08        187.44         9.53 o                         
  -7   3   3       2207.97       2635.23       238.17 o                         
  -6   3   3          8.06         10.15         3.96 o                         
  -5   3   3        339.17        411.21        12.92 o                         
  -4   3   3       2772.74       3062.71        82.42 o                         
  -3   3   3       1088.57       1790.56       105.93 o                         
  -2   3   3         97.19        111.52         7.56 o                         
  -1   3   3         85.40        141.68         7.74 o                         
   0   3   3        414.74        511.85        22.76 o                         
   1   3   3        301.84        341.47       133.18 o                         
   2   3   3       2331.34       2470.90        90.21 o                         
   3   3   3        664.05        700.91       151.63 o                         
   4   3   3        751.41        831.70        31.72 o                         
   5   3   3          5.05          5.94         2.58 o                         
   6   3   3        369.21        445.92        30.62 o                         
   7   3   3         41.58         35.85         3.30 o                         
   8   3   3        853.97        827.53        70.64 o                         
   9   3   3         51.38         46.98         8.25 o                         
  10   3   3         36.14         39.72         8.35 o                         
  11   3   3        354.23        335.18        22.84 o                         
  12   3   3         89.18         87.34        10.37 o                         
  13   3   3          6.26          9.70        12.18 o                         
 -14   4   3        169.59        152.42        16.88 o                         
 -13   4   3        370.26        340.13        19.95 o                         
 -12   4   3        539.01        586.56        27.06 o                         
 -11   4   3         27.43         13.51         8.17 o                         
 -10   4   3        157.98        126.64        30.07 o                         
  -9   4   3        206.06        184.18        20.36 o                         
  -8   4   3        394.72        403.43        19.08 o                         
  -7   4   3         66.27         77.71         6.41 o                         
  -6   4   3        187.92        175.86         8.25 o                         
  -5   4   3          2.24          7.17         3.08 o                         
  -4   4   3        566.10        616.27        27.51 o                         
  -3   4   3       1572.85       1831.34       102.24 o                         
  -2   4   3       1551.88       1965.57        99.66 o                         
  -1   4   3         39.90         31.36         3.16 o                         
   0   4   3        298.11        330.22        30.19 o                         
   1   4   3         21.22         26.66         4.36 o                         
   2   4   3          1.14          1.61         1.98 o                         
   3   4   3        470.70        488.71        50.13 o                         
   4   4   3        145.01        208.91        13.64 o                         
   5   4   3         25.22         69.74         6.88 o                         
   6   4   3       1021.50       1180.18       126.59 o                         
   7   4   3         12.29         16.41         8.72 o                         
   8   4   3         96.02         86.03         8.85 o                         
   9   4   3        281.14        221.32        12.16 o                         
  10   4   3        128.45        105.81        11.33 o                         
  11   4   3        102.78        117.26        11.47 o                         
  12   4   3         15.33          9.06         9.65 o                         
  13   4   3        216.98        269.22        19.19 o                         
 -13   5   3        116.81        137.07        23.48 o                         
 -12   5   3          4.27         -2.46        12.84 o                         
 -11   5   3        243.18        278.88        14.55 o                         
 -10   5   3       1778.12       2094.43        83.09 o                         
  -9   5   3         17.56         55.11        17.43 o                         
  -8   5   3       3256.09       3625.71       177.75 o                         
  -7   5   3        338.97        350.39        17.84 o                         
  -6   5   3        218.16        316.60        29.86 o                         
  -5   5   3        149.73        201.07        40.63 o                         
  -4   5   3        534.57        590.60        49.51 o                         
  -3   5   3        553.77        546.79        89.46 o                         
  -2   5   3         10.76          7.36         2.72 o                         
  -1   5   3         18.73         26.30         3.44 o                         
   0   5   3         57.23         57.66        20.00 o                         
   1   5   3         12.93         17.56         9.82 o                         
   2   5   3        448.00        520.42        34.01 o                         
   3   5   3        131.85        148.85        16.60 o                         
   4   5   3        807.91        697.12        55.00 o                         
   5   5   3        308.27        311.29        13.77 o                         
   6   5   3        459.45        412.31        32.41 o                         
   7   5   3        548.94        533.90        22.92 o                         
   8   5   3        115.01        108.60        15.56 o                         
   9   5   3          9.62          3.51        13.33 o                         
  10   5   3         64.34         34.85        13.87 o                         
  11   5   3         51.38         49.27        14.10 o                         
  12   5   3         87.34        110.63        15.23 o                         
 -12   6   3        221.63        219.13        18.67 o                         
 -11   6   3        431.38        394.33        20.43 o                         
 -10   6   3          2.28         17.67         8.85 o                         
  -9   6   3        125.17        120.91        12.52 o                         
  -8   6   3        276.06        400.65        57.66 o                         
  -7   6   3        781.05        626.56        39.71 o                         
  -6   6   3          4.77          8.64         5.79 o                         
  -5   6   3        549.71        496.54        59.15 o                         
  -4   6   3        370.91        382.21        54.88 o                         
  -3   6   3       1154.28       1162.32       178.48 o                         
  -2   6   3        702.33        638.72        70.60 o                         
  -1   6   3        220.55        283.53        42.31 o                         
   0   6   3         40.19         31.83         5.70 o                         
   1   6   3       2282.82       2176.24        96.67 o                         
   2   6   3        141.78         87.56         7.38 o                         
   3   6   3         50.99         76.16        16.63 o                         
   4   6   3         15.53         17.53         7.02 o                         
   5   6   3        161.58        143.51        15.48 o                         
   6   6   3        610.37        566.00        23.63 o                         
   7   6   3        186.20        146.02        15.93 o                         
   8   6   3        941.02        899.24        32.29 o                         
   9   6   3        187.25        218.90        18.38 o                         
  10   6   3        476.83        489.69        27.41 o                         
  11   6   3          5.49         18.62        16.93 o                         
  12   6   3         60.07        109.69        21.80 o                         
 -11   7   3        184.65        194.16        13.90 o                         
 -10   7   3        743.20        781.58        23.35 o                         
  -9   7   3         31.85         36.47         9.21 o                         
  -8   7   3        262.53        343.47        33.64 o                         
  -7   7   3       1503.02       1443.72        64.47 o                         
  -6   7   3        219.21        291.52        15.15 o                         
  -5   7   3       2088.11       1984.06       184.59 o                         
  -4   7   3        156.20        182.60        10.86 o                         
  -3   7   3        524.46        497.84        52.48 o                         
  -2   7   3        586.27        636.86        60.86 o                         
  -1   7   3       1779.95       1672.49        78.88 o                         
   0   7   3        507.47        516.69        63.10 o                         
   1   7   3        524.79        528.31        30.26 o                         
   2   7   3         70.23         68.44        11.53 o                         
   3   7   3        482.81        466.34        54.68 o                         
   4   7   3         55.94         60.10        20.01 o                         
   5   7   3         17.58         11.80        13.22 o                         
   6   7   3          4.44          8.03        12.65 o                         
   7   7   3         35.84         47.58        14.32 o                         
   8   7   3        243.40        215.05        19.85 o                         
   9   7   3        954.11        939.98        35.18 o                         
  10   7   3         96.82         99.75        19.75 o                         
  11   7   3         76.81         59.36        18.43 o                         
 -10   8   3         34.82         38.09         9.47 o                         
  -9   8   3         60.54         51.89         9.72 o                         
  -8   8   3          7.26          3.77         3.93 o                         
  -7   8   3        605.15        515.25        45.15 o                         
  -6   8   3        637.24        659.68        53.36 o                         
  -5   8   3        128.53        119.42        13.56 o                         
  -4   8   3        837.62        823.09        56.64 o                         
  -3   8   3         89.15        114.44        15.44 o                         
  -2   8   3        190.84        193.62        33.27 o                         
  -1   8   3         65.04         34.91        15.83 o                         
   0   8   3       1295.72       1130.80        62.77 o                         
   1   8   3         90.29         80.11        16.46 o                         
   2   8   3        193.08        182.53        14.30 o                         
   3   8   3        346.04        279.60        20.39 o                         
   4   8   3        239.32        233.36        20.16 o                         
   5   8   3         23.69         13.30        23.77 o                         
   6   8   3          3.85         16.81        16.28 o                         
   7   8   3         72.98         70.95        16.23 o                         
   8   8   3        400.12        404.06        27.04 o                         
   9   8   3         87.87         89.27        32.62 o                         
  10   8   3        106.66         85.77        18.95 o                         
  -8   9   3         14.93         16.23         7.82 o                         
  -7   9   3        606.08        525.15        45.12 o                         
  -6   9   3          2.82         -1.43         6.40 o                         
  -5   9   3        612.11        499.79        23.14 o                         
  -4   9   3        171.39        163.48        18.38 o                         
  -3   9   3       2222.83       2014.63        64.19 o                         
  -2   9   3          9.61         21.58        10.71 o                         
  -1   9   3         10.80          7.56        10.53 o                         
   0   9   3         22.94         17.87         9.47 o                         
   1   9   3        995.51       1004.23        73.11 o                         
   2   9   3         33.72         25.85        11.98 o                         
   3   9   3         59.78         25.24        15.27 o                         
   4   9   3        215.24        187.14        22.11 o                         
   5   9   3          0.66         -0.01        15.93 o                         
   6   9   3        284.43        285.10        22.64 o                         
   7   9   3         86.96        140.61        35.34 o                         
   8   9   3         18.94         13.54        19.10 o                         
  -6  10   3          1.92          7.58         6.73 o                         
  -5  10   3         29.16         17.58         9.33 o                         
  -4  10   3        150.85        159.70        13.99 o                         
  -3  10   3         80.43         79.84        15.72 o                         
  -2  10   3        435.08        431.82        27.68 o                         
  -1  10   3         72.16         38.58        15.20 o                         
   0  10   3        305.92        259.49        19.79 o                         
   1  10   3          4.57         -0.88        10.25 o                         
   2  10   3          6.35          7.68        12.40 o                         
   3  10   3        179.77        165.91        20.06 o                         
   4  10   3          1.27         27.21        17.16 o                         
   5  10   3        237.38        270.57        24.39 o                         
   6  10   3          8.45         16.13        18.54 o                         
  -1  11   3          0.01         -0.72        13.00 o                         
   0  11   3         18.16         29.73        15.26 o                         
   1  11   3        119.48         91.85        14.82 o                         
  -6 -10   4        107.38        138.20        19.05 o                         
  -5 -10   4          3.09          2.93        13.47 o                         
  -4 -10   4        519.35        451.61        33.01 o                         
  -3 -10   4         27.71         39.13        14.52 o                         
  -2 -10   4        906.57        914.85        44.08 o                         
  -1 -10   4          9.03         37.57        12.71 o                         
   0 -10   4        829.14        773.83        50.30 o                         
   1 -10   4        132.35        156.68        27.47 o                         
   2 -10   4        585.60        555.49        53.07 o                         
   3 -10   4         54.99         73.96        19.36 o                         
   4 -10   4        558.63        632.32        58.44 o                         
  -9  -9   4        162.84        184.27        22.18 o                         
  -8  -9   4        121.94        123.02        20.09 o                         
  -7  -9   4        218.48        237.93        39.75 o                         
  -6  -9   4        235.83        260.72        18.37 o                         
  -5  -9   4        923.54        934.79        28.31 o                         
  -4  -9   4         67.03         69.30        14.12 o                         
  -3  -9   4        620.63        672.75        23.84 o                         
  -2  -9   4          2.34          3.91        12.54 o                         
  -1  -9   4          7.30         19.80        12.55 o                         
   0  -9   4        241.97        236.66        13.82 o                         
   1  -9   4          6.94         10.95        10.00 o                         
   2  -9   4        586.05        613.59        30.68 o                         
   3  -9   4        469.01        440.82        37.89 o                         
   4  -9   4        897.06        887.21        84.08 o                         
   5  -9   4         62.47         58.84         8.07 o                         
   6  -9   4        489.69        451.65        25.29 o                         
   7  -9   4        106.81        113.03        16.66 o                         
 -11  -8   4        226.84        245.76        23.05 o                         
 -10  -8   4        213.64        235.42        24.41 o                         
  -9  -8   4        531.53        501.52        27.83 o                         
  -8  -8   4          2.14         -2.27        15.44 o                         
  -7  -8   4         55.84         55.10        15.72 o                         
  -6  -8   4        446.63        465.21        21.42 o                         
  -5  -8   4        438.89        474.36        38.29 o                         
  -4  -8   4        222.08        203.55        15.00 o                         
  -3  -8   4         31.49         44.97        12.70 o                         
  -2  -8   4       1120.11       1139.78        55.54 o                         
  -1  -8   4        777.35        890.10        21.44 o                         
   0  -8   4          0.23          8.57         8.20 o                         
   1  -8   4         56.31         54.86        16.11 o                         
   2  -8   4         22.60         16.69         5.91 o                         
   3  -8   4        549.30        549.67        24.14 o                         
   4  -8   4        133.46        147.36         8.25 o                         
   5  -8   4        479.18        478.92        25.25 o                         
   6  -8   4         32.90         30.57         8.13 o                         
   7  -8   4        173.98        172.06        12.85 o                         
   8  -8   4          4.36         20.77        12.03 o                         
 -12  -7   4        231.68        252.48        20.47 o                         
 -11  -7   4         30.62         23.61        17.41 o                         
 -10  -7   4        415.77        448.90        26.78 o                         
  -9  -7   4        185.54        150.90        17.39 o                         
  -8  -7   4         29.63         45.92        16.92 o                         
  -7  -7   4       1006.43        904.79        32.23 o                         
  -6  -7   4        103.51         85.21        11.29 o                         
  -5  -7   4        418.08        467.77        19.51 o                         
  -4  -7   4        323.54        261.49        14.83 o                         
  -3  -7   4         91.14         67.92        10.93 o                         
  -2  -7   4        844.93        810.10        27.80 o                         
  -1  -7   4       1122.68       1155.75        76.87 o                         
   0  -7   4       1021.06        927.34        65.91 o                         
   1  -7   4          3.25         -1.45         5.84 o                         
   2  -7   4         35.03         29.35         5.20 o                         
   3  -7   4       1557.04       1739.78       100.37 o                         
   4  -7   4         46.68         45.29         6.10 o                         
   5  -7   4         53.37         36.35         9.33 o                         
   6  -7   4         30.27         50.62        11.62 o                         
   7  -7   4        246.49        240.77        18.45 o                         
   8  -7   4        352.56        362.85        45.95 o                         
   9  -7   4         66.88         83.48        14.68 o                         
  10  -7   4         42.38         37.64        12.92 o                         
 -13  -6   4        199.57        272.17        20.51 o                         
 -12  -6   4        230.16        254.62        19.25 o                         
 -11  -6   4        121.16        127.97        14.89 o                         
 -10  -6   4        104.23        121.47        17.61 o                         
  -9  -6   4        430.46        390.55        22.39 o                         
  -8  -6   4        128.15        130.39        15.88 o                         
  -7  -6   4       1797.12       1578.29        37.28 o                         
  -6  -6   4          5.15         -0.94         9.16 o                         
  -5  -6   4          0.46          8.75         8.91 o                         
  -4  -6   4        706.75        760.61        31.46 o                         
  -3  -6   4          5.00          9.82         8.13 o                         
  -2  -6   4       1426.38       1486.72       113.12 o                         
  -1  -6   4          1.52         15.64         9.28 o                         
   0  -6   4        315.05        303.47        39.96 o                         
   1  -6   4          3.28          2.75         3.73 o                         
   2  -6   4       1205.21       1175.74        46.78 o                         
   3  -6   4        152.83        152.16         7.25 o                         
   4  -6   4        444.93        472.04        16.17 o                         
   5  -6   4        481.97        541.38        24.89 o                         
   6  -6   4         17.42         17.49         7.83 o                         
   7  -6   4        584.77        626.84        80.58 o                         
   8  -6   4        413.90        501.00        40.53 o                         
   9  -6   4          1.11         -3.36        14.67 o                         
  10  -6   4        274.58        321.09        44.74 o                         
  11  -6   4         35.20         33.51        13.87 o                         
 -13  -5   4         12.74         33.53        14.40 o                         
 -12  -5   4        212.71        238.28        18.83 o                         
 -11  -5   4         85.46        136.49        15.17 o                         
 -10  -5   4         19.89         33.07        11.37 o                         
  -9  -5   4          1.86          9.77        14.70 o                         
  -8  -5   4        931.25        906.00        29.18 o                         
  -7  -5   4        238.13        255.81        18.11 o                         
  -6  -5   4          8.13          4.85         8.64 o                         
  -5  -5   4        670.97        524.56        24.14 o                         
  -4  -5   4        134.83        146.04        19.66 o                         
  -3  -5   4         94.78         83.28         9.14 o                         
  -2  -5   4        412.09        539.63       134.09 o                         
  -1  -5   4       3790.46       3863.28       310.94 o                         
   0  -5   4          4.55          8.17         7.80 o                         
   1  -5   4       2498.95       2507.98       261.89 o                         
   2  -5   4        124.69        101.28         9.22 o                         
   3  -5   4         51.04         64.13         5.34 o                         
   4  -5   4       2288.68       2489.16       104.21 o                         
   5  -5   4        456.03        785.24        90.65 o                         
   6  -5   4         73.51        100.05        18.90 o                         
   7  -5   4        352.70        333.95        48.91 o                         
   8  -5   4         31.82         36.24        10.30 o                         
   9  -5   4        250.93        224.60        24.94 o                         
  10  -5   4         15.37          7.95        13.68 o                         
  11  -5   4        166.42         30.76        45.31 o                         
  12  -5   4         66.73         31.96        14.30 o                         
 -14  -4   4        226.02        316.22        30.67 o                         
 -13  -4   4         88.37         82.07        18.44 o                         
 -12  -4   4         13.83         26.16        12.72 o                         
 -11  -4   4         76.24         57.72        13.92 o                         
 -10  -4   4        603.95        623.00        38.29 o                         
  -9  -4   4          0.36          3.29         5.34 o                         
  -8  -4   4        929.15        816.49        16.00 o                         
  -7  -4   4       1604.83       1528.56        41.00 o                         
  -6  -4   4       2293.42       2125.74        25.56 o                         
  -5  -4   4        268.88        246.20        33.61 o                         
  -4  -4   4       1638.97       1820.35       132.54 o                         
  -3  -4   4       1061.96        825.06        81.53 o                         
  -2  -4   4       1449.01       1403.17       173.51 o                         
  -1  -4   4        170.55         96.39        11.59 o                         
   0  -4   4       2462.87       2039.01       139.79 o                         
   1  -4   4       1017.17       1120.44        73.56 o                         
   2  -4   4        936.34       1117.67        43.18 o                         
   3  -4   4       3381.96       3682.69       131.88 o                         
   4  -4   4        333.79        463.83        26.58 o                         
   5  -4   4       1141.93       1281.64        71.38 o                         
   6  -4   4        526.54        649.04        79.91 o                         
   7  -4   4       1010.62       1068.42        47.74 o                         
   8  -4   4        344.82        341.43        35.60 o                         
   9  -4   4         52.89         43.36        12.03 o                         
  10  -4   4        200.61        266.55        52.66 o                         
  11  -4   4        493.10        553.05        74.65 o                         
  12  -4   4         37.67         14.24        26.45 o                         
 -15  -3   4         70.42        102.98        22.62 o                         
 -14  -3   4          4.89          7.92        18.10 o                         
 -13  -3   4         37.10         38.99         9.32 o                         
 -12  -3   4        398.79        371.29        27.04 o                         
 -11  -3   4        105.47         90.66         9.43 o                         
 -10  -3   4       1216.81       1166.80        42.50 o                         
  -9  -3   4         79.00         64.37         7.14 o                         
  -8  -3   4       1652.08       1443.89        60.92 o                         
  -7  -3   4       1126.96       1062.35        51.45 o                         
  -6  -3   4       3143.53       2844.19        89.08 o                         
  -5  -3   4        310.21        254.26        13.12 o                         
  -4  -3   4       1889.06       1920.68       411.66 o                         
  -3  -3   4       2051.60       1866.07       266.21 o                         
  -2  -3   4        621.05        804.07       215.41 o                         
  -1  -3   4         43.86         47.10        21.43 o                         
   0  -3   4       7292.39       7470.83       478.55 o                         
   1  -3   4          0.94         10.36         2.18 o                         
   2  -3   4       5935.08       6756.14       246.82 o                         
   3  -3   4        215.47        482.83        41.64 o                         
   4  -3   4         56.66         26.01         4.78 o                         
   5  -3   4        153.66        169.84        20.77 o                         
   6  -3   4        757.62        487.49       128.83 o                         
   7  -3   4          1.13         -5.50        10.99 o                         
   8  -3   4        148.40        195.13        20.43 o                         
   9  -3   4         14.65          9.31         7.83 o                         
  10  -3   4         34.58         41.48        12.68 o                         
  11  -3   4         32.96         11.33        24.45 o                         
  12  -3   4        453.99        383.63        44.34 o                         
  13  -3   4         29.61          2.39        17.15 o                         
 -15  -2   4        148.22        158.72        22.36 o                         
 -14  -2   4         30.78         33.26        12.33 o                         
 -13  -2   4        102.96        104.08        12.16 o                         
 -12  -2   4          0.11         -2.01         8.33 o                         
 -11  -2   4        368.95        374.13        13.99 o                         
 -10  -2   4        183.99        174.33         9.76 o                         
  -9  -2   4        416.46        352.17        19.76 o                         
  -8  -2   4        371.23        348.72        12.90 o                         
  -7  -2   4       1323.53       1250.30        86.63 o                         
  -6  -2   4        284.87        168.15        57.47 o                         
  -5  -2   4       5078.52       4342.99       640.28 o                         
  -4  -2   4       3031.66       3359.58       332.28 o                         
  -3  -2   4       2537.62       2142.10       639.30 o                         
  -2  -2   4       1683.79       1602.22       181.10 o                         
  -1  -2   4       2146.54       1790.10       153.80 o                         
   0  -2   4       8548.67      10047.66       425.50 o                         
   1  -2   4        169.15        176.69         9.86 o                         
   2  -2   4        174.00        339.72        34.07 o                         
   3  -2   4       2668.93       2962.58       238.82 o                         
   4  -2   4         72.79         72.29         7.46 o                         
   5  -2   4        971.58        832.54        57.36 o                         
   6  -2   4        454.91        430.65        25.02 o                         
   7  -2   4        828.20        838.43       127.40 o                         
   8  -2   4         93.73         92.17         7.75 o                         
   9  -2   4       1323.74       1198.73        83.25 o                         
  10  -2   4          1.86          7.94         7.59 o                         
  11  -2   4        503.99        380.84        35.44 o                         
  12  -2   4        103.47         74.00        13.88 o                         
  13  -2   4        250.72        259.79        21.52 o                         
 -15  -1   4          0.12          3.05        12.66 o                         
 -14  -1   4        113.38         95.32        13.83 o                         
 -13  -1   4         94.26         84.39        10.27 o                         
 -12  -1   4         60.79         64.42         9.96 o                         
 -11  -1   4        476.87        475.06        17.66 o                         
 -10  -1   4       1206.94       1122.95        28.43 o                         
  -9  -1   4        398.35        357.07        11.82 o                         
  -8  -1   4         26.39         22.09         6.85 o                         
  -7  -1   4        171.05        167.66        20.01 o                         
  -6  -1   4        442.32        447.38        20.53 o                         
  -5  -1   4        351.30        386.46        13.71 o                         
  -4  -1   4       8858.74       7458.28       796.12 o                         
  -3  -1   4       3996.62       3178.52       539.25 o                         
  -2  -1   4        153.42        155.39        14.05 o                         
  -1  -1   4       1944.29       2454.57        87.00 o                         
   0  -1   4       2617.40       3500.32       264.75 o                         
   1  -1   4       2025.26       1934.86       148.10 o                         
   2  -1   4          0.63          1.45         1.62 o                         
   3  -1   4        103.34        149.68        10.99 o                         
   4  -1   4       2797.81       2684.45        93.97 o                         
   5  -1   4       1795.18       1944.40       123.31 o                         
   6  -1   4          1.80          7.84         3.93 o                         
   7  -1   4         62.83         57.99         4.46 o                         
   8  -1   4        322.59        338.67        29.84 o                         
   9  -1   4        108.60        106.85        11.12 o                         
  10  -1   4         11.32        -23.66        47.31 o                         
  11  -1   4         83.27         69.93        14.33 o                         
  12  -1   4        116.97        112.43        13.03 o                         
  13  -1   4         14.21         19.55        10.99 o                         
 -15   0   4          1.06          2.23        13.23 o                         
 -14   0   4         29.18         20.48        12.59 o                         
 -13   0   4         58.76         64.84        10.11 o                         
 -12   0   4       1225.56       1153.95        56.18 o                         
 -11   0   4        218.64        204.24        12.93 o                         
 -10   0   4       2810.30       2919.68       146.69 o                         
  -9   0   4         55.19         48.22         5.81 o                         
  -8   0   4        131.28         74.78        12.42 o                         
  -7   0   4         22.49         26.20         5.79 o                         
  -6   0   4       1358.96       1311.38       159.74 o                         
  -5   0   4          0.38          5.24         4.43 o                         
  -4   0   4        286.48        312.83        39.86 o                         
  -3   0   4         10.46          7.82         2.09 o                         
  -2   0   4      58441.46      72537.47      2157.54 o                         
  -1   0   4         30.35         46.58         3.51 o                         
   0   0   4        114.18         73.17         3.21 o                         
   1   0   4        251.98        238.06        17.70 o                         
   2   0   4       2419.15       2060.71       407.50 o                         
   3   0   4        174.49        143.75         4.98 o                         
   4   0   4        118.18        122.71         5.54 o                         
   5   0   4          7.12          4.35         3.08 o                         
   6   0   4        381.81        445.67        33.25 o                         
   7   0   4        186.20        182.62        24.72 o                         
   8   0   4        884.97        697.17        50.38 o                         
   9   0   4          0.80         -3.13         6.25 o                         
  10   0   4        251.98        228.83        15.07 o                         
  11   0   4         13.56          7.57        10.41 o                         
  12   0   4         17.98         12.15        10.31 o                         
  13   0   4         74.71         85.49        14.87 o                         
  14   0   4        145.18        151.75        24.96 o                         
 -15   1   4        126.72        141.95        18.07 o                         
 -14   1   4          9.73         10.07        12.65 o                         
 -13   1   4        462.81        467.83        40.69 o                         
 -12   1   4        449.19        424.08        18.74 o                         
 -11   1   4       1591.61       1593.63        78.06 o                         
 -10   1   4         33.11         11.30        13.76 o                         
  -9   1   4        481.14        327.39        26.71 o                         
  -8   1   4        954.31       1027.67        54.14 o                         
  -7   1   4        466.77        484.45        66.54 o                         
  -6   1   4        210.90        221.68        59.99 o                         
  -5   1   4         28.39          9.69         3.81 o                         
  -4   1   4       7164.39      11712.17       202.76 o                         
  -3   1   4       3948.42       6178.14       161.34 o                         
  -2   1   4         44.58         61.83         3.84 o                         
  -1   1   4       2873.71       3328.82       127.59 o                         
   0   1   4       6164.35       6296.50       375.83 o                         
   1   1   4       1534.04       1338.97       108.87 o                         
   2   1   4         18.88         12.85         1.39 o                         
   3   1   4          3.54         -0.26         4.77 o                         
   4   1   4       2052.91       1805.50       198.21 o                         
   5   1   4        113.45        119.24        36.74 o                         
   6   1   4         11.89          3.58         3.75 o                         
   7   1   4         48.19         47.77         4.30 o                         
   8   1   4        217.56        223.33        17.57 o                         
   9   1   4         53.12         66.87         8.14 o                         
  10   1   4        403.00        399.06        22.80 o                         
  11   1   4         11.58         16.84        10.87 o                         
  12   1   4         16.37         18.38        10.73 o                         
  13   1   4         80.77         69.65        13.09 o                         
  14   1   4         71.47         98.36        15.74 o                         
 -15   2   4          0.32          0.92         9.54 o                         
 -14   2   4        391.92        347.40        24.13 o                         
 -13   2   4         10.75         -2.80        11.08 o                         
 -12   2   4        217.37        204.51        13.84 o                         
 -11   2   4         13.21          5.75        10.69 o                         
 -10   2   4        675.27        666.18        63.65 o                         
  -9   2   4          1.77          5.73         7.01 o                         
  -8   2   4        451.67        666.60        97.38 o                         
  -7   2   4       2573.02       2524.46       202.91 o                         
  -6   2   4       1003.14        921.12       213.13 o                         
  -5   2   4       6384.16       7534.44       387.06 o                         
  -4   2   4       1820.92       2649.43       168.82 o                         
  -3   2   4       3379.19       3805.57       188.97 o                         
  -2   2   4        784.77       1029.90       209.17 o                         
  -1   2   4        713.41        844.92        95.84 o                         
   0   2   4       8047.65       8110.68       712.30 o                         
   1   2   4        695.99        660.58        33.07 o                         
   2   2   4        446.46        468.51        17.47 o                         
   3   2   4       2008.64       1989.43       119.06 o                         
   4   2   4         14.15         25.95         2.95 o                         
   5   2   4       1657.00       1599.17        68.70 o                         
   6   2   4         51.93         51.56         3.11 o                         
   7   2   4        696.10        648.97        36.55 o                         
   8   2   4         70.57         67.53         7.15 o                         
   9   2   4       1397.57       1494.10        88.08 o                         
  10   2   4        905.24        951.38        70.02 o                         
  11   2   4        375.84        367.83        23.23 o                         
  12   2   4         45.62         50.67        12.43 o                         
  13   2   4          1.25         -0.13        12.59 o                         
 -14   3   4        198.78        192.12        25.16 o                         
 -13   3   4        435.77        459.93        22.18 o                         
 -12   3   4         10.31         16.14        16.11 o                         
 -11   3   4         14.79         17.95         6.18 o                         
 -10   3   4       1466.73       1439.19       165.18 o                         
  -9   3   4         24.72         33.86         7.68 o                         
  -8   3   4       1752.85       1624.53       214.08 o                         
  -7   3   4        333.57        296.14        12.04 o                         
  -6   3   4       2739.27       3145.10       273.30 o                         
  -5   3   4         84.64        100.58         4.67 o                         
  -4   3   4       2166.62       2907.46       178.79 o                         
  -3   3   4       2041.39       2172.61       131.40 o                         
  -2   3   4       1685.72       1991.51       152.83 o                         
  -1   3   4         17.34         28.39        17.55 o                         
   0   3   4       8552.73       8130.41       654.98 o                         
   1   3   4        206.81        267.75        21.74 o                         
   2   3   4       3703.05       3771.81       289.50 o                         
   3   3   4       2403.80       2445.15       140.30 o                         
   4   3   4        109.07        167.22        13.22 o                         
   5   3   4        739.18        702.15        53.73 o                         
   6   3   4       1321.94       1220.05        61.04 o                         
   7   3   4        462.87        439.85        34.00 o                         
   8   3   4         18.23         13.52         6.60 o                         
   9   3   4        184.21        236.35        18.46 o                         
  10   3   4          4.82         11.00         8.10 o                         
  11   3   4        138.47        147.72        11.62 o                         
  12   3   4          1.58         -5.00        10.01 o                         
  13   3   4        388.37        422.00        82.73 o                         
 -14   4   4          2.33         -6.85        13.71 o                         
 -13   4   4         11.97         12.38        20.22 o                         
 -12   4   4          0.31         -6.36        12.72 o                         
 -11   4   4        876.62        903.02        29.95 o                         
 -10   4   4         12.73         13.92         8.46 o                         
  -9   4   4         69.01         80.72         7.61 o                         
  -8   4   4        620.55        671.11        21.59 o                         
  -7   4   4       1875.34       2374.85       204.61 o                         
  -6   4   4       3459.40       3382.66       205.53 o                         
  -5   4   4       1244.28       1428.61        71.55 o                         
  -4   4   4       1549.34       2170.11       114.82 o                         
  -3   4   4        568.44        830.69        94.45 o                         
  -2   4   4       1268.99       1636.28       127.95 o                         
  -1   4   4          2.86         27.38         7.39 o                         
   0   4   4       1276.97       1344.43        47.98 o                         
   1   4   4        750.79        777.10       124.22 o                         
   2   4   4       2066.21       2203.51       169.56 o                         
   3   4   4       1653.89       1492.47        85.54 o                         
   4   4   4        398.02        455.57        32.83 o                         
   5   4   4        182.20        155.98         8.86 o                         
   6   4   4        477.08        542.46        39.66 o                         
   7   4   4        202.71        208.80        25.10 o                         
   8   4   4          6.85          6.21         8.15 o                         
   9   4   4         43.33         52.09        11.65 o                         
  10   4   4        263.40        279.18        15.08 o                         
  11   4   4         20.61         26.93         9.47 o                         
  12   4   4        214.14        222.41        20.30 o                         
  13   4   4          1.04          0.71        14.40 o                         
 -13   5   4          2.27         -3.95        14.05 o                         
 -12   5   4          7.12         12.13         8.72 o                         
 -11   5   4         47.83         48.34         8.65 o                         
 -10   5   4        591.81        570.61        28.94 o                         
  -9   5   4        196.69        215.90        12.44 o                         
  -8   5   4        714.32        924.21        51.22 o                         
  -7   5   4        227.97        268.32        22.21 o                         
  -6   5   4        174.40        186.92         8.57 o                         
  -5   5   4        138.22        143.49        22.51 o                         
  -4   5   4        245.09        252.87        14.58 o                         
  -3   5   4         32.48         35.13         5.18 o                         
  -2   5   4       1460.83       1727.94        79.28 o                         
  -1   5   4       3707.31       4222.22       167.59 o                         
   0   5   4        204.37        201.31        19.10 o                         
   1   5   4       3126.33       3142.50       135.25 o                         
   2   5   4          9.19         28.52         5.57 o                         
   3   5   4        118.15         91.56        12.17 o                         
   4   5   4       1071.05       1115.84        67.86 o                         
   5   5   4       1214.94       1277.58       117.29 o                         
   6   5   4        425.02        424.44        43.18 o                         
   7   5   4        248.93        259.91        26.99 o                         
   8   5   4         91.73         85.81        13.75 o                         
   9   5   4          4.15          4.06        12.06 o                         
  10   5   4        121.66        109.38        16.44 o                         
  11   5   4        100.21        120.51        17.57 o                         
  12   5   4        114.32        139.57        37.51 o                         
 -12   6   4        498.76        604.48        59.29 o                         
 -11   6   4          1.66          4.66        10.02 o                         
 -10   6   4       1113.43       1124.95        68.98 o                         
  -9   6   4        925.57        925.99        50.58 o                         
  -8   6   4         79.78         74.12         8.83 o                         
  -7   6   4       3573.54       3297.28       103.52 o                         
  -6   6   4          4.93         43.15        18.51 o                         
  -5   6   4        101.72        109.13        18.28 o                         
  -4   6   4       1460.54       1491.93       126.21 o                         
  -3   6   4        183.73        160.07        25.06 o                         
  -2   6   4       1465.40       1565.64       103.70 o                         
  -1   6   4        648.80        628.35        55.33 o                         
   0   6   4        292.28        286.97        18.48 o                         
   1   6   4         63.09         44.81         5.97 o                         
   2   6   4        216.64        204.78        25.32 o                         
   3   6   4        255.18        256.01        23.54 o                         
   4   6   4        216.84        229.91        16.70 o                         
   5   6   4         20.10         20.14         6.91 o                         
   6   6   4          9.24         -1.37        13.25 o                         
   7   6   4        517.70        414.25        24.53 o                         
   8   6   4        379.52        369.08        22.44 o                         
   9   6   4         88.48        105.29        16.37 o                         
  10   6   4          0.66          1.56        16.34 o                         
  11   6   4         64.55         71.86        19.08 o                         
 -11   7   4        192.41        198.78        15.21 o                         
 -10   7   4        184.13        224.66        19.53 o                         
  -9   7   4          1.98         -1.69         6.75 o                         
  -8   7   4        125.81        117.53        10.13 o                         
  -7   7   4        164.30        182.93        10.64 o                         
  -6   7   4         52.85         56.37        11.38 o                         
  -5   7   4        460.68        483.11        25.49 o                         
  -4   7   4        229.65        190.91        33.53 o                         
  -3   7   4         20.11         35.54        20.60 o                         
  -2   7   4        511.63        589.42        38.90 o                         
  -1   7   4        812.44        786.31        65.05 o                         
   0   7   4        587.81        582.20        23.85 o                         
   1   7   4         38.08         38.96         8.23 o                         
   2   7   4        155.69        161.39        12.64 o                         
   3   7   4       1207.50       1275.96       147.62 o                         
   4   7   4        121.64        132.54        25.87 o                         
   5   7   4         39.76         27.62        13.26 o                         
   6   7   4         12.22          7.13        11.14 o                         
   7   7   4         98.56         73.56        13.96 o                         
   8   7   4        463.91        441.13        25.76 o                         
   9   7   4        329.96        266.26        22.65 o                         
  10   7   4         67.16         49.51        27.02 o                         
 -10   8   4          0.76         -0.35        10.59 o                         
  -9   8   4        732.33        688.08        35.48 o                         
  -8   8   4        144.28        126.12        11.20 o                         
  -7   8   4         73.82         89.16         9.56 o                         
  -6   8   4         60.88         53.36         7.84 o                         
  -5   8   4       1947.18       2266.17        32.23 o                         
  -4   8   4        225.65        212.03        39.21 o                         
  -3   8   4        691.41        602.33        30.08 o                         
  -2   8   4        685.33        681.10        45.07 o                         
  -1   8   4       1890.00       1755.74        98.91 o                         
   0   8   4        157.78        146.33        11.18 o                         
   1   8   4        359.72        339.11        24.10 o                         
   2   8   4        207.91        194.77        22.76 o                         
   3   8   4        464.29        376.90        48.54 o                         
   4   8   4        356.31        329.94        24.44 o                         
   5   8   4          4.14          3.19        16.45 o                         
   6   8   4        348.82        334.96        22.53 o                         
   7   8   4         54.10         43.78        16.64 o                         
   8   8   4        283.03        284.08        28.38 o                         
   9   8   4        185.10        208.54        27.01 o                         
  -8   9   4        424.19        389.32        22.73 o                         
  -7   9   4         45.37         37.69         8.49 o                         
  -6   9   4        615.49        511.57        50.52 o                         
  -5   9   4        754.11        778.54        37.54 o                         
  -4   9   4         14.88         16.47         5.96 o                         
  -3   9   4        891.86        875.30        63.56 o                         
  -2   9   4         28.26         22.32         9.75 o                         
  -1   9   4         16.89         12.11         9.93 o                         
   0   9   4         20.24         19.55         7.85 o                         
   1   9   4         21.58         18.86         9.89 o                         
   2   9   4        175.66        135.44        13.78 o                         
   3   9   4        632.51        550.97        28.14 o                         
   4   9   4         21.34         16.24        14.24 o                         
   5   9   4        635.18        632.01        30.99 o                         
   6   9   4        276.38        247.47        23.28 o                         
   7   9   4         87.30         70.94        17.16 o                         
   8   9   4          0.57         -9.60        19.19 o                         
  -6  10   4        131.87        107.23        13.88 o                         
  -5  10   4        139.90        152.00        20.07 o                         
  -4  10   4        259.93        217.36        16.67 o                         
  -3  10   4         84.71         69.00        10.54 o                         
  -2  10   4       1057.33       1040.36        91.87 o                         
  -1  10   4         54.31         30.35        12.68 o                         
   0  10   4        774.25        769.79        63.95 o                         
   1  10   4        185.40        190.25        17.00 o                         
   2  10   4        537.24        480.45        28.37 o                         
   3  10   4        109.31         87.61        20.49 o                         
   4  10   4        670.18        639.81        41.99 o                         
   5  10   4         34.33         34.66        15.90 o                         
  -6 -10   5         16.21         10.02        13.03 o                         
  -5 -10   5        231.22        245.41        20.38 o                         
  -4 -10   5         90.58         63.79        14.21 o                         
  -3 -10   5        154.86        194.00        19.29 o                         
  -2 -10   5         26.10         31.32        14.82 o                         
  -1 -10   5        194.75        157.72        16.21 o                         
   0 -10   5          0.79         -7.43        14.85 o                         
   1 -10   5         29.26         45.88        13.72 o                         
   2 -10   5       1115.02       1169.77       103.38 o                         
   3 -10   5         96.53        111.62        18.39 o                         
   4 -10   5        405.91        397.49        31.13 o                         
  -9  -9   5        164.16        180.50        21.64 o                         
  -8  -9   5         56.87         74.32        19.51 o                         
  -7  -9   5         97.95        110.90        19.04 o                         
  -6  -9   5         88.99         69.60        15.16 o                         
  -5  -9   5         10.12         10.28        13.12 o                         
  -4  -9   5          5.58         12.47        11.77 o                         
  -3  -9   5         25.20         40.99        12.86 o                         
  -2  -9   5         15.22         22.38        12.57 o                         
  -1  -9   5         18.04         20.53         9.89 o                         
   0  -9   5        321.43        341.15        22.24 o                         
   1  -9   5        329.27        306.88        50.04 o                         
   2  -9   5         14.51         15.24        10.13 o                         
   3  -9   5        604.64        588.10        43.66 o                         
   4  -9   5         27.34         29.79         8.07 o                         
   5  -9   5        791.76        731.53        69.74 o                         
   6  -9   5          1.46         -5.27        10.54 o                         
 -10  -8   5        294.81        282.96        23.01 o                         
  -9  -8   5          2.38          9.49        16.81 o                         
  -8  -8   5        167.74        183.35        19.80 o                         
  -7  -8   5         38.28         18.40        15.88 o                         
  -6  -8   5          9.68         13.96        11.39 o                         
  -5  -8   5        143.97        130.86        14.27 o                         
  -4  -8   5        528.23        521.31        19.96 o                         
  -3  -8   5          4.12          9.30        11.16 o                         
  -2  -8   5        117.01        116.34        10.90 o                         
  -1  -8   5        637.77        692.22        36.64 o                         
   0  -8   5        355.56        338.97        34.39 o                         
   1  -8   5       1218.12       1266.67        72.55 o                         
   2  -8   5        243.95        214.52        12.07 o                         
   3  -8   5        585.56        502.98        31.16 o                         
   4  -8   5       1071.96       1011.19        25.95 o                         
   5  -8   5        788.54        801.04        26.00 o                         
   6  -8   5        489.32        524.44        40.42 o                         
   7  -8   5        459.42        458.20        21.14 o                         
   8  -8   5         52.44         64.18        14.42 o                         
 -12  -7   5         45.83         73.96        17.01 o                         
 -11  -7   5        115.77        139.03        16.58 o                         
 -10  -7   5        208.77        217.65        21.32 o                         
  -9  -7   5        274.07        309.52        24.45 o                         
  -8  -7   5         10.42         13.47        12.22 o                         
  -7  -7   5         49.30         49.97        13.09 o                         
  -6  -7   5         68.23         69.98        11.19 o                         
  -5  -7   5        349.07        365.51        19.90 o                         
  -4  -7   5        107.33         97.44        12.49 o                         
  -3  -7   5       1066.67       1034.07        29.28 o                         
  -2  -7   5       2173.18       2331.80       138.80 o                         
  -1  -7   5       1312.05       1334.30        68.52 o                         
   0  -7   5        648.09        641.64        90.73 o                         
   1  -7   5       1028.86        953.69        92.40 o                         
   2  -7   5        115.69        118.13         7.75 o                         
   3  -7   5         10.74         28.66         6.97 o                         
   4  -7   5         53.46         47.32         5.90 o                         
   5  -7   5        572.87        642.53        27.74 o                         
   6  -7   5        955.95        827.11        27.24 o                         
   7  -7   5          2.65          9.16         9.50 o                         
   8  -7   5       1186.00       1230.26        63.18 o                         
   9  -7   5          6.67          7.79         9.27 o                         
 -13  -6   5         11.17         16.56        14.12 o                         
 -12  -6   5        150.06        181.61        17.62 o                         
 -11  -6   5        295.01        330.98        32.02 o                         
 -10  -6   5        666.85        764.45        62.25 o                         
  -9  -6   5        338.11        286.58        22.09 o                         
  -8  -6   5         17.39         27.36        12.71 o                         
  -7  -6   5         37.04         31.23        11.72 o                         
  -6  -6   5         39.34         47.00        11.07 o                         
  -5  -6   5         71.69         78.99         9.76 o                         
  -4  -6   5          7.79         18.57         7.94 o                         
  -3  -6   5        927.53        914.85        73.30 o                         
  -2  -6   5         57.22         71.19        12.29 o                         
  -1  -6   5       1712.54       1623.91        70.84 o                         
   0  -6   5        224.30        226.20        12.34 o                         
   1  -6   5        284.07        247.84        19.96 o                         
   2  -6   5        123.23         80.31         5.65 o                         
   3  -6   5        364.68        370.60        15.56 o                         
   4  -6   5        693.40        836.15        72.49 o                         
   5  -6   5        974.96       1297.46       101.20 o                         
   6  -6   5          3.43          7.36         5.87 o                         
   7  -6   5       1242.54       1298.84        57.45 o                         
   8  -6   5         94.27        177.14        51.26 o                         
   9  -6   5        512.17        587.44        84.13 o                         
  10  -6   5         27.85         20.61        14.21 o                         
 -13  -5   5         10.40          4.05        13.92 o                         
 -12  -5   5        289.23        359.05        29.02 o                         
 -11  -5   5        106.58        104.42        14.37 o                         
 -10  -5   5        448.15        458.22        37.03 o                         
  -9  -5   5        445.95        509.64        48.78 o                         
  -8  -5   5        283.96        226.26        17.61 o                         
  -7  -5   5        185.80        199.34        15.94 o                         
  -6  -5   5       1721.13       1585.13        46.11 o                         
  -5  -5   5         14.49         20.86         7.92 o                         
  -4  -5   5       1253.67       1242.80        78.11 o                         
  -3  -5   5         88.54         92.08         4.94 o                         
  -2  -5   5        463.98        492.76        71.37 o                         
  -1  -5   5         21.18          9.46         3.56 o                         
   0  -5   5        570.65        629.05       101.59 o                         
   1  -5   5        784.64        897.74       103.05 o                         
   2  -5   5        730.73        846.34        63.50 o                         
   3  -5   5         75.68         88.96         5.93 o                         
   4  -5   5        439.59        538.38        42.51 o                         
   5  -5   5       1104.41       1095.71        61.69 o                         
   6  -5   5        244.87        222.39        34.04 o                         
   7  -5   5        129.71        130.50        12.68 o                         
   8  -5   5        352.13        411.34        67.79 o                         
   9  -5   5        218.64        282.45        31.97 o                         
  10  -5   5        353.69        274.06        30.36 o                         
  11  -5   5        612.21        720.79        79.05 o                         
 -14  -4   5          3.26         -7.86        15.72 o                         
 -13  -4   5        163.99        207.13        19.48 o                         
 -12  -4   5          3.26         10.19        12.57 o                         
 -11  -4   5        514.21        503.76        52.83 o                         
 -10  -4   5         18.03         11.46         6.40 o                         
  -9  -4   5         17.40         25.80         6.36 o                         
  -8  -4   5         40.40         40.02         6.05 o                         
  -7  -4   5          4.71         19.45        12.19 o                         
  -6  -4   5         32.83         50.49         6.53 o                         
  -5  -4   5       6208.29       6031.22       355.17 o                         
  -4  -4   5        195.10        167.06        35.48 o                         
  -3  -4   5          5.05          7.67         4.79 o                         
  -2  -4   5         92.77        110.21         7.76 o                         
  -1  -4   5        269.37        311.29        39.44 o                         
   0  -4   5         98.18        102.95         7.86 o                         
   1  -4   5       1183.10       1247.26        86.59 o                         
   2  -4   5       3313.86       4170.36       318.04 o                         
   3  -4   5        260.50        358.43        39.41 o                         
   4  -4   5        153.54        115.18         9.19 o                         
   5  -4   5         34.22         95.14        23.50 o                         
   6  -4   5        669.00        775.32       101.74 o                         
   7  -4   5        712.12        664.59        49.40 o                         
   8  -4   5          3.76          6.88         9.70 o                         
   9  -4   5         44.07         20.80        13.57 o                         
  10  -4   5        234.12        231.57        25.45 o                         
  11  -4   5        203.89        113.57        24.89 o                         
  12  -4   5         49.28         30.10        15.94 o                         
 -14  -3   5        410.29        503.07        23.79 o                         
 -13  -3   5        202.51        259.61        17.11 o                         
 -12  -3   5          4.76          5.09         8.11 o                         
 -11  -3   5         22.79         19.32         6.08 o                         
 -10  -3   5         28.77         25.27         5.74 o                         
  -9  -3   5        619.92        575.04        25.37 o                         
  -8  -3   5        358.03        291.68        12.58 o                         
  -7  -3   5       2691.26       2610.52       194.61 o                         
  -6  -3   5        269.32        234.57        18.92 o                         
  -5  -3   5       1037.92       1069.88       223.56 o                         
  -4  -3   5        203.79        273.40        74.95 o                         
  -3  -3   5        503.80        397.75       121.28 o                         
  -2  -3   5       4587.35       5768.75       686.06 o                         
  -1  -3   5       4677.03       5054.17       525.75 o                         
   0  -3   5         53.96         58.69         2.96 o                         
   1  -3   5       2326.49       2506.89       149.22 o                         
   2  -3   5       1057.31       1067.92        25.20 o                         
   3  -3   5       4275.04       4754.21        95.40 o                         
   4  -3   5        249.94        204.81        13.44 o                         
   5  -3   5         98.21         85.90        15.41 o                         
   6  -3   5        260.27        279.33        13.58 o                         
   7  -3   5        247.50        234.51        55.44 o                         
   8  -3   5        227.24        262.96        22.72 o                         
   9  -3   5         26.20         31.89        10.63 o                         
  10  -3   5        175.00        195.65        17.52 o                         
  11  -3   5        121.25        131.15        15.91 o                         
  12  -3   5          5.14         -2.68        33.53 o                         
 -15  -2   5          7.42          7.38        19.87 o                         
 -14  -2   5        156.75        135.06        12.63 o                         
 -13  -2   5          5.99          6.28         9.87 o                         
 -12  -2   5         74.13         79.05         9.58 o                         
 -11  -2   5          2.39          5.33         6.20 o                         
 -10  -2   5        196.28        189.78         9.86 o                         
  -9  -2   5         28.89         29.86         5.97 o                         
  -8  -2   5        149.25        111.68        14.71 o                         
  -7  -2   5       1611.29       1668.84       128.19 o                         
  -6  -2   5       1574.40       1359.17       141.66 o                         
  -5  -2   5         19.96         32.17         7.79 o                         
  -4  -2   5        527.49        632.24        67.25 o                         
  -3  -2   5       1374.94       1378.58       242.78 o                         
  -2  -2   5       1906.10       1985.07       262.68 o                         
  -1  -2   5        318.93        342.48        31.06 o                         
   0  -2   5       1364.21       1526.59        59.17 o                         
   1  -2   5       2456.46       2683.02       191.22 o                         
   2  -2   5         63.40         79.97        10.98 o                         
   3  -2   5         22.30         27.49        11.41 o                         
   4  -2   5       1175.43       1011.97       263.25 o                         
   5  -2   5        147.62        116.38        12.07 o                         
   6  -2   5         76.31         50.09        26.27 o                         
   7  -2   5        374.02        322.04        18.43 o                         
   8  -2   5         77.89         81.53         7.82 o                         
   9  -2   5        636.85        654.41        63.66 o                         
  10  -2   5         82.96         77.29        13.84 o                         
  11  -2   5         17.21          4.28        12.86 o                         
  12  -2   5          1.87         -7.82        15.64 o                         
  13  -2   5         15.04         -5.39        20.48 o                         
 -15  -1   5         86.58        117.65        15.41 o                         
 -14  -1   5        117.16        131.48        15.80 o                         
 -13  -1   5        435.85        438.08        16.80 o                         
 -12  -1   5        273.31        293.26        13.97 o                         
 -11  -1   5        949.62        947.86        26.77 o                         
 -10  -1   5         69.72         83.30         7.01 o                         
  -9  -1   5        169.50        148.34         7.19 o                         
  -8  -1   5         12.03         13.30         5.30 o                         
  -7  -1   5         20.76         20.64         5.27 o                         
  -6  -1   5        765.41        772.77        52.54 o                         
  -5  -1   5          4.86          2.54         3.00 o                         
  -4  -1   5         84.33         66.31         8.69 o                         
  -3  -1   5         27.73         75.51        31.87 o                         
  -2  -1   5        138.04        191.53        31.62 o                         
  -1  -1   5      10369.10      14200.45       408.14 o                         
   0  -1   5         31.20         33.70         2.71 o                         
   1  -1   5       1598.51       1744.08        82.24 o                         
   2  -1   5        716.65        635.01        36.73 o                         
   3  -1   5       1138.25       1142.78        40.71 o                         
   4  -1   5       1709.62       1621.02        62.49 o                         
   5  -1   5        395.92        414.14        65.56 o                         
   6  -1   5        410.75        340.54        18.02 o                         
   7  -1   5        554.01        560.17        29.05 o                         
   8  -1   5        827.24        834.67        40.44 o                         
   9  -1   5         32.54          6.85        28.56 o                         
  10  -1   5        776.13        730.67        54.85 o                         
  11  -1   5        130.52        128.43        17.12 o                         
  12  -1   5         51.75         36.31        20.56 o                         
  13  -1   5         64.90         74.40        13.89 o                         
 -15   0   5         33.07         31.09        14.42 o                         
 -14   0   5          0.64         -5.09        13.17 o                         
 -13   0   5         81.44         75.63        10.77 o                         
 -12   0   5        197.44        179.38        14.13 o                         
 -11   0   5        280.11        276.10        14.36 o                         
 -10   0   5        155.24        157.33        11.88 o                         
  -9   0   5        120.84         97.76         8.10 o                         
  -8   0   5          6.35          7.31         6.10 o                         
  -7   0   5       4274.27       4776.47       473.18 o                         
  -6   0   5         96.29        100.51         8.11 o                         
  -5   0   5       2445.82       3254.10       547.83 o                         
  -4   0   5          1.55          4.39         2.31 o                         
  -3   0   5        408.78        361.90        21.41 o                         
  -2   0   5        597.11        497.75        22.21 o                         
  -1   0   5      27779.43      28968.03       972.87 o                         
   0   0   5         66.54         56.69         4.04 o                         
   1   0   5       4044.94       3765.13        96.43 o                         
   2   0   5        292.26        281.92         7.92 o                         
   3   0   5        285.14        241.00        22.60 o                         
   4   0   5          7.65          7.25         2.73 o                         
   5   0   5          6.54          3.35         2.45 o                         
   6   0   5         27.81         26.83         3.08 o                         
   7   0   5       1270.06       1153.38        48.80 o                         
   8   0   5        344.93        392.86        27.46 o                         
   9   0   5        334.16        330.21        16.13 o                         
  10   0   5         47.05         49.14        11.96 o                         
  11   0   5         61.72         31.36        26.93 o                         
  12   0   5        173.79        164.96        29.65 o                         
  13   0   5         12.94          9.36        12.35 o                         
 -15   1   5          1.82         10.96        13.00 o                         
 -14   1   5         11.95         12.20        13.21 o                         
 -13   1   5         56.23         55.28        12.19 o                         
 -12   1   5        308.15        229.78        25.03 o                         
 -11   1   5         40.02         27.08         8.74 o                         
 -10   1   5         34.87         17.67         6.54 o                         
  -9   1   5         16.67         18.24         5.70 o                         
  -8   1   5         43.58         58.52         6.92 o                         
  -7   1   5          0.34          1.72         2.80 o                         
  -6   1   5       1218.93       1312.31        61.90 o                         
  -5   1   5          0.98         19.73         5.75 o                         
  -4   1   5         21.55         36.35         4.97 o                         
  -3   1   5        451.95        522.07        11.04 o                         
  -2   1   5         21.48        129.97        35.75 o                         
  -1   1   5      21826.70      23489.05       527.60 o                         
   0   1   5         17.17         21.61         2.64 o                         
   1   1   5        878.59       1009.77        98.21 o                         
   2   1   5        860.18        761.02        27.71 o                         
   3   1   5        963.37        884.79        49.05 o                         
   4   1   5        401.66        365.20        45.41 o                         
   5   1   5       1138.66        956.48        40.32 o                         
   6   1   5        158.69        122.68        12.28 o                         
   7   1   5        108.44        100.19         8.02 o                         
   8   1   5        457.37        405.52        36.74 o                         
   9   1   5        862.35        871.39        60.33 o                         
  10   1   5         78.58         57.30         8.08 o                         
  11   1   5          1.51          7.11        11.30 o                         
  12   1   5        132.19        116.55        15.62 o                         
  13   1   5        148.82        155.08        17.38 o                         
 -15   2   5        199.60        182.53        17.56 o                         
 -14   2   5         95.81        103.45        18.94 o                         
 -13   2   5        205.61        196.06        20.00 o                         
 -12   2   5          0.92         -3.10         6.21 o                         
 -11   2   5        402.75        446.66        25.62 o                         
 -10   2   5        209.35        195.82        28.99 o                         
  -9   2   5        102.67         83.88         7.79 o                         
  -8   2   5        166.83        131.15        15.00 o                         
  -7   2   5        273.13        380.91        82.48 o                         
  -6   2   5       1477.59       1596.35       126.50 o                         
  -5   2   5        559.90        402.37        16.04 o                         
  -4   2   5        239.27        504.31        41.35 o                         
  -3   2   5         53.53        605.44       123.01 o                         
  -2   2   5       2968.09       3456.79       260.30 o                         
  -1   2   5         19.06        117.26        27.08 o                         
   0   2   5       1999.50       2117.32       121.44 o                         
   1   2   5       1018.55       1375.27       144.24 o                         
   2   2   5         41.59         74.81         6.58 o                         
   3   2   5        170.33        199.37         7.20 o                         
   4   2   5       1890.88       1917.49        65.80 o                         
   5   2   5        359.10        379.22        26.28 o                         
   6   2   5        260.30        313.68        23.96 o                         
   7   2   5         43.76         46.47         6.23 o                         
   8   2   5          2.25          5.51         6.05 o                         
   9   2   5          3.60          2.32         6.63 o                         
  10   2   5         81.00         78.37         8.25 o                         
  11   2   5         73.57         78.63        13.38 o                         
  12   2   5          1.05         -5.92        11.84 o                         
  13   2   5        191.38        187.46        16.58 o                         
 -14   3   5         49.06         54.14        14.75 o                         
 -13   3   5          4.83         -1.95         8.39 o                         
 -12   3   5         39.89         49.04         8.26 o                         
 -11   3   5        125.09        136.93         9.44 o                         
 -10   3   5        259.70        245.28        14.81 o                         
  -9   3   5        118.55        132.66        24.91 o                         
  -8   3   5         72.41         72.71         9.79 o                         
  -7   3   5       2899.75       3194.24       345.96 o                         
  -6   3   5        277.29        257.70         6.90 o                         
  -5   3   5       1846.27       2315.77       156.27 o                         
  -4   3   5       1513.58       1307.50        55.88 o                         
  -3   3   5        477.94        578.90        49.06 o                         
  -2   3   5       7720.23       8156.29       522.10 o                         
  -1   3   5       3527.06       4305.92       414.21 o                         
   0   3   5         87.56         97.34         4.55 o                         
   1   3   5       1976.60       1830.80       165.44 o                         
   2   3   5         35.01         67.93        35.32 o                         
   3   3   5       3074.32       3181.70        94.61 o                         
   4   3   5         45.54         47.74         5.17 o                         
   5   3   5         28.20         45.20         4.72 o                         
   6   3   5          0.94         -0.06         2.96 o                         
   7   3   5        128.68        144.88        14.80 o                         
   8   3   5        316.07        358.74        29.59 o                         
   9   3   5         11.53          5.40         6.73 o                         
  10   3   5          5.30          5.09         6.74 o                         
  11   3   5         50.32         54.45        10.52 o                         
  12   3   5        375.82        420.84        35.51 o                         
  13   3   5          5.83          8.16        13.26 o                         
 -14   4   5        556.07        545.73        34.85 o                         
 -13   4   5         22.41         26.90        13.21 o                         
 -12   4   5        365.79        340.04        38.40 o                         
 -11   4   5        177.48        209.34        29.10 o                         
 -10   4   5         38.78         54.68         6.90 o                         
  -9   4   5        132.96        163.63         9.92 o                         
  -8   4   5       2004.40       1893.98        27.16 o                         
  -7   4   5       1033.13       1068.10        34.43 o                         
  -6   4   5        526.87        457.08        15.10 o                         
  -5   4   5       3294.36       4609.36       366.01 o                         
  -4   4   5        654.96        765.61        39.39 o                         
  -3   4   5        149.20        145.54         7.66 o                         
  -2   4   5          2.71         23.32         6.73 o                         
  -1   4   5        572.40        578.47        30.63 o                         
   0   4   5        101.85        108.56         5.69 o                         
   1   4   5       1792.55       1888.34        81.39 o                         
   2   4   5       2766.94       2865.47       244.24 o                         
   3   4   5       1462.35       1555.97        92.52 o                         
   4   4   5        119.98        146.90        12.95 o                         
   5   4   5        387.73        358.06        31.70 o                         
   6   4   5         49.83         52.49         6.61 o                         
   7   4   5         18.52         21.34         9.31 o                         
   8   4   5         88.80         89.93        15.55 o                         
   9   4   5         46.91         55.60        11.84 o                         
  10   4   5         89.15         90.42        13.50 o                         
  11   4   5        401.48        412.35        20.95 o                         
  12   4   5        395.56        414.54        62.58 o                         
 -13   5   5        163.23        175.18        21.14 o                         
 -12   5   5         81.96         94.91        10.26 o                         
 -11   5   5        503.17        548.02        49.06 o                         
 -10   5   5        277.51        257.17        25.25 o                         
  -9   5   5        169.90        268.56        37.09 o                         
  -8   5   5        156.97        184.52        11.57 o                         
  -7   5   5          7.91         71.41        31.82 o                         
  -6   5   5       1813.74       1832.50        85.54 o                         
  -5   5   5         60.92        136.27        23.06 o                         
  -4   5   5       2521.46       2861.71       104.29 o                         
  -3   5   5         41.89         72.99         6.59 o                         
  -2   5   5        841.40        943.23        32.10 o                         
  -1   5   5          3.21          2.33         5.13 o                         
   0   5   5       1532.96       1620.66        68.38 o                         
   1   5   5       1821.47       1914.41        98.47 o                         
   2   5   5        685.95        655.24        43.75 o                         
   3   5   5        217.41        234.73        25.26 o                         
   4   5   5        822.82        846.69        56.56 o                         
   5   5   5         10.51         17.10         4.06 o                         
   6   5   5         74.73         70.73         7.99 o                         
   7   5   5          4.25         14.48         8.25 o                         
   8   5   5        214.94        243.96        37.42 o                         
   9   5   5        210.38        218.76        33.42 o                         
  10   5   5         27.75         26.67        12.35 o                         
  11   5   5        132.14        117.20        20.62 o                         
  12   5   5         48.79         44.04        14.65 o                         
 -12   6   5        214.93        225.07        15.53 o                         
 -11   6   5        744.77        779.50        26.17 o                         
 -10   6   5          7.44         38.07        14.45 o                         
  -9   6   5          3.15         48.12        11.22 o                         
  -8   6   5         58.78         65.34        10.21 o                         
  -7   6   5         11.58         31.45         8.97 o                         
  -6   6   5        364.97        325.88        65.20 o                         
  -5   6   5        437.83        488.06        42.10 o                         
  -4   6   5        240.80        264.57        34.59 o                         
  -3   6   5        570.30        689.93        14.22 o                         
  -2   6   5         81.43        155.44        19.96 o                         
  -1   6   5        621.38        633.72        31.46 o                         
   0   6   5         39.08         34.02         6.00 o                         
   1   6   5          4.01          5.49         7.71 o                         
   2   6   5        218.07        193.43        15.49 o                         
   3   6   5        142.90        165.26        12.60 o                         
   4   6   5         96.96        104.83         8.70 o                         
   5   6   5       1661.46       1939.26       222.40 o                         
   6   6   5         97.88        123.63        16.65 o                         
   7   6   5         66.49         55.44        10.65 o                         
   8   6   5       1040.88       1059.37        37.78 o                         
   9   6   5        160.31        123.09        16.54 o                         
  10   6   5        217.67        231.28        20.85 o                         
  11   6   5        172.84        156.17        28.07 o                         
 -11   7   5         17.98         35.81        11.34 o                         
 -10   7   5        680.18        669.03        19.96 o                         
  -9   7   5        121.47        130.37        10.64 o                         
  -8   7   5         11.73         22.45         7.27 o                         
  -7   7   5        162.73        137.27        11.30 o                         
  -6   7   5        120.29        134.53        20.22 o                         
  -5   7   5        297.92        285.76        41.10 o                         
  -4   7   5         57.84         57.41         8.40 o                         
  -3   7   5        665.49        650.55       104.08 o                         
  -2   7   5       2982.56       3380.10       190.08 o                         
  -1   7   5       1710.71       1714.04       115.50 o                         
   0   7   5        713.38        776.23        53.86 o                         
   1   7   5       1089.80       1107.27        78.95 o                         
   2   7   5         11.87         14.14         6.99 o                         
   3   7   5        295.96        285.66        20.24 o                         
   4   7   5          3.02          0.75         8.51 o                         
   5   7   5        518.36        555.93        75.77 o                         
   6   7   5         23.49         26.97        12.95 o                         
   7   7   5        344.49        294.75        20.27 o                         
   8   7   5         31.13         34.15        16.49 o                         
   9   7   5        257.46        250.19        23.91 o                         
  10   7   5          1.64          2.56        16.53 o                         
 -10   8   5        443.28        409.08        20.58 o                         
  -9   8   5        134.79         84.67        16.63 o                         
  -8   8   5        124.31        142.48        12.02 o                         
  -7   8   5         87.20         97.50         9.34 o                         
  -6   8   5         25.71         30.41         8.86 o                         
  -5   8   5        152.22        150.57        24.30 o                         
  -4   8   5        579.40        700.11        88.23 o                         
  -3   8   5         67.61         82.60        12.56 o                         
  -2   8   5         69.44         62.43        10.46 o                         
  -1   8   5       1298.74       1379.07        93.88 o                         
   0   8   5        139.55        139.27        10.73 o                         
   1   8   5        137.02        152.49        23.97 o                         
   2   8   5         50.93         47.11        12.47 o                         
   3   8   5        185.52        192.87        27.05 o                         
   4   8   5        349.21        358.67        41.61 o                         
   5   8   5         19.56         14.64        15.99 o                         
   6   8   5        536.13        492.22        26.00 o                         
   7   8   5         19.66         24.03        17.77 o                         
   8   8   5        186.42        169.69        20.90 o                         
   9   8   5         30.83         36.13        19.03 o                         
  -8   9   5          4.05          7.94         8.42 o                         
  -7   9   5        197.35        214.26        16.19 o                         
  -6   9   5         44.16         29.06         8.95 o                         
  -5   9   5        144.38        151.25        13.01 o                         
  -4   9   5        166.28        171.08        23.69 o                         
  -3   9   5         29.45         19.86         9.67 o                         
  -2   9   5        157.79        139.82        20.73 o                         
  -1   9   5         40.61         33.99        10.47 o                         
   0   9   5         53.07         27.59        22.19 o                         
   1   9   5        849.26        822.13        82.65 o                         
   2   9   5         55.32         46.97        12.91 o                         
   3   9   5        196.61        173.63        14.78 o                         
   4   9   5        556.19        510.68        27.79 o                         
   5   9   5        342.69        267.75        23.78 o                         
   6   9   5        202.58        207.07        22.98 o                         
   7   9   5        115.58         89.92        17.30 o                         
  -6  10   5         20.72          9.10        10.70 o                         
  -5  10   5        244.41        250.13        21.73 o                         
  -4  10   5         12.08         14.56        18.11 o                         
  -3  10   5        437.30        402.28        67.23 o                         
  -2  10   5         38.09         40.15        13.98 o                         
  -1  10   5         17.01          9.52        13.46 o                         
   0  10   5          5.82         -1.77        11.38 o                         
   1  10   5        109.28        109.34        17.02 o                         
   2  10   5         92.06         95.88        15.64 o                         
   3  10   5        484.32        491.08        32.98 o                         
   4  10   5          1.09          6.12        17.97 o                         
   5  10   5        250.13        219.04        24.00 o                         
  -6 -10   6        314.34        355.41        22.12 o                         
  -5 -10   6         73.44         83.52        16.58 o                         
  -4 -10   6        570.90        638.56        33.14 o                         
  -3 -10   6         25.60         43.82        16.75 o                         
  -2 -10   6          3.30         -2.56        13.86 o                         
  -1 -10   6         78.72         64.06        14.90 o                         
   0 -10   6          8.45         -2.53        13.16 o                         
   1 -10   6        145.17        140.74        15.38 o                         
   2 -10   6         30.04         17.28        14.49 o                         
   3 -10   6        242.92        322.04        32.93 o                         
  -8  -9   6        486.73        525.22        73.30 o                         
  -7  -9   6        231.09        231.55        21.81 o                         
  -6  -9   6         26.08         39.42        14.59 o                         
  -5  -9   6        529.98        516.20        28.56 o                         
  -4  -9   6          4.87          4.32        11.23 o                         
  -3  -9   6          1.44          7.92        11.52 o                         
  -2  -9   6          1.85          5.95        10.07 o                         
  -1  -9   6          0.34          3.08         9.24 o                         
   0  -9   6         30.58         30.22         7.97 o                         
   1  -9   6         15.49         14.06         9.54 o                         
   2  -9   6        148.69        157.36        27.07 o                         
   3  -9   6        102.02        104.34        15.44 o                         
   4  -9   6       1295.05       1301.44       101.00 o                         
   5  -9   6         65.81         73.09        11.94 o                         
   6  -9   6         31.88         27.67         9.85 o                         
 -10  -8   6         15.36         29.78        20.41 o                         
  -9  -8   6        469.15        503.23        28.14 o                         
  -8  -8   6        153.20        136.95        25.09 o                         
  -7  -8   6        116.67        140.35        30.61 o                         
  -6  -8   6         32.57         25.15        13.14 o                         
  -5  -8   6         40.55         39.39        13.76 o                         
  -4  -8   6        197.36        161.94        15.13 o                         
  -3  -8   6        376.26        334.91        14.95 o                         
  -2  -8   6         74.23         76.72        10.25 o                         
  -1  -8   6       2312.42       2383.97       145.16 o                         
   0  -8   6          0.20         -1.13         7.13 o                         
   1  -8   6        374.49        397.62        27.87 o                         
   2  -8   6         49.49         48.12         6.91 o                         
   3  -8   6        215.32        223.51        17.82 o                         
   4  -8   6          4.11          7.04         6.23 o                         
   5  -8   6        124.04        196.14        28.90 o                         
   6  -8   6        291.59        263.48        20.31 o                         
   7  -8   6        331.53        390.37        50.26 o                         
 -12  -7   6        587.29        640.61        40.69 o                         
 -11  -7   6         23.10         20.63        12.55 o                         
 -10  -7   6        969.94       1088.11        37.67 o                         
  -9  -7   6        157.67        157.80        18.78 o                         
  -8  -7   6        106.41        111.66        17.21 o                         
  -7  -7   6         26.76         33.88        12.25 o                         
  -6  -7   6          5.19          8.40        11.74 o                         
  -5  -7   6         51.63         57.02        11.73 o                         
  -4  -7   6        512.21        469.41        38.87 o                         
  -3  -7   6          1.27          9.96         6.63 o                         
  -2  -7   6       1246.35       1352.33        58.03 o                         
  -1  -7   6        221.15        204.92        38.43 o                         
   0  -7   6       2121.78       2042.54       197.69 o                         
   1  -7   6         11.75         14.82         4.68 o                         
   2  -7   6          1.74          4.88         5.50 o                         
   3  -7   6          2.34          6.79         3.89 o                         
   4  -7   6        268.83        265.50        13.33 o                         
   5  -7   6         12.27         14.10         6.10 o                         
   6  -7   6         15.75         21.04         9.82 o                         
   7  -7   6       1675.59       1764.54       141.61 o                         
   8  -7   6          0.14         12.59         9.26 o                         
   9  -7   6        152.12        171.58        18.11 o                         
 -13  -6   6        192.19        231.01        19.64 o                         
 -12  -6   6        491.88        529.54        25.82 o                         
 -11  -6   6        148.95        170.15        16.68 o                         
 -10  -6   6        561.86        656.46        28.04 o                         
  -9  -6   6        391.80        380.33        22.01 o                         
  -8  -6   6        845.26        838.87        29.90 o                         
  -7  -6   6         31.74         30.01        11.50 o                         
  -6  -6   6       2282.31       2212.35        47.06 o                         
  -5  -6   6         67.79         86.89        10.85 o                         
  -4  -6   6       1738.57       1728.14        35.00 o                         
  -3  -6   6        244.45        247.37        15.56 o                         
  -2  -6   6        750.61        717.23        77.58 o                         
  -1  -6   6        231.84        191.26        16.68 o                         
   0  -6   6       1055.15        998.42       120.22 o                         
   1  -6   6        960.56        986.67        38.61 o                         
   2  -6   6        186.03        257.96        27.05 o                         
   3  -6   6        378.33        474.91        46.62 o                         
   4  -6   6        123.28        281.53        50.85 o                         
   5  -6   6          3.10          7.32         5.42 o                         
   6  -6   6        128.57        170.68        30.88 o                         
   7  -6   6         28.32         36.75        24.34 o                         
   8  -6   6       1168.12       1387.81       174.21 o                         
   9  -6   6        482.66        426.35        27.87 o                         
  10  -6   6         53.34         20.75        14.69 o                         
 -13  -5   6        185.18        196.85        18.03 o                         
 -12  -5   6         15.71         20.47        11.23 o                         
 -11  -5   6        673.58        745.66        44.43 o                         
 -10  -5   6         68.49         85.75        12.20 o                         
  -9  -5   6        267.54        275.17        23.22 o                         
  -8  -5   6        162.15        139.12        21.55 o                         
  -7  -5   6       1114.22       1066.11        46.66 o                         
  -6  -5   6        567.18        483.22        23.67 o                         
  -5  -5   6        687.90        644.32        39.68 o                         
  -4  -5   6         30.84         26.42         3.46 o                         
  -3  -5   6        307.29        249.07        26.95 o                         
  -2  -5   6        705.23        744.97        91.49 o                         
  -1  -5   6        249.70        181.78        23.10 o                         
   0  -5   6         17.49         18.49         4.98 o                         
   1  -5   6         67.57        135.12        13.24 o                         
   2  -5   6         34.12         72.68        11.74 o                         
   3  -5   6        104.17        110.34        12.96 o                         
   4  -5   6        743.34        805.64        22.77 o                         
   5  -5   6        565.84        675.71        62.67 o                         
   6  -5   6        569.40        691.60        32.71 o                         
   7  -5   6        392.58        489.81        64.20 o                         
   8  -5   6       1840.35       1575.77        83.06 o                         
   9  -5   6        432.02        256.93        96.18 o                         
  10  -5   6        373.15        360.71        34.01 o                         
  11  -5   6         49.31         16.27        30.13 o                         
 -14  -4   6        876.06        995.89        43.05 o                         
 -13  -4   6          8.40         21.15        13.41 o                         
 -12  -4   6        274.05        306.16        15.16 o                         
 -11  -4   6         21.72         21.63        11.88 o                         
 -10  -4   6         38.43         37.01        11.17 o                         
  -9  -4   6       1980.45       2015.71        92.93 o                         
  -8  -4   6       2522.49       2335.26       101.55 o                         
  -7  -4   6       1578.78       1582.34        96.02 o                         
  -6  -4   6       1809.78       1688.29        31.88 o                         
  -5  -4   6       1935.09       1955.05       200.44 o                         
  -4  -4   6       5528.49       5890.27       429.95 o                         
  -3  -4   6         89.42         87.85         9.19 o                         
  -2  -4   6         22.97         49.46        17.02 o                         
  -1  -4   6        132.53        141.89        24.49 o                         
   0  -4   6        130.55        193.70        27.49 o                         
   1  -4   6       1065.33       1147.60        52.92 o                         
   2  -4   6       1972.66       2666.02       266.92 o                         
   3  -4   6       1138.18       1091.04        78.90 o                         
   4  -4   6       2070.87       2385.98       246.31 o                         
   5  -4   6        825.36        962.90        54.53 o                         
   6  -4   6        251.41        247.08        16.06 o                         
   7  -4   6         50.38         35.29         9.46 o                         
   8  -4   6        455.85        461.99        24.41 o                         
   9  -4   6        246.50        355.75        53.45 o                         
  10  -4   6        105.93         79.51        11.92 o                         
  11  -4   6        772.42        812.06       125.96 o                         
 -14  -3   6        287.32        340.02        21.62 o                         
 -13  -3   6         59.49         56.59        13.21 o                         
 -12  -3   6         22.33         17.56         8.46 o                         
 -11  -3   6        214.65        228.31        12.38 o                         
 -10  -3   6         27.14         29.79         5.77 o                         
  -9  -3   6         49.06         44.33         6.94 o                         
  -8  -3   6         86.43         92.49         9.28 o                         
  -7  -3   6        510.53        513.32        30.32 o                         
  -6  -3   6        621.81        630.77        53.34 o                         
  -5  -3   6        214.15        235.36         9.02 o                         
  -4  -3   6         17.38         22.42         6.08 o                         
  -3  -3   6         99.05        102.82        12.10 o                         
  -2  -3   6         79.67        126.26        18.04 o                         
  -1  -3   6        145.18        201.78        62.91 o                         
   0  -3   6         28.47         48.32         4.45 o                         
   1  -3   6        718.12        690.55        24.72 o                         
   2  -3   6       3190.78       3142.42       239.70 o                         
   3  -3   6         48.89         42.10         3.17 o                         
   4  -3   6       1926.53       1856.78       165.69 o                         
   5  -3   6          3.31          2.28         1.93 o                         
   6  -3   6        967.56       1114.05       112.74 o                         
   7  -3   6         53.13         35.33        16.05 o                         
   8  -3   6          2.20          2.41         7.65 o                         
   9  -3   6        175.38        125.15        13.67 o                         
  10  -3   6        713.51        651.85        49.24 o                         
  11  -3   6         49.27         57.03        14.66 o                         
  12  -3   6        695.58        743.61        75.78 o                         
 -15  -2   6         64.48         74.51        22.98 o                         
 -14  -2   6          3.53          1.95         9.29 o                         
 -13  -2   6        584.73        612.86        19.73 o                         
 -12  -2   6         61.60         59.07        10.11 o                         
 -11  -2   6       1244.00       1299.05        24.84 o                         
 -10  -2   6          3.53         -3.00         6.00 o                         
  -9  -2   6       1399.43       1334.42        37.78 o                         
  -8  -2   6         96.04         97.48        18.35 o                         
  -7  -2   6       2884.10       2729.71       141.35 o                         
  -6  -2   6        105.10        103.27        17.69 o                         
  -5  -2   6        820.27        655.17        46.22 o                         
  -4  -2   6        367.41        359.35        12.82 o                         
  -3  -2   6       3392.49       3238.45       343.39 o                         
  -2  -2   6       1290.00       1065.39        49.71 o                         
  -1  -2   6       4536.83       4169.45       308.82 o                         
   0  -2   6         36.85         18.24         2.53 o                         
   1  -2   6        399.76        441.81        48.97 o                         
   2  -2   6         61.99         35.46         7.79 o                         
   3  -2   6        830.76        733.64       136.58 o                         
   4  -2   6       3138.48       2743.36       174.97 o                         
   5  -2   6        282.32        300.36        42.96 o                         
   6  -2   6        319.65        319.32        14.04 o                         
   7  -2   6       1373.10       1386.68        51.30 o                         
   8  -2   6         17.44         21.28         9.65 o                         
   9  -2   6        106.60         13.10        30.64 o                         
  10  -2   6        368.90        333.85        44.22 o                         
  11  -2   6         15.62          5.50        25.78 o                         
  12  -2   6        349.01        383.84        50.07 o                         
 -15  -1   6         65.78         64.09        12.44 o                         
 -14  -1   6         41.88         49.85        11.49 o                         
 -13  -1   6        162.67        140.75        12.20 o                         
 -12  -1   6       1020.76        972.74        21.41 o                         
 -11  -1   6        807.51        824.88        29.43 o                         
 -10  -1   6        445.17        358.63        11.94 o                         
  -9  -1   6        482.86        429.91        22.00 o                         
  -8  -1   6         23.63         33.22         5.81 o                         
  -7  -1   6       1146.68       1117.20        79.24 o                         
  -6  -1   6        211.08        121.10        17.11 o                         
  -5  -1   6        664.38        609.38       207.83 o                         
  -4  -1   6       1290.47       1240.73       202.82 o                         
  -3  -1   6        635.43        928.39       317.91 o                         
  -2  -1   6        762.29       1101.41       113.09 o                         
  -1  -1   6        301.00        206.54        12.17 o                         
   0  -1   6       1727.22       1557.43       138.59 o                         
   1  -1   6       3219.44       2974.38        89.47 o                         
   2  -1   6         97.18         91.50         9.30 o                         
   3  -1   6        651.61        550.46        36.79 o                         
   4  -1   6         45.47         45.43         6.17 o                         
   5  -1   6       1996.00       1927.92        84.26 o                         
   6  -1   6         71.43        130.75        36.81 o                         
   7  -1   6        241.07        198.23        11.62 o                         
   8  -1   6         44.06         54.17         8.98 o                         
   9  -1   6       1051.82       1133.81        64.61 o                         
  10  -1   6          1.61         -4.59         9.19 o                         
  11  -1   6        100.77         61.91        30.25 o                         
  12  -1   6        105.94        107.67        13.42 o                         
  13  -1   6         58.10         47.53        13.97 o                         
 -15   0   6         30.49         34.16        15.50 o                         
 -14   0   6         74.60         72.89        13.14 o                         
 -13   0   6         10.81          6.41        10.26 o                         
 -12   0   6       1385.04       1347.55        39.13 o                         
 -11   0   6        314.44        317.37        11.90 o                         
 -10   0   6       1693.82       1558.35        48.19 o                         
  -9   0   6        251.61        252.28        11.20 o                         
  -8   0   6         19.67         47.35         6.66 o                         
  -7   0   6          0.17         -1.76         5.02 o                         
  -6   0   6        155.10        125.57         5.98 o                         
  -5   0   6         51.03         55.24         5.24 o                         
  -4   0   6       5033.24       5249.69       385.32 o                         
  -3   0   6         29.91         11.09         2.49 o                         
  -2   0   6      25886.58      32281.41       767.65 o                         
  -1   0   6          0.83          3.75         2.07 o                         
   0   0   6       3043.68       3073.61       242.33 o                         
   1   0   6        214.08        165.24        11.19 o                         
   2   0   6       1525.06       1199.56        56.89 o                         
   3   0   6         59.32         53.13         2.51 o                         
   4   0   6        835.18        882.11        27.17 o                         
   5   0   6          4.26          3.11         2.86 o                         
   6   0   6       1064.89        929.18        60.72 o                         
   7   0   6        501.32        442.30        18.74 o                         
   8   0   6       3679.06       3531.53       224.44 o                         
   9   0   6        289.32        267.11        12.01 o                         
  10   0   6          1.65          4.48        10.73 o                         
  11   0   6        154.65        178.93        15.74 o                         
  12   0   6        369.31        345.74        48.12 o                         
  13   0   6         88.42         79.51        13.45 o                         
 -15   1   6        277.04        265.02        40.20 o                         
 -14   1   6        380.31        382.16        31.16 o                         
 -13   1   6        646.92        576.70        20.26 o                         
 -12   1   6         50.75         33.07        16.89 o                         
 -11   1   6       1637.40       1491.31       108.87 o                         
 -10   1   6        257.70        269.40        24.44 o                         
  -9   1   6       1109.08       1000.61        35.50 o                         
  -8   1   6         43.29         42.67         4.02 o                         
  -7   1   6       1382.21       1227.03       150.95 o                         
  -6   1   6       1022.51        888.66       116.60 o                         
  -5   1   6       1026.63       1083.21       242.18 o                         
  -4   1   6        285.48        854.20       226.47 o                         
  -3   1   6       5589.62       5346.38       230.01 o                         
  -2   1   6       3386.82       3179.28       151.82 o                         
  -1   1   6        249.60        195.98         5.43 o                         
   0   1   6       2760.69       2959.63       183.80 o                         
   1   1   6       4975.81       4439.42       231.01 o                         
   2   1   6        241.28        207.64         7.73 o                         
   3   1   6        296.66        221.60        17.56 o                         
   4   1   6         42.75         33.61         3.95 o                         
   5   1   6        836.20        818.63        36.97 o                         
   6   1   6       1365.64       1375.19        77.50 o                         
   7   1   6         94.13         71.61         3.62 o                         
   8   1   6        323.30        336.23        23.63 o                         
   9   1   6          0.14         -0.32         7.27 o                         
  10   1   6        355.94        389.66        25.93 o                         
  11   1   6         95.76         75.37        12.57 o                         
  12   1   6         14.32         33.80        12.36 o                         
  13   1   6         53.55         58.71        14.69 o                         
 -15   2   6        186.64        174.84        21.38 o                         
 -14   2   6        392.32        369.52        34.06 o                         
 -13   2   6        125.91         85.23        17.23 o                         
 -12   2   6         36.44         28.10         8.46 o                         
 -11   2   6        260.95        138.98        66.46 o                         
 -10   2   6        410.83        368.66        34.63 o                         
  -9   2   6        688.03        656.90        62.59 o                         
  -8   2   6        717.65        607.74        19.47 o                         
  -7   2   6       1621.90       1974.38       300.04 o                         
  -6   2   6        458.80        410.48        23.50 o                         
  -5   2   6         50.95        267.96         9.98 o                         
  -4   2   6         19.82         53.51         6.90 o                         
  -3   2   6        575.70       1891.23       395.61 o                         
  -2   2   6        377.54        430.35        34.08 o                         
  -1   2   6       3891.53       4707.00       384.02 o                         
   0   2   6        565.39        551.55        27.01 o                         
   1   2   6       1585.05       1441.63        46.21 o                         
   2   2   6          8.17         18.24         5.53 o                         
   3   2   6       1347.86       1256.53        42.73 o                         
   4   2   6        291.65        356.54        58.39 o                         
   5   2   6        787.43        823.73        49.83 o                         
   6   2   6          1.62          6.94         3.39 o                         
   7   2   6       1335.66       1247.43        78.53 o                         
   8   2   6        364.85        381.14        40.11 o                         
   9   2   6       1055.30       1047.52        86.15 o                         
  10   2   6        105.42         94.92         8.32 o                         
  11   2   6        329.80        345.22        34.67 o                         
  12   2   6         10.32         11.29        12.30 o                         
  13   2   6        135.60        138.94        16.10 o                         
 -14   3   6       1030.87        894.23        61.61 o                         
 -13   3   6        217.36        172.00        28.84 o                         
 -12   3   6          5.24          9.02         4.90 o                         
 -11   3   6        160.83        170.96         9.53 o                         
 -10   3   6        534.18        542.54        44.66 o                         
  -9   3   6         59.96         70.63        13.34 o                         
  -8   3   6       1599.28       1477.16        70.05 o                         
  -7   3   6          9.34         17.66         4.72 o                         
  -6   3   6       2106.78       1912.91        26.40 o                         
  -5   3   6        184.75        196.34         8.01 o                         
  -4   3   6        459.38        276.80        18.76 o                         
  -3   3   6        482.42        458.17        25.65 o                         
  -2   3   6        224.44        197.59        17.12 o                         
  -1   3   6       2427.03       2444.26       107.58 o                         
   0   3   6         62.43         64.57         3.52 o                         
   1   3   6         89.08        116.38        31.41 o                         
   2   3   6       2485.64       2593.02        93.16 o                         
   3   3   6         54.59         46.83         4.45 o                         
   4   3   6       1325.00       1322.29        58.58 o                         
   5   3   6        167.63        203.03        18.30 o                         
   6   3   6        441.76        451.24        32.28 o                         
   7   3   6       1069.11       1034.86        98.57 o                         
   8   3   6          1.80          4.29         7.29 o                         
   9   3   6          1.40          8.49         7.86 o                         
  10   3   6        460.67        519.57        46.47 o                         
  11   3   6        502.26        486.77        35.25 o                         
  12   3   6         93.37         85.93        14.98 o                         
 -14   4   6         88.97         24.86        40.16 o                         
 -13   4   6        413.59        436.40        87.76 o                         
 -12   4   6          7.24          8.05        15.56 o                         
 -11   4   6         25.38         25.43         6.97 o                         
 -10   4   6        320.94        330.49        16.90 o                         
  -9   4   6        826.37        913.27       101.93 o                         
  -8   4   6       1129.49       1210.81       167.80 o                         
  -7   4   6        476.43        764.23       156.15 o                         
  -6   4   6       1381.05       1762.60       131.68 o                         
  -5   4   6       1103.97       2249.06       289.60 o                         
  -4   4   6       7557.88       9011.09       345.26 o                         
  -3   4   6         35.48         66.69        19.48 o                         
  -2   4   6        563.42        462.39        31.67 o                         
  -1   4   6        486.66        623.90        33.20 o                         
   0   4   6        640.35        686.41        39.64 o                         
   1   4   6        213.17        261.66        81.13 o                         
   2   4   6       5774.31       6049.26       350.25 o                         
   3   4   6         85.33         45.68        20.63 o                         
   4   4   6       4108.44       4347.05       217.91 o                         
   5   4   6         66.77         69.04         5.23 o                         
   6   4   6        250.89        276.47        23.00 o                         
   7   4   6         44.62         46.43         9.18 o                         
   8   4   6        195.46        195.40        25.28 o                         
   9   4   6          5.33         14.30         9.11 o                         
  10   4   6        397.43        438.80        52.98 o                         
  11   4   6          0.61         14.10        10.22 o                         
  12   4   6        397.16        504.71        73.92 o                         
 -13   5   6        499.83        571.34        69.69 o                         
 -12   5   6        393.14        399.58        16.28 o                         
 -11   5   6       1077.20        985.51        77.13 o                         
 -10   5   6        412.98        402.14        14.56 o                         
  -9   5   6        255.49        235.12        11.74 o                         
  -8   5   6        541.98        502.08        23.22 o                         
  -7   5   6        713.10        679.08        46.57 o                         
  -6   5   6        235.01        207.83         9.74 o                         
  -5   5   6        980.77       1070.85        46.18 o                         
  -4   5   6          0.54          5.48         3.37 o                         
  -3   5   6        276.28        312.99        12.26 o                         
  -2   5   6        957.03        993.74        26.19 o                         
  -1   5   6          5.19         23.07         9.64 o                         
   0   5   6         39.12         13.86         3.34 o                         
   1   5   6        545.06        636.52        40.89 o                         
   2   5   6        319.24        328.06        26.32 o                         
   3   5   6         11.81         11.25         4.59 o                         
   4   5   6         22.33         28.45         3.70 o                         
   5   5   6        953.49        981.97        62.85 o                         
   6   5   6          0.28          4.70         6.95 o                         
   7   5   6        551.94        595.12        66.64 o                         
   8   5   6        510.91        493.52        38.63 o                         
   9   5   6       1073.90       1150.15       131.58 o                         
  10   5   6        306.69        372.72        51.95 o                         
  11   5   6        495.37        499.21        26.21 o                         
 -12   6   6        899.20        942.61        99.45 o                         
 -11   6   6         53.55         50.47        10.14 o                         
 -10   6   6       1000.98       1039.55        39.61 o                         
  -9   6   6        582.75        627.75        37.43 o                         
  -8   6   6        178.04        417.29        80.33 o                         
  -7   6   6         89.28         78.00         8.64 o                         
  -6   6   6       1990.76       2354.47        79.29 o                         
  -5   6   6          3.53         75.00        32.57 o                         
  -4   6   6       1400.95       1716.56       205.24 o                         
  -3   6   6        699.24        714.87        74.27 o                         
  -2   6   6       1075.67       1160.48        42.42 o                         
  -1   6   6        808.03        814.04        65.37 o                         
   0   6   6       1220.78       1240.32        73.16 o                         
   1   6   6       1100.40       1222.17        82.56 o                         
   2   6   6        246.48        249.58        11.33 o                         
   3   6   6       1782.46       1935.72       180.63 o                         
   4   6   6        607.17        675.38        61.23 o                         
   5   6   6        168.28        168.17        21.18 o                         
   6   6   6         81.12         96.55        11.50 o                         
   7   6   6       1106.38       1159.88       117.07 o                         
   8   6   6        336.65        362.70        36.14 o                         
   9   6   6        191.99        185.64        18.47 o                         
  10   6   6         75.06         68.56        16.60 o                         
  11   6   6        151.22        129.36        18.75 o                         
 -11   7   6        568.36        539.91        28.85 o                         
 -10   7   6        230.13        229.38        15.31 o                         
  -9   7   6       1642.63       1391.75        63.10 o                         
  -8   7   6         84.91         76.45        11.82 o                         
  -7   7   6        385.30        318.41        56.13 o                         
  -6   7   6         75.52         96.65        14.74 o                         
  -5   7   6        148.17        171.24        10.52 o                         
  -4   7   6        269.00        225.16        29.15 o                         
  -3   7   6        202.74        249.21        14.63 o                         
  -2   7   6        869.04        955.86        31.56 o                         
  -1   7   6         84.19        134.03        34.71 o                         
   0   7   6       2386.03       2213.99       147.81 o                         
   1   7   6        568.80        602.12        73.80 o                         
   2   7   6         93.18         82.15        11.09 o                         
   3   7   6         12.76         11.77         8.86 o                         
   4   7   6         67.45         63.96         9.24 o                         
   5   7   6         60.77         87.37        18.95 o                         
   6   7   6        275.34        352.40        37.57 o                         
   7   7   6        272.68        226.70        20.25 o                         
   8   7   6        593.69        563.91        73.58 o                         
   9   7   6          0.03         -1.54        17.09 o                         
  10   7   6        132.02        134.55        18.49 o                         
 -10   8   6        177.60        210.84        16.44 o                         
  -9   8   6        469.58        443.52        39.58 o                         
  -8   8   6        579.05        617.11        28.60 o                         
  -7   8   6         72.98         60.28        12.68 o                         
  -6   8   6          4.97         24.28        19.92 o                         
  -5   8   6        106.66         94.50        10.28 o                         
  -4   8   6        140.56         88.87        19.56 o                         
  -3   8   6        146.31        137.32        14.44 o                         
  -2   8   6        200.40        188.36        32.40 o                         
  -1   8   6       2868.42       3093.60       167.82 o                         
   0   8   6         41.67         42.84         8.10 o                         
   1   8   6        908.58        917.91        97.55 o                         
   2   8   6          0.12         -4.77         9.54 o                         
   3   8   6        109.91        115.04        15.37 o                         
   4   8   6         17.08         12.58        11.89 o                         
   5   8   6        360.84        417.81        56.15 o                         
   6   8   6          1.32         -0.26        15.42 o                         
   7   8   6        844.32        864.68        34.61 o                         
   8   8   6        272.37        253.20        23.98 o                         
  -8   9   6       1056.35       1045.82        96.90 o                         
  -7   9   6         36.41         43.77        14.29 o                         
  -6   9   6        205.29        179.49        16.32 o                         
  -5   9   6        117.67        106.45        15.42 o                         
  -4   9   6          4.93         -4.00        17.31 o                         
  -3   9   6         37.67         33.77        15.51 o                         
  -2   9   6         63.43         64.98        18.40 o                         
  -1   9   6          4.52          7.63        10.49 o                         
   0   9   6         29.06          6.82        11.19 o                         
   1   9   6         71.75         89.64        21.49 o                         
   2   9   6         69.04         53.94        11.99 o                         
   3   9   6        356.98        368.23        59.76 o                         
   4   9   6        427.25        433.12        47.08 o                         
   5   9   6        332.14        335.30        24.57 o                         
   6   9   6          0.47         -4.04        15.17 o                         
   7   9   6         96.57        104.66        19.28 o                         
  -5  10   6         24.18         24.30        40.90 o                         
  -4  10   6        572.23        551.86        79.77 o                         
  -3  10   6          0.55          2.45        13.58 o                         
  -2  10   6          2.17          2.56        17.07 o                         
  -1  10   6         14.35         14.19        18.15 o                         
   0  10   6         17.98         29.02        14.88 o                         
   1  10   6         20.85         24.43        14.49 o                         
   2  10   6         37.45         26.96        13.66 o                         
   3  10   6         40.62         39.13        14.19 o                         
   4  10   6        286.38        275.65        30.68 o                         
  -5 -10   7        730.94        794.35        44.46 o                         
  -4 -10   7        595.92        611.14        26.47 o                         
  -3 -10   7         14.41         15.94        15.13 o                         
  -2 -10   7        332.87        332.81        21.54 o                         
  -1 -10   7          1.04         -4.19        11.23 o                         
   0 -10   7        209.74        202.93        18.20 o                         
   1 -10   7        307.92        292.54        26.09 o                         
  -8  -9   7        213.97        220.42        21.06 o                         
  -7  -9   7        317.89        345.68        19.97 o                         
  -6  -9   7        286.93        289.68        20.19 o                         
  -5  -9   7        795.85        770.76        31.60 o                         
  -4  -9   7          0.85          9.53        12.41 o                         
  -3  -9   7        987.13       1024.30        36.22 o                         
  -2  -9   7         57.54         61.41        11.02 o                         
  -1  -9   7        872.78        878.24        42.96 o                         
   0  -9   7         68.69         67.04         9.06 o                         
   1  -9   7        251.21        265.09        21.87 o                         
   2  -9   7        220.17        267.42        33.30 o                         
   3  -9   7        164.02        161.72        20.11 o                         
   4  -9   7          8.79          0.85        12.50 o                         
   5  -9   7        277.45        301.32        21.41 o                         
 -10  -8   7        166.74        164.66        24.84 o                         
  -9  -8   7         21.36         29.06        16.93 o                         
  -8  -8   7        337.81        341.14        23.50 o                         
  -7  -8   7         12.47         29.32        12.41 o                         
  -6  -8   7        344.38        289.42        18.24 o                         
  -5  -8   7         28.55         33.51        12.32 o                         
  -4  -8   7        334.00        352.69        22.12 o                         
  -3  -8   7        120.22        119.59        11.71 o                         
  -2  -8   7       3090.43       3170.27        99.06 o                         
  -1  -8   7        218.96        214.51        12.22 o                         
   0  -8   7        109.07        120.48        12.21 o                         
   1  -8   7        171.38        173.03        13.30 o                         
   2  -8   7        111.29        108.65         8.62 o                         
   3  -8   7          2.51         12.63         4.57 o                         
   4  -8   7         23.82         20.40         6.57 o                         
   5  -8   7        124.44         98.64        10.07 o                         
   6  -8   7          2.98          1.72        10.10 o                         
   7  -8   7        300.77        287.14        16.39 o                         
 -11  -7   7         84.17         96.27        18.48 o                         
 -10  -7   7        169.21        161.25        21.25 o                         
  -9  -7   7        356.41        361.59        22.74 o                         
  -8  -7   7         72.63         99.67        17.33 o                         
  -7  -7   7         20.62         18.67        11.18 o                         
  -6  -7   7        367.91        383.51        18.12 o                         
  -5  -7   7         85.85         95.89        12.36 o                         
  -4  -7   7        295.81        269.23        15.99 o                         
  -3  -7   7       1101.79       1069.01        48.47 o                         
  -2  -7   7       2467.78       2472.34        66.54 o                         
  -1  -7   7        946.23       1036.62        57.04 o                         
   0  -7   7       1125.83       1133.46        81.35 o                         
   1  -7   7        277.39        257.32        18.60 o                         
   2  -7   7          2.41          2.06         4.94 o                         
   3  -7   7          8.49          7.97         3.50 o                         
   4  -7   7          5.17          5.54         9.59 o                         
   5  -7   7         52.42         48.60         9.41 o                         
   6  -7   7        488.85        518.92        27.49 o                         
   7  -7   7         34.40         63.77        10.48 o                         
   8  -7   7        678.81        697.33        46.77 o                         
 -12  -6   7        155.71        174.73        20.03 o                         
 -11  -6   7         61.33         67.85        12.67 o                         
 -10  -6   7        159.49        173.60        14.47 o                         
  -9  -6   7         15.28         18.63         9.49 o                         
  -8  -6   7        149.88        158.33        17.58 o                         
  -7  -6   7        374.58        364.89        20.72 o                         
  -6  -6   7          1.57         44.08        11.23 o                         
  -5  -6   7        117.74        119.85        12.33 o                         
  -4  -6   7        398.06        346.95        15.37 o                         
  -3  -6   7        434.21        447.90        24.85 o                         
  -2  -6   7          0.09          4.62         6.82 o                         
  -1  -6   7        579.24        552.74        33.74 o                         
   0  -6   7        456.37        390.57        47.67 o                         
   1  -6   7         20.54         40.67         5.41 o                         
   2  -6   7        733.41        682.39        28.63 o                         
   3  -6   7        117.32        109.34         7.03 o                         
   4  -6   7         53.53         47.92         5.41 o                         
   5  -6   7          6.52         37.27         8.79 o                         
   6  -6   7         23.85         42.74        11.39 o                         
   7  -6   7        161.73        138.91        13.46 o                         
   8  -6   7        534.92        483.47        49.22 o                         
   9  -6   7        523.60        606.37        65.55 o                         
 -13  -5   7        260.09        279.70        19.66 o                         
 -12  -5   7        399.74        422.77        21.32 o                         
 -11  -5   7          0.21          1.58        11.31 o                         
 -10  -5   7        485.91        544.25        32.26 o                         
  -9  -5   7        102.79        131.49        12.18 o                         
  -8  -5   7       1276.30       1321.99        47.62 o                         
  -7  -5   7       1736.06       1774.74        36.76 o                         
  -6  -5   7       1222.71       1229.88        50.93 o                         
  -5  -5   7        790.88        791.29        41.34 o                         
  -4  -5   7        294.56        232.16        15.21 o                         
  -3  -5   7       2317.54       2205.77       127.81 o                         
  -2  -5   7        685.74        606.76        45.21 o                         
  -1  -5   7        695.60        659.13        59.85 o                         
   0  -5   7         25.67         21.87         4.35 o                         
   1  -5   7        412.94        408.39        22.36 o                         
   2  -5   7       2361.04       2472.51       163.51 o                         
   3  -5   7       1346.70       1272.46        48.90 o                         
   4  -5   7        684.39        852.38        86.03 o                         
   5  -5   7        161.41        149.22         7.33 o                         
   6  -5   7        433.25        515.26        69.65 o                         
   7  -5   7        176.78        165.82        13.72 o                         
   8  -5   7         31.17         35.16        14.43 o                         
   9  -5   7        642.10        681.88        65.49 o                         
  10  -5   7          3.67          4.98        13.07 o                         
 -14  -4   7         26.39         28.04        12.49 o                         
 -13  -4   7        419.92        480.63        22.38 o                         
 -12  -4   7         65.41         46.65        12.77 o                         
 -11  -4   7         47.77         47.20         9.68 o                         
 -10  -4   7        656.06        700.44        52.34 o                         
  -9  -4   7         17.30         16.07         6.24 o                         
  -8  -4   7         69.89        105.31        11.08 o                         
  -7  -4   7        641.07        605.07        34.08 o                         
  -6  -4   7        779.59        873.54        47.47 o                         
  -5  -4   7       1686.51       1609.09        55.34 o                         
  -4  -4   7       1296.80       1430.74       183.36 o                         
  -3  -4   7        542.91        559.05        66.47 o                         
  -2  -4   7          7.22         13.35         2.83 o                         
  -1  -4   7        597.29        714.84       132.42 o                         
   0  -4   7        170.67        137.12        26.35 o                         
   1  -4   7        759.71        809.72        60.12 o                         
   2  -4   7        307.86        297.69        17.95 o                         
   3  -4   7          9.83          6.98         5.16 o                         
   4  -4   7        741.95        632.47        37.10 o                         
   5  -4   7         14.39         73.45        32.10 o                         
   6  -4   7       1098.31       1210.74        30.21 o                         
   7  -4   7       1459.29       1493.40        63.74 o                         
   8  -4   7        102.96        132.30        18.14 o                         
   9  -4   7         15.43         10.30        11.97 o                         
  10  -4   7        694.83        664.97        68.50 o                         
  11  -4   7        162.19        166.51        18.71 o                         
 -14  -3   7        320.99        324.63        19.34 o                         
 -13  -3   7        109.41        117.26        15.54 o                         
 -12  -3   7          1.77          8.23         8.00 o                         
 -11  -3   7          7.50          7.27         5.69 o                         
 -10  -3   7        733.33        719.55        14.87 o                         
  -9  -3   7        500.26        512.41        23.07 o                         
  -8  -3   7          3.38          2.01         6.81 o                         
  -7  -3   7       2002.43       1970.73       115.67 o                         
  -6  -3   7        101.29         73.97         6.96 o                         
  -5  -3   7      12023.99      12318.08       601.68 o                         
  -4  -3   7         18.91         34.80         3.90 o                         
  -3  -3   7       3756.21       3502.38       129.99 o                         
  -2  -3   7        378.72        370.97        24.76 o                         
  -1  -3   7       3004.94       2756.34       381.18 o                         
   0  -3   7        347.21        273.57        15.45 o                         
   1  -3   7       6971.64       6954.01       325.83 o                         
   2  -3   7         24.70         35.11         6.35 o                         
   3  -3   7       2971.98       2692.65       203.93 o                         
   4  -3   7        198.94        172.61        13.77 o                         
   5  -3   7       1049.27        807.52       154.53 o                         
   6  -3   7          0.52         18.47        50.19 o                         
   7  -3   7        140.11        121.17        12.63 o                         
   8  -3   7         47.60         15.26         8.11 o                         
   9  -3   7        307.50        324.32        37.98 o                         
  10  -3   7        490.93        493.89        43.04 o                         
  11  -3   7        241.67        237.26        30.47 o                         
  12  -3   7        505.58        503.72        69.52 o                         
 -15  -2   7        198.20        211.48        18.55 o                         
 -14  -2   7         47.90         66.05        11.24 o                         
 -13  -2   7          0.88         11.49        10.17 o                         
 -12  -2   7        986.90        982.71        27.29 o                         
 -11  -2   7         19.61         27.98         6.53 o                         
 -10  -2   7        819.70        808.58        35.21 o                         
  -9  -2   7        205.55        203.02        11.84 o                         
  -8  -2   7       2176.22       2004.89        76.90 o                         
  -7  -2   7        257.95        264.72        45.41 o                         
  -6  -2   7        173.34        134.54        30.75 o                         
  -5  -2   7        936.16        951.59       164.05 o                         
  -4  -2   7         42.94         62.39        19.31 o                         
  -3  -2   7       1142.41       1465.76       309.93 o                         
  -2  -2   7         15.80         29.53         2.82 o                         
  -1  -2   7        331.48        417.28        36.93 o                         
   0  -2   7        226.22        239.95        30.60 o                         
   1  -2   7        275.98        217.17         8.52 o                         
   2  -2   7        208.37        208.46        11.32 o                         
   3  -2   7        599.19        492.70        30.38 o                         
   4  -2   7       1034.64        955.59       169.90 o                         
   5  -2   7       1002.77        936.41        43.65 o                         
   6  -2   7         48.66         56.84        10.44 o                         
   7  -2   7        942.65        964.09        36.49 o                         
   8  -2   7        174.85        180.43        13.56 o                         
   9  -2   7         48.07         39.40        13.77 o                         
  10  -2   7         13.66         12.83        11.68 o                         
  11  -2   7        475.31        475.40        42.81 o                         
  12  -2   7          6.41          5.14        12.55 o                         
 -15  -1   7         93.54         79.99        15.30 o                         
 -14  -1   7        363.82        357.86        16.69 o                         
 -13  -1   7        284.63        271.60        14.29 o                         
 -12  -1   7        112.17        110.99        10.16 o                         
 -11  -1   7        149.52        147.55         8.93 o                         
 -10  -1   7        314.81        313.41        11.90 o                         
  -9  -1   7        736.74        694.97        15.21 o                         
  -8  -1   7        175.25        204.43        15.27 o                         
  -7  -1   7        831.81        869.10        19.41 o                         
  -6  -1   7         16.63         14.86         4.41 o                         
  -5  -1   7         52.28         74.02        25.90 o                         
  -4  -1   7       1616.67       1563.26       111.81 o                         
  -3  -1   7       7457.74       7817.17       949.34 o                         
  -2  -1   7       1982.99       1510.08       124.75 o                         
  -1  -1   7       7638.54       7770.78       411.76 o                         
   0  -1   7       3128.90       2785.01       183.42 o                         
   1  -1   7          3.80          6.00         6.88 o                         
   2  -1   7       1364.68       1223.11        44.87 o                         
   3  -1   7         55.11         59.20        24.96 o                         
   4  -1   7        331.29        273.50        20.51 o                         
   5  -1   7        384.66        353.73        22.82 o                         
   6  -1   7        295.81        293.56        14.02 o                         
   7  -1   7         31.70        -14.73        39.16 o                         
   8  -1   7        989.73       1023.61        49.15 o                         
   9  -1   7         41.57         22.30         9.75 o                         
  10  -1   7        235.47        173.31        30.67 o                         
  11  -1   7        320.57        314.27        29.27 o                         
  12  -1   7        159.21        179.85        16.07 o                         
 -15   0   7        121.04        122.53        19.33 o                         
 -14   0   7        268.66        300.80        23.19 o                         
 -13   0   7          4.82         -1.70         9.06 o                         
 -12   0   7        317.68        358.34        14.70 o                         
 -11   0   7        767.38        744.12        30.13 o                         
 -10   0   7        228.53        228.67        10.71 o                         
  -9   0   7       1273.37       1251.99        64.14 o                         
  -8   0   7          0.21          5.22         4.73 o                         
  -7   0   7          6.54         10.70         4.51 o                         
  -6   0   7          8.24         15.68         4.47 o                         
  -5   0   7        633.97       1007.45       102.92 o                         
  -4   0   7         46.20         53.69         4.58 o                         
  -3   0   7       1457.32       1661.80       198.08 o                         
  -2   0   7         16.91         13.38         2.33 o                         
  -1   0   7       9719.12       8748.08      1172.09 o                         
   0   0   7       1008.49        763.42        98.23 o                         
   1   0   7       1467.94       1310.98        77.56 o                         
   2   0   7        234.32        204.36        14.38 o                         
   3   0   7        116.80        106.89         4.31 o                         
   4   0   7          3.38          5.95         2.64 o                         
   5   0   7          2.91          2.45         3.07 o                         
   6   0   7        390.51        360.53        21.31 o                         
   7   0   7         69.79         66.17         5.58 o                         
   8   0   7        579.34        596.11        31.75 o                         
   9   0   7        394.57        369.24        34.71 o                         
  10   0   7        127.69        129.21        12.98 o                         
  11   0   7         17.02         20.46        11.66 o                         
  12   0   7        103.50        128.09        14.31 o                         
 -15   1   7          0.05         -0.76        11.59 o                         
 -14   1   7        347.61        328.94        34.84 o                         
 -13   1   7         13.28         16.75         8.79 o                         
 -12   1   7        777.36        711.70        36.25 o                         
 -11   1   7         20.83         22.51         8.02 o                         
 -10   1   7        540.13        485.54        47.72 o                         
  -9   1   7        124.09         93.84        11.21 o                         
  -8   1   7        715.82        709.34        26.17 o                         
  -7   1   7         72.65         99.75        38.14 o                         
  -6   1   7        162.38        128.21        11.12 o                         
  -5   1   7       1038.75       1006.33        71.10 o                         
  -4   1   7       1213.48       1160.98        90.88 o                         
  -3   1   7       5485.19       8989.23       753.99 o                         
  -2   1   7          9.91        115.22        36.28 o                         
  -1   1   7       6982.36       8080.40       373.56 o                         
   0   1   7        951.72       1238.34       121.61 o                         
   1   1   7        399.71        337.50        22.22 o                         
   2   1   7        365.33        313.99        42.97 o                         
   3   1   7        606.41        489.79        29.92 o                         
   4   1   7         45.23         43.75         3.77 o                         
   5   1   7         76.76         72.84         4.92 o                         
   6   1   7          5.59          7.35         3.42 o                         
   7   1   7        962.76        897.46        58.15 o                         
   8   1   7          2.05         -0.18         7.81 o                         
   9   1   7        880.63        971.59        72.51 o                         
  10   1   7        121.43        121.55        13.25 o                         
  11   1   7        114.19        148.37        19.99 o                         
  12   1   7         62.28         59.51        12.44 o                         
 -15   2   7         67.72         61.96        17.82 o                         
 -14   2   7          7.13         -0.49        16.22 o                         
 -13   2   7        603.24        536.80        60.61 o                         
 -12   2   7        196.56        185.53        22.25 o                         
 -11   2   7        440.33        396.21        46.89 o                         
 -10   2   7        187.77        194.48        66.52 o                         
  -9   2   7         41.22         52.67         8.91 o                         
  -8   2   7       1763.70       2033.42       142.79 o                         
  -7   2   7        772.31       1067.81        31.74 o                         
  -6   2   7        674.56        721.15        36.39 o                         
  -5   2   7        798.00       1284.99       113.04 o                         
  -4   2   7       1078.99        814.16        19.25 o                         
  -3   2   7       1855.73       2772.72       230.25 o                         
  -2   2   7       1017.44        746.97        49.21 o                         
  -1   2   7        576.24        557.36        32.40 o                         
   0   2   7       2397.28       2223.64        93.55 o                         
   1   2   7        345.42        311.56        20.68 o                         
   2   2   7          4.14          6.43         2.33 o                         
   3   2   7         92.33        102.38         4.92 o                         
   4   2   7       3144.80       3188.63       153.73 o                         
   5   2   7         43.97         44.44         4.66 o                         
   6   2   7         91.52         90.19         5.77 o                         
   7   2   7         17.98         13.58         6.01 o                         
   8   2   7        452.19        479.19        27.92 o                         
   9   2   7        224.75        226.16        14.93 o                         
  10   2   7        330.45        370.06        26.50 o                         
  11   2   7          7.23          5.86        11.40 o                         
  12   2   7         93.20        101.27        15.18 o                         
 -14   3   7          7.82          7.98        12.29 o                         
 -13   3   7         64.96         69.80        10.81 o                         
 -12   3   7         68.82         69.49         9.45 o                         
 -11   3   7        228.50        230.83        12.19 o                         
 -10   3   7         11.39         18.02        35.62 o                         
  -9   3   7        711.41        700.52        50.53 o                         
  -8   3   7         17.12         13.83         4.32 o                         
  -7   3   7       1922.71       2033.06       165.41 o                         
  -6   3   7        122.25        110.40         8.76 o                         
  -5   3   7       5322.02       7217.85       540.22 o                         
  -4   3   7          0.54         11.13         3.96 o                         
  -3   3   7        563.85       1267.88       161.70 o                         
  -2   3   7        108.86         84.31         6.43 o                         
  -1   3   7       1609.22       1740.57       326.68 o                         
   0   3   7        323.14        302.29        13.84 o                         
   1   3   7       2846.44       2769.82       163.17 o                         
   2   3   7       1785.55       1810.60       117.78 o                         
   3   3   7       1462.33       1511.47        73.15 o                         
   4   3   7        591.36        649.19        41.52 o                         
   5   3   7        415.96        409.32        27.22 o                         
   6   3   7       1828.46       2059.14       149.62 o                         
   7   3   7         45.73         36.74         8.87 o                         
   8   3   7        320.86        322.21        23.92 o                         
   9   3   7         31.25         17.72         8.60 o                         
  10   3   7          8.65         16.58         9.15 o                         
  11   3   7         67.68         66.86        22.61 o                         
  12   3   7         71.96         83.67        20.31 o                         
 -14   4   7        481.95        362.39        25.57 o                         
 -13   4   7        487.35        457.92       115.17 o                         
 -12   4   7        181.41        181.74        18.04 o                         
 -11   4   7         73.52         84.54         9.86 o                         
 -10   4   7        308.47        327.97        26.45 o                         
  -9   4   7         81.43         74.87         8.31 o                         
  -8   4   7       1039.29        947.83        41.68 o                         
  -7   4   7        269.35        288.24         9.75 o                         
  -6   4   7       2357.67       1662.07       469.44 o                         
  -5   4   7       2582.74       2281.87       101.93 o                         
  -4   4   7       6507.23       6560.01       246.16 o                         
  -3   4   7        198.62        484.92        91.72 o                         
  -2   4   7        618.96        667.22        48.23 o                         
  -1   4   7       1301.10       1410.62        88.99 o                         
   0   4   7        845.46        740.61        32.72 o                         
   1   4   7       1007.65       1045.89        76.30 o                         
   2   4   7        223.30        215.53         7.76 o                         
   3   4   7          2.17          4.01         4.73 o                         
   4   4   7         12.38         17.73         4.40 o                         
   5   4   7        844.10        901.54        45.63 o                         
   6   4   7        453.66        503.25        39.07 o                         
   7   4   7        711.26        665.17        49.18 o                         
   8   4   7        190.14        172.99        12.92 o                         
   9   4   7         15.03         14.38         8.01 o                         
  10   4   7         44.43         59.15        12.07 o                         
  11   4   7        356.46        430.67        40.84 o                         
 -13   5   7         43.76         63.04        13.09 o                         
 -12   5   7        215.82        230.20        23.27 o                         
 -11   5   7        788.62        712.23        32.86 o                         
 -10   5   7        330.61        385.44        16.92 o                         
  -9   5   7        452.01        430.86        14.62 o                         
  -8   5   7        219.13        361.46        96.51 o                         
  -7   5   7       1330.32       1670.86       176.48 o                         
  -6   5   7       1506.86       1758.59       106.22 o                         
  -5   5   7         68.41        283.31        39.78 o                         
  -4   5   7        212.54        207.70         9.18 o                         
  -3   5   7        603.19        948.81       173.32 o                         
  -2   5   7        602.96        482.61        50.86 o                         
  -1   5   7        105.79        137.70        40.12 o                         
   0   5   7         26.75         20.88         4.11 o                         
   1   5   7          0.83          4.54        14.46 o                         
   2   5   7       2089.32       2102.78       103.14 o                         
   3   5   7        170.35        245.35        21.89 o                         
   4   5   7       2263.90       2421.29       206.09 o                         
   5   5   7         56.18         82.45         8.41 o                         
   6   5   7       1211.92       1355.86       131.71 o                         
   7   5   7         25.62         28.30         9.76 o                         
   8   5   7        227.98        292.01        48.90 o                         
   9   5   7          0.27          8.87        10.75 o                         
  10   5   7         74.05         77.96        11.47 o                         
  11   5   7          6.93          6.93        14.35 o                         
 -12   6   7          1.16          7.62        11.79 o                         
 -11   6   7        794.20        818.85        21.60 o                         
 -10   6   7         66.42         66.23        17.92 o                         
  -9   6   7        983.82        887.64        38.78 o                         
  -8   6   7        542.39        690.57       102.02 o                         
  -7   6   7       1387.87       1170.94        76.21 o                         
  -6   6   7        960.25        923.18        89.09 o                         
  -5   6   7        458.57        377.25        53.81 o                         
  -4   6   7         22.74         22.74         9.15 o                         
  -3   6   7        753.12        723.09        64.14 o                         
  -2   6   7         33.15         22.28         4.79 o                         
  -1   6   7        213.14        184.76        12.11 o                         
   0   6   7        285.58        244.85        10.54 o                         
   1   6   7        192.28        171.18        15.69 o                         
   2   6   7        563.64        644.28        53.45 o                         
   3   6   7        134.48        151.07        13.05 o                         
   4   6   7         14.02         22.87         8.78 o                         
   5   6   7        388.55        470.28        43.21 o                         
   6   6   7         31.52         29.84         7.95 o                         
   7   6   7          1.98          8.27        12.10 o                         
   8   6   7        154.35        187.57        29.78 o                         
   9   6   7        307.67        302.21        28.63 o                         
  10   6   7          4.20          2.58        15.12 o                         
 -11   7   7          2.78         11.60        10.39 o                         
 -10   7   7        510.00        541.71        42.17 o                         
  -9   7   7        109.03        128.02        23.57 o                         
  -8   7   7         61.48         65.28        14.74 o                         
  -7   7   7         41.64         49.85        13.20 o                         
  -6   7   7        212.73        229.20        34.78 o                         
  -5   7   7         13.91         11.92         8.50 o                         
  -4   7   7        255.98        206.25        22.57 o                         
  -3   7   7       1590.85       1287.34       149.02 o                         
  -2   7   7        886.57        969.11       158.07 o                         
  -1   7   7       1331.28       1398.04       192.24 o                         
   0   7   7         22.09         56.23        30.41 o                         
   1   7   7       1182.15       1341.95       125.93 o                         
   2   7   7          5.32          3.18         8.74 o                         
   3   7   7          4.44          9.42         8.66 o                         
   4   7   7         74.94         77.76        13.67 o                         
   5   7   7          6.50         12.94         8.87 o                         
   6   7   7         21.91         16.69        11.13 o                         
   7   7   7        302.32        331.23        28.76 o                         
   8   7   7         64.71         68.33        15.18 o                         
   9   7   7        325.47        313.83        32.91 o                         
 -10   8   7        213.41        163.55        20.97 o                         
  -9   8   7        611.55        519.47       138.70 o                         
  -8   8   7        452.10        410.45       137.31 o                         
  -7   8   7        257.22        201.23        25.14 o                         
  -6   8   7        179.57        192.35        16.25 o                         
  -5   8   7        198.60        197.65        20.31 o                         
  -4   8   7         60.02         82.42        13.86 o                         
  -3   8   7          4.31         13.65         9.94 o                         
  -2   8   7       2219.26       2462.54        90.85 o                         
  -1   8   7        680.18        561.27        72.58 o                         
   0   8   7        134.75        117.42        11.97 o                         
   1   8   7         23.08         28.57         9.51 o                         
   2   8   7         38.43         23.39         9.15 o                         
   3   8   7        164.47        166.75        17.64 o                         
   4   8   7        165.78        188.75        23.10 o                         
   5   8   7          3.58         -4.20         9.47 o                         
   6   8   7         44.00         33.52        15.35 o                         
   7   8   7         84.06        102.57        18.67 o                         
   8   8   7         19.36          9.89        17.83 o                         
  -8   9   7          2.37          9.90        12.26 o                         
  -7   9   7        722.62        642.68       100.18 o                         
  -6   9   7        288.61        274.98        70.74 o                         
  -5   9   7        765.39        661.55        38.30 o                         
  -4   9   7         42.47         29.51        15.06 o                         
  -3   9   7        437.08        297.93        36.43 o                         
  -2   9   7        199.98        241.99        58.58 o                         
  -1   9   7        925.53        912.85       146.89 o                         
   0   9   7         26.85         30.41        11.25 o                         
   1   9   7        198.30        215.58        30.98 o                         
   2   9   7        468.37        440.85        63.00 o                         
   3   9   7          1.40         -4.44        12.85 o                         
   4   9   7        186.62        212.04        26.41 o                         
   5   9   7        110.32        151.46        28.73 o                         
   6   9   7          8.13         19.91        15.08 o                         
  -5  10   7        790.74        753.08       170.62 o                         
  -4  10   7        401.29        424.49        57.38 o                         
  -3  10   7        141.93        132.06        32.59 o                         
  -2  10   7        709.23        661.26       177.38 o                         
  -1  10   7         37.41         38.06        21.55 o                         
   0  10   7         80.39         78.50        21.31 o                         
   1  10   7        293.91        252.57        19.56 o                         
   2  10   7         40.62         36.58        14.98 o                         
   3  10   7        413.70        411.48        40.47 o                         
  -3 -10   8        210.88        196.73        19.30 o                         
  -2 -10   8          1.04          3.77        10.06 o                         
  -1 -10   8        260.51        258.90        30.23 o                         
  -7  -9   8        282.40        275.81        18.09 o                         
  -6  -9   8         69.94         89.30        16.56 o                         
  -5  -9   8         75.33         89.36        15.15 o                         
  -4  -9   8        955.15        919.53        30.23 o                         
  -3  -9   8        656.77        673.36        38.19 o                         
  -2  -9   8        160.56        163.99        11.98 o                         
  -1  -9   8          9.70          7.72         7.92 o                         
   0  -9   8        275.55        227.29        21.20 o                         
   1  -9   8         31.25         37.61        14.93 o                         
   2  -9   8        396.05        462.82        23.17 o                         
   3  -9   8         40.66         24.20        14.21 o                         
   4  -9   8        236.12        303.89        21.01 o                         
 -10  -8   8          0.18         -6.02        15.98 o                         
  -9  -8   8        157.60        151.66        20.22 o                         
  -8  -8   8         76.00         68.19        15.99 o                         
  -7  -8   8        620.13        663.29        24.55 o                         
  -6  -8   8         60.79         56.53        11.84 o                         
  -5  -8   8        333.87        323.02        18.41 o                         
  -4  -8   8        489.65        541.59        32.57 o                         
  -3  -8   8       1319.55       1342.03        63.09 o                         
  -2  -8   8        406.85        446.29        25.90 o                         
  -1  -8   8        541.81        507.46        33.06 o                         
   0  -8   8        546.76        566.05        45.62 o                         
   1  -8   8        153.56        145.27        19.15 o                         
   2  -8   8        142.27        173.87        31.15 o                         
   3  -8   8        114.28        128.32        11.33 o                         
   4  -8   8        466.76        449.57        36.70 o                         
   5  -8   8         14.94         18.03        13.04 o                         
   6  -8   8        191.52        169.46        16.27 o                         
 -11  -7   8         31.11         37.39        16.13 o                         
 -10  -7   8         30.83         36.37        16.90 o                         
  -9  -7   8          1.05         -6.09        13.45 o                         
  -8  -7   8         16.61         13.00        12.93 o                         
  -7  -7   8         55.19         45.50        11.12 o                         
  -6  -7   8        251.49        222.19        15.43 o                         
  -5  -7   8        114.49        122.70        13.20 o                         
  -4  -7   8        793.37        817.00        34.92 o                         
  -3  -7   8        690.78        725.26        36.32 o                         
  -2  -7   8       2869.95       2625.68       171.22 o                         
  -1  -7   8       1739.01       1818.01       143.57 o                         
   0  -7   8        954.17        924.86        68.74 o                         
   1  -7   8       1033.25       1159.34        41.63 o                         
   2  -7   8        114.41        104.61        13.21 o                         
   3  -7   8          6.17          5.50         5.97 o                         
   4  -7   8          4.13         15.97         6.49 o                         
   5  -7   8        269.84        332.01        15.00 o                         
   6  -7   8         83.90        100.26        10.66 o                         
   7  -7   8        344.08        331.81        19.15 o                         
   8  -7   8          7.72         14.46         6.23 o                         
 -12  -6   8         82.48         86.21        20.68 o                         
 -11  -6   8        786.17        775.39        39.54 o                         
 -10  -6   8          8.40          6.12        14.20 o                         
  -9  -6   8        720.82        731.99        28.55 o                         
  -8  -6   8        831.62        807.85        29.05 o                         
  -7  -6   8          7.34         17.86         9.29 o                         
  -6  -6   8        646.31        692.97        20.93 o                         
  -5  -6   8        233.25        199.60        13.37 o                         
  -4  -6   8        876.27        838.18        42.88 o                         
  -3  -6   8          9.05         14.76         6.97 o                         
  -2  -6   8       1948.79       1759.04       191.06 o                         
  -1  -6   8        261.05        238.33        16.09 o                         
   0  -6   8       7463.50       7221.63       605.97 o                         
   1  -6   8         51.49         48.21         5.85 o                         
   2  -6   8       1413.45       1522.52        88.24 o                         
   3  -6   8        411.15        378.54        22.94 o                         
   4  -6   8       1124.86       1304.65        68.34 o                         
   5  -6   8        233.85        259.79        21.96 o                         
   6  -6   8        393.09        427.86        16.72 o                         
   7  -6   8         47.33         60.59        11.40 o                         
   8  -6   8        656.74        684.43        24.97 o                         
   9  -6   8        161.01        138.33        18.38 o                         
 -13  -5   8        465.45        585.21        32.85 o                         
 -12  -5   8          3.89          0.73        12.78 o                         
 -11  -5   8        688.04        743.88        23.76 o                         
 -10  -5   8        319.94        353.59        28.66 o                         
  -9  -5   8        193.41        195.34        14.86 o                         
  -8  -5   8        243.46        245.71        13.24 o                         
  -7  -5   8        389.27        384.21        24.59 o                         
  -6  -5   8        117.11        100.43        11.00 o                         
  -5  -5   8        156.80        130.72        10.56 o                         
  -4  -5   8         76.40         73.60         9.14 o                         
  -3  -5   8       1390.14       1192.68        91.45 o                         
  -2  -5   8        133.98        125.66         7.81 o                         
  -1  -5   8        757.48        647.63        54.91 o                         
   0  -5   8         25.82         21.09        12.19 o                         
   1  -5   8        317.62        407.39        33.33 o                         
   2  -5   8        332.17        314.88        11.90 o                         
   3  -5   8       1255.18       1379.31       166.80 o                         
   4  -5   8          1.33          1.74         3.51 o                         
   5  -5   8        287.60        336.02        12.28 o                         
   6  -5   8        220.38        245.41        13.97 o                         
   7  -5   8        387.08        377.41        59.10 o                         
   8  -5   8        374.01        370.32        25.18 o                         
   9  -5   8         15.98          3.12        11.42 o                         
  10  -5   8        254.85        248.15        21.41 o                         
 -14  -4   8        301.08        379.38        22.59 o                         
 -13  -4   8         12.64         15.61        13.34 o                         
 -12  -4   8         64.71         65.11        12.79 o                         
 -11  -4   8         67.80         50.16        10.69 o                         
 -10  -4   8        487.26        463.13        15.81 o                         
  -9  -4   8        394.68        427.38        28.05 o                         
  -8  -4   8        610.38        565.46        27.89 o                         
  -7  -4   8          8.64         29.68         7.23 o                         
  -6  -4   8        252.49        232.07        10.50 o                         
  -5  -4   8       1858.55       1991.30       100.04 o                         
  -4  -4   8       2286.22       2049.08       114.45 o                         
  -3  -4   8        495.19        443.30        30.29 o                         
  -2  -4   8        133.46        120.98         9.65 o                         
  -1  -4   8        896.06        804.61        88.12 o                         
   0  -4   8        265.48        268.97        49.52 o                         
   1  -4   8       4171.25       3912.63       170.36 o                         
   2  -4   8       3955.28       4649.36       438.16 o                         
   3  -4   8       3365.79       3307.54       147.89 o                         
   4  -4   8        297.44        366.93        67.15 o                         
   5  -4   8       4350.02       4642.00       101.24 o                         
   6  -4   8          1.07         43.68        27.45 o                         
   7  -4   8         24.38         38.96        10.92 o                         
   8  -4   8          1.09         -6.66        13.31 o                         
   9  -4   8        160.21        134.14        15.57 o                         
  10  -4   8          0.14          2.04        12.73 o                         
 -14  -3   8         36.91         27.28        14.21 o                         
 -13  -3   8         11.29          6.73        13.40 o                         
 -12  -3   8          3.06          0.30         8.52 o                         
 -11  -3   8        506.20        503.85        17.14 o                         
 -10  -3   8       1690.47       1699.34        56.74 o                         
  -9  -3   8        151.17        150.01        11.99 o                         
  -8  -3   8        405.81        384.09        15.43 o                         
  -7  -3   8        410.72        407.75        19.40 o                         
  -6  -3   8       2521.54       2521.69       270.50 o                         
  -5  -3   8         37.08         95.91        30.54 o                         
  -4  -3   8       2521.34       2180.17       282.20 o                         
  -3  -3   8       3132.50       3093.40       676.36 o                         
  -2  -3   8         32.90         75.80        49.58 o                         
  -1  -3   8          5.45          3.03         2.95 o                         
   0  -3   8        184.41        217.52        29.74 o                         
   1  -3   8         49.84         72.68        24.30 o                         
   2  -3   8        435.85        411.21        41.88 o                         
   3  -3   8        140.42        138.55        23.08 o                         
   4  -3   8       2883.98       2466.61       216.70 o                         
   5  -3   8        817.79        805.31        55.42 o                         
   6  -3   8        341.71        352.87        22.35 o                         
   7  -3   8          0.87          1.80        11.64 o                         
   8  -3   8          1.52          2.55         9.27 o                         
   9  -3   8        104.10        105.59        13.78 o                         
  10  -3   8        105.30        122.26        16.64 o                         
  11  -3   8        125.15        131.33        17.92 o                         
 -14  -2   8         21.91         20.09        10.64 o                         
 -13  -2   8        666.33        679.25        19.65 o                         
 -12  -2   8          1.88          4.10         7.13 o                         
 -11  -2   8        906.97        879.90        40.07 o                         
 -10  -2   8        207.95        202.33        10.63 o                         
  -9  -2   8        487.21        436.00        18.85 o                         
  -8  -2   8         17.07         43.16         6.18 o                         
  -7  -2   8       1932.09       1867.18       157.50 o                         
  -6  -2   8        157.72        130.45         9.55 o                         
  -5  -2   8        215.72        225.95        12.52 o                         
  -4  -2   8       2386.82       2248.79       385.59 o                         
  -3  -2   8       3870.24       3533.65       666.53 o                         
  -2  -2   8       4247.84       3889.98       419.32 o                         
  -1  -2   8        494.69        474.99        26.69 o                         
   0  -2   8        215.16        183.35        10.73 o                         
   1  -2   8       2265.45       2022.46        97.52 o                         
   2  -2   8       4819.59       4442.44       355.36 o                         
   3  -2   8       2812.30       2785.65       193.01 o                         
   4  -2   8       1306.45       1049.46        59.20 o                         
   5  -2   8       1862.75       1497.80       204.25 o                         
   6  -2   8        992.99        992.66        28.62 o                         
   7  -2   8       1468.50       1379.85        49.82 o                         
   8  -2   8         82.41         85.05        13.51 o                         
   9  -2   8        105.70         86.30        13.90 o                         
  10  -2   8         41.77         40.97        12.46 o                         
  11  -2   8          2.88          0.97        11.96 o                         
 -15  -1   8         21.30         15.26        11.12 o                         
 -14  -1   8        541.46        543.33        19.19 o                         
 -13  -1   8        131.87        130.91        12.29 o                         
 -12  -1   8        961.81        984.87        18.39 o                         
 -11  -1   8        434.20        460.72        15.12 o                         
 -10  -1   8         94.94        107.94         9.13 o                         
  -9  -1   8        604.12        606.36        23.05 o                         
  -8  -1   8       2350.58       2120.67        46.74 o                         
  -7  -1   8        920.12        872.40        59.38 o                         
  -6  -1   8       2056.97       1805.21        90.95 o                         
  -5  -1   8       3723.73       3405.81       342.41 o                         
  -4  -1   8        617.46        755.84       112.84 o                         
  -3  -1   8       1042.04       1296.08       362.26 o                         
  -2  -1   8       2733.98       3180.91       376.77 o                         
  -1  -1   8       6694.21       7263.78       901.77 o                         
   0  -1   8        191.87        225.66        20.24 o                         
   1  -1   8       3209.78       2450.95       248.32 o                         
   2  -1   8        294.09        354.64       119.92 o                         
   3  -1   8       4884.60       4592.91       161.91 o                         
   4  -1   8          2.26          0.60         0.74 o                         
   5  -1   8        659.53        651.24        41.02 o                         
   6  -1   8          2.24         -3.71        18.03 o                         
   7  -1   8       1103.48       1076.88        84.40 o                         
   8  -1   8        130.22        123.87         9.20 o                         
   9  -1   8       1088.58       1050.03        74.87 o                         
  10  -1   8        329.64        328.22        18.76 o                         
  11  -1   8        167.70        177.54        18.87 o                         
  12  -1   8          4.19          3.52        20.07 o                         
 -15   0   8         49.61         37.08        15.59 o                         
 -14   0   8        747.40        725.59        24.61 o                         
 -13   0   8         22.45         17.47        10.67 o                         
 -12   0   8        863.87        840.98        29.73 o                         
 -11   0   8        178.28        155.55        10.81 o                         
 -10   0   8       1049.58       1017.79        32.01 o                         
  -9   0   8          6.36          0.96         4.82 o                         
  -8   0   8        318.07        321.80        29.03 o                         
  -7   0   8          4.54          4.29         4.15 o                         
  -6   0   8       3197.33       2977.06       535.66 o                         
  -5   0   8          7.76          7.79         4.19 o                         
  -4   0   8        789.57        736.21        81.75 o                         
  -3   0   8         62.04         41.28         4.12 o                         
  -2   0   8      16025.09      17436.49       844.21 o                         
  -1   0   8         31.06         26.56         4.11 o                         
   0   0   8      15877.78      14448.32      1566.59 o                         
   1   0   8        539.56        484.09        43.89 o                         
   2   0   8       3400.56       2763.88       202.93 o                         
   3   0   8         54.36         52.64         3.24 o                         
   4   0   8         29.07         17.22         2.63 o                         
   5   0   8        114.57         99.20         5.21 o                         
   6   0   8       1892.80       1812.14        46.50 o                         
   7   0   8        207.35        215.86         9.83 o                         
   8   0   8       1018.29       1002.54        39.86 o                         
   9   0   8        589.24        666.04        27.24 o                         
  10   0   8         25.92         30.17         9.82 o                         
  11   0   8         38.45         52.73        12.22 o                         
  12   0   8         39.56         34.90        13.20 o                         
 -15   1   8        359.43        327.60        33.60 o                         
 -14   1   8         96.62        106.70        13.46 o                         
 -13   1   8       1189.61       1172.06        70.31 o                         
 -12   1   8         20.38         16.59         9.79 o                         
 -11   1   8        599.66        532.16        46.73 o                         
 -10   1   8        274.90        260.03        19.42 o                         
  -9   1   8        882.67        901.69        40.77 o                         
  -8   1   8        663.06        873.62        40.54 o                         
  -7   1   8       1233.06       1387.35        23.99 o                         
  -6   1   8       1383.39       2006.00        41.95 o                         
  -5   1   8       3906.95       3844.04       683.13 o                         
  -4   1   8       1005.61        832.17       184.66 o                         
  -3   1   8       1155.10       1588.23       285.96 o                         
  -2   1   8       8415.55       8633.79       278.10 o                         
  -1   1   8       6726.63       6504.87       810.44 o                         
   0   1   8       1903.01       1653.72       118.32 o                         
   1   1   8       4986.55       4623.82       479.51 o                         
   2   1   8       2284.19       2023.61        64.87 o                         
   3   1   8       1132.59        940.64        60.31 o                         
   4   1   8        211.93        185.83         7.84 o                         
   5   1   8        664.89        635.28        29.52 o                         
   6   1   8        673.37        678.99        33.41 o                         
   7   1   8         14.07          5.69         3.72 o                         
   8   1   8        860.12        897.66        62.17 o                         
   9   1   8        171.04        136.40        18.16 o                         
  10   1   8        342.17        361.05        22.47 o                         
  11   1   8        208.21        196.39        19.32 o                         
  12   1   8        145.68        156.53        21.48 o                         
 -14   2   8          7.83         15.00        14.18 o                         
 -13   2   8        284.20        244.49        47.88 o                         
 -12   2   8        509.95        483.09        19.71 o                         
 -11   2   8        483.09        486.08        51.37 o                         
 -10   2   8       1197.80       1239.30        70.31 o                         
  -9   2   8        817.98        713.93       116.57 o                         
  -8   2   8        707.87        640.21       127.52 o                         
  -7   2   8       2994.96       3442.95       121.31 o                         
  -6   2   8          0.80          7.97         6.80 o                         
  -5   2   8        517.26        404.57        20.37 o                         
  -4   2   8       2113.14       2788.60       192.26 o                         
  -3   2   8       3135.12       3674.21       163.68 o                         
  -2   2   8       2697.73       2642.39       124.25 o                         
  -1   2   8        712.61        679.38        54.77 o                         
   0   2   8          1.85         12.02         5.02 o                         
   1   2   8       2136.60       2272.56        60.10 o                         
   2   2   8        495.59        575.98       142.15 o                         
   3   2   8       3561.05       3698.17       108.87 o                         
   4   2   8         28.10         39.44         4.25 o                         
   5   2   8       1991.48       2134.73       112.09 o                         
   6   2   8         46.28         57.81         5.63 o                         
   7   2   8       1738.24       1705.52       146.06 o                         
   8   2   8        740.75        785.18        76.29 o                         
   9   2   8        209.59        224.67        19.23 o                         
  10   2   8         47.31         59.42        10.19 o                         
  11   2   8        142.08        154.21        15.25 o                         
  12   2   8         14.47         24.65        13.09 o                         
 -14   3   8        320.12        262.14        59.80 o                         
 -13   3   8         96.48         88.41         9.67 o                         
 -12   3   8         17.43         11.57         8.86 o                         
 -11   3   8        156.41        207.36        22.29 o                         
 -10   3   8       2480.71       2572.73       127.65 o                         
  -9   3   8         45.46         37.24         5.48 o                         
  -8   3   8        131.80        159.72        20.44 o                         
  -7   3   8        137.19        211.20        18.88 o                         
  -6   3   8       1974.22       2771.14       179.26 o                         
  -5   3   8          6.58        132.74        27.44 o                         
  -4   3   8       5024.11       5613.76       219.74 o                         
  -3   3   8       2192.51       4041.26       374.38 o                         
  -2   3   8       2852.34       2657.95       160.62 o                         
  -1   3   8          7.57          4.02         2.33 o                         
   0   3   8        725.91        570.43        36.89 o                         
   1   3   8         22.36         37.87         5.53 o                         
   2   3   8        705.43        703.77        27.42 o                         
   3   3   8        874.00        868.39        54.85 o                         
   4   3   8       1572.24       1590.91        52.81 o                         
   5   3   8       1082.04       1211.78        79.62 o                         
   6   3   8        409.75        437.08        29.10 o                         
   7   3   8        232.58        289.34        26.95 o                         
   8   3   8         19.57         34.62         8.80 o                         
   9   3   8        216.15        193.07        24.34 o                         
  10   3   8         30.16         32.87         8.92 o                         
  11   3   8        181.22        200.18        30.92 o                         
 -13   4   8        236.98        215.43        19.24 o                         
 -12   4   8         36.09         17.82        11.30 o                         
 -11   4   8        120.52        135.87        12.61 o                         
 -10   4   8         42.86         58.51         9.22 o                         
  -9   4   8       1109.18       1150.83        61.98 o                         
  -8   4   8        517.01        470.56        33.59 o                         
  -7   4   8        491.91        455.62        10.51 o                         
  -6   4   8         59.08         82.99         5.51 o                         
  -5   4   8       3624.12       3908.68       274.30 o                         
  -4   4   8       1478.99       1655.02       133.76 o                         
  -3   4   8        132.42        145.86        19.74 o                         
  -2   4   8         65.68         62.15         3.61 o                         
  -1   4   8        100.25        131.92        43.35 o                         
   0   4   8       1014.84        854.75        64.81 o                         
   1   4   8        508.06        706.27        67.33 o                         
   2   4   8       6659.16       6825.02       276.10 o                         
   3   4   8        118.73        148.44        41.43 o                         
   4   4   8       3061.47       3168.44       171.24 o                         
   5   4   8        218.49        172.53        12.15 o                         
   6   4   8       1512.44       1685.77       106.90 o                         
   7   4   8         23.77         22.34         6.79 o                         
   8   4   8         41.45         46.01        11.82 o                         
   9   4   8          0.13          4.45         9.60 o                         
  10   4   8        480.28        523.53        68.83 o                         
  11   4   8         23.47         40.23        11.27 o                         
 -13   5   8        260.48        239.89        16.41 o                         
 -12   5   8        566.97        549.70        18.89 o                         
 -11   5   8        517.25        601.60        31.96 o                         
 -10   5   8          1.27         -0.54        10.59 o                         
  -9   5   8        449.78        498.22        18.56 o                         
  -8   5   8       1134.00       1158.92       124.09 o                         
  -7   5   8        318.31        320.28        15.14 o                         
  -6   5   8        145.54        201.64        19.53 o                         
  -5   5   8        528.50        478.13        21.62 o                         
  -4   5   8         30.91         50.15         6.11 o                         
  -3   5   8       2286.61       2069.82       152.90 o                         
  -2   5   8          6.05          7.59         5.98 o                         
  -1   5   8        968.20        952.52        51.44 o                         
   0   5   8         70.68         62.61         8.62 o                         
   1   5   8        823.68        867.83        41.98 o                         
   2   5   8         54.82         54.68         7.08 o                         
   3   5   8       2607.31       2710.74       231.62 o                         
   4   5   8        334.19        333.51        34.16 o                         
   5   5   8        273.60        307.71        25.20 o                         
   6   5   8         27.14         28.65        10.34 o                         
   7   5   8        221.31        243.86        20.90 o                         
   8   5   8         15.80         12.70         9.27 o                         
   9   5   8         35.30         42.54        10.62 o                         
  10   5   8         40.22         46.16        11.95 o                         
 -12   6   8        662.92        640.81        20.46 o                         
 -11   6   8        284.59        319.61        17.72 o                         
 -10   6   8        112.13        122.87        14.28 o                         
  -9   6   8        280.21        410.82        28.94 o                         
  -8   6   8        320.21        506.96        97.98 o                         
  -7   6   8        221.08        225.86        11.45 o                         
  -6   6   8        595.90        673.28        57.05 o                         
  -5   6   8          4.37         33.97        13.10 o                         
  -4   6   8        155.13        272.66       102.26 o                         
  -3   6   8        607.46        419.86        66.25 o                         
  -2   6   8       1010.87        934.70       125.32 o                         
  -1   6   8        245.86        245.96        40.21 o                         
   0   6   8       2743.69       2872.44       110.68 o                         
   1   6   8        969.80        923.64        89.51 o                         
   2   6   8       1223.10       1150.51        94.13 o                         
   3   6   8        739.40        835.81        96.53 o                         
   4   6   8       1180.06       1210.12       114.95 o                         
   5   6   8        857.01        985.89        97.31 o                         
   6   6   8          7.77          9.20        10.04 o                         
   7   6   8        797.63        931.39       103.34 o                         
   8   6   8        716.92        729.58        82.50 o                         
   9   6   8        272.90        346.92        46.12 o                         
 -11   7   8         98.73         89.83        11.95 o                         
 -10   7   8          0.55         11.10        19.12 o                         
  -9   7   8        160.21        192.27        24.08 o                         
  -8   7   8        191.62        177.84        17.35 o                         
  -7   7   8        266.22        266.80        14.37 o                         
  -6   7   8        103.19        100.50        22.19 o                         
  -5   7   8        266.79        261.74        12.35 o                         
  -4   7   8        755.09        928.42        34.07 o                         
  -3   7   8        506.10        514.52        33.29 o                         
  -2   7   8       1926.22       2197.42       102.78 o                         
  -1   7   8        857.83       1002.32       143.14 o                         
   0   7   8       2084.19       2229.14       160.60 o                         
   1   7   8       1327.22       1473.67       111.15 o                         
   2   7   8          7.48         16.65         7.76 o                         
   3   7   8        141.90        171.78        14.81 o                         
   4   7   8          5.64         14.54         7.98 o                         
   5   7   8          1.94          6.76         9.55 o                         
   6   7   8        255.08        245.66        41.64 o                         
   7   7   8         86.42        112.38        14.62 o                         
   8   7   8        259.86        293.47        45.13 o                         
  -9   8   8          7.05         22.28        10.58 o                         
  -8   8   8         15.29          8.01        15.84 o                         
  -7   8   8        381.29        413.78       114.20 o                         
  -6   8   8          6.54         30.19        27.00 o                         
  -5   8   8        327.79        306.41        29.18 o                         
  -4   8   8        143.62        174.37        45.58 o                         
  -3   8   8       2187.13       2202.31       133.93 o                         
  -2   8   8         91.62        116.94        15.59 o                         
  -1   8   8       3004.88       2949.84       267.95 o                         
   0   8   8          3.74          2.19        12.04 o                         
   1   8   8        581.36        557.10        59.26 o                         
   2   8   8         13.30         32.53         9.85 o                         
   3   8   8         67.98         87.57        11.25 o                         
   4   8   8         22.42          5.44         9.25 o                         
   5   8   8        306.69        394.74        47.87 o                         
   6   8   8          8.01          4.27        12.85 o                         
   7   8   8        496.49        589.55        83.05 o                         
  -7   9   8        394.17        316.72        49.70 o                         
  -6   9   8        385.28        419.07        85.62 o                         
  -5   9   8        198.76        220.06        47.43 o                         
  -4   9   8       1454.39       1375.11       282.82 o                         
  -3   9   8        149.78        189.66       110.50 o                         
  -2   9   8        398.86        463.26        97.84 o                         
  -1   9   8          6.55          2.92        12.74 o                         
   0   9   8        269.04        300.48        33.29 o                         
   1   9   8         46.88         52.16        11.28 o                         
   2   9   8         14.74         26.39        10.88 o                         
   3   9   8        175.83        190.77        25.95 o                         
   4   9   8         84.07         97.26        14.80 o                         
   5   9   8         16.04         19.06        15.88 o                         
  -4  10   8        464.74        465.55       107.77 o                         
  -3  10   8        500.17        397.59        58.39 o                         
  -2  10   8          3.23          2.54         9.23 o                         
  -1  10   8        498.50        517.64       105.33 o                         
   0  10   8        303.31        344.25        58.69 o                         
   1  10   8          0.29          5.59        12.96 o                         
   2  10   8        210.83        221.44        28.33 o                         
  -7  -9   9         39.80         33.42        13.42 o                         
  -6  -9   9         72.95         86.33        15.18 o                         
  -5  -9   9         55.94         53.99        14.58 o                         
  -4  -9   9         63.55         58.97        13.85 o                         
  -3  -9   9        167.70        181.17        12.79 o                         
  -2  -9   9        489.83        471.48        27.79 o                         
  -1  -9   9        183.41        194.12        28.08 o                         
   0  -9   9         24.53          8.65        14.73 o                         
   1  -9   9        129.11        170.96        16.82 o                         
   2  -9   9         26.70         10.88        13.55 o                         
   3  -9   9        468.67        586.17        40.75 o                         
  -9  -8   9        318.21        333.66        24.16 o                         
  -8  -8   9         35.50         50.38        14.59 o                         
  -7  -8   9          3.33         20.73        11.83 o                         
  -6  -8   9        131.82        156.86        14.52 o                         
  -5  -8   9         50.78         50.53        13.57 o                         
  -4  -8   9          5.90         12.68        10.51 o                         
  -3  -8   9         37.39         52.47         9.67 o                         
  -2  -8   9        107.89         87.14         9.14 o                         
  -1  -8   9        225.29        227.08        12.22 o                         
   0  -8   9         35.65         32.92        10.87 o                         
   1  -8   9         30.98         57.02        13.01 o                         
   2  -8   9        952.62        971.58        85.21 o                         
   3  -8   9        119.95        113.89        14.88 o                         
   4  -8   9         42.97         52.47        11.28 o                         
   5  -8   9        228.63        216.27        43.89 o                         
 -11  -7   9        615.47        659.58        32.02 o                         
 -10  -7   9         59.26         89.06        18.29 o                         
  -9  -7   9        129.48        142.94        18.17 o                         
  -8  -7   9         15.72         12.11        13.27 o                         
  -7  -7   9         12.84         11.44        11.76 o                         
  -6  -7   9        505.24        491.93        19.64 o                         
  -5  -7   9        479.68        478.85        24.03 o                         
  -4  -7   9        451.72        424.37        24.51 o                         
  -3  -7   9        169.71        188.39        16.16 o                         
  -2  -7   9       2421.16       2666.78       156.18 o                         
  -1  -7   9          1.32          4.28         7.12 o                         
   0  -7   9        849.86        983.51       108.74 o                         
   1  -7   9        163.85        159.59        15.28 o                         
   2  -7   9        596.86        671.76        53.45 o                         
   3  -7   9          0.48          7.05         9.49 o                         
   4  -7   9        441.67        459.30        47.79 o                         
   5  -7   9         91.68        103.99        17.68 o                         
   6  -7   9        671.66        693.35        52.44 o                         
   7  -7   9         46.38         56.13        13.14 o                         
 -12  -6   9        148.13        154.26        21.89 o                         
 -11  -6   9         45.00         71.76        16.08 o                         
 -10  -6   9        164.38        163.62        43.14 o                         
  -9  -6   9         22.51         11.47        13.18 o                         
  -8  -6   9          5.00          2.48        11.97 o                         
  -7  -6   9        140.78        128.71        13.73 o                         
  -6  -6   9          7.91          3.42         9.89 o                         
  -5  -6   9        980.60       1047.32        38.51 o                         
  -4  -6   9        262.63        284.93        14.28 o                         
  -3  -6   9        749.46        767.58        57.15 o                         
  -2  -6   9         24.90         28.47         7.81 o                         
  -1  -6   9        716.39        706.89        57.96 o                         
   0  -6   9        555.45        491.87        96.67 o                         
   1  -6   9        309.97        324.92        57.65 o                         
   2  -6   9       1796.27       1906.59       138.45 o                         
   3  -6   9         35.83         77.70        15.97 o                         
   4  -6   9          1.47          9.58         6.33 o                         
   5  -6   9         40.78         46.78         7.53 o                         
   6  -6   9         67.37         73.81        10.26 o                         
   7  -6   9        350.42        352.79        16.94 o                         
   8  -6   9        142.08        134.58        14.49 o                         
 -13  -5   9          3.20          8.52        19.44 o                         
 -12  -5   9        372.12        446.56        29.36 o                         
 -11  -5   9        125.93        139.96        16.32 o                         
 -10  -5   9        614.92        648.61        27.39 o                         
  -9  -5   9        215.09        201.33        18.62 o                         
  -8  -5   9       1385.99       1298.71        47.95 o                         
  -7  -5   9        151.63        145.56        11.38 o                         
  -6  -5   9        119.01        115.61        11.22 o                         
  -5  -5   9          0.79         -0.16         6.71 o                         
  -4  -5   9        321.09        283.18        17.60 o                         
  -3  -5   9         37.60         36.97         6.22 o                         
  -2  -5   9        892.93        773.18       118.64 o                         
  -1  -5   9        437.37        413.75        27.76 o                         
   0  -5   9        976.91        822.78       149.83 o                         
   1  -5   9       3225.81       2999.92       157.67 o                         
   2  -5   9       1013.63       1180.64       115.27 o                         
   3  -5   9       4705.00       4880.12       146.92 o                         
   4  -5   9        154.27        230.88        55.54 o                         
   5  -5   9        306.62        328.42        17.84 o                         
   6  -5   9       1085.62       1275.14        66.45 o                         
   7  -5   9       2021.90       2279.25       125.87 o                         
   8  -5   9        311.12        290.39        20.74 o                         
   9  -5   9        528.13        587.85        62.92 o                         
 -13  -4   9        148.26        167.68        23.81 o                         
 -12  -4   9         77.09         77.53        15.27 o                         
 -11  -4   9         45.27         50.37        11.89 o                         
 -10  -4   9        168.81        186.52        14.66 o                         
  -9  -4   9        568.26        529.05        15.37 o                         
  -8  -4   9         28.70         42.42         7.26 o                         
  -7  -4   9       1156.36       1166.99        39.75 o                         
  -6  -4   9       1008.14        975.12        23.94 o                         
  -5  -4   9          8.35         13.49         3.57 o                         
  -4  -4   9        455.69        413.58        41.49 o                         
  -3  -4   9         70.29         58.94        12.37 o                         
  -2  -4   9        686.58        485.02        63.25 o                         
  -1  -4   9         59.38         24.72        27.49 o                         
   0  -4   9       1678.36       1735.23       177.88 o                         
   1  -4   9         14.92         39.21        18.60 o                         
   2  -4   9        863.03        867.96        30.65 o                         
   3  -4   9         30.56         50.09         9.27 o                         
   4  -4   9       2630.85       3049.85       275.74 o                         
   5  -4   9         60.88         86.67         7.76 o                         
   6  -4   9        718.85        641.82        20.25 o                         
   7  -4   9        100.43         95.08        11.25 o                         
   8  -4   9        160.77        157.81        15.11 o                         
   9  -4   9         13.98         -2.09        12.65 o                         
  10  -4   9        153.30        117.04        16.74 o                         
 -14  -3   9          1.56         -0.85        16.86 o                         
 -13  -3   9         54.82         50.96        13.32 o                         
 -12  -3   9        136.29        135.61        11.53 o                         
 -11  -3   9        109.42         72.45         9.54 o                         
 -10  -3   9         59.47         53.20         9.05 o                         
  -9  -3   9       2031.21       2029.06        78.92 o                         
  -8  -3   9         14.43         22.14         7.12 o                         
  -7  -3   9        175.40        196.02        23.25 o                         
  -6  -3   9         82.89         62.62         5.01 o                         
  -5  -3   9        692.62        662.33        46.06 o                         
  -4  -3   9         98.16         90.93         6.35 o                         
  -3  -3   9          6.05          4.31         3.19 o                         
  -2  -3   9         31.76         59.84        48.62 o                         
  -1  -3   9       1962.72       1573.54       182.06 o                         
   0  -3   9          0.43         21.97        12.57 o                         
   1  -3   9       1966.37       2097.59        48.96 o                         
   2  -3   9        248.46        211.06        21.87 o                         
   3  -3   9       3934.59       3723.71       268.61 o                         
   4  -3   9        642.43        558.57        48.59 o                         
   5  -3   9       6227.25       6348.27       482.69 o                         
   6  -3   9          9.50         14.46         8.23 o                         
   7  -3   9        184.53        165.15        14.12 o                         
   8  -3   9         22.73         10.42        14.12 o                         
   9  -3   9        124.81         93.05        13.21 o                         
  10  -3   9         71.35         59.01        14.56 o                         
 -14  -2   9          9.02         -1.37        14.76 o                         
 -13  -2   9        162.84        173.96        12.52 o                         
 -12  -2   9        770.61        818.26        17.21 o                         
 -11  -2   9          3.68         13.90         7.50 o                         
 -10  -2   9        703.59        700.37        26.83 o                         
  -9  -2   9        111.74        153.94        10.20 o                         
  -8  -2   9       1911.83       1942.13        63.81 o                         
  -7  -2   9         61.57         64.39         6.22 o                         
  -6  -2   9        511.76        470.17        59.16 o                         
  -5  -2   9        461.99        533.93        40.03 o                         
  -4  -2   9         92.03         75.67        21.71 o                         
  -3  -2   9       3110.79       2438.21       516.96 o                         
  -2  -2   9         81.43         39.59         3.81 o                         
  -1  -2   9       1409.82       1298.19        70.06 o                         
   0  -2   9          1.81          7.95         2.31 o                         
   1  -2   9         36.49         42.00         8.38 o                         
   2  -2   9       1951.95       1700.57       217.50 o                         
   3  -2   9        187.45        161.64        14.53 o                         
   4  -2   9       1882.90       1753.56       145.62 o                         
   5  -2   9       1040.49        989.72        39.84 o                         
   6  -2   9        307.12        317.91        21.58 o                         
   7  -2   9       1482.39       1450.17        90.81 o                         
   8  -2   9          0.38          9.90         8.10 o                         
   9  -2   9          1.50         -6.96        13.91 o                         
  10  -2   9          3.60         -4.70        14.64 o                         
  11  -2   9        459.33        420.92        34.83 o                         
 -14  -1   9        436.08        460.35        18.52 o                         
 -13  -1   9        744.59        736.68        30.61 o                         
 -12  -1   9        359.23        368.45        14.47 o                         
 -11  -1   9        319.10        299.86        13.05 o                         
 -10  -1   9        524.18        501.43        12.49 o                         
  -9  -1   9         66.35         54.58         6.70 o                         
  -8  -1   9        686.20        667.50        37.30 o                         
  -7  -1   9        227.95        186.24         7.60 o                         
  -6  -1   9        383.47        360.26        71.54 o                         
  -5  -1   9        488.55        422.61        47.92 o                         
  -4  -1   9       1325.48       1505.32       269.04 o                         
  -3  -1   9        549.46        589.76       181.39 o                         
  -2  -1   9         78.40         66.24         7.88 o                         
  -1  -1   9       2103.75       1833.70       115.40 o                         
   0  -1   9        858.61        663.20       107.97 o                         
   1  -1   9        575.01        415.12       112.99 o                         
   2  -1   9        369.39        243.58        21.85 o                         
   3  -1   9        923.51        822.08        67.68 o                         
   4  -1   9        682.50        551.56        43.82 o                         
   5  -1   9         81.65         70.97         7.43 o                         
   6  -1   9        751.66        733.54        16.54 o                         
   7  -1   9        126.74         82.46        60.44 o                         
   8  -1   9       2012.29       2025.51        77.51 o                         
   9  -1   9        125.09        127.99        12.32 o                         
  10  -1   9        228.45        209.76        42.16 o                         
  11  -1   9         23.38         17.09        19.15 o                         
 -14   0   9        312.77        328.57        20.85 o                         
 -13   0   9        377.94        403.89        14.11 o                         
 -12   0   9        142.11        147.06        11.87 o                         
 -11   0   9       1881.63       1895.70        51.09 o                         
 -10   0   9         66.85         70.49         9.02 o                         
  -9   0   9         17.84         22.42         5.76 o                         
  -8   0   9          0.50          3.94         5.32 o                         
  -7   0   9        557.52        480.56        45.36 o                         
  -6   0   9          1.09          1.14         4.33 o                         
  -5   0   9       1235.18        982.06       192.55 o                         
  -4   0   9        133.14        132.21         6.69 o                         
  -3   0   9       2794.02       2403.77       170.58 o                         
  -2   0   9          4.54          3.08         1.41 o                         
  -1   0   9       1048.52        754.20       204.42 o                         
   0   0   9         84.50        109.74        21.87 o                         
   1   0   9       1034.41        986.37       105.91 o                         
   2   0   9          6.27          6.18         4.05 o                         
   3   0   9         59.97         75.30         5.70 o                         
   4   0   9         60.97         54.31         3.44 o                         
   5   0   9         25.60         12.46         4.95 o                         
   6   0   9        173.41        176.61         7.51 o                         
   7   0   9         74.15         71.72        11.29 o                         
   8   0   9        748.45        834.35        34.15 o                         
   9   0   9        862.33        878.55        36.98 o                         
  10   0   9        847.64        900.12        62.93 o                         
  11   0   9          0.50          6.29        12.03 o                         
 -14   1   9        540.38        476.25        36.81 o                         
 -13   1   9        190.30        150.38        13.95 o                         
 -12   1   9        819.03        748.92        21.58 o                         
 -11   1   9         25.28         34.77        10.30 o                         
 -10   1   9        503.42        447.74        29.97 o                         
  -9   1   9         39.26         28.72         9.60 o                         
  -8   1   9       1367.77       1380.92        24.13 o                         
  -7   1   9         31.79         52.99         7.13 o                         
  -6   1   9        967.94        901.83        96.64 o                         
  -5   1   9        476.02        459.31        89.36 o                         
  -4   1   9        932.19       1216.75       329.39 o                         
  -3   1   9       3515.05       3160.39        63.30 o                         
  -2   1   9         76.32         83.08         7.64 o                         
  -1   1   9         28.30         24.47        82.79 o                         
   0   1   9       1896.62       1559.52        48.22 o                         
   1   1   9       1229.76       1213.43        95.32 o                         
   2   1   9        223.73        234.99        12.61 o                         
   3   1   9        630.03        492.70        43.02 o                         
   4   1   9          2.05         -1.43         3.10 o                         
   5   1   9         87.48         88.86         7.76 o                         
   6   1   9          4.01         -0.37         4.31 o                         
   7   1   9       3415.54       3684.68       132.58 o                         
   8   1   9        190.57        185.76        24.07 o                         
   9   1   9        900.51       1034.45        54.69 o                         
  10   1   9         84.67         61.47        14.42 o                         
  11   1   9        195.69        222.18        18.59 o                         
 -14   2   9         32.79         36.79        13.38 o                         
 -13   2   9        487.34        511.61        20.71 o                         
 -12   2   9        281.06        280.98        29.25 o                         
 -11   2   9        706.69        717.27        32.63 o                         
 -10   2   9        102.09         88.14        10.03 o                         
  -9   2   9       1068.48        965.72       120.30 o                         
  -8   2   9       1313.03       1635.99        50.61 o                         
  -7   2   9        211.09        204.10        11.00 o                         
  -6   2   9        487.74        427.75        93.31 o                         
  -5   2   9        290.77        253.78        56.16 o                         
  -4   2   9        229.33        220.75        23.84 o                         
  -3   2   9       2035.43       2332.21       211.93 o                         
  -2   2   9         26.98         28.18         6.85 o                         
  -1   2   9        544.44        732.17        94.09 o                         
   0   2   9         43.32         37.64         3.13 o                         
   1   2   9        515.49        467.24        22.96 o                         
   2   2   9       2459.51       2136.04       119.20 o                         
   3   2   9       1150.39       1173.37        51.35 o                         
   4   2   9       1535.30       1509.74        83.97 o                         
   5   2   9         42.83         57.21         5.27 o                         
   6   2   9       1113.37       1095.85        61.39 o                         
   7   2   9          0.41         10.90         4.97 o                         
   8   2   9        787.75        917.24        54.10 o                         
   9   2   9        110.36        131.52        12.69 o                         
  10   2   9        282.84        353.64        24.00 o                         
  11   2   9          1.88          2.11        14.11 o                         
 -14   3   9          0.95         -0.06        15.65 o                         
 -13   3   9         40.65         16.90         9.90 o                         
 -12   3   9         92.21        104.66        13.04 o                         
 -11   3   9        442.62        422.17        17.93 o                         
 -10   3   9         17.18         16.37         8.11 o                         
  -9   3   9       2221.11       2383.32       127.85 o                         
  -8   3   9         52.69         49.38         5.32 o                         
  -7   3   9        542.32        538.07        28.40 o                         
  -6   3   9          1.13          1.53         2.23 o                         
  -5   3   9        490.87        562.09        32.88 o                         
  -4   3   9         27.25         13.66         5.03 o                         
  -3   3   9         72.29         50.11         5.42 o                         
  -2   3   9        796.04        684.45        52.28 o                         
  -1   3   9       1199.09        880.68       106.71 o                         
   0   3   9        211.68        191.89        15.70 o                         
   1   3   9        455.44        438.51        49.94 o                         
   2   3   9        598.97        592.29        45.64 o                         
   3   3   9       1363.73       1353.47        72.85 o                         
   4   3   9       1732.65       1896.21        87.29 o                         
   5   3   9       3548.20       3687.07       220.91 o                         
   6   3   9       1712.18       1801.51       118.88 o                         
   7   3   9        147.85        151.21         9.37 o                         
   8   3   9        346.87        385.62        21.79 o                         
   9   3   9          2.37         -2.21        11.26 o                         
  10   3   9        308.92        393.05        26.32 o                         
  11   3   9         65.36         88.04        29.56 o                         
 -13   4   9          8.86         23.87        10.42 o                         
 -12   4   9         13.50          4.70        11.52 o                         
 -11   4   9        323.87        338.70        18.06 o                         
 -10   4   9        814.56        751.63        22.24 o                         
  -9   4   9          9.51         45.91        19.09 o                         
  -8   4   9        299.77        289.31        11.04 o                         
  -7   4   9        630.42        824.43        67.58 o                         
  -6   4   9        689.39        882.08       114.57 o                         
  -5   4   9          9.74          9.53         3.60 o                         
  -4   4   9        259.18        362.43        33.48 o                         
  -3   4   9        259.12        267.99        11.84 o                         
  -2   4   9        110.49        170.08        32.54 o                         
  -1   4   9        872.61        851.64        52.44 o                         
   0   4   9       1440.54       1238.06       145.82 o                         
   1   4   9       1281.20       1293.06       101.02 o                         
   2   4   9         62.71         81.23        11.75 o                         
   3   4   9        879.87        866.88        56.93 o                         
   4   4   9       1469.31       1484.70        67.46 o                         
   5   4   9       2322.74       2621.32       169.87 o                         
   6   4   9        249.42        240.35        15.51 o                         
   7   4   9         37.48         22.59         8.70 o                         
   8   4   9         15.95         15.10         9.00 o                         
   9   4   9        100.55        130.11        18.05 o                         
  10   4   9          5.14          9.81        20.08 o                         
 -13   5   9        438.31        371.00        29.88 o                         
 -12   5   9        386.48        409.86        22.01 o                         
 -11   5   9        721.36        659.39        53.50 o                         
 -10   5   9        830.23        956.21        52.00 o                         
  -9   5   9        326.55        332.85        17.05 o                         
  -8   5   9       1297.77       1380.45       134.71 o                         
  -7   5   9        353.70        417.97        53.59 o                         
  -6   5   9         72.20         53.93         6.55 o                         
  -5   5   9          4.86          5.03         4.48 o                         
  -4   5   9         51.62         55.50         8.71 o                         
  -3   5   9         33.22         34.34         5.21 o                         
  -2   5   9       1021.47       1020.86        79.99 o                         
  -1   5   9         26.12         57.65         9.53 o                         
   0   5   9        812.87        857.73        42.60 o                         
   1   5   9         19.60        112.78        55.46 o                         
   2   5   9       2797.74       2781.48       219.42 o                         
   3   5   9        407.74        433.93        30.43 o                         
   4   5   9       1296.49       1284.21       101.25 o                         
   5   5   9         23.70         30.06         7.24 o                         
   6   5   9       1027.87        985.56        79.66 o                         
   7   5   9          0.27          8.62        10.91 o                         
   8   5   9        274.38        252.92        21.19 o                         
   9   5   9         72.12         96.85        20.08 o                         
  10   5   9        213.63        216.51        46.10 o                         
 -12   6   9          5.86         24.92        13.95 o                         
 -11   6   9        530.61        525.43        22.28 o                         
 -10   6   9        160.58        152.61        17.97 o                         
  -9   6   9        196.73        159.19        14.53 o                         
  -8   6   9         60.46         54.79        10.75 o                         
  -7   6   9        140.78        184.24        27.38 o                         
  -6   6   9          6.68         12.18         5.66 o                         
  -5   6   9       1108.12       1150.25        83.64 o                         
  -4   6   9          8.18         59.89        16.86 o                         
  -3   6   9        749.87        850.85        53.58 o                         
  -2   6   9        361.66        350.07        48.18 o                         
  -1   6   9        827.17        833.42        36.40 o                         
   0   6   9         11.93         70.20        59.55 o                         
   1   6   9       2146.60       2223.66       131.18 o                         
   2   6   9        665.62        593.54        30.89 o                         
   3   6   9       1719.50       1891.89       167.10 o                         
   4   6   9         12.02         23.51         8.48 o                         
   5   6   9         16.00         12.12         9.15 o                         
   6   6   9        272.53        289.97        39.01 o                         
   7   6   9         88.95         95.14        12.17 o                         
   8   6   9        137.54        158.22        29.87 o                         
   9   6   9         76.10         69.99        12.98 o                         
 -10   7   9        310.56        389.75        31.62 o                         
  -9   7   9         95.22        130.50        14.29 o                         
  -8   7   9         46.77         53.72        12.55 o                         
  -7   7   9         22.74         17.69         9.06 o                         
  -6   7   9        607.86        695.53        58.17 o                         
  -5   7   9        507.61        510.43        41.10 o                         
  -4   7   9        404.11        403.79        36.57 o                         
  -3   7   9        338.67        336.52        28.25 o                         
  -2   7   9       1932.18       2148.31       119.53 o                         
  -1   7   9        487.62        466.56        58.56 o                         
   0   7   9        888.95        926.42        23.90 o                         
   1   7   9        189.71        176.05        20.38 o                         
   2   7   9        540.87        482.44        53.20 o                         
   3   7   9        197.14        205.35        21.29 o                         
   4   7   9          0.69          8.19         9.00 o                         
   5   7   9        156.17        193.43        24.89 o                         
   6   7   9          2.25          8.63        12.20 o                         
   7   7   9        435.96        486.21        56.46 o                         
   8   7   9         10.88         16.29        14.39 o                         
  -9   8   9        607.28        525.67        33.81 o                         
  -8   8   9        207.53        208.78        57.39 o                         
  -7   8   9         42.53         67.22        12.07 o                         
  -6   8   9        326.01        336.67        17.11 o                         
  -5   8   9        193.47        171.71        19.46 o                         
  -4   8   9        426.93        439.81        59.78 o                         
  -3   8   9          0.40          6.00         5.82 o                         
  -2   8   9        829.08        869.10        91.10 o                         
  -1   8   9        223.68        203.98        26.91 o                         
   0   8   9         75.14        107.81        13.28 o                         
   1   8   9        226.00        202.90        17.89 o                         
   2   8   9        406.73        486.02        36.82 o                         
   3   8   9         38.84         42.25        11.17 o                         
   4   8   9         12.78         22.61        11.30 o                         
   5   8   9         24.51         12.64        12.57 o                         
   6   8   9        154.69        178.15        30.82 o                         
  -7   9   9        277.25        275.03        24.98 o                         
  -6   9   9        118.09         81.17        19.55 o                         
  -5   9   9         99.27         97.69        46.23 o                         
  -4   9   9         60.93         70.60        13.89 o                         
  -3   9   9        125.46        120.80        13.67 o                         
  -2   9   9        332.56        376.18        19.80 o                         
  -1   9   9        255.55        288.53        33.17 o                         
   0   9   9          1.74         -0.24        12.37 o                         
   1   9   9          6.12          7.85         7.45 o                         
   2   9   9        284.38        343.62        33.78 o                         
   3   9   9        174.50        196.76        28.43 o                         
   4   9   9         76.05        121.97        13.90 o                         
  -1  10   9        105.51        132.60        30.89 o                         
  -6  -9  10         16.24         29.54        11.99 o                         
  -5  -9  10          8.11          9.44        10.46 o                         
  -4  -9  10         54.38         84.99        15.81 o                         
  -3  -9  10         38.10         32.78        12.18 o                         
  -2  -9  10         21.04         16.36        10.89 o                         
  -1  -9  10         11.19         17.64        12.62 o                         
   0  -9  10        547.73        599.77        37.70 o                         
   1  -9  10         49.09         41.28        15.51 o                         
  -8  -8  10         28.81         24.74        16.85 o                         
  -7  -8  10        221.43        240.21        16.63 o                         
  -6  -8  10          7.73         17.38        11.83 o                         
  -5  -8  10         99.10         91.57        11.07 o                         
  -4  -8  10        133.66        110.97        12.99 o                         
  -3  -8  10        717.28        732.70        24.07 o                         
  -2  -8  10         46.55         35.47        10.82 o                         
  -1  -8  10         26.46         23.45        10.29 o                         
   0  -8  10          7.79          5.07         7.36 o                         
   1  -8  10        502.82        552.88        30.55 o                         
   2  -8  10         58.12         56.32        12.94 o                         
   3  -8  10        411.57        494.60        38.60 o                         
   4  -8  10        832.98        882.42        39.33 o                         
 -10  -7  10         17.75         29.43        16.27 o                         
  -9  -7  10          0.83          7.95        14.96 o                         
  -8  -7  10         26.51         23.03        13.73 o                         
  -7  -7  10         73.77         63.69        11.48 o                         
  -6  -7  10         84.53         50.78        10.99 o                         
  -5  -7  10          4.92          9.56         8.20 o                         
  -4  -7  10        671.84        640.62        26.01 o                         
  -3  -7  10        388.94        400.62        13.76 o                         
  -2  -7  10        688.25        675.92        33.15 o                         
  -1  -7  10          3.43          0.03        11.85 o                         
   0  -7  10         81.55         68.38        12.07 o                         
   1  -7  10          7.00          3.30        13.97 o                         
   2  -7  10          2.60          6.24        13.23 o                         
   3  -7  10         12.64          5.77         6.94 o                         
   4  -7  10        417.79        406.52        35.33 o                         
   5  -7  10        204.86        184.21        21.00 o                         
   6  -7  10         12.19         30.55        14.29 o                         
 -11  -6  10        305.66        326.67        23.16 o                         
 -10  -6  10         61.65         55.03        14.98 o                         
  -9  -6  10        137.02        122.12        16.05 o                         
  -8  -6  10        611.63        631.96        26.94 o                         
  -7  -6  10          6.84         15.00        10.61 o                         
  -6  -6  10        151.39        130.93        12.23 o                         
  -5  -6  10         85.95        113.09        10.32 o                         
  -4  -6  10        864.32        855.70        60.99 o                         
  -3  -6  10         14.27         20.36         6.91 o                         
  -2  -6  10        302.76        302.56        19.64 o                         
  -1  -6  10        126.85        121.46        10.01 o                         
   0  -6  10        265.83        275.22        23.76 o                         
   1  -6  10          2.52         -1.13        12.70 o                         
   2  -6  10        160.71        214.22        24.11 o                         
   3  -6  10          8.59          9.85         9.74 o                         
   4  -6  10        747.02        913.83        57.34 o                         
   5  -6  10        137.96        178.81        28.12 o                         
   6  -6  10        674.30        799.50        65.18 o                         
   7  -6  10         52.88         68.77        22.40 o                         
 -12  -5  10         86.34         57.66        19.93 o                         
 -11  -5  10        360.36        358.02        41.77 o                         
 -10  -5  10         57.48         73.53        13.33 o                         
  -9  -5  10        565.59        520.87        23.41 o                         
  -8  -5  10         20.17         41.08        12.06 o                         
  -7  -5  10        795.81        731.04        25.55 o                         
  -6  -5  10         14.23         27.80         8.17 o                         
  -5  -5  10        286.39        257.49        19.41 o                         
  -4  -5  10        239.09        261.55        20.36 o                         
  -3  -5  10        761.45        787.61        58.98 o                         
  -2  -5  10        401.69        322.58        32.71 o                         
  -1  -5  10         86.75         93.51        43.39 o                         
   0  -5  10          1.53         -1.48         6.21 o                         
   1  -5  10         33.46         40.38         8.37 o                         
   2  -5  10        645.69        944.28       150.60 o                         
   3  -5  10        528.04        532.04        25.72 o                         
   4  -5  10         11.49         23.52         9.34 o                         
   5  -5  10        199.72        196.98        11.88 o                         
   6  -5  10        109.34        105.07         9.84 o                         
   7  -5  10        652.32        709.72        27.29 o                         
   8  -5  10          2.27         -1.13         3.60 o                         
 -13  -4  10        407.26        398.48        28.49 o                         
 -12  -4  10        190.40        203.79        25.92 o                         
 -11  -4  10        858.47        931.19        28.32 o                         
 -10  -4  10        534.70        502.45        24.92 o                         
  -9  -4  10        877.96       1013.94       150.83 o                         
  -8  -4  10        320.06        320.43        24.43 o                         
  -7  -4  10       1025.68       1157.79       112.42 o                         
  -6  -4  10       3091.87       3152.46       110.96 o                         
  -5  -4  10        475.62        483.93        48.00 o                         
  -4  -4  10        209.87        217.71        20.26 o                         
  -3  -4  10         24.18         18.20         4.59 o                         
  -2  -4  10         14.07         12.37         6.52 o                         
  -1  -4  10        634.15        701.60       131.11 o                         
   0  -4  10       1319.48       1339.64       125.53 o                         
   1  -4  10       1380.83       1509.64       126.20 o                         
   2  -4  10        132.27        161.74        30.67 o                         
   3  -4  10        427.46        416.14        40.67 o                         
   4  -4  10        614.23        564.93        30.97 o                         
   5  -4  10        524.34        503.23        29.41 o                         
   6  -4  10         18.38         27.62        11.86 o                         
   7  -4  10         11.13         12.61        11.30 o                         
   8  -4  10        153.80        125.47        13.56 o                         
   9  -4  10        405.52        406.94        32.71 o                         
 -14  -3  10        104.82        143.93        30.59 o                         
 -13  -3  10         94.23         97.70        20.61 o                         
 -12  -3  10        334.45        334.35        17.51 o                         
 -11  -3  10        364.33        302.06        16.97 o                         
 -10  -3  10        633.58        691.00        21.72 o                         
  -9  -3  10        228.82        209.45        12.57 o                         
  -8  -3  10       1365.07       1512.99        54.18 o                         
  -7  -3  10        712.18        658.78        14.71 o                         
  -6  -3  10       2502.94       2422.46       101.10 o                         
  -5  -3  10          4.51          0.28         4.65 o                         
  -4  -3  10        905.84        941.50       173.96 o                         
  -3  -3  10         49.49         44.87         6.27 o                         
  -2  -3  10        330.53        403.43        89.03 o                         
  -1  -3  10         18.41         25.43         8.65 o                         
   0  -3  10       3382.82       3630.72       187.62 o                         
   1  -3  10        632.79        576.17        40.32 o                         
   2  -3  10        666.73        702.53        21.70 o                         
   3  -3  10         95.85        105.22         6.69 o                         
   4  -3  10        579.30        611.35        73.38 o                         
   5  -3  10        569.94        586.51        14.72 o                         
   6  -3  10        120.36        124.09         9.26 o                         
   7  -3  10          2.40          5.44         8.57 o                         
   8  -3  10          2.37         -5.42        11.30 o                         
   9  -3  10        190.28        205.25        18.39 o                         
  10  -3  10         89.68         81.66        13.82 o                         
 -14  -2  10         95.90         81.98        20.90 o                         
 -13  -2  10        302.40        322.76        15.12 o                         
 -12  -2  10          0.05          7.40         8.42 o                         
 -11  -2  10       1378.15       1475.27        21.54 o                         
 -10  -2  10        522.84        553.21        13.67 o                         
  -9  -2  10       2032.38       1976.14        71.38 o                         
  -8  -2  10        110.10        101.92        12.81 o                         
  -7  -2  10       1450.64       1361.47        59.78 o                         
  -6  -2  10         47.38         46.58         6.15 o                         
  -5  -2  10       2739.02       2521.49       260.63 o                         
  -4  -2  10        185.56        151.26        12.53 o                         
  -3  -2  10       1930.07       1527.60       233.14 o                         
  -2  -2  10         46.31         36.79         7.45 o                         
  -1  -2  10        169.75        112.94        16.63 o                         
   0  -2  10        315.39        287.42        33.47 o                         
   1  -2  10         88.99         86.42        34.75 o                         
   2  -2  10        746.19        628.87        58.51 o                         
   3  -2  10        759.08        620.77       120.63 o                         
   4  -2  10         49.11         43.22         5.84 o                         
   5  -2  10        134.37        142.51        38.65 o                         
   6  -2  10       2034.70       1916.71        78.91 o                         
   7  -2  10        129.19        111.87        35.06 o                         
   8  -2  10        238.18        241.79        17.32 o                         
   9  -2  10          2.05         -5.68        11.36 o                         
  10  -2  10        429.08        418.06        22.49 o                         
 -14  -1  10        667.79        724.83        27.13 o                         
 -13  -1  10          0.48          9.33         8.95 o                         
 -12  -1  10        781.76        783.42        19.79 o                         
 -11  -1  10         54.28         61.75         8.87 o                         
 -10  -1  10        575.66        576.40        19.26 o                         
  -9  -1  10       1162.91       1140.63        34.80 o                         
  -8  -1  10        787.18        703.53        18.62 o                         
  -7  -1  10        880.16        898.58        74.12 o                         
  -6  -1  10        355.24        346.97        18.77 o                         
  -5  -1  10        423.82        451.03       106.84 o                         
  -4  -1  10       1226.95       1270.31       209.69 o                         
  -3  -1  10         17.31          6.83         5.13 o                         
  -2  -1  10        970.08       1140.74       136.34 o                         
  -1  -1  10        948.00        716.15        34.76 o                         
   0  -1  10        162.88        164.88         8.99 o                         
   1  -1  10        264.58        226.44        20.47 o                         
   2  -1  10       1316.75       1006.14        91.24 o                         
   3  -1  10       1035.15        926.70        39.41 o                         
   4  -1  10         75.23         57.09         5.11 o                         
   5  -1  10        520.30        490.60        28.90 o                         
   6  -1  10        953.94       1013.43        41.91 o                         
   7  -1  10       1878.95       1906.63       123.20 o                         
   8  -1  10        353.61        389.08        20.39 o                         
   9  -1  10       1264.50       1215.86        62.25 o                         
  10  -1  10        179.02        191.40        18.39 o                         
 -14   0  10        263.30        270.54        15.84 o                         
 -13   0  10          8.20         14.50         9.81 o                         
 -12   0  10        387.54        389.90        15.28 o                         
 -11   0  10         38.28         43.33         9.83 o                         
 -10   0  10        478.60        402.56        48.28 o                         
  -9   0  10          2.22          5.94         6.05 o                         
  -8   0  10        195.79        176.50        11.96 o                         
  -7   0  10          8.83          7.99         5.54 o                         
  -6   0  10       2646.04       2106.16       344.95 o                         
  -5   0  10          6.74          5.01         3.92 o                         
  -4   0  10       3350.49       2979.11       361.71 o                         
  -3   0  10        118.38        109.48         4.78 o                         
  -2   0  10       6668.73       5877.72       495.66 o                         
  -1   0  10         63.97         50.77         5.39 o                         
   0   0  10        307.69        302.66        21.96 o                         
   1   0  10         21.78         17.44         5.04 o                         
   2   0  10         20.35         28.17         4.89 o                         
   3   0  10         11.19          4.25         2.82 o                         
   4   0  10        257.42        202.60        11.32 o                         
   5   0  10        259.47        258.73         9.43 o                         
   6   0  10       2110.18       2039.10        46.07 o                         
   7   0  10       1099.41       1241.79        28.89 o                         
   8   0  10       1062.94       1141.37        39.79 o                         
   9   0  10       1157.68       1331.01        69.99 o                         
  10   0  10       1060.08       1107.08        75.15 o                         
  11   0  10        121.87        128.94        17.08 o                         
 -14   1  10         15.90         21.50         9.78 o                         
 -13   1  10        414.92        386.56        16.41 o                         
 -12   1  10          7.62          4.72         8.71 o                         
 -11   1  10        435.52        447.24        18.19 o                         
 -10   1  10         12.42         23.05         9.37 o                         
  -9   1  10        989.65        968.30        82.96 o                         
  -8   1  10        127.61        164.57        47.78 o                         
  -7   1  10       1021.51       1191.38        21.89 o                         
  -6   1  10        206.52        207.38        24.12 o                         
  -5   1  10       1248.92       1330.82        74.05 o                         
  -4   1  10       2465.98       2053.50       265.21 o                         
  -3   1  10          7.97         13.40         8.14 o                         
  -2   1  10       4139.58       3623.59        85.44 o                         
  -1   1  10       1273.48       1131.89        66.88 o                         
   0   1  10        145.94        145.98         7.55 o                         
   1   1  10        161.25        190.48        21.54 o                         
   2   1  10        619.10        493.02        28.90 o                         
   3   1  10        170.32        106.92        27.89 o                         
   4   1  10        560.08        465.66        21.26 o                         
   5   1  10        403.10        362.50        18.07 o                         
   6   1  10        161.31        151.11         9.20 o                         
   7   1  10        509.45        515.88        32.38 o                         
   8   1  10       1134.67       1306.19        26.23 o                         
   9   1  10       1008.09       1114.24        62.14 o                         
  10   1  10        268.73        327.58        29.12 o                         
  11   1  10          4.56         17.04        16.03 o                         
 -14   2  10         25.10         27.12        12.44 o                         
 -13   2  10        896.54        796.87        34.04 o                         
 -12   2  10         94.57         91.25        12.42 o                         
 -11   2  10       1127.51       1025.12       112.63 o                         
 -10   2  10        391.30        436.67        17.15 o                         
  -9   2  10       2103.12       2505.74        47.51 o                         
  -8   2  10        319.93        322.63        14.52 o                         
  -7   2  10       1289.73       1675.37        53.76 o                         
  -6   2  10         14.35         15.13         5.29 o                         
  -5   2  10       2089.79       3021.47       121.14 o                         
  -4   2  10        217.33        221.03        14.06 o                         
  -3   2  10        937.63       1077.83       127.43 o                         
  -2   2  10          9.76         22.37         7.33 o                         
  -1   2  10        283.99        213.95        14.54 o                         
   0   2  10        169.01        191.07        19.54 o                         
   1   2  10        741.81        570.22        25.56 o                         
   2   2  10         63.71         57.67         3.71 o                         
   3   2  10       1217.28       1046.89        61.02 o                         
   4   2  10        313.40        315.20        17.96 o                         
   5   2  10        817.85        781.08        53.93 o                         
   6   2  10        232.07        189.89        21.56 o                         
   7   2  10       2149.37       2498.67        49.41 o                         
   8   2  10        113.53        116.73        13.38 o                         
   9   2  10        535.78        658.51        31.80 o                         
  10   2  10         42.11         50.43        26.51 o                         
 -14   3  10         73.91         55.38        11.94 o                         
 -13   3  10          0.40          6.19        10.54 o                         
 -12   3  10        470.10        406.18        28.81 o                         
 -11   3  10          3.49          8.64        11.53 o                         
 -10   3  10        777.96        789.98        22.57 o                         
  -9   3  10        268.12        289.82        11.53 o                         
  -8   3  10       1327.39       1439.42       116.00 o                         
  -7   3  10        306.79        346.01        27.63 o                         
  -6   3  10       2860.13       3475.74       241.31 o                         
  -5   3  10         17.19         41.99         6.22 o                         
  -4   3  10       2073.69       2087.02        91.81 o                         
  -3   3  10         42.81         36.66         5.44 o                         
  -2   3  10        284.20        335.32        30.87 o                         
  -1   3  10        484.50        467.10        27.22 o                         
   0   3  10       2681.93       2182.39       210.28 o                         
   1   3  10          6.75         13.11         9.02 o                         
   2   3  10        562.36        504.89        41.08 o                         
   3   3  10        949.75        941.39        40.86 o                         
   4   3  10        582.46        555.90        28.94 o                         
   5   3  10        151.85        165.68        10.36 o                         
   6   3  10        354.26        336.07        36.63 o                         
   7   3  10        101.39         97.02        15.13 o                         
   8   3  10         56.46         75.82        14.65 o                         
   9   3  10         47.86         57.06        15.96 o                         
  10   3  10         16.24         14.94        15.92 o                         
 -13   4  10        363.24        274.00        31.21 o                         
 -12   4  10         75.83         72.17        12.69 o                         
 -11   4  10        766.95        823.36        24.05 o                         
 -10   4  10        923.75        929.38        28.77 o                         
  -9   4  10       1241.56       1591.71        96.25 o                         
  -8   4  10       1067.84        994.82        35.28 o                         
  -7   4  10       1562.03       2096.69       170.54 o                         
  -6   4  10       4170.94       4461.17       208.08 o                         
  -5   4  10        432.78        594.77        44.77 o                         
  -4   4  10        247.59        293.70        20.88 o                         
  -3   4  10          1.17         11.62         5.13 o                         
  -2   4  10        232.63        206.99        14.65 o                         
  -1   4  10        823.77        844.06        40.33 o                         
   0   4  10       2435.70       2420.13       154.41 o                         
   1   4  10        592.39        582.76        84.26 o                         
   2   4  10       1144.87       1142.77        71.61 o                         
   3   4  10        426.78        406.05        22.02 o                         
   4   4  10        187.36        202.65        18.84 o                         
   5   4  10        287.34        281.73        27.49 o                         
   6   4  10         31.94         25.66         8.28 o                         
   7   4  10         82.90         82.87        12.75 o                         
   8   4  10         45.69         53.94        21.77 o                         
   9   4  10          2.72         21.89        20.69 o                         
  10   4  10        278.97        380.51        27.10 o                         
 -12   5  10        465.51        401.16        20.04 o                         
 -11   5  10         73.29        101.10        12.65 o                         
 -10   5  10        284.28        280.77        20.93 o                         
  -9   5  10        787.37        839.66        28.40 o                         
  -8   5  10        363.95        342.87        15.60 o                         
  -7   5  10        569.19        605.93        47.01 o                         
  -6   5  10         78.06         96.75        10.46 o                         
  -5   5  10        610.46        606.34        22.29 o                         
  -4   5  10         52.36        130.97        30.30 o                         
  -3   5  10        991.60       1050.75        33.40 o                         
  -2   5  10        122.77        123.66        17.25 o                         
  -1   5  10        523.41        505.25        41.90 o                         
   0   5  10        193.15        194.78        20.93 o
[truncated: 152,929 more chars]
