# Supplementary material for: A phase transition caught in mid-course: independent and concomitant analyses of the monoclinic and triclinic structures of (nBu4N)[Co(orotate)2(bipy)]·3H2O
Source: Acta Crystallogr C Struct Chem. 2017 Aug 17;73(Pt 9):731–42. doi: 10.1107/S2053229617010841 (PMC5601254; doi:10.1107/S2053229617010841)
Supplement: Supplementary file 8 [file c-73-00731-1sup8.mol]

  ACD/Labs07051712072D

  0  0  0  0  0  0  0  0  0  0999 V3000
M  V30 BEGIN CTAB
M  V30 COUNTS 46 44 2 0 0
M  V30 BEGIN ATOM
M  V30 1 * 7.3826 -18.4383 24.3225 0 ACDLAB=N
M  V30 2 C 9.2844 -20.3189 22.779 0
M  V30 3 C 7.9661 -22.2261 20.7009 0
M  V30 4 C 10.0178 -24.2771 19.4417 0
M  V30 5 C 12.4977 -23.0308 18.349 0
M  V30 6 C 5.5021 -16.9279 22.3899 0
M  V30 7 C 6.8828 -15.2059 20.2535 0
M  V30 8 C 4.6992 -14.3299 18.1297 0
M  V30 9 C 4.7696 -12.2847 16.8469 0
M  V30 10 C 9.2014 -16.495 25.8883 0
M  V30 11 C 7.795 -14.6337 27.9502 0
M  V30 12 C 9.7613 -12.5148 29.2333 0
M  V30 13 C 12.2686 -13.6772 30.3554 0
M  V30 14 C 5.5312 -20.0115 26.2332 0
M  V30 15 C 6.9437 -21.6866 28.3862 0
M  V30 16 C 4.7659 -22.6359 30.4839 0
M  V30 17 C 4.8899 -24.678 31.768 0
M  V30 18 Co 25.4019 -20.3106 25.058 0
M  V30 19 N 27.085 -23.7416 23.5995 0
M  V30 20 C 26.258 -25.3835 21.365 0
M  V30 21 O 24.1532 -24.9474 19.9576 0
M  V30 22 N 28.0174 -27.6216 20.7202 0
M  V30 23 C 30.4285 -28.4295 22.0716 0
M  V30 24 O 31.7582 -30.5202 21.2978 0
M  V30 25 C 31.1748 -26.6179 24.3575 0
M  V30 26 C 29.517 -24.4236 24.9725 0
M  V30 27 C 30.2423 -22.3838 27.2991 0
M  V30 28 O 28.4534 -20.3836 27.5989 0
M  V30 29 * 32.3257 -22.6978 28.7446 0 ACDLAB=O
M  V30 30 N 24.4915 -16.593 26.5018 0
M  V30 31 C 22.8701 -15.8584 28.7829 0
M  V30 32 O 21.606 -17.5428 30.2546 0
M  V30 33 N 22.7674 -13.0064 29.3961 0
M  V30 34 C 24.0234 -10.8397 27.9748 0
M  V30 35 O 23.6953 -8.3778 28.7296 0
M  V30 36 C 25.6925 -11.7562 25.6429 0
M  V30 37 C 25.8446 -14.5085 25.0566 0
M  V30 38 C 27.6451 -15.6124 22.6818 0
M  V30 39 O 27.582 -18.299 22.4172 0
M  V30 40 * 28.9711 -14.0349 21.171 0 ACDLAB=O
M  V30 41 * 29.5378 -3.9008 0 0 ACDLAB=?$*!
M  V30 42 * 27.8217 -3.9933 0 0 ACDLAB=?$*!
M  V30 43 * 21.5524 -20.4467 25.058 0 ACDLAB=OH2
M  V30 44 * 22.6741 -23.0907 25.058 0 ACDLAB=OH2
M  V30 45 * 28.183 -15.9039 0.0303 0 ACDLAB=
M  V30 46 * 29.6343 -19.5506 -0.143 0 ACDLAB=
M  V30 END ATOM
M  V30 BEGIN BOND
M  V30 1 1 1 2
M  V30 2 1 1 6
M  V30 3 1 1 10
M  V30 4 1 1 14
M  V30 5 1 2 3
M  V30 6 1 3 4
M  V30 7 1 4 5
M  V30 8 1 6 7
M  V30 9 1 7 8
M  V30 10 1 8 9
M  V30 11 1 10 11
M  V30 12 1 11 12
M  V30 13 1 12 13
M  V30 14 1 14 15
M  V30 15 1 15 16
M  V30 16 1 16 17
M  V30 17 1 18 19
M  V30 18 1 18 28
M  V30 19 1 18 30
M  V30 20 1 18 39
M  V30 21 1 19 20
M  V30 22 1 19 26
M  V30 23 2 20 21
M  V30 24 1 20 22
M  V30 25 1 22 23
M  V30 26 2 23 24
M  V30 27 1 23 25
M  V30 28 2 25 26
M  V30 29 1 26 27
M  V30 30 1 27 28
M  V30 31 1 27 29
M  V30 32 1 30 31
M  V30 33 1 30 37
M  V30 34 2 31 32
M  V30 35 1 31 33
M  V30 36 1 33 34
M  V30 37 2 34 35
M  V30 38 1 34 36
M  V30 39 2 36 37
M  V30 40 1 37 38
M  V30 41 1 38 39
M  V30 42 1 38 40
M  V30 43 1 18 43
M  V30 44 1 18 44
M  V30 END BOND
M  V30 BEGIN SGROUP
M  V30 1 GEN 0 CONNECT=HT ATOMS=(27 18 19 20 21 22 23 24 25 26 27 28 29 30 31 -
M  V30 32 33 34 35 36 37 38 39 40 43 44 45 46) XBONDS=(0) BRKXYZ=(9 33.6346 -
M  V30 -6.8583 0 33.6346 -32.0161 0 0 0 0) BRKXYZ=(9 18.0912 -32.0161 0 -
M  V30 18.0912 -6.8583 0 0 0 0)
M  V30 2 GEN 0 CONNECT=HT ATOMS=(17 1 2 3 4 5 6 7 8 9 10 11 12 13 14 15 16 17) -
M  V30 XBONDS=(0) BRKXYZ=(9 15.2069 -10.7682 0 15.2069 -26.4878 0 0 0 0) -
M  V30 BRKXYZ=(9 3.5093 -26.4878 0 3.5093 -10.7682 0 0 0 0)
M  V30 END SGROUP
M  V30 END CTAB
M  END
