# Supplementary material for: A phase transition caught in mid-course: independent and concomitant analyses of the monoclinic and triclinic structures of (nBu4N)[Co(orotate)2(bipy)]·3H2O
Source: Acta Crystallogr C Struct Chem. 2017 Aug 17;73(Pt 9):731–42. doi: 10.1107/S2053229617010841 (PMC5601254; doi:10.1107/S2053229617010841)
Supplement: Supplementary file 9 [file c-73-00731-2asup9.mol]

  ACD/Labs07051712082D

  0  0  0  0  0  0  0  0  0  0999 V3000
M  V30 BEGIN CTAB
M  V30 COUNTS 56 57 2 0 0
M  V30 BEGIN ATOM
M  V30 1 Co 27.3247 -20.3106 25.058 0
M  V30 2 N 29.0079 -23.7416 23.5995 0
M  V30 3 C 28.1809 -25.3835 21.365 0
M  V30 4 O 26.0761 -24.9474 19.9576 0
M  V30 5 N 29.9403 -27.6216 20.7202 0
M  V30 6 C 32.3514 -28.4295 22.0716 0
M  V30 7 O 33.6811 -30.5202 21.2978 0
M  V30 8 C 33.0977 -26.6179 24.3575 0
M  V30 9 C 31.4399 -24.4236 24.9725 0
M  V30 10 C 32.1652 -22.3838 27.2991 0
M  V30 11 O 30.3763 -20.3836 27.5989 0
M  V30 12 * 34.2486 -22.6978 28.7446 0 ACDLAB=O
M  V30 13 N 24.9251 -22.4644 27.4968 0
M  V30 14 C 25.6546 -23.4961 30.0061 0
M  V30 15 C 23.8081 -25.0657 31.6114 0
M  V30 16 C 21.145 -25.5434 30.6204 0
M  V30 17 C 20.3836 -24.4402 28.0632 0
M  V30 18 C 22.3153 -22.893 26.5302 0
M  V30 19 N 24.0209 -20.2699 22.728 0
M  V30 20 C 23.8176 -19.0433 20.2089 0
M  V30 21 C 21.3417 -19.0754 18.6861 0
M  V30 22 C 19.0452 -20.4354 19.7717 0
M  V30 23 C 19.2725 -21.7365 22.3389 0
M  V30 24 C 21.796 -21.6329 23.7871 0
M  V30 25 N 26.4144 -16.593 26.5018 0
M  V30 26 C 24.793 -15.8584 28.7829 0
M  V30 27 O 23.5289 -17.5428 30.2546 0
M  V30 28 N 24.6903 -13.0064 29.3961 0
M  V30 29 C 25.9463 -10.8397 27.9748 0
M  V30 30 O 25.6182 -8.3778 28.7296 0
M  V30 31 C 27.6154 -11.7562 25.6429 0
M  V30 32 C 27.7675 -14.5085 25.0566 0
M  V30 33 C 29.568 -15.6124 22.6818 0
M  V30 34 O 29.5049 -18.299 22.4172 0
M  V30 35 * 30.894 -14.0349 21.171 0 ACDLAB=O
M  V30 36 * 30.4263 -15.9039 0.0303 0 ACDLAB=
M  V30 37 * 31.8777 -19.5506 -0.143 0 ACDLAB=
M  V30 38 * 31.4607 -3.9008 0 0 ACDLAB=?$*!
M  V30 39 * 29.7446 -3.9933 0 0 ACDLAB=?$*!
M  V30 40 * 7.3826 -18.4383 24.3225 0 ACDLAB=N
M  V30 41 C 9.2844 -20.3189 22.779 0
M  V30 42 C 7.9661 -22.2261 20.7009 0
M  V30 43 C 10.0178 -24.2771 19.4417 0
M  V30 44 C 12.4977 -23.0308 18.349 0
M  V30 45 C 5.5021 -16.9279 22.3899 0
M  V30 46 C 6.8828 -15.2059 20.2535 0
M  V30 47 C 4.6992 -14.3299 18.1297 0
M  V30 48 C 4.7696 -12.2847 16.8469 0
M  V30 49 C 9.2014 -16.495 25.8883 0
M  V30 50 C 7.795 -14.6337 27.9502 0
M  V30 51 C 9.7613 -12.5148 29.2333 0
M  V30 52 C 12.2686 -13.6772 30.3554 0
M  V30 53 C 5.5312 -20.0115 26.2332 0
M  V30 54 C 6.9437 -21.6866 28.3862 0
M  V30 55 C 4.7659 -22.6359 30.4839 0
M  V30 56 C 4.8899 -24.678 31.768 0
M  V30 END ATOM
M  V30 BEGIN BOND
M  V30 1 1 1 2
M  V30 2 1 1 11
M  V30 3 1 1 13
M  V30 4 1 1 19
M  V30 5 1 1 25
M  V30 6 1 1 34
M  V30 7 1 2 3
M  V30 8 1 2 9
M  V30 9 2 3 4
M  V30 10 1 3 5
M  V30 11 1 5 6
M  V30 12 2 6 7
M  V30 13 1 6 8
M  V30 14 2 8 9
M  V30 15 1 9 10
M  V30 16 1 10 11
M  V30 17 1 10 12
M  V30 18 4 13 14
M  V30 19 4 13 18
M  V30 20 4 14 15
M  V30 21 4 15 16
M  V30 22 4 16 17
M  V30 23 4 17 18
M  V30 24 1 18 24
M  V30 25 4 19 20
M  V30 26 4 19 24
M  V30 27 4 20 21
M  V30 28 4 21 22
M  V30 29 4 22 23
M  V30 30 4 23 24
M  V30 31 1 25 26
M  V30 32 1 25 32
M  V30 33 2 26 27
M  V30 34 1 26 28
M  V30 35 1 28 29
M  V30 36 2 29 30
M  V30 37 1 29 31
M  V30 38 2 31 32
M  V30 39 1 32 33
M  V30 40 1 33 34
M  V30 41 1 33 35
M  V30 42 1 40 41
M  V30 43 1 40 45
M  V30 44 1 40 49
M  V30 45 1 40 53
M  V30 46 1 41 42
M  V30 47 1 42 43
M  V30 48 1 43 44
M  V30 49 1 45 46
M  V30 50 1 46 47
M  V30 51 1 47 48
M  V30 52 1 49 50
M  V30 53 1 50 51
M  V30 54 1 51 52
M  V30 55 1 53 54
M  V30 56 1 54 55
M  V30 57 1 55 56
M  V30 END BOND
M  V30 BEGIN SGROUP
M  V30 1 GEN 0 CONNECT=HT ATOMS=(37 1 2 3 4 5 6 7 8 9 10 11 12 13 14 15 16 17 -
M  V30 18 19 20 21 22 23 24 25 26 27 28 29 30 31 32 33 34 35 36 37) XBONDS=(0) -
M  V30 BRKXYZ=(9 35.878 -6.8583 0 35.878 -32.0161 0 0 0 0) BRKXYZ=(9 18.2514 -
M  V30 -32.0161 0 18.2514 -6.8583 0 0 0 0)
M  V30 2 GEN 0 CONNECT=HT ATOMS=(17 40 41 42 43 44 45 46 47 48 49 50 51 52 53 -
M  V30 54 55 56) XBONDS=(0) BRKXYZ=(9 15.2069 -10.7682 0 15.2069 -26.4878 0 0 -
M  V30 0 0) BRKXYZ=(9 3.5093 -26.4878 0 3.5093 -10.7682 0 0 0 0)
M  V30 END SGROUP
M  V30 END CTAB
M  END
